# Supplementary material for: Identify the Alteration of Balance Control and Risk of Falling in Stroke Survivors During Obstacle Crossing Based on Kinematic Analysis
Source: Front Neurol. 2019 Jul 30;10:813. doi: 10.3389/fneur.2019.00813 (PMC6682676; doi:10.3389/fneur.2019.00813)
Supplement: Supplementary file 2 [file Data_Sheet_1.ZIP]

Archive with 28 entries (23 files):
- Curve of Stroke and Control/
- Curve of Stroke and Control/normal/
- Curve of Stroke and Control/normal/N1 Curve.xlsx
- Curve of Stroke and Control/normal/N10curve.xlsx
- Curve of Stroke and Control/normal/N11 curve.xlsx
- Curve of Stroke and Control/normal/N12 curve.xlsx
- Curve of Stroke and Control/normal/N2 curve.xlsx
- Curve of Stroke and Control/normal/N3 curve.xlsx
- Curve of Stroke and Control/normal/N4 curve.xlsx
- Curve of Stroke and Control/normal/N5 curve.xlsx
- Curve of Stroke and Control/normal/N6 curve.xlsx
- Curve of Stroke and Control/normal/N7 curve.xlsx
- Curve of Stroke and Control/normal/N8 curve.xlsx
- Curve of Stroke and Control/normal/N9 Curve.xlsx
- Curve of Stroke and Control/stroke/
- Curve of Stroke and Control/stroke/AffectedL/
- Curve of Stroke and Control/stroke/AffectedL/S1 curve.xlsx
- Curve of Stroke and Control/stroke/AffectedL/S2 curve.xlsx
- Curve of Stroke and Control/stroke/AffectedL/S3 curve.xlsx
- Curve of Stroke and Control/stroke/AffectedL/S4 curve.xlsx
- Curve of Stroke and Control/stroke/AffectedL/S5 curve.xlsx
- Curve of Stroke and Control/stroke/AffectedR/
- Curve of Stroke and Control/stroke/AffectedR/S10 curve.xlsx
- Curve of Stroke and Control/stroke/AffectedR/S11 Curve.xlsx
- Curve of Stroke and Control/stroke/AffectedR/S6 curve.xlsx
- Curve of Stroke and Control/stroke/AffectedR/S7 curve.xlsx
- Curve of Stroke and Control/stroke/AffectedR/S8 curve.xlsx
- Curve of Stroke and Control/stroke/AffectedR/S9 curve.xlsx
