# Supplementary material for: Identify the Alteration of Balance Control and Risk of Falling in Stroke Survivors During Obstacle Crossing Based on Kinematic Analysis
Source: Front Neurol. 2019 Jul 30;10:813. doi: 10.3389/fneur.2019.00813 (PMC6682676; doi:10.3389/fneur.2019.00813)
Supplement: Supplementary file 2 [file Data_Sheet_1.ZIP › Curve of Stroke and Control/normal/N1 Curve.xlsx]

## Sheet: Sheet1
50																											52
chenyaohua:LHipAngles			chenyaohua:LKneeAngles			chenyaohua:LAnkleAngles			chenyaohua:LAbsAnkleAngle			chenyaohua:RHipAngles			chenyaohua:RKneeAngles			chenyaohua:RAnkleAngles				chenyaohua:RPelvisAngles					chenyaohua:LHipAngles			chenyaohua:LKneeAngles			chenyaohua:LAnkleAngles			chenyaohua:LAbsAnkleAngle			chenyaohua:RHipAngles			chenyaohua:RKneeAngles			chenyaohua:RAnkleAngles				chenyaohua:RPelvisAngles
X	Y	Z	X	Y	Z	X	Y	Z	X	Y	Z	X	Y	Z	X	Y	Z	X	Y	Z		X	Y	Z			X	Y	Z	X	Y	Z	X	Y	Z	X	Y	Z	X	Y	Z	X	Y	Z	X	Y	Z		X
deg	deg	deg	deg	deg	deg	deg	deg	deg	deg	deg	deg	deg	deg	deg	deg	deg	deg	deg	deg	deg		deg	deg	deg			deg	deg	deg	deg	deg	deg	deg	deg	deg	deg	deg	deg	deg	deg	deg	deg	deg	deg	deg	deg	deg		deg
36.9467	1.86305	-15.6973	14.493	-4.17972	-14.3907	2.3862	-1.95886	16.2143	2.29123	0	0	-15.6421	12.3783	-4.3368	6.45919	-4.37894	-7.48745	9.67756	-0.209753	5.80214		6.93251	2.43615	0.698483			35.4371	2.66145	-16.3222	13.4406	-3.10418	-14.0962	0.0895914	-1.92093	15.935	0.0861487	0	0	-13.443	12.2194	-3.37561	8.63937	-4.83973	-6.40743	10.8472	-0.244357	6.50455		7.41812
35.6513	2.38637	-11.8361	14.3246	-3.31581	-16.029	-0.0330773	-1.72175	14.456	-0.0320301	0	0	-16.0806	12.0573	-4.08929	7.86805	-4.30338	-7.18116	8.47278	-0.182492	5.24755		6.80168	2.35401	0.795095			34.7583	3.26958	-14.1547	14.0165	-2.90499	-14.8312	-1.27333	-1.7661	14.7872	-1.23115	0	0	-14.1787	11.8562	-2.37455	9.54728	-4.56869	-6.41263	9.57	-0.207202	5.7503		7.26475
34.231	3.01144	-6.50912	14.1031	-2.1086	-17.2618	-2.29212	-1.27586	11.0746	-2.24942	0	0	-16.2661	11.6208	-3.81785	9.64129	-4.14274	-6.89219	6.7704	-0.152524	4.63674		6.72064	2.19562	0.962436			33.9365	4.02217	-10.5092	14.585	-2.3637	-15.5036	-2.40884	-1.43152	12.2653	-2.35383	0	0	-14.7022	11.3779	-1.40181	10.7517	-4.18318	-6.4551	7.8937	-0.171823	5.03021		7.13721
32.8998	3.69073	-0.646956	14.0694	-0.732998	-17.5887	-3.87044	-0.681995	6.44978	-3.8459	0	0	-16.149	11.0339	-3.58087	11.8519	-3.86713	-6.65877	4.50178	-0.124524	4.0651		6.69008	1.94374	1.20433			32.9517	4.86309	-5.33649	15.0622	-1.35579	-16.0357	-3.17091	-0.915884	8.28484	-3.13778	0	0	-14.9396	10.7749	-0.607762	12.3366	-3.6811	-6.52115	5.8225	-0.143049	4.44339		7.0395
31.8368	4.4317	4.87961	14.4381	0.66222	-16.9315	-4.5601	-0.037739	1.33676	-4.55885	0	0	-15.6798	10.2602	-3.46704	14.5687	-3.45724	-6.49908	1.64451	-0.103514	3.6356		6.70697	1.58479	1.51691			31.8078	5.70166	1.2257	15.3346	0.19731	-16.3958	-3.5052	-0.249065	3.02031	-3.50033	0	0	-14.8237	10.0437	-0.139578	14.3831	-3.08084	-6.57821	3.40064	-0.124312	4.06076		6.9744
31.0468	5.26272	9.87622	15.1613	2.08183	-15.7911	-4.46736	0.586866	-3.64163	-4.45833	0	0	-14.8176	9.27421	-3.57598	17.8432	-2.92548	-6.39694	-1.76191	-0.0927226	3.41485		6.76526	1.11406	1.88828			30.561	6.43877	8.75526	15.292	2.25816	-16.6134	-3.44234	0.512294	-3.04868	-3.43746	0	0	-14.3033	9.1877	-0.115208	16.9596	-2.43164	-6.57476	0.724914	-0.116444	3.89997		6.9433
30.3729	6.1626	14.7655	15.8985	3.66745	-14.9037	-3.83974	1.1708	-8.24776	-3.79997	0	0	-13.5405	8.07526	-3.98577	21.7024	-2.33541	-6.28419	-5.58874	-0.0910386	3.38039		6.85664	0.540056	2.29953			29.314	7.01394	16.5777	14.884	4.64639	-16.7732	-3.05055	1.29868	-9.24426	-3.0109	0	0	-13.3503	8.21816	-0.602124	20.1106	-1.81915	-6.44435	-2.05095	-0.11691	3.90951		6.94591
29.6306	7.04813	20.0063	16.2177	5.54551	-14.7855	-2.92881	1.71861	-12.474	-2.85961	0	0	-11.8529	6.69697	-4.71884	26.1409	-1.80259	-6.03447	-9.58846	-0.0914	3.38778		6.97152	-0.113756	2.72636			28.1651	7.43397	23.9639	14.1542	7.09473	-16.9693	-2.39693	2.04409	-14.9237	-2.31604	0	0	-11.9638	7.15513	-1.60459	23.8436	-1.36001	-6.11459	-4.72809	-0.119801	3.96858		6.9802
28.7135	7.81582	25.6607	15.8119	7.66865	-15.5368	-1.92639	2.23471	-16.3333	-1.84862	0	0	-9.78522	5.20792	-5.73	31.1107	-1.47094	-5.48326	-13.4056	-0.0820195	3.19579		7.09988	-0.810965	3.1406			27.1556	7.7531	30.3568	13.2183	9.34654	-17.2462	-1.54368	2.69815	-19.6736	-1.45355	0	0	-10.1694	6.02798	-3.06136	28.1168	-1.18145	-5.52028	-7.09404	-0.116705	3.90531		7.04217
27.6105	8.3935	31.3585	14.6219	9.78492	-16.8969	-0.950287	2.7145	-19.7891	-0.894164	0	0	-7.38249	3.70136	-6.92937	36.5182	-1.47619	-4.47709	-16.6572	-0.0508231	2.55681		7.23211	-1.50758	3.51286			26.2639	8.03007	35.4589	12.2139	11.2185	-17.5768	-0.560864	3.23004	-23.3408	-0.514964	0	0	-8.01441	4.87533	-4.85642	32.835	-1.38947	-4.61811	-8.9664	-0.0984238	3.53149		7.12614
26.3699	8.76867	36.5046	12.8546	11.5597	-18.4156	-0.0600921	3.14385	-22.7593	-0.0554133	0	0	-4.68752	2.27687	-8.23049	42.2346	-1.9193	-2.9354	-19.0529	0.00944541	1.32068		7.35983	-2.15902	3.81721			25.4377	8.30276	39.1771	11.2667	12.6097	-17.8849	0.470451	3.62524	-25.9408	0.423051	0	0	-5.5583	3.74334	-6.84444	37.8619	-2.03943	-3.39716	-10.2327	-0.0571349	2.68615		7.225
25.0583	8.98379	40.5148	10.9005	12.7451	-19.6541	0.717845	3.49743	-25.1119	0.649992	0	0	-1.72912	1.02062	-9.59796	48.117	-2.86499	-0.894313	-20.4838	0.0989526	-0.517072		7.47558	-2.72695	4.03743			24.6291	8.58807	41.522	10.4835	13.4851	-18.086	1.46943	3.87865	-27.5498	1.30278	0	0	-2.86112	2.68149	-8.88594	43.0465	-3.12592	-1.88206	-10.8701	0.0116535	1.27536		7.33101
23.7432	9.11001	42.9629	9.18291	13.2687	-20.3442	1.374	3.73813	-26.6632	1.22786	0	0	1.47855	-0.00706272	-11.0654	54.0293	-4.35477	1.49176	-21.0187	0.212279	-2.84188		7.57273	-3.1834	4.17174			23.8155	8.8918	42.5335	9.95537	13.8563	-18.1174	2.37134	3.98861	-28.2337	2.08908	0	0	0.0265645	1.73634	-10.8807	48.2533	-4.59813	-0.129904	-10.9381	0.108064	-0.704141		7.43655
22.4932	9.21872	43.615	8.03086	13.2045	-20.4202	1.91509	3.82576	-27.2178	1.70297	0	0	4.92499	-0.774163	-12.7072	59.854	-6.40481	3.98957	-20.8218	0.341788	-5.48678		7.64656	-3.5114	4.23159			23.0044	9.21649	42.2467	9.75663	13.7638	-17.9521	3.13908	3.95429	-28.0212	2.7708	0	0	3.06855	0.945074	-12.7855	53.3804	-6.38837	1.77461	-10.5482	0.22809	-3.16565		7.53498
21.3839	9.36334	42.3887	7.63367	12.6792	-19.9383	2.37159	3.73211	-26.625	2.11998	0	0	8.5875	-1.27407	-14.5817	65.4969	-8.97825	6.34832	-20.0621	0.480544	-8.29445		7.69639	-3.70411	4.23608			22.2279	9.56235	40.6959	9.93644	13.261	-17.5996	3.76744	3.7775	-26.9131	3.35891	0	0	6.24125	0.330871	-14.61	58.3626	-8.43426	3.72474	-9.82787	0.364865	-5.95594		7.62117
20.494	9.56919	39.3127	8.04832	11.7905	-19.0019	2.79631	3.45075	-24.8063	2.53812	0	0	12.4202	-1.52207	-16.6908	70.8892	-11.9613	8.35629	-18.8641	0.623484	-11.1453		7.72583	-3.76395	4.20741			21.5299	9.92187	37.9524	10.4997	12.404	-17.0984	4.28004	3.46796	-24.9192	3.88094	0	0	9.52724	-0.0988393	-16.3955	63.1638	-10.6826	5.59969	-8.89191	0.510302	-8.89183		7.6918
19.8824	9.82183	34.569	9.18996	10.5796	-17.756	3.24891	3.00094	-21.7842	3.01668	0	0	16.3547	-1.55186	-18.981	75.9863	-15.1756	9.87209	-17.3037	0.766932	-13.9511		7.73991	-3.70166	4.17014			20.945	10.2719	34.1909	11.3821	11.2533	-16.5087	4.71942	3.04964	-22.118	4.37141	0	0	12.9072	-0.351358	-18.1875	67.7659	-13.0796	7.27713	-7.8278	0.65647	-11.7958		7.74514
19.5416	10.0583	28.6403	10.7917	9.0787	-16.4064	3.7723	2.43343	-17.7812	3.59185	0	0	20.311	-1.41126	-21.3753	80.7607	-18.4264	10.8291	-15.4259	0.907479	-16.6355		7.74172	-3.53404	4.15151			20.4731	10.5717	29.7625	12.4346	9.89287	-15.908	5.13029	2.56399	-18.7199	4.85822	0	0	16.3541	-0.446072	-20.0131	72.1593	-15.5581	8.64781	-6.6938	0.796466	-14.5208		7.78069
19.3491	10.1904	22.4325	12.415	7.4158	-15.2026	4.36734	1.83254	-13.3373	4.24933	0	0	24.214	-1.15766	-23.8132	85.1939	-21.5598	11.2264	-13.2666	1.04139	-19.1253		7.73105	-3.28111	4.18014			20.0614	10.7753	25.2144	13.4427	8.45331	-15.3864	5.54036	2.06656	-15.0909	5.34873	0	0	19.8307	-0.410971	-21.8693	76.3356	-18.0322	9.62974	-5.52396	0.924806	-16.9616		7.79858
19.0847	10.1686	17.1161	13.6016	5.85966	-14.364	4.98064	1.29956	-9.25115	4.9157	0	0	28.0035	-0.853103	-26.2627	89.2703	-24.4874	11.1176	-10.8717	1.16502	-21.3593		7.7053	-2.96419	4.28296			19.6127	10.8549	21.2007	14.1891	7.10717	-15.0339	5.94852	1.61665	-11.6964	5.82456	0	0	23.2921	-0.279007	-23.7235	80.2814	-20.4025	10.1791	-4.33586	1.03756	-19.055		7.79893
18.5362	10.0184	13.6645	14.0762	4.69894	-13.9927	5.52666	0.920229	-6.28092	5.49338	0	0	31.636	-0.555996	-28.6943	92.9747	-27.1656	10.6017	-8.30663	1.27575	-23.3041		7.66114	-2.6045	4.48096			19.0229	10.8141	18.3004	14.5251	6.01953	-14.9173	6.32983	1.26409	-8.97525	6.25202	0	0	26.6904	-0.0846169	-25.5224	83.9754	-22.5706	10.2973	-3.13845	1.1324	-20.7762		7.78149
17.6033	9.80248	12.4836	13.8073	4.06644	-14.0505	5.93605	0.738266	-4.84291	5.91478	0	0	35.0808	-0.31091	-31.0445	96.2873	-29.5576	9.81274	-5.65615	1.37256	-24.9593		7.59597	-2.22185	4.78564			18.2221	10.6785	16.8547	14.4013	5.28587	-15.0602	6.65425	1.03918	-7.21679	6.6013	0	0	29.9807	0.139107	-27.2047	87.3885	-24.4537	10.0323	-1.93873	1.20872	-22.1334		7.74545
16.3142	9.56511	13.397	12.932	3.89028	-14.4076	6.19496	0.748691	-4.92548	6.172	0	0	38.3161	-0.141703	-33.2091	99.1792	-31.6158	8.90481	-3.01492	1.45595	-26.3501		7.50854	-1.8324	5.19874			17.1941	10.475	16.9092	13.8544	4.90337	-15.4351	6.90593	0.948582	-6.50432	6.86127	0	0	33.1256	0.362801	-28.7119	90.4866	-25.9951	9.47353	-0.746356	1.26756	-23.1623		7.68956
14.7848	9.32091	15.8324	11.6789	3.97064	-14.9084	6.35018	0.90633	-6.17134	6.31323	0	0	41.3255	-0.0520387	-35.0675	101.611	-33.2913	8.0335	-0.47364	1.5274	-27.5159		7.39848	-1.44686	5.71445			15.9722	10.2204	18.2526	12.981	4.78762	-15.97	7.09235	0.977217	-6.72973	7.04323	0	0	36.0976	0.562627	-29.994	93.2364	-27.1658	8.73993	0.424187	1.31143	-23.9191		7.61241
13.1666	9.07661	19.041	10.3154	4.09209	-15.4243	6.4784	1.14245	-8.02616	6.41467	0	0	44.0965	-0.0304488	-36.5112	103.539	-34.5477	7.3355	1.89215	1.58881	-28.4986		7.266	-1.07027	6.32139			14.6224	9.92424	20.5053	11.9141	4.81501	-16.5653	7.24043	1.09444	-7.65028	7.17564	0	0	38.879	0.721682	-31.0106	95.6099	-27.9604	7.96206	1.55406	1.34374	-24.4711		7.51282
11.5928	8.84687	22.3218	9.08223	4.10979	-15.8881	6.64321	1.38649	-9.92534	6.54334	0	0	46.6207	-0.0560017	-37.4625	104.926	-35.3684	6.90785	4.02509	1.64178	-29.3316		7.11225	-0.70348	7.00332			13.2222	9.59803	23.2225	10.8007	4.86749	-17.1195	7.38432	1.26226	-8.96098	7.2937	0	0	41.4597	0.830817	-31.7287	97.5881	-28.3874	7.26277	2.62233	1.36813	-24.8844		7.39027
10.1404	8.64719	25.208	8.12155	3.97527	-16.2989	6.87132	1.58663	-11.4666	6.73353	0	0	48.8961	-0.103433	-37.8804	105.751	-35.7559	6.79338	5.88139	1.68691	-30.0308		6.94028	-0.345084	7.74024			11.8405	9.25865	25.9912	9.77336	4.86245	-17.5557	7.55228	1.44329	-10.3643	7.42835	0	0	43.8356	0.888685	-32.1215	99.1613	-28.4623	6.73965	3.60912	1.38766	-25.2135		7.24521
8.82343	8.4783	27.5313	7.44976	3.70857	-16.6974	7.15646	1.72028	-12.4867	6.98633	0	0	50.9286	-0.148282	-37.7613	106.018	-35.7283	6.97973	7.4256	1.72369	-30.5935		6.75531	0.0065944	8.51042			10.5245	8.92525	28.4983	8.92433	4.76037	-17.8387	7.75939	1.60684	-11.6213	7.59938	0	0	46.006	0.901011	-32.1657	100.328	-28.2006	6.45333	4.4987	1.40437	-25.4938		7.07933
7.61214	8.32035	29.3642	6.98763	3.3587	-17.1302	7.47596	1.79229	-13.0329	7.28232	0	0	52.7315	-0.170452	-37.1346	105.758	-35.3163	7.41025	8.63097	1.7508	-31.0041		6.56442	0.352601	9.2922			9.29646	8.61252	30.5582	8.29308	4.5556	-17.9751	8.00771	1.73214	-12.5768	7.81435	0	0	47.9724	0.878718	-31.8457	101.094	-27.6184	6.42297	5.28153	1.41916	-25.7406		6.89551
6.45764	8.13927	30.9116	6.61329	2.97952	-17.6217	7.80533	1.82574	-13.286	7.59517	0	0	54.322	-0.156076	-36.0539	105.022	-34.5595	7.99882	9.48329	1.76638	-31.2384		6.37561	0.69316	10.0655			8.15778	8.32623	32.1052	7.87008	4.26199	-17.9997	8.29087	1.80929	-13.1616	8.07162	0	0	49.7381	0.835462	-31.156	101.473	-26.733	6.62953	5.9549	1.43196	-25.9535		6.69785
5.31276	7.89872	32.4024	6.21045	2.61773	-18.1666	8.12675	1.85	-13.469	7.90179	0	0	55.7141	-0.0967587	-34.5756	103.866	-33.4925	8.64596	9.9832	1.76811	-31.2644		6.19647	1.02739	10.813			7.09608	8.06261	33.1672	7.61066	3.90223	-17.9582	8.59911	1.83836	-13.3812	8.36396	0	0	51.3082	0.784703	-30.1089	101.485	-25.5695	7.02496	6.52187	1.44227	-26.1242		6.49132
4.15043	7.57483	33.98	5.70855	2.30121	-18.7343	8.43418	1.88713	-13.7488	8.19083	0	0	56.9144	0.0103017	-32.7521	102.34	-32.1449	9.25603	10.1486	1.75389	-31.0506		6.03305	1.3526	11.5206			6.09193	7.8114	33.8331	7.45264	3.50207	-17.8921	8.92279	1.82723	-13.2972	8.68169	0	0	52.6906	0.736983	-28.7397	101.156	-24.1665	7.5446	6.9889	1.44957	-26.2449		6.28157
2.97513	7.16918	35.6229	5.10722	2.03079	-19.2758	8.73561	1.94175	-14.159	8.46825	0	0	57.933	0.155665	-30.6843	100.508	-30.5923	9.75232	10.0171	1.72343	-30.5895		5.88902	1.66371	12.1784			5.12432	7.56013	34.2195	7.33243	3.08724	-17.8297	9.254	1.78842	-13.0037	9.01469	0	0	53.8984	0.697718	-27.1134	100.522	-22.5838	8.1202	7.36294	1.45376	-26.3141		6.07449
1.81832	6.71204	37.1509	4.46926	1.78643	-19.7317	9.04944	2.00075	-14.6005	8.75487	0	0	58.8013	0.312659	-28.5855	98.4534	-29.0169	10.0883	9.64398	1.67914	-29.9112		5.76579	1.95362	12.7802			4.1749	7.29849	34.442	7.19725	2.68095	-17.7839	9.58689	1.73575	-12.6043	9.35375	0	0	54.95	0.666226	-25.3252	99.6236	-20.9053	8.68981	7.64884	1.45513	-26.3367		5.87593
0.718483	6.25099	38.3282	3.88154	1.54555	-20.0463	9.39462	2.04343	-14.9188	9.07522	0	0	59.5685	0.446752	-26.7419	96.2609	-27.6754	10.2493	9.09569	1.62454	-29.062		5.66336	2.21403	13.3236			3.23118	7.02122	34.5925	7.01262	2.30093	-17.754	9.91751	1.68121	-12.1893	9.69174	0	0	55.871	0.63598	-23.4976	98.5037	-19.2389	9.204	7.84801	1.45411	-26.3198		5.69136
-0.297575	5.83234	38.9798	3.41199	1.29619	-20.186	9.78136	2.05299	-14.9899	9.44541	0	0	60.2741	0.532349	-25.376	93.9733	-26.7723	10.2464	8.44453	1.56202	-28.0721		5.58158	2.43666	13.8092			2.28751	6.72912	34.7294	6.76338	1.95791	-17.7321	10.2433	1.63312	-11.8224	10.0237	0	0	56.6926	0.595745	-21.7699	97.2061	-17.7087	9.62763	7.95857	1.45073	-26.2641		5.52569
-1.22202	5.48596	39.0588	3.0859	1.03892	-20.155	10.207	2.02261	-14.7636	9.86664	0	0	60.9252	0.559223	-24.5551	91.5805	-26.3691	10.1056	7.75749	1.4921	-26.9431		5.5209	2.61469	14.2407			1.34442	6.42805	34.8797	6.45062	1.65571	-17.7095	10.5625	1.59555	-11.535	10.3468	0	0	57.449	0.531276	-20.285	95.7721	-16.4422	9.93865	7.97703	1.44425	-26.1571		5.38298
-2.06549	5.21862	38.662	2.88283	0.783559	-20	10.6572	1.95688	-14.2724	10.3246	0	0	61.4974	0.527582	-24.2083	89.0366	-26.3922	9.86033	7.07923	1.41414	-25.6569		5.48241	2.74396	14.6246			0.406524	6.12688	35.0499	6.08543	1.39326	-17.6828	10.8732	1.56903	-11.3317	10.6588	0	0	58.1729	0.426977	-19.1728	94.2384	-15.5542	10.1261	7.90052	1.43288	-25.9686		5.26644
-2.85217	5.01792	37.9918	2.75063	0.544548	-19.7966	11.1114	1.86942	-13.6154	10.7953	0	0	61.9514	0.4406	-24.2028	86.2868	-26.7017	9.54615	6.42602	1.32722	-24.1896		5.46741	2.82323	14.9689			-0.520111	5.83487	35.239	5.68303	1.16706	-17.6573	11.1733	1.55179	-11.1994	10.9578	0	0	58.8897	0.267704	-18.5352	92.6328	-15.131	10.188	7.72876	1.41392	-25.6532		5.17821
-3.61008	4.86371	37.2723	2.63224	0.335021	-19.6214	11.5527	1.77702	-12.9174	11.2564	0	0	62.2485	0.299691	-24.4085	83.2879	-27.15	9.19446	5.79543	1.23049	-22.5158		5.47668	2.85407	15.281			-1.4298	5.55977	35.4494	5.25807	0.97326	-17.6473	11.4598	1.54108	-11.1173	11.2419	0	0	59.6128	0.0405566	-18.4345	90.9705	-15.2175	10.1302	7.46511	1.38426	-25.1564		5.11946
-4.36087	4.73881	36.6656	2.49074	0.16175	-19.5271	11.9765	1.69358	-12.2835	11.6984	0	0	62.3569	0.102475	-24.7294	80.0157	-27.611	8.82309	5.17706	1.12279	-20.6035		5.50921	2.84023	15.5671			-2.31827	5.30648	35.6898	4.82269	0.808597	-17.6738	11.7301	1.53417	-11.0642	11.5091	0	0	60.3384	-0.262913	-18.8845	89.2481	-15.8097	9.96615	7.11646	1.34105	-24.4252		5.09034
-5.11612	4.63143	36.25	2.31637	0.0253017	-19.5327	12.3867	1.62816	-11.7844	12.1216	0	0	62.2506	-0.155574	-25.107	76.4634	-27.986	8.4326	4.55555	1.00268	-18.4127		5.56171	2.7871	15.833			-3.18271	5.077	35.974	4.38631	0.670607	-17.7592	11.983	1.52885	-11.0233	11.7587	0	0	61.0434	-0.644741	-19.8466	87.4395	-16.8503	9.71699	6.69228	1.28231	-23.4177		5.09
-5.87966	4.5325	36.0491	2.11866	-0.07591	-19.6306	12.7839	1.58564	-11.4591	12.5249	0	0	61.9092	-0.47624	-25.5142	72.6365	-28.2034	8.01522	3.911	0.869124	-15.9098		5.62915	2.7013	16.0852			-4.02124	4.87071	36.3157	3.95664	0.557482	-17.9228	12.219	1.52364	-10.9832	11.9919	0	0	61.6868	-1.09918	-21.2313	85.4948	-18.2317	9.4109	6.20349	1.20742	-22.1105		5.11675
-6.65118	4.43324	36.0623	1.91351	-0.142605	-19.8001	13.1603	1.56735	-11.3189	12.8999	0	0	61.3207	-0.854875	-25.9482	68.5508	-28.2186	7.56811	3.22292	0.722335	-13.0854		5.70614	2.5903	16.3311			-4.83233	4.68531	36.7224	3.54108	0.46777	-18.1754	12.4412	1.51767	-10.9374	12.2117	0	0	62.2136	-1.6127	-22.9082	83.346	-19.8055	9.08124	5.66169	1.1171	-20.501		5.16811
-7.42979	4.32469	36.2781	1.71132	-0.17451	-20.0205	13.5069	1.57193	-11.354	13.2377	0	0	60.4837	-1.28234	-26.4299	64.2325	-28.0131	7.10045	2.47801	0.563657	-9.95801		5.78779	2.46149	16.5771			-5.61482	4.51744	37.1937	3.14695	0.400459	-18.5173	12.6539	1.51074	-10.8841	12.4226	0	0	62.5636	-2.16566	-24.7247	80.9181	-21.3998	8.76265	5.0788	1.01323	-18.6075		5.24092
-8.21736	4.19773	36.6861	1.50996	-0.171305	-20.2742	13.8149	1.59675	-11.5441	13.53	0	0	59.4109	-1.75105	-27.0138	59.7181	-27.5992	6.6348	1.67622	0.394759	-6.56249		5.87037	2.32075	16.8283			-6.368	4.36343	37.7199	2.78143	0.354866	-18.9371	12.8612	1.50306	-10.825	12.6285	0	0	62.68	-2.73557	-26.5306	78.1443	-22.8417	8.48528	4.46699	0.898441	-16.465		5.33161
-9.01956	4.04336	37.2855	1.29595	-0.13373	-20.5449	14.0686	1.63879	-11.8657	13.762	0	0	58.133	-2.26045	-27.8015	55.0535	-27.0228	6.20879	0.833025	0.216643	-2.93125		5.95209	2.17162	17.0887			-7.09231	4.21958	38.2855	2.45048	0.330635	-19.4141	13.0649	1.49526	-10.7649	12.831	0	0	62.5175	-3.3011	-28.201	74.981	-23.9805	8.26748	3.83877	0.775644	-14.1194		5.43636
-9.84166	3.85524	38.0727	1.05375	-0.065273	-20.8179	14.2492	1.69466	-12.2917	13.9159	0	0	56.6962	-2.81712	-28.9268	50.2951	-26.3432	5.87394	-0.0213839	0.0292477	0.914204		6.03389	2.01558	17.3615			-7.79001	4.08227	38.8734	2.15749	0.3275	-19.921	13.2632	1.48833	-10.7116	13.028	0	0	62.0476	-3.84557	-29.6547	71.4171	-24.706	8.11052	3.20705	0.647564	-11.6204		5.5513
-10.6822	3.63323	39.013	0.777679	0.0268448	-21.0794	14.347	1.76031	-12.7907	13.9837	0	0	55.148	-3.42636	-30.482	45.5171	-25.5766	5.68138	-0.844586	-0.167056	4.93307		6.1193	1.85314	17.649			-8.46572	3.94811	39.469	1.90232	0.344851	-20.4276	13.4498	1.48356	-10.6748	13.2128	0	0	61.26	-4.35889	-30.8603	67.4761	-24.9585	7.99713	2.58526	0.516376	-9.01354		5.67282
-11.533	3.38399	40.0379	0.474453	0.132947	-21.3153	14.3633	1.83137	-13.3284	13.9685	0	0	53.517	-4.07876	-32.4218	40.8237	-24.6524	5.65415	-1.58684	-0.368035	8.99756		6.21318	1.68426	17.951			-9.12627	3.81396	40.0628	1.68088	0.381368	-20.9048	13.6146	1.48241	-10.666	13.375	0	0	60.1625	-4.83732	-31.8344	63.2102	-24.7303	7.89747	1.98777	0.383554	-6.33531		5.7979
-12.3844	3.11749	41.0715	0.156172	0.243216	-21.5152	14.3015	1.9033	-13.8704	13.876	0	0	51.8078	-4.74315	-34.5462	36.3482	-23.4487	5.76442	-2.19793	-0.563268	12.8607		6.32007	1.50856	18.2645			-9.78026	3.67717	40.6508	1.48566	0.434581	-21.3274	13.7449	1.48636	-10.6964	13.5015	0	0	58.7783	-5.28151	-32.6309	58.6898	-24.0586	7.7791	1.43013	0.249902	-3.61199		5.92423
-13.229	2.84411	42.0536	-0.165803	0.349083	-21.6821	14.1604	1.97119	-14.3795	13.708	0	0	50.0179	-5.37401	-36.5924	32.2239	-21.8884	5.93386	-2.63908	-0.738141	16.2238		6.44284	1.32516	18.5842			-10.4369	3.53597	41.2326	1.30703	0.500628	-21.6757	13.8284	1.49672	-10.7762	13.5798	0	0	57.1436	-5.69399	-33.3275	53.9949	-23.0133	7.61784	0.928758	0.115805	-0.863079		6.05068
-14.0621	2.5727	42.9471	-0.482058	0.44427	-21.8383	13.9328	2.02964	-14.816	13.4607	0	0	48.1567	-5.92674	-38.3554	28.5402	-20.0039	6.05695	-2.90353	-0.879446	18.8609		6.58265	1.13321	18.9028			-11.1046	3.38979	41.807	1.13528	0.57421	-21.9366	13.8552	1.51428	-10.9112	13.5998	0	0	55.3035	-6.07626	-34.0078	49.2091	-21.6804	7.40361	0.498889	-0.0183755	1.89152		6.17724
-14.8798	2.31054	43.7312	-0.783514	0.525465	-22.0226	13.6075	2.07264	-15.136	13.1268	0	0	46.2515	-6.36915	-39.7452	25.3222	-17.9238	6.02822	-3.03431	-0.980647	20.7006		6.73975	0.932434	19.2107			-11.7898	3.23964	42.3687	0.96237	0.648809	-22.1044	13.82	1.53908	-11.1019	13.5564	0	0	53.308	-6.42689	-34.7444	44.4177	-20.1461	7.13787	0.150662	-0.15193	4.62463		6.30526
-15.6773	2.06289	44.3966	-1.06249	0.592782	-22.2824	13.1725	2.09431	-15.2969	12.6979	0	0	44.3421	-6.68334	-40.7671	22.543	-15.8126	5.75897	-3.12115	-1.04357	21.8226		6.91452	0.723789	19.4962			-12.4958	3.08769	42.9074	0.783029	0.717247	-22.1811	13.7222	1.57032	-11.3416	13.4492	0	0	51.2084	-6.74024	-35.5831	39.7063	-18.4851	6.82486	-0.116815	-0.283478	7.29626		6.43727
-16.4501	1.83053	44.9551	-1.31721	0.650617	-22.6647	12.6172	2.09131	-15.2747	12.1646	0	0	42.4736	-6.86293	-41.4747	20.1513	-13.8174	5.18786	-3.27804	-1.07635	22.4002		7.10837	0.510207	19.7452			-13.2224	2.93684	43.4078	0.595351	0.772625	-22.1769	13.5654	1.60623	-11.6167	13.2824	0	0	49.0533	-7.00606	-36.5326	35.1573	-16.7555	6.45978	-0.32216	-0.41084	9.85293		6.57682
-17.194	1.60661	45.4562	-1.55474	0.709025	-23.1998	11.931	2.06657	-15.0909	11.5138	0	0	40.6919	-6.909	-41.9267	18.0949	-12.0407	4.29321	-3.62139	-1.08925	22.6262		7.32418	0.297175	19.9422			-13.966	2.78946	43.8547	0.399748	0.809554	-22.1113	13.3546	1.64429	-11.9077	13.0621	0	0	46.8873	-7.21023	-37.5613	30.8445	-15.001	6.02054	-0.506951	-0.531136	12.232		6.72803
-17.9032	1.37607	45.9831	-1.7859	0.78539	-23.8793	11.1031	2.03124	-14.828	10.7289	0	0	39.0427	-6.82629	-42.1652	16.3337	-10.5394	3.10579	-4.25835	-1.09083	22.6538		7.566	0.0932307	20.0718			-14.7202	2.64592	44.2379	0.197956	0.825612	-22.0132	13.0937	1.68152	-12.1916	12.7933	0	0	44.7502	-7.33585	-38.6026	26.8274	-13.2585	5.46847	-0.736841	-0.641003	14.3683		6.89507
-18.5667	1.11816	46.6302	-2.0162	0.906087	-24.6471	10.123	2.00308	-14.6179	9.79203	0	0	37.5723	-6.62064	-42.2108	14.8463	-9.33722	1.71127	-5.27204	-1.08613	22.5715		7.83782	-0.0901732	20.1197			-15.4767	2.50293	44.5601	-0.00883391	0.822872	-21.921	12.7818	1.71499	-12.4465	12.4765	0	0	42.6786	-7.3651	-39.5658	23.1472	-11.5651	4.75772	-1.0966	-0.736904	16.2004		7.08155
-19.1642	0.810107	47.4731	-2.23903	1.10816	-25.4208	8.97791	2.00103	-14.6026	8.68562	0	0	36.3327	-6.2976	-42.0693	13.6377	-8.44075	0.247151	-6.68285	-1.07626	22.3986		8.14236	-0.23876	20.0725			-16.2254	2.35247	44.8403	-0.220483	0.80924	-21.881	12.4108	1.74233	-12.6542	12.1047	0	0	40.7072	-7.28151	-40.3519	19.8283	-9.96332	3.852	-1.67763	-0.815374	17.6747		7.28989
-19.6633	0.429665	48.5415	-2.43343	1.4414	-26.1318	7.65163	2.0379	-14.8776	7.39367	0	0	35.3843	-5.86121	-41.7437	12.752	-7.85662	-1.0968	-8.38326	-1.05848	22.0858		8.48025	-0.335323	19.9182			-16.9558	2.18114	45.1159	-0.437861	0.799438	-21.9439	11.9634	1.76209	-12.8042	11.6617	0	0	38.8714	-7.07206	-40.8686	16.8853	-8.50161	2.74268	-2.55841	-0.873192	18.7459		7.52078
-20.02	-0.0446141	49.7992	-2.56623	1.97036	-26.7578	6.12498	2.11437	-15.4456	5.90296	0	0	34.7913	-5.31097	-41.2482	12.2786	-7.60129	-2.0816	-10.0901	-1.02683	21.5256		8.84838	-0.359601	19.6476			-17.6559	1.97071	45.438	-0.661128	0.815758	-22.1609	11.4126	1.77389	-12.8936	11.1211	0	0	37.2082	-6.72898	-41.0442	14.3323	-7.23159	1.46309	-3.77957	-0.907545	19.376		7.77278
-20.1868	-0.635225	51.1429	-2.59923	2.77328	-27.3374	4.38001	2.21701	-16.2032	4.2057	0	0	34.602	-4.63604	-40.6146	12.3292	-7.69484	-2.45825	-11.4041	-0.973966	20.5804		9.23742	-0.289092	19.2559			-18.3126	1.69911	45.8656	-0.888261	0.888487	-22.578	10.7225	1.77855	-12.9289	10.4475	0	0	35.7569	-6.25087	-40.8404	12.1938	-6.203	0.09487	-5.31828	-0.916447	19.5385		8.04226
-20.1261	-1.36621	52.4304	-2.49874	3.93432	-27.962	2.40856	2.32268	-16.9771	2.30354	0	0	34.8167	-3.81071	-39.8751	12.9768	-8.13613	-2.07099	-11.9949	-0.894245	19.1326		9.62978	-0.102461	18.744			-18.9102	1.34277	46.4529	-1.1127	1.05609	-23.2299	9.85078	1.77772	-12.9226	9.59889	0	0	34.5585	-5.64266	-40.2604	10.511	-5.45685	-1.23592	-7.07176	-0.899315	19.2255		8.3236
-19.8243	-2.26137	53.5433	-2.24522	5.53026	-28.7331	0.226371	2.41131	-17.6212	0.215749	0	0	35.3616	-2.79986	-39.0377	14.1893	-8.87277	-0.975078	-11.7636	-0.787595	17.1555		10.0006	0.214624	18.1201			-19.4304	0.87862	47.2402	-1.32378	1.36532	-24.1344	8.75258	1.77403	-12.8947	8.53019	0	0	33.6521	-4.91472	-39.3549	9.34117	-5.01854	-2.37386	-8.86152	-0.857605	18.4584		8.60965
-19.2959	-3.33905	54.4471	-1.83803	7.61881	-29.6897	-2.10986	2.48202	-18.1318	-2.00504	0	0	36.0873	-1.57679	-38.0827	15.8108	-9.78545	0.545761	-10.8502	-0.661753	14.7674		10.3232	0.663813	17.4002			-19.8522	0.286593	48.2457	-1.50794	1.87066	-25.2868	7.38543	1.77118	-12.8731	7.19881	0	0	33.0707	-4.08057	-38.2185	8.74693	-4.89244	-3.15995	-10.4659	-0.794907	17.2924		8.89251
-18.5764	-4.60267	55.2055	-1.29434	10.2332	-30.7539	-4.49515	2.56054	-18.6952	-4.25752	0	0	36.7987	-0.14443	-36.9834	17.5991	-10.7014	2.10472	-9.51939	-0.52979	12.2057		10.5768	1.23112	16.6074			-20.1525	-0.44816	49.4615	-1.65176	2.63285	-26.6565	5.71576	1.77438	-12.8973	5.5711	0	0	32.8325	-3.15392	-36.9769	8.77467	-5.06044	-3.46582	-11.6737	-0.716351	15.8105		9.16432
-17.7052	-6.03114	55.9436	-0.644055	13.3817	-31.7458	-6.78961	2.68988	-19.6152	-6.39391	0	0	37.303	1.45327	-35.7349	19.2897	-11.4386	3.38597	-8.03997	-0.404817	9.73284		10.7525	1.88806	15.7708			-20.3083	-1.33336	50.8562	-1.74529	3.7158	-28.1846	3.72637	1.79098	-13.023	3.63039	0	0	32.9309	-2.14592	-35.7608	9.42812	-5.48471	-3.23043	-12.3387	-0.627605	14.1099		9.41819
-16.7133	-7.57572	56.791	0.0770678	17.0452	-32.4583	-8.85061	2.91085	-21.1625	-8.24941	0	0	37.4547	3.13585	-34.3695	20.6519	-11.8602	4.24593	-6.61703	-0.295997	7.54903		10.8543	2.59574	14.9226			-20.2989	-2.36855	52.3822	-1.78453	5.18164	-29.7848	1.42475	1.83114	-13.3267	1.38638	0	0	33.3236	-1.0635	-34.6728	10.6449	-6.11104	-2.48571	-12.412	-0.533919	12.2866		9.64878
-15.6163	-9.16346	57.8244	0.846278	21.1726	-32.7315	-10.5695	3.24423	-23.436	-9.68877	0	0	37.178	4.80417	-32.951	21.527	-11.9078	4.70917	-5.37989	-0.207183	5.74991		10.8942	3.31015	14.0965			-20.1078	-3.54417	53.9836	-1.77096	7.08444	-31.3473	-1.14874	1.90762	-13.9028	-1.11508	0	0	33.9274	0.0897327	-33.7594	12.2883	-6.86902	-1.35871	-11.9435	-0.439717	10.4275		9.85267
-14.4168	-10.7068	59.0366	1.68129	25.6759	-32.4936	-11.8958	3.68184	-26.3042	-10.6488	0	0	36.465	6.36257	-31.5609	21.846	-11.6028	4.89976	-4.39098	-0.137966	4.33963		10.885	3.98759	13.3251			-19.7247	-4.84128	55.6051	-1.70816	9.46364	-32.7458	-3.91576	2.03467	-14.8535	-3.78472	0	0	34.6213	1.31044	-32.9984	14.1598	-7.66915	-0.0418585	-11.0564	-0.348436	8.60454		10.0283
-13.1119	-12.1191	60.3548	2.64923	30.4352	-31.7791	-12.8328	4.18644	-29.4419	-11.1526	0	0	35.3618	7.73544	-30.2945	21.6286	-11.0264	4.95453	-3.65574	-0.086712	3.29184		10.8364	4.58993	12.6359			-19.1454	-6.23192	57.1969	-1.59616	12.3382	-33.8505	-6.76193	2.22561	-16.2664	-6.49006	0	0	35.2625	2.59136	-32.3109	16.0304	-8.40462	1.25675	-9.91087	-0.262614	6.87435		10.1756
-11.701	-13.3323	61.698	3.83647	35.3156	-30.7305	-13.4041	4.6993	-32.4421	-11.2821	0	0	33.9546	8.87494	-29.2585	20.968	-10.2904	4.95752	-3.13818	-0.0535164	2.612		10.7553	5.0887	12.0464			-18.3712	-7.67982	58.7157	-1.42397	15.7025	-34.5442	-9.54919	2.48948	-18.1855	-9.06809	0	0	35.7102	3.91781	-31.5913	17.6794	-8.96498	2.36449	-8.66832	-0.183903	5.27627		10.2954
-10.1852	-14.3071	63.0175	5.30609	40.1942	-29.5733	-13.6208	5.1525	-34.9358	-11.1313	0	0	32.3569	9.76234	-28.552	20.0074	-9.50691	4.91945	-2.77932	-0.0408872	2.35315		10.6504	5.468	11.5597			-17.4081	-9.14189	60.1245	-1.1624	19.5241	-34.7421	-12.1368	2.82783	-20.5848	-11.3513	0	0	35.8498	5.26593	-30.7413	18.9276	-9.25978	3.17502	-7.46608	-0.113122	3.83206		10.389
-8.56287	-15.032	64.2987	7.08216	44.98	-28.5607	-13.4765	5.48372	-36.6668	-10.7738	0	0	30.6878	10.4086	-28.2126	18.9033	-8.75893	4.79852	-2.51383	-0.051126	2.56302		10.5351	5.72461	11.165			-16.2649	-10.5711	61.3929	-0.760595	23.7442	-34.4111	-14.403	3.23272	-23.3587	-13.2002	0	0	35.6108	6.60355	-29.7008	19.6587	-9.24249	3.65346	-6.40276	-0.0504857	2.54989		10.4578
-6.82822	-15.5146	65.5399	9.16792	49.6179	-27.9018	-12.9716	5.65007	-37.5076	-10.257	0	0	29.045	10.8525	-28.1631	17.7855	-8.0872	4.53177	-2.28613	-0.0829158	3.21414		10.4273	5.86545	10.8405			-14.9527	-11.9199	62.4975	-0.145498	28.2804	-33.5796	-16.2552	3.68602	-26.3309	-14.5292	0	0	34.975	7.89285	-28.4657	19.8291	-8.92295	3.82066	-5.53353	0.00389158	1.43466		10.5036
-4.97864	-15.7762	66.7436	11.5587	54.078	-27.7092	-12.14	5.63801	-37.4472	-9.6112	0	0	27.4904	11.1507	-28.2306	16.7351	-7.50171	4.06182	-2.0582	-0.130992	4.19722		10.3443	5.90327	10.5577			-13.4837	-13.1443	63.4256	0.773046	33.0317	-32.335	-17.6269	4.16001	-29.2821	-15.3149	0	0	33.9758	9.09439	-27.096	19.4671	-8.36447	3.72893	-4.8719	0.0492048	0.504456		10.5285
-3.02274	-15.849	67.9138	14.2439	58.3399	-27.9963	-11.0547	5.46167	-36.5539	-8.86049	0	0	26.0568	11.3598	-28.2431	15.7925	-7.00572	3.35645	-1.80592	-0.189321	5.38657		10.2991	5.85329	10.2863			-11.8713	-14.2075	64.1775	2.09358	37.8868	-30.8043	-18.4667	4.61892	-31.9845	-15.585	0	0	32.69	10.1723	-25.708	18.6648	-7.66587	3.44058	-4.39652	0.0834054	-0.197827		10.5359
-0.981774	-15.771	69.039	17.2397	62.3734	-28.696	-9.80946	5.14841	-34.914	-8.03091	0	0	24.7569	11.5239	-28.1064	14.9753	-6.60742	2.42546	-1.51285	-0.253561	6.69104		10.2961	5.73126	9.9987			-10.13	-15.0835	64.77	3.90901	42.7313	-29.1286	-18.7337	5.02207	-34.2331	-15.3984	0	0	31.2235	11.0989	-24.4542	17.5612	-6.93572	3.01283	-4.06166	0.103094	-0.602111		10.5305
1.1163	-15.5759	70.0611	20.6913	66.1145	-29.6258	-8.49891	4.72242	-32.5729	-7.15444	0	0	23.5825	11.6753	-27.7956	14.2822	-6.31333	1.33646	-1.16875	-0.319679	8.02639		10.3304	5.55233	9.67371			-8.2759	-15.7584	65.235	6.29379	47.4566	-27.4403	-18.4081	5.32806	-35.8628	-14.828	0	0	29.692	11.8592	-23.4851	16.3169	-6.26626	2.4905	-3.81019	0.104374	-0.628397		10.5183
3.24358	-15.2848	70.8665	24.9905	69.4458	-30.3818	-7.20713	4.20147	-29.5325	-6.26672	0	0	22.5015	11.8387	-27.3129	13.6924	-6.12103	0.222518	-0.770648	-0.381404	9.26517		10.3885	5.32991	9.29844			-6.32644	-16.2309	65.6148	9.29116	51.9672	-25.8509	-17.5113	5.50061	-36.753	-13.9505	0	0	28.2004	12.4521	-22.9078	15.0846	-5.71761	1.90396	-3.58644	0.0842451	-0.215071		10.5059
5.37721	-14.9046	71.3139	30.8049	72.1926	-30.2329	-5.99242	3.6067	-25.8213	-5.39225	0	0	21.4693	12.0305	-26.6805	13.1745	-6.0224	-0.737696	-0.322935	-0.430674	10.2478		10.4523	5.07449	8.86719			-4.30015	-16.5101	65.9519	12.9127	56.1852	-24.444	-16.1218	5.51439	-36.8232	-12.843	0	0	26.8259	12.8898	-22.7527	13.9824	-5.31544	1.27259	-3.34636	0.0421083	0.650165		10.5001
7.50309	-14.4349	71.2822	38.8257	74.1361	-28.2552	-4.86071	2.97411	-21.5996	-4.51865	0	0	20.4444	12.2555	-25.9375	12.6992	-6.0066	-1.37839	0.163202	-0.460488	10.8395		10.5042	4.794	8.38022			-2.21543	-16.6126	66.2747	17.1536	60.0507	-23.2656	-14.3725	5.35963	-36.0273	-11.5807	0	0	25.6088	13.1954	-22.9633	13.077	-5.05905	0.611883	-3.06247	-0.0193693	1.9119		10.5063
9.61697	-13.8774	70.715	49.0515	75.0569	-24.0114	-3.75422	2.35481	-17.2111	-3.58589	0	0	19.3946	12.5091	-25.1	12.2427	-6.05403	-1.6148	0.67122	-0.466691	10.9623		10.532	4.49449	7.84232			-0.0893734	-16.5581	66.5846	22.0268	63.5126	-22.2998	-12.4267	5.0437	-34.3505	-10.2335	0	0	24.5522	13.3993	-23.4099	12.3826	-4.93103	-0.0589336	-2.72398	-0.0942745	3.4466		10.528
11.7221	-13.2402	69.6341	60.143	74.8453	-18.3268	-2.58284	1.80082	-13.0976	-2.51561	0	0	18.3004	12.7799	-24.1352	11.7895	-6.1347	-1.47461	1.18432	-0.448606	10.6039		10.5316	4.18035	7.26006			2.06341	-16.3663	66.8509	27.594	66.5153	-21.4382	-10.4435	4.58961	-31.8164	-8.86052	0	0	23.6303	13.5356	-23.9228	11.8713	-4.90443	-0.712059	-2.33358	-0.174339	5.08148		10.5662
13.8206	-12.5378	68.1224	70.1179	73.6167	-12.7973	-1.27857	1.34834	-9.6298	-1.26055	0	0	17.1608	13.0496	-23.0008	11.3396	-6.22058	-1.07666	1.69203	-0.410176	9.83969		10.5057	3.85334	6.63722			4.2309	-16.0551	67.0167	33.963	68.9868	-20.4679	-8.54479	4.03233	-28.5031	-7.5027	0	0	22.8001	13.6379	-24.3319	11.4918	-4.94725	-1.31118	-1.90315	-0.250387	6.62674		10.6194
15.9041	-11.7894	66.2974	77.7953	71.6831	-8.44656	0.172906	1.0105	-6.99145	0.17162	0	0	15.9958	13.2934	-21.7082	10.912	-6.29831	-0.581137	2.19225	-0.360509	8.84675		10.4596	3.51263	5.97242			6.40347	-15.6407	67.013	41.21	70.8375	-19.1225	-6.79331	3.41436	-24.567	-6.17584	0	0	22.0133	13.7347	-24.4983	11.1864	-5.02611	-1.81772	-1.44961	-0.31392	7.9104		10.6835
17.9526	-11.021	64.3067	83.0813	69.4229	-5.40322	1.7353	0.780954	-5.18089	1.7282	0	0	14.8365	13.4859	-20.343	10.5332	-6.36767	-0.141777	2.68768	-0.311803	7.86776		10.3974	3.1583	5.26453			8.57335	-15.1382	66.7758	49.2263	71.9774	-17.2225	-5.18937	2.78112	-20.2579	-4.86758	0	0	21.226	13.8461	-24.3335	10.9052	-5.11096	-2.19973	-0.991027	-0.35856	8.80766		10.7531
19.9411	-10.265	62.3247	86.3763	67.1825	-3.41273	3.33656	0.641517	-4.07568	3.32811	0	0	13.7104	13.6091	-19.0447	10.2198	-6.43283	0.13072	3.18318	-0.27582	7.14149		10.3207	2.79666	4.52296			10.7342	-14.5622	66.2603	57.5791	72.3504	-14.8404	-3.68639	2.17623	-15.9029	-3.54512	0	0	20.4051	13.9821	-23.8063	10.6131	-5.17991	-2.44004	-0.542668	-0.381154	9.26017		10.8219
21.8495	-9.54973	60.5119	88.1154	65.2083	-2.23819	4.88501	0.568866	-3.49857	4.87588	0	0	12.6326	13.6564	-17.974	9.97282	-6.49721	0.189525	3.68767	-0.261142	6.84456		10.2286	2.4412	3.77202			12.8805	-13.927	65.4489	65.5756	71.9705	-12.3073	-2.22212	1.6369	-11.8512	-2.17473	0	0	19.532	14.1426	-22.942	10.2932	-5.2224	-2.54182	-0.113754	-0.382351	9.2841		10.8838
23.6663	-8.88771	58.9656	88.6073	63.6118	-1.78607	6.28758	0.539275	-3.26329	6.27734	0	0	11.6071	13.6311	-17.2714	9.78338	-6.56265	0.0511731	4.21527	-0.271895	7.06213		10.1197	2.10757	3.04349			15.007	-13.2471	64.3554	72.5536	70.9346	-10.0025	-0.750963	1.18998	-8.39757	-0.742911	0	0	18.6041	14.3198	-21.8145	9.94486	-5.23932	-2.52983	0.294198	-0.366396	8.96473		10.9337
25.3868	-8.27581	57.7121	88.0312	62.394	-2.07684	7.46927	0.532075	-3.20604	7.45752	0	0	10.6284	13.5419	-17.0066	9.63838	-6.62806	-0.224077	4.77997	-0.307156	7.7741		9.99417	1.80648	2.36321			17.1078	-12.5361	63.0231	78.1421	69.4018	-8.14148	0.737553	0.849323	-5.72142	0.733878	0	0	17.6327	14.5011	-20.5353	9.58101	-5.24026	-2.44678	0.686931	-0.34033	8.44175		10.9679
27.0093	-7.70516	56.742	86.4849	61.5093	-3.13849	8.38958	0.535275	-3.23149	8.37614	0	0	9.684	13.4008	-17.1438	9.52179	-6.68807	-0.55782	5.3879	-0.360939	8.85536		9.8569	1.53963	1.74262			19.1751	-11.8071	61.5216	82.2848	67.5578	-6.75159	2.2212	0.615266	-3.86725	2.21614	0	0	16.6383	14.6725	-19.2345	9.22177	-5.23848	-2.34506	1.07515	-0.31248	7.8814		10.9841
28.53	-7.16979	56.0402	84.0427	60.9065	-4.85578	9.05585	0.55616	-3.39756	9.0398	0	0	8.75802	13.2213	-17.5558	9.41687	-6.73443	-0.87659	6.03351	-0.423736	10.1098		9.71614	1.30035	1.17876			21.1986	-11.0721	59.9408	85.1109	65.5864	-5.76628	3.66159	0.476856	-2.76666	3.65731	0	0	15.6451	14.8219	-18.0392	8.88794	-5.24608	-2.27562	1.4714	-0.29082	7.44453		10.9815
29.9426	-6.66793	55.5851	80.8011	60.5231	-6.86186	9.52968	0.629121	-3.97727	9.50652	0	0	7.83569	13.017	-18.0858	9.31053	-6.76041	-1.12763	6.70175	-0.485687	11.3378		9.57977	1.07829	0.661002			23.1654	-10.3419	58.3812	86.8055	63.6539	-5.11069	5.02168	0.416251	-2.28406	5.01768	0	0	14.6729	14.9408	-17.0492	8.59441	-5.27024	-2.27635	1.887	-0.281353	7.25332		10.9607
31.2387	-6.19873	55.3336	76.8877	60.2627	-8.64198	9.9098	0.801844	-5.34614	9.86626	0	0	6.90563	12.8006	-18.6046	9.19484	-6.76363	-1.28787	7.37239	-0.539544	12.3968		9.45181	0.864837	0.177903			25.0608	-9.62537	56.9408	87.5371	61.8976	-4.73397	6.27566	0.414211	-2.2678	6.27072	0	0	13.7326	15.0248	-16.3207	8.34623	-5.31213	-2.36373	2.3301	-0.287113	7.36969		10.9231
32.409	-5.76075	55.2242	72.4172	59.9937	-9.88382	10.2861	1.09751	-7.67429	10.1929	0	0	5.95856	12.5837	-19.025	9.06393	-6.7442	-1.36575	8.02348	-0.58156	13.2172		9.33234	0.656068	-0.279119			26.8697	-8.92879	55.7019	87.433	60.417	-4.6067	7.41059	0.45485	-2.59147	7.40297	0	0	12.8237	15.073	-15.8596	8.13791	-5.36731	-2.53051	2.80457	-0.30783	7.78768		10.8707
33.443	-5.35478	55.2007	67.4408	59.5739	-10.7491	10.6912	1.48925	-10.7187	10.5025	0	0	4.98547	12.3765	-19.283	8.91047	-6.701	-1.39611	8.63293	-0.610551	13.78		9.22002	0.452959	-0.715834			28.5789	-8.25585	54.7198	86.5773	59.2669	-4.70795	8.42218	0.52859	-3.17831	8.40913	0	0	11.9366	15.0869	-15.6284	7.95636	-5.42751	-2.75014	3.31009	-0.340461	8.44437		10.8059
34.3286	-4.98505	55.2239	61.9784	58.8739	-11.6969	11.0968	1.92013	-13.9968	10.7633	0	0	3.97884	12.1874	-19.3277	8.72683	-6.63117	-1.42785	9.18137	-0.626919	14.0966		9.11394	0.259685	-1.13626			30.1779	-7.60836	54.0181	85.02	58.4558	-5.01315	9.31044	0.632952	-4.00769	9.28747	0	0	11.0569	15.0699	-15.5632	7.78593	-5.4831	-2.98532	3.84297	-0.380283	9.24273		10.7311
35.0531	-4.6577	55.2712	56.1061	57.7901	-13.0484	11.4558	2.34431	-17.1347	10.9409	0	0	2.93603	12.021	-19.1276	8.50968	-6.53292	-1.50984	9.65606	-0.632328	14.201		9.01413	0.0815919	-1.54343			31.6587	-6.98772	53.5933	82.7859	57.9528	-5.49151	10.0767	0.771285	-5.10436	10.0363	0	0	10.1706	15.0258	-15.5922	7.613	-5.52526	-3.19927	4.39734	-0.422178	10.0788		10.6487
35.6023	-4.38126	55.3433	49.9621	56.2596	-14.8184	11.7374	2.74422	-19.9986	11.0205	0	0	1.86124	11.877	-18.6779	8.26289	-6.40792	-1.67811	10.0516	-0.629323	14.143		8.92165	-0.0763211	-1.93989			33.015	-6.39665	53.4246	79.8831	57.6981	-6.11159	10.7228	0.950229	-6.51728	10.6527	0	0	9.26832	14.9588	-15.6539	7.42962	-5.54809	-3.36472	4.96692	-0.46188	10.8671		10.5614
35.9594	-4.16822	55.4757	43.6699	54.2649	-16.8711	11.9291	3.12058	-22.6015	11.001	0	0	0.765473	11.7513	-17.9996	7.99686	-6.26133	-1.94809	10.3668	-0.620722	13.9768		8.83895	-0.210165	-2.32792			34.2406	-5.84028	53.4842	76.3077	57.6146	-6.85456	11.2526	1.1766	-8.29309	11.1335	0	0	8.34693	14.8727	-15.7046	7.234	-5.54929	-3.46921	5.54619	-0.496639	11.5538		10.4719
36.1079	-4.0312	55.7142	37.3153	51.7992	-19.0743	12.0264	3.4772	-24.9797	10.887	0	0	-0.334887	11.6373	-17.1349	7.72574	-6.10044	-2.31278	10.6016	-0.609168	13.7532		8.77037	-0.317332	-2.70994			35.3284	-5.32648	53.745	72.0481	57.6148	-7.72806	11.6726	1.45469	-10.4523	11.4762	0	0	7.40894	14.7708	-15.719	7.02903	-5.52956	-3.51642	6.13102	-0.525376	12.1191		10.3831
36.0408	-3.97224	56.0534	31.0256	48.8191	-21.3139	12.0248	3.80988	-27.1177	10.6864	0	0	-1.4221	11.5286	-16.1308	7.46258	-5.93207	-2.74889	10.7545	-0.596463	13.5068		8.72236	-0.396404	-3.08859			36.2701	-4.86447	54.18	67.0952	57.5973	-8.77253	11.992	1.78425	-12.9721	11.6816	0	0	6.46035	14.6565	-15.6857	6.81959	-5.49137	-3.52272	6.71841	-0.54836	12.5694		10.2981
35.7654	-3.97347	56.3852	25.0359	45.2461	-23.4578	11.9112	4.10015	-28.9184	10.4082	0	0	-2.4835	11.4206	-15.0198	7.2145	-5.76052	-3.22443	10.8226	-0.582922	13.2437		8.70175	-0.44705	-3.46676			37.0572	-4.46293	54.7587	61.4626	57.443	-10.0491	12.2214	2.15981	-15.7817	11.754	0	0	5.50769	14.5329	-15.5986	6.60963	-5.43723	-3.51259	7.30535	-0.56658	12.9253		10.2204
35.3037	-3.99374	56.4863	19.665	41.0239	-25.3503	11.662	4.31531	-30.2137	10.0599	0	0	-3.51686	11.3121	-13.8117	6.98053	-5.58722	-3.70322	10.8021	-0.567221	12.9378		8.71275	-0.469501	-3.84696			37.6822	-4.12662	55.4336	55.2272	57.0045	-11.6049	12.3694	2.56992	-18.7623	11.7025	0	0	4.55635	14.4039	-15.453	6.40066	-5.36897	-3.51213	7.888	-0.581189	13.21		10.1535
34.6927	-3.9708	56.0347	15.2244	36.1828	-26.8252	11.2567	4.41544	-30.8051	9.65201	0	0	-4.5285	11.2044	-12.5111	6.75587	-5.4132	-4.15025	10.6908	-0.547526	12.5531		8.75463	-0.46377	-4.23033			38.1401	-3.85324	56.1291	48.5775	56.1099	-13.425	12.4388	2.99621	-21.7517	11.5405	0	0	3.6092	14.2736	-15.2414	6.19122	-5.28733	-3.54392	8.46085	-0.593024	13.4401		10.1006
33.9906	-3.82658	54.6243	11.9349	30.8633	-27.7177	10.6948	4.36313	-30.4971	9.20134	0	0	-5.52753	11.1001	-11.1368	6.53849	-5.2416	-4.5425	10.4912	-0.523056	12.0735		8.82156	-0.42916	-4.61569			38.4297	-3.63123	56.734	41.8372	54.5857	-15.3992	12.425	3.41253	-24.555	11.2858	0	0	2.66707	14.1467	-14.9563	5.97822	-5.19278	-3.62277	9.01698	-0.60249	13.6238		10.0648
33.2874	-3.47789	51.7757	9.88802	25.289	-27.8624	10.0082	4.13164	-29.11	8.73343	0	0	-6.5223	11.0031	-9.7279	6.33299	-5.0784	-4.87577	10.2113	-0.494819	11.5179		8.90298	-0.364116	-4.99919			38.5549	-3.43875	57.0994	35.4292	52.2953	-17.3369	12.3167	3.78499	-26.9605	10.9605	0	0	1.72981	14.028	-14.5925	5.75884	-5.08636	-3.75438	9.54866	-0.609606	13.7617		10.0481
32.7177	-2.8599	46.969	9.04117	19.712	-27.0848	9.27483	3.71035	-26.4863	8.29408	0	0	-7.51899	10.9182	-8.34081	6.15158	-4.93184	-5.15857	9.86367	-0.465267	10.9341		8.98479	-0.26662	-5.37471			38.5252	-3.2448	57.0449	29.7692	49.1771	-19.0339	12.1031	4.07519	-28.7659	10.591	0	0	0.79752	13.9222	-14.1517	5.5328	-4.97059	-3.93535	10.0486	-0.614246	13.8516		10.0519
32.4568	-1.97488	39.7801	9.20647	14.3647	-25.2312	8.62212	3.11034	-22.5319	7.95952	0	0	-8.521	10.8505	-7.04249	6.01243	-4.81132	-5.39925	9.46188	-0.4374	10.3815		9.05168	-0.134671	-5.73381			38.3581	-3.01209	56.3694	25.1536	45.2606	-20.3387	11.7849	4.24702	-29.8062	10.2079	0	0	-0.128044	13.8332	-13.6464	5.30443	-4.85011	-4.15534	10.5114	-0.616452	13.8942		10.076
32.6569	-0.959213	30.2141	10.0275	9.4555	-22.3011	8.17964	2.37257	-17.3402	7.80552	0	0	-9.52788	10.8063	-5.90865	5.93831	-4.72685	-5.5988	9.01784	-0.414387	9.92362		9.08907	0.0335456	-6.06525			38.0827	-2.70074	54.8598	21.7059	40.6529	-21.173	11.3815	4.27435	-29.9697	9.8433	0	0	-1.04318	13.764	-13.0995	5.08326	-4.7314	-4.39994	10.9345	-0.616603	13.8972		10.119
33.2938	-0.0845333	19.1588	11.0189	5.21788	-18.6539	7.96558	1.57551	-11.3815	7.80795	0	0	-10.5359	10.7926	-5.02444	5.95405	-4.68875	-5.74878	8.54013	-0.399448	9.6257		9.0838	0.239694	-6.35275			37.7445	-2.27313	52.295	19.3981	35.5093	-21.5003	10.9314	4.14586	-29.1963	9.52867	0	0	-1.94268	13.7163	-12.541	4.88345	-4.62205	-4.65363	11.3178	-0.615414	13.8742		10.178
34.0771	0.422296	8.35541	11.7869	1.89968	-15.0326	7.80077	0.820213	-5.49139	7.76474	0	0	-11.5389	10.8173	-4.47697	6.08248	-4.70697	-5.83259	8.0312	-0.395469	9.54626		9.02531	0.485002	-6.57376			37.4115	-1.70058	48.4477	18.1027	30.0042	-21.2899	10.4839	3.86376	-27.4565	9.29187	0	0	-2.82131	13.6902	-12.0008	4.72163	-4.5296	-4.90265	11.6631	-0.613741	13.8418		10.2489
34.6377	0.57745	-0.495873	12.2447	-0.400081	-12.2204	7.39738	0.18722	-0.457882	7.39714	0	0	-12.5293	10.8874	-4.33732	6.33958	-4.78962	-5.82762	7.48286	-0.404206	9.72065		8.90761	0.76865	-6.70026			37.1767	-0.975746	43.1018	17.6325	24.3112	-20.5023	10.0894	3.4395	-24.7324	9.15556	0	0	-3.67562	13.6843	-11.5	4.6139	-4.46048	-5.13703	11.9715	-0.61223	13.8125		10.3264
34.7728	0.572999	-6.50894	12.5154	-1.80494	-10.6851	6.5321	-0.289837	3.34461	6.52093	0	0	-13.4955	11.0052	-4.64394	6.73374	-4.94135	-5.71307	6.87262	-0.42598	10.1544		8.73063	1.08503	-6.70273			37.1479	-0.132919	36.112	17.7516	18.6015	-19.1096	9.78997	2.89022	-21.0193	9.13276	0	0	-4.50552	13.6953	-11.0426	4.57302	-4.41924	-5.35169	12.2414	-0.610984	13.7884		10.4047
34.4519	0.595703	-9.4813	12.7086	-2.50961	-10.5454	5.11476	-0.606964	5.85806	5.08798	0	0	-14.4194	11.1629	-5.39271	7.26927	-5.16122	-5.48067	6.1614	-0.459806	10.826		8.5004	1.42106	-6.55557			37.4135	0.730888	27.5377	18.1728	13.0667	-17.1485	9.60387	2.23987	-16.3711	9.21103	0	0	-5.3154	13.7182	-10.6089	4.60585	-4.40777	-5.54644	12.4655	-0.609201	13.7539		10.4778
																											37.9764	1.46319	17.8206	18.5836	7.95527	-14.7877	9.49549	1.52368	-10.9836	9.31999	0	0	-6.11363	13.7457	-10.1552	4.71333	-4.42499	-5.72521	12.6296	-0.605127	13.6749		10.5398
																											38.7068	1.9269	7.84814	18.7437	3.56012	-12.3537	9.34788	0.789832	-5.25113	9.3083	0	0	-6.91126	13.7688	-9.61617	4.89138	-4.46606	-5.89472	12.7112	-0.596085	13.4995		10.5855
																											39.3876	2.09866	-1.2809	18.5948	0.108862	-10.2558	8.9805	0.0929912	0.293936	8.98038	0	0	-7.71924	13.7763	-8.9135	5.13432	-4.52186	-6.06303	12.6807	-0.57886	13.1646		10.6103
																											39.8342	2.08798	-8.64944	18.2529	-2.35139	-8.84137	8.22041	-0.514957	5.13075	8.18725	0	0	-8.54501	13.7551	-7.9686	5.43901	-4.5784	-6.23797	12.5042	-0.550293	12.6072		10.611
																											39.9573	2.06072	-13.6951	17.8822	-3.92669	-8.29838	6.97494	-0.985413	8.82721	6.89192	0	0	-9.38825	13.6894	-6.71806	5.80973	-4.61663	-6.42659	12.1472	-0.508065	11.7788		10.585
[truncated: 98 more columns]
