# Supplementary material for: Identify the Alteration of Balance Control and Risk of Falling in Stroke Survivors During Obstacle Crossing Based on Kinematic Analysis
Source: Front Neurol. 2019 Jul 30;10:813. doi: 10.3389/fneur.2019.00813 (PMC6682676; doi:10.3389/fneur.2019.00813)
Supplement: Supplementary file 2 [file Data_Sheet_1.ZIP › Curve of Stroke and Control/normal/N10curve.xlsx]

## Sheet: Sheet1
34																											36
xiaoqingqi:LHipAngles			xiaoqingqi:LKneeAngles			xiaoqingqi:LAnkleAngles			xiaoqingqi:LAbsAnkleAngle			xiaoqingqi:RHipAngles			xiaoqingqi:RKneeAngles			xiaoqingqi:RAnkleAngles				xiaoqingqi:RPelvisAngles					xiaoqingqi:LHipAngles			xiaoqingqi:LKneeAngles			xiaoqingqi:LAnkleAngles			xiaoqingqi:LAbsAnkleAngle			xiaoqingqi:RHipAngles			xiaoqingqi:RKneeAngles			xiaoqingqi:RAnkleAngles				xiaoqingqi:RPelvisAngles
X	Y	Z	X	Y	Z	X	Y	Z	X	Y	Z	X	Y	Z	X	Y	Z	X	Y	Z		X	Y	Z			X	Y	Z	X	Y	Z	X	Y	Z	X	Y	Z	X	Y	Z	X	Y	Z	X	Y	Z		X
deg	deg	deg	deg	deg	deg	deg	deg	deg	deg	deg	deg	deg	deg	deg	deg	deg	deg	deg	deg	deg		deg	deg	deg			deg	deg	deg	deg	deg	deg	deg	deg	deg	deg	deg	deg	deg	deg	deg	deg	deg	deg	deg	deg	deg		deg
34.1196	-1.90694	16.5426	6.73385	-2.342	-40.9475	-6.59693	-0.115872	7.42635	-6.54135	0	0	-0.641723	16.4471	-22.3785	15.7155	-12.3968	-20.9633	24.5882	-3.75321	43.4353		9.08448	6.1166	-3.53345			34.3647	-1.25877	15.6716	9.18939	-2.64146	-37.3242	-8.05799	-0.13406	9.25058	-7.95252	0	0	-0.0475499	14.6381	-21.5111	14.9488	-11.4314	-23.063	21.8982	-3.46099	40.9645		9.01578
33.569	-1.74321	16.7316	7.1941	-2.04027	-40.7936	-7.36726	-0.112244	7.06052	-7.31109	0	0	-0.936673	16.1112	-22.6107	16.7017	-12.6191	-21.1054	24.3011	-3.8371	44.1094		8.94717	6.07351	-3.47982			33.9337	-1.03563	16.0974	9.84781	-2.39242	-36.6193	-8.98949	-0.129441	8.78896	-8.88307	0	0	-0.4162	14.3045	-21.524	15.7923	-11.5823	-23.2425	21.8473	-3.52	41.4792		8.88819
33.0146	-1.56277	16.876	7.70254	-1.73725	-40.3246	-8.13798	-0.105659	6.39505	-8.08701	0	0	-1.09505	15.7329	-22.7987	17.9136	-12.851	-21.2955	23.6825	-3.92326	44.7861		8.81432	6.01375	-3.40484			33.5116	-0.796733	16.4925	10.5531	-2.11895	-35.5418	-9.81053	-0.120916	7.93393	-9.71571	0	0	-0.649221	13.9266	-21.4706	16.8433	-11.7264	-23.4778	21.5663	-3.57781	41.9756		8.77378
32.4666	-1.36521	16.9753	8.2561	-1.43829	-39.5325	-8.84624	-0.0961726	5.43344	-8.80617	0	0	-1.0929	15.3102	-22.9399	19.3821	-13.0905	-21.5047	22.6403	-4.00557	45.418		8.68949	5.93649	-3.31329			33.1006	-0.544092	16.8352	11.2819	-1.8365	-34.1654	-10.4675	-0.10926	6.75925	-10.3939	0	0	-0.719744	13.5024	-21.3584	18.1392	-11.8589	-23.7342	20.9606	-3.6297	42.4146		8.67576
31.9324	-1.15038	17.0328	8.84788	-1.14916	-38.4518	-9.44057	-0.0843303	4.22871	-9.41463	0	0	-0.908306	14.8418	-23.03	21.1348	-13.3329	-21.6994	21.0869	-4.07438	45.9355		8.57621	5.84171	-3.21097			32.6991	-0.280683	17.1123	12.0055	-1.56164	-32.6335	-10.943	-0.0959589	5.41174	-10.8936	0	0	-0.603286	13.0304	-21.1955	19.7133	-11.9738	-23.9703	19.935	-3.66932	42.7458		8.59708
31.4157	-0.918592	17.0545	9.46581	-0.876445	-37.1544	-9.8891	-0.0710533	2.87361	-9.87654	0	0	-0.522652	14.3277	-23.0632	23.1932	-13.5708	-21.8426	18.9617	-4.11616	46.2452		8.47787	5.73027	-3.10453			32.3024	-0.0102921	17.3193	12.6909	-1.30894	-31.1212	-11.2487	-0.0827558	4.06823	-11.22	0	0	-0.279165	12.5105	-20.9898	21.5924	-12.064	-24.1418	18.415	-3.6886	42.9056		8.54033
30.9169	-0.670865	17.0478	10.0924	-0.626984	-35.7375	-10.1808	-0.0574433	1.48119	-10.1774	0	0	0.0785161	13.7699	-23.0322	25.5716	-13.7934	-21.8974	16.2622	-4.11434	46.2317		8.39754	5.604	-3.00102			31.9031	0.26235	17.4592	13.3047	-1.08851	-29.7909	-11.4119	-0.0712011	2.88871	-11.3972	0	0	0.268335	11.944	-20.7475	23.7946	-12.1219	-24.2046	16.3729	-3.67807	42.8184		8.50755
30.433	-0.409255	17.0207	10.7056	-0.40703	-34.3076	-10.3215	-0.0445709	0.162582	-10.3215	0	0	0.904804	13.172	-22.9289	28.2752	-13.9876	-21.8299	13.0762	-4.0523	45.7705		8.33771	5.46567	-2.90751			31.4919	0.531832	17.541	13.8166	-0.905137	-28.7604	-11.4635	-0.062372	1.98572	-11.4565	0	0	1.04914	11.3346	-20.4731	26.3276	-12.1399	-24.1204	13.852	-3.62814	42.4016		8.5001
29.958	-0.137106	16.9812	11.2802	-0.221361	-32.9644	-10.3281	-0.0333108	-0.991043	-10.3265	0	0	1.96049	12.5406	-22.745	31.2992	-14.138	-21.6128	9.5969	-3.91861	44.75		8.30007	5.31898	-2.83055			31.059	0.792261	17.5776	14.2022	-0.759318	-28.0926	-11.4322	-0.0568049	1.41582	-11.4287	0	0	2.06679	10.6881	-20.1685	29.1877	-12.1116	-23.8609	10.9788	-3.53136	41.5774		8.51856
29.4838	0.140725	16.9369	11.7906	-0.0727459	-31.7894	-10.2229	-0.0242494	-1.91887	-10.2171	0	0	3.2445	11.8847	-22.4727	34.6274	-14.2285	-21.2294	6.09873	-3.71232	43.1011		8.28552	5.16835	-2.77571			30.595	1.03753	17.5839	14.4439	-0.648828	-27.8002	-11.3424	-0.054565	1.18643	-11.3399	0	0	3.31837	10.0135	-19.8333	32.3594	-12.0317	-23.4124	7.95311	-3.38495	40.2892		8.56258
29.0014	0.418027	16.8952	12.2123	0.0381851	-30.8404	-10.0305	-0.0176607	-2.59292	-10.0201	0	0	4.75058	11.2156	-22.1065	38.2326	-14.2431	-20.6771	2.87471	-3.44467	40.8207		8.29389	5.01876	-2.74709			30.0924	1.26182	17.5739	14.5324	-0.570292	-27.8567	-11.213	-0.0553579	1.26764	-11.2102	0	0	4.79481	9.322	-19.4653	35.8154	-11.8963	-22.7799	5.01437	-3.1925	38.5179		8.63095
28.5018	0.687492	16.862	12.5247	0.112535	-30.1499	-9.7748	-0.0135396	-3.01416	-9.76114	0	0	6.46763	10.5469	-21.6439	42.0764	-14.1681	-19.9702	0.162653	-3.13577	37.9783		8.32406	4.87553	-2.74702			29.5465	1.45998	17.5593	14.4666	-0.520193	-28.2066	-11.0574	-0.0586296	1.60265	-11.053	0	0	6.48156	8.62723	-19.0619	39.5182	-11.7032	-21.9884	2.39374	-2.96368	36.2917		8.72156
27.9767	0.941233	16.8424	12.7125	0.152645	-29.7275	-9.47795	-0.011665	-3.20567	-9.46299	0	0	8.38035	9.89323	-21.0868	46.1103	-13.9928	-19.1407	-1.89997	-2.80827	34.703		8.37403	4.74412	-2.77578			28.9554	1.62785	17.5474	14.2539	-0.495367	-28.7715	-10.8819	-0.0636384	2.11532	-10.8744	0	0	8.35945	7.94416	-18.621	43.4211	-11.452	-21.0818	0.270913	-2.71183	33.6852		8.83148
27.4202	1.1715	16.8385	12.767	0.161342	-29.562	-9.1588	-0.0116748	-3.20467	-9.14435	0	0	10.47	9.26943	-20.4424	50.2779	-13.7117	-18.2361	-3.27802	-2.482	31.1594		8.441	4.62982	-2.83153			28.3208	1.76261	17.5408	13.9099	-0.493119	-29.4575	-10.6862	-0.0695232	2.7172	-10.6741	0	0	10.4061	7.28816	-18.1429	47.4712	-11.1432	-20.1186	-1.24997	-2.45097	30.8075		8.95717
26.8284	1.37141	16.85	12.6869	0.14136	-29.625	-8.83229	-0.0131375	-3.05524	-8.81964	0	0	12.7152	8.68933	-19.7237	54.5173	-13.3252	-17.3147	-4.01052	-2.17155	27.5213		8.52156	4.53759	-2.91043			27.6473	1.86292	17.5365	13.4565	-0.511274	-30.1637	-10.4645	-0.0753952	3.31719	-10.4468	0	0	12.5968	6.67385	-17.631	51.6121	-10.7798	-19.1644	-2.14127	-2.19341	27.786		9.09451
26.2004	1.53559	16.8724	12.4785	0.0948631	-29.8739	-8.50909	-0.0156135	-2.80221	-8.49884	0	0	15.0927	8.16449	-18.9491	58.7651	-12.84	-16.4371	-4.17552	-1.88632	23.951		8.61193	4.47189	-3.00683			26.9419	1.92893	17.5271	12.9202	-0.548307	-30.7958	-10.2085	-0.0804685	3.83498	-10.1854	0	0	14.9062	6.11402	-17.0931	55.7872	-10.3662	-18.2822	-2.43706	-1.94858	24.7485		9.23918
25.5377	1.66055	16.8982	12.1549	0.0233961	-30.2566	-8.1957	-0.0186992	-2.48672	-8.18793	0	0	17.5786	7.70318	-18.1426	62.9598	-12.2696	-15.6577	-3.86289	-1.63163	20.5855		8.7082	4.43647	-3.11371			26.2132	1.96195	17.5022	12.3283	-0.603624	-31.2812	-9.91181	-0.0842045	4.21589	-9.88472	0	0	17.3095	5.61876	-16.5416	59.9431	-9.91014	-17.5231	-2.212	-1.7229	21.8101		9.38677
24.8444	1.74498	16.9169	11.7347	-0.0721128	-30.7163	-7.89506	-0.0220608	-2.14284	-7.8895	0	0	20.1491	7.30966	-17.3321	67.0457	-11.633	-15.0162	-3.15878	-1.4099	17.5282		8.80651	4.43429	-3.22309			25.4701	1.96446	17.4501	11.7063	-0.677826	-31.5814	-9.57343	-0.0864252	4.44213	-9.5444	0	0	19.7832	5.19466	-15.9931	64.0323	-9.42188	-16.919	-1.56187	-1.52018	19.0629		9.53306
24.126	1.78959	16.9169	11.2397	-0.19096	-31.1971	-7.60751	-0.0254518	-1.79581	-7.60375	0	0	22.7817	6.98383	-16.5482	70.9752	-10.9539	-14.5328	-2.13986	-1.22146	14.8456		8.90322	4.46736	-3.3266			24.7216	1.93947	17.3596	11.076	-0.772659	-31.6975	-9.19965	-0.0873468	4.53599	-9.17059	0	0	22.3062	4.84464	-15.4674	68.0145	-8.915	-16.4779	-0.588667	-1.34206	16.5709		9.67413
23.389	1.7969	16.8865	10.6935	-0.332529	-31.6501	-7.33202	-0.0287236	-1.46084	-7.32962	0	0	25.4551	6.7213	-15.8225	74.7106	-10.2591	-14.2064	-0.872829	-1.06507	12.5669		8.99506	4.53671	-3.41603			23.9756	1.8903	17.2219	10.4534	-0.890472	-31.6661	-8.80367	-0.0875141	4.55302	-8.77567	0	0	24.8602	4.56789	-14.9864	71.8584	-8.40542	-16.185	0.609866	-1.18841	14.3678		9.8067
22.64	1.77078	16.8163	10.1184	-0.495996	-32.0377	-7.06729	-0.031821	-1.14364	-7.06587	0	0	28.1506	6.51383	-15.1855	78.2245	-9.57556	-14.0156	0.583647	-0.938166	10.6871		9.07931	4.6423	-3.48382			23.2385	1.82019	17.0318	9.84935	-1.03344	-31.5483	-8.40329	-0.0876601	4.56788	-8.3764	0	0	27.4301	4.36027	-14.5722	75.5406	-7.91043	-16.0049	1.9474	-1.0576	12.4569		9.92806
21.8852	1.716	16.6996	9.53434	-0.680306	-32.3362	-6.81277	-0.0347687	-0.841706	-6.81203	0	0	30.8517	6.35011	-14.6643	81.4994	-8.9291	-13.9233	2.17689	-0.837053	9.17238		9.15375	4.78302	-3.52352			22.5153	1.7321	16.7887	9.26977	-1.2026	-31.4132	-8.01784	-0.0885276	4.65619	-7.99121	0	0	30.0038	4.21473	-14.2452	79.0447	-7.4469	-15.8885	3.35387	-0.946772	10.8154		10.0363
21.1296	1.63772	16.5337	8.95721	-0.884177	-32.5367	-6.56917	-0.0376489	-0.546636	-6.56887	0	0	33.5447	6.21679	-14.2815	84.5259	-8.34189	-13.8822	3.85857	-0.757216	7.96702		9.21679	4.95672	-3.53016			21.809	1.6285	16.4963	8.71727	-1.39714	-31.3225	-7.66529	-0.0907043	4.87768	-7.63736	0	0	32.5719	4.12216	-14.0221	82.3605	-7.02968	-15.78	4.77791	-0.85224	9.40077		10.1304
20.3775	1.54113	16.3196	8.39859	-1.10613	-32.6433	-6.33862	-0.0405755	-0.246791	-6.33856	0	0	36.2176	6.09944	-14.0528	87.3016	-7.83113	-13.8418	5.58391	-0.693704	7.00297		9.26738	5.16016	-3.50041			21.1216	1.51147	16.1622	8.19263	-1.61407	-31.3174	-7.35971	-0.094504	5.26397	-7.3285	0	0	35.1274	4.07197	-13.9144	85.4815	-6.67003	-15.6245	6.18654	-0.769934	8.15953		10.2099
19.6315	1.43125	16.0621	7.86566	-1.34455	-32.6697	-6.12419	-0.0436675	0.0700232	-6.12418	0	0	38.8606	5.98364	-13.9863	89.829	-7.40814	-13.755	7.31148	-0.64165	6.20982		9.30513	5.38927	-3.43276			20.4535	1.38276	15.7976	7.69626	-1.84825	-31.4124	-7.1096	-0.0999173	5.81344	-7.07285	0	0	37.6648	4.05289	-13.9273	88.4035	-6.37444	-15.3751	7.562	-0.695983	7.03764		10.275
18.8935	1.31262	15.7684	7.36168	-1.59755	-32.6361	-5.92918	-0.0470278	0.41432	-5.92902	0	0	41.4654	5.85599	-14.0821	92.1138	-7.07789	-13.5846	9.00365	-0.596802	5.52455		9.33014	5.63906	-3.32747			19.8046	1.24381	15.4154	7.22903	-2.09293	-31.5963	-6.91692	-0.106641	6.49447	-6.87232	0	0	40.18	4.05371	-14.0588	91.1238	-6.14424	-14.9986	8.8965	-0.627245	5.9899		10.3266
18.1647	1.18946	15.4478	6.88696	-1.86293	-32.565	-5.75607	-0.050728	0.793398	-5.75551	0	0	44.0246	5.70474	-14.3315	94.163	-6.83919	-13.3081	10.6275	-0.555962	4.89912		9.34299	5.90403	-3.18643			19.1742	1.09619	15.0296	6.79241	-2.34053	-31.8402	-6.77705	-0.114173	7.25509	-6.72254	0	0	42.6693	4.06372	-14.3002	93.6397	-5.97551	-14.4786	10.1865	-0.561702	4.9871		10.366
17.4456	1.06541	15.1108	6.4399	-2.13806	-32.4781	-5.60553	-0.0548009	1.21059	-5.60428	0	0	46.5314	5.52062	-14.7189	95.984	-6.68563	-12.9196	12.1556	-0.517219	4.30471		9.34477	6.17823	-3.01291			18.5612	0.941531	14.6537	6.38815	-2.58365	-32.1088	-6.67956	-0.121938	8.03667	-6.61367	0	0	45.1292	4.07338	-14.6363	95.9482	-5.85987	-13.8171	11.428	-0.498622	4.01906		10.3949
16.7367	0.943763	14.7681	6.01802	-2.41979	-32.394	-5.47592	-0.0592393	1.66507	-5.4736	0	0	48.9798	5.29704	-15.2218	97.5838	-6.60592	-12.4296	13.567	-0.479958	3.73216		9.33678	6.45558	-2.81128			17.9647	0.781706	14.2999	6.0179	-2.81591	-32.3703	-6.60986	-0.129418	8.78661	-6.53194	0	0	47.5559	4.07454	-15.0475	98.0457	-5.78552	-13.0328	12.6143	-0.438464	3.0937		10.4148
16.0385	0.827379	14.4302	5.6189	-2.70451	-32.3271	-5.36311	-0.0640002	2.15233	-5.35932	0	0	51.3635	5.0304	-15.8133	98.9681	-6.58566	-11.8621	14.8469	-0.444634	3.18869		9.32062	6.73012	-2.58661			17.3838	0.618893	13.9779	5.68277	-3.03258	-32.6035	-6.55115	-0.136223	9.46631	-6.46156	0	0	49.9452	4.06068	-15.5104	99.9286	-5.73791	-12.1581	13.7356	-0.382561	2.23233		10.4275
15.3517	0.718731	14.1068	5.24095	-2.98818	-32.2868	-5.26102	-0.0690105	2.66479	-5.25531	0	0	53.6768	4.71998	-16.4637	100.141	-6.60795	-11.2502	15.9866	-0.4124	2.69224		9.29791	6.99626	-2.3443			16.8175	0.455448	13.6946	5.38338	-3.2308	-32.7976	-6.48654	-0.142119	10.0531	-6.38653	0	0	52.2923	4.02704	-16.0006	101.593	-5.70168	-11.2345	14.7817	-0.332668	1.46269		10.4345
14.6771	0.619927	13.8063	4.88375	-3.26653	-32.2778	-5.1624	-0.0741754	3.19261	-5.15437	0	0	55.9137	4.36773	-17.1433	101.107	-6.65529	-10.6306	16.9826	-0.384666	2.26478		9.27032	7.24902	-2.08971			16.2651	0.293857	13.454	5.1199	-3.40936	-32.9499	-6.40079	-0.146998	10.537	-6.29241	0	0	54.5918	3.97047	-16.4942	103.036	-5.66116	-10.3063	15.744	-0.290487	0.811603		10.4371
14.016	0.53264	13.5357	4.54832	-3.5352	-32.3008	-5.05973	-0.079385	3.72445	-5.04902	0	0	58.0684	3.97784	-17.8236	101.868	-6.7101	-10.0383	17.8356	-0.362731	1.92652		9.23935	7.48422	-1.82787			15.7256	0.136609	13.2569	4.89222	-3.56839	-33.0609	-6.28168	-0.150827	10.9158	-6.16758	0	0	56.8377	3.88926	-16.9695	104.255	-5.60166	-9.41608	16.6187	-0.257306	0.299278		10.4365
13.3699	0.458085	13.3001	4.23706	-3.78994	-32.3526	-4.94599	-0.0845209	4.24814	-4.93237	0	0	60.135	3.55625	-18.4795	102.427	-6.7565	-9.50305	18.5496	-0.347489	1.69139		9.20628	7.69858	-1.56318			15.1982	-0.0140418	13.1016	4.69989	-3.70895	-33.1316	-6.12096	-0.153616	11.191	-6.00414	0	0	59.0236	3.78291	-17.4084	105.251	-5.5104	-8.6001	17.4072	-0.233754	-0.0644058		10.4332
12.7403	0.39701	13.1024	3.95337	-4.0268	-32.4276	-4.81518	-0.0894633	4.75142	-4.79859	0	0	62.1078	3.11003	-19.0908	102.785	-6.78083	-9.04649	19.1311	-0.339267	1.56453		9.17218	7.88981	-1.29927			14.6817	-0.156114	12.9842	4.54194	-3.83277	-33.1629	-5.91479	-0.155401	11.367	-5.79837	0	0	61.1428	3.6518	-17.7971	106.024	-5.37677	-7.88582	18.1163	-0.219745	-0.280732		10.428
12.1289	0.349638	12.9437	3.70133	-4.24226	-32.5179	-4.66264	-0.0940977	5.22268	-4.64324	0	0	63.981	2.64683	-19.6425	102.945	-6.77232	-8.68185	19.5879	-0.337837	1.54246		9.13786	8.05653	-1.03893			14.1749	-0.288079	12.8992	4.41662	-3.94204	-33.1573	-5.66376	-0.156264	11.4518	-5.55065	0	0	63.1885	3.49694	-18.1267	106.578	-5.19293	-7.29073	18.7565	-0.214546	-0.361015		10.4209
11.537	0.315777	12.823	3.48513	-4.43344	-32.6149	-4.48505	-0.0983228	5.6517	-4.4632	0	0	65.7491	2.17429	-20.1253	102.911	-6.72344	-8.41423	19.928	-0.342476	1.61405		9.10385	8.19832	-0.784084			13.6765	-0.408821	12.8403	4.3213	-4.0393	-33.1206	-5.37221	-0.156335	11.4588	-5.26483	0	0	65.1536	3.31964	-18.3928	106.921	-4.95372	-6.82281	19.3401	-0.216955	-0.323825		10.4123
10.966	0.294817	12.7374	3.30853	-4.59824	-32.71	-4.28042	-0.102058	6.03046	-4.25669	0	0	67.4067	1.69969	-20.5352	102.687	-6.62982	-8.24248	20.1585	-0.352143	1.76319		9.07054	8.31552	-0.535848			13.1851	-0.517658	12.8	4.2526	-4.12726	-33.0622	-5.04705	-0.155801	11.4063	-4.94712	0	0	67.0313	3.12137	-18.5956	107.058	-4.65693	-6.48178	19.8762	-0.225499	-0.191881		10.4023
10.4166	0.285847	12.6824	3.17445	-4.73547	-32.7953	-4.0479	-0.105251	6.35381	-4.02299	0	0	68.9483	1.22954	-20.8733	102.277	-6.49013	-8.16094	20.2836	-0.36565	1.97155		9.03811	8.40915	-0.294625			12.6995	-0.614222	12.771	4.20673	-4.20857	-32.9937	-4.69624	-0.154885	11.3161	-4.60474	0	0	68.8149	2.90357	-18.7386	106.998	-4.30258	-6.26114	20.3669	-0.238683	0.0117014		10.391
9.88917	0.287805	12.6522	3.08459	-4.845	-32.8646	-3.78762	-0.107884	6.62011	-3.76233	0	0	70.3691	0.769493	-21.144	101.687	-6.30518	-8.16186	20.303	-0.381888	2.22195		9.00668	8.48073	-0.0602158			12.219	-0.69841	12.7459	4.17999	-4.28557	-32.9265	-4.32731	-0.153808	11.21	-4.24459	0	0	70.4982	2.66762	-18.8282	106.752	-3.89302	-6.1498	20.8035	-0.255128	0.265647		10.3789
9.38353	0.299625	12.6396	3.03913	-4.92787	-32.9135	-3.50055	-0.109973	6.83128	-3.47567	0	0	71.6642	0.324163	-21.3546	100.924	-6.07747	-8.23674	20.2109	-0.399966	2.50063		8.97629	8.53221	0.168057			11.7432	-0.770162	12.7179	4.1692	-4.36014	-32.8689	-3.94627	-0.152762	11.1068	-3.87224	0	0	72.0751	2.4148	-18.8725	106.329	-3.43217	-6.13442	21.1672	-0.273705	0.552489		10.3663
8.89889	0.320244	12.6372	3.03659	-4.98628	-32.94	-3.18831	-0.111574	6.99288	-3.16457	0	0	72.8291	-0.10272	-21.5141	99.9949	-5.81058	-8.37764	19.9949	-0.419346	2.79926		8.94693	8.56568	0.391252			11.2721	-0.829475	12.6809	4.17186	-4.43352	-32.8251	-3.5572	-0.151887	11.0205	-3.49152	0	0	73.5401	2.14633	-18.8804	105.738	-2.92545	-6.20071	21.435	-0.293484	0.857874		10.3539
8.43372	0.348792	12.6373	3.07381	-5.02353	-32.9442	-2.85307	-0.112769	7.1135	-2.83109	0	0	73.8595	-0.508315	-21.632	98.9067	-5.5086	-8.57777	19.6371	-0.439893	3.11569		8.91861	8.58344	0.610705			10.806	-0.876232	12.6305	4.18618	-4.50645	-32.7955	-3.16233	-0.151272	10.9597	-3.10459	0	0	74.8882	1.86347	-18.861	104.988	-2.3793	-6.33495	21.5877	-0.313652	1.16921		10.3427
7.98588	0.384508	12.6326	3.14602	-5.04387	-32.9288	-2.49757	-0.113667	7.20414	-2.47784	0	0	74.7516	-0.890421	-21.7177	97.6665	-5.17552	-8.8315	19.1152	-0.461843	3.45354		8.89124	8.5877	0.827967			10.3458	-0.910257	12.5637	4.21081	-4.57913	-32.7783	-2.76253	-0.150961	10.929	-2.71239	0	0	76.115	1.56761	-18.8229	104.087	-1.801	-6.52493	21.6163	-0.333427	1.47441		10.3334
7.55252	0.426797	12.6169	3.24705	-5.05223	-32.8983	-2.12503	-0.114395	7.27751	-2.1079	0	0	75.5017	-1.24736	-21.7802	96.2811	-4.81543	-9.13412	18.4064	-0.485719	3.82074		8.86475	8.58062	1.04476			9.89226	-0.931257	12.4796	4.24455	-4.65137	-32.7709	-2.35803	-0.150974	10.9303	-2.31523	0	0	77.2166	1.26036	-18.7739	103.04	-1.19855	-6.76083	21.5201	-0.352122	1.76287		10.3273
7.13027	0.475165	12.5853	3.36967	-5.05384	-32.8592	-1.73919	-0.115084	7.34694	-1.72491	0	0	76.1069	-1.57782	-21.8275	94.7569	-4.43244	-9.48163	17.4905	-0.51218	4.22733		8.83894	8.5642	1.26293			9.44623	-0.938893	12.3793	4.28618	-4.72269	-32.7712	-1.94893	-0.151305	10.963	-1.91335	0	0	78.1893	0.943567	-18.7209	101.852	-0.580742	-7.03544	21.2971	-0.369344	2.02851		10.3251
6.71534	0.529047	12.5342	3.5061	-5.05385	-32.8188	-1.34421	-0.115866	7.42573	-1.33294	0	0	76.5644	-1.88058	-21.8672	93.0996	-4.03114	-9.87019	16.3539	-0.541854	4.68278		8.81357	8.54022	1.48442			9.00828	-0.932806	12.2658	4.33432	-4.79226	-32.778	-1.5357	-0.151933	11.025	-1.50735	0	0	79.0303	0.619446	-18.6695	100.527	0.0431679	-7.34466	20.934	-0.385265	2.27401		10.3276
6.30382	0.587825	12.4616	3.64853	-5.0569	-32.7848	-0.944422	-0.116863	7.5262	-0.936285	0	0	76.8724	-2.15452	-21.9064	91.3139	-3.61711	-10.2964	14.9921	-0.575204	5.19394		8.78822	8.5102	1.71131			8.57864	-0.912768	12.1434	4.38755	-4.85895	-32.7901	-1.11944	-0.152812	11.1118	-1.09846	0	0	79.7368	0.290558	-18.625	99.0661	0.662915	-7.68748	20.4002	-0.400745	2.51264		10.3353
5.89182	0.650669	12.3668	3.78972	-5.06668	-32.7641	-0.544004	-0.118181	7.65888	-0.539151	0	0	77.0295	-2.39847	-21.9521	89.4042	-3.19756	-10.7574	13.4118	-0.612427	5.76348		8.76239	8.47534	1.94575			8.15705	-0.878639	12.0174	4.44449	-4.92139	-32.8059	-0.702003	-0.153877	11.2167	-0.688593	0	0	80.3066	-0.0402284	-18.5918	97.4723	1.26745	-8.06558	19.6511	-0.417198	2.76617		10.3483
5.47589	0.716532	12.2502	3.92363	-5.08566	-32.7622	-0.146568	-0.119902	7.83199	-0.145201	0	0	77.0356	-2.61119	-22.0114	87.374	-2.78204	-11.2512	11.6304	-0.653431	6.38954		8.73543	8.43658	2.18997			7.74278	-0.83042	11.8933	4.50399	-4.97807	-32.8232	-0.285956	-0.155042	11.3315	-0.280382	0	0	80.7377	-0.369779	-18.5736	95.7471	1.845	-8.48322	18.637	-0.436282	3.0601		10.3662
5.05315	0.784015	12.1127	4.0459	-5.11487	-32.7819	0.245297	-0.12208	8.05093	0.24288	0	0	76.8915	-2.79139	-22.0921	85.2267	-2.38274	-11.7768	9.67558	-0.697872	7.06636		8.70661	8.39449	2.44625			7.33464	-0.768334	11.7759	4.56531	-5.02749	-32.8391	0.125524	-0.156219	11.4475	0.123027	0	0	81.0281	-0.694767	-18.5745	93.8931	2.38247	-8.9462	17.3164	-0.459464	3.41693		10.3882
4.62158	0.851523	11.9562	4.15419	-5.15388	-32.8233	0.630303	-0.12474	8.31793	0.623672	0	0	76.5993	-2.93785	-22.202	82.9656	-2.01457	-12.3349	7.58219	-0.745283	7.78621		8.67509	8.34931	2.71688			6.93102	-0.692725	11.6692	4.62825	-5.06838	-32.8504	0.528966	-0.157329	11.5567	0.518242	0	0	81.1764	-1.0118	-18.5985	91.9137	2.86616	-9.46113	15.6671	-0.487717	3.85145		10.4131
4.1801	0.917235	11.7822	4.24846	-5.20093	-32.8831	1.00869	-0.127875	8.63221	0.997264	0	0	76.1623	-3.04947	-22.3492	80.5947	-1.69481	-12.9272	5.38994	-0.795208	8.54156		8.64001	8.30097	3.00412			6.53009	-0.604071	11.5751	4.69326	-5.09987	-32.8538	0.920911	-0.158315	11.6537	0.901927	0	0	81.1812	-1.31754	-18.6496	89.8141	3.2815	-10.0343	13.6946	-0.521375	4.36852		10.4391
3.72864	0.979215	11.5925	4.3309	-5.25321	-32.955	1.38213	-0.131454	8.99022	1.36514	0	0	75.5853	-3.12544	-22.542	78.1188	-1.4426	-13.5563	3.13988	-0.847368	9.32754		8.60055	8.24907	3.31006			6.12981	-0.503035	11.4938	4.76137	-5.12167	-32.8468	1.29826	-0.159155	11.7362	1.27111	0	0	81.0417	-1.60878	-18.7326	87.6008	3.61345	-10.6703	11.4345	-0.560199	4.96406		10.464
3.26819	1.0356	11.388	4.40582	-5.30718	-33.0299	1.75348	-0.13542	9.38623	1.73	0	0	74.8742	-3.16547	-22.7874	75.5443	-1.27698	-14.2244	0.871484	-0.90177	10.1435		8.55594	8.19291	3.63659			5.7281	-0.390341	11.4232	4.83428	-5.13417	-32.8279	1.65857	-0.15987	11.8063	1.62347	0	0	80.7574	-1.88267	-18.8525	85.2824	3.84686	-11.371	8.94841	-0.603582	5.62825		10.4856
2.80056	1.08473	11.1693	4.47922	-5.35904	-33.0971	2.12639	-0.139704	9.81297	2.09526	0	0	74.0364	-3.16986	-23.091	72.8795	-1.21592	-14.9326	-1.37991	-0.958773	10.9941		8.50554	8.13156	3.98526			5.32302	-0.266988	11.3594	4.91413	-5.13837	-32.7965	2.00028	-0.16052	11.8702	1.95749	0	0	80.3284	-2.13668	-19.0149	82.8689	3.96698	-12.1347	6.31606	-0.650799	6.34941		10.5011
2.32826	1.12532	10.9362	4.55833	-5.40516	-33.1447	2.50462	-0.144229	10.2625	2.46453	0	0	73.0804	-3.13973	-23.4562	70.1354	-1.27395	-15.6786	-3.58495	-1.01904	11.888		8.44891	8.06382	4.35712			4.91276	-0.134099	11.2965	5.00345	-5.13582	-32.7528	2.32281	-0.161202	11.9371	2.27255	0	0	79.7559	-2.36877	-19.2251	80.3716	3.96087	-12.9552	3.62243	-0.701228	7.1174		10.5081
1.8542	1.15657	10.6876	4.65094	-5.44244	-33.161	2.89149	-0.148919	10.7272	2.84092	0	0	72.0152	-3.077	-23.8836	67.3253	-1.46055	-16.4566	-5.72089	-1.08346	12.837		8.38589	7.98834	4.75262			4.49579	0.00684504	11.2277	5.10485	-5.12841	-32.6977	2.62653	-0.162037	12.0189	2.56891	0	0	79.0416	-2.57741	-19.4886	77.8027	3.81749	-13.8216	0.945155	-0.754507	7.92599		10.5043
1.38138	1.17828	10.4221	4.76475	-5.46863	-33.1353	3.2891	-0.153703	11.1996	3.2264	0	0	70.8511	-2.98442	-24.3701	64.466	-1.77863	-17.2556	-7.77172	-1.1529	13.8521		8.31658	7.90371	5.17151			4.07076	0.154074	11.1454	5.22088	-5.11819	-32.6322	2.91265	-0.163155	12.1285	2.84759	0	0	78.1887	-2.7615	-19.8097	75.1744	3.5296	-14.7189	-1.6558	-0.810557	8.7732		10.4875
0.912551	1.19081	10.1374	4.90667	-5.4825	-33.0587	3.69782	-0.158522	11.674	3.62123	0	0	69.5983	-2.86545	-24.9088	61.5767	-2.22363	-18.06	-9.72726	-1.22809	14.9412		8.24144	7.80843	5.61269			3.63668	0.305473	11.0417	5.35389	-5.10713	-32.5568	3.18306	-0.164688	12.2785	3.11018	0	0	77.2011	-2.92039	-20.1913	72.4991	3.09453	-15.6283	-4.14238	-0.869606	9.66157		10.4562
0.449873	1.19513	9.83195	5.08222	-5.48394	-32.9249	4.1158	-0.163327	12.1453	4.02352	0	0	68.2677	-2.72406	-25.4888	58.6797	-2.78331	-18.8496	-11.5817	-1.30931	16.1052		8.1613	7.70108	6.07417			3.19281	0.458599	10.9095	5.50577	-5.09696	-32.4711	3.44003	-0.166746	12.4797	3.35865	0	0	76.084	-3.05369	-20.6342	69.7881	2.51524	-16.5282	-6.49587	-0.9321	10.5967		10.4094
-0.00523757	1.19258	9.50399	5.29511	-5.47384	-32.7302	4.53888	-0.168083	12.6103	4.42917	0	0	66.8699	-2.5644	-26.0955	55.7995	-3.43852	-19.6019	-13.3322	-1.39624	17.3363		8.07733	7.5804	6.553			2.73871	0.610724	10.7423	5.67799	-5.08899	-32.3732	3.68592	-0.16941	12.7396	3.59506	0	0	74.8437	-3.16116	-21.136	67.0521	1.80093	-17.3965	-8.70944	-0.998669	11.5865		10.3469
-0.452386	1.18472	9.1529	5.54687	-5.45386	-32.4742	4.96068	-0.172765	13.0662	4.83194	0	0	65.4157	-2.3905	-26.7105	52.9631	-4.16478	-20.2936	-14.977	-1.48793	18.6169		7.9911	7.44538	7.04529			2.27423	0.758906	10.5349	5.87153	-5.08407	-32.2592	3.92295	-0.172715	13.0614	3.82131	0	0	73.4873	-3.24249	-21.6912	64.3008	0.967175	-18.2113	-10.7795	-1.06999	12.6391		10.269
-0.892055	1.17307	8.77928	5.8369	-5.42617	-32.1595	5.37311	-0.177354	13.5116	5.22398	0	0	63.9156	-2.2058	-27.3129	50.1991	-4.93438	-20.9039	-16.5137	-1.58274	19.9212		7.9045	7.2954	7.54627			1.79949	0.900137	10.2834	6.0868	-5.08258	-32.1228	4.15268	-0.176646	13.443	4.03871	0	0	72.0231	-3.29709	-22.29	61.5437	0.0359548	-18.9531	-12.6996	-1.14664	13.761		10.177
-1.32559	1.15886	8.38544	6.16257	-5.39298	-31.7915	5.76708	-0.181844	13.9457	5.59654	0	0	62.3798	-2.01292	-27.8797	47.537	-5.7189	-21.417	-17.9374	-1.67859	21.218		7.8197	7.13028	8.05045			1.31483	1.03139	9.98607	6.32358	-5.0845	-31.9568	4.37565	-0.181143	13.8781	4.24768	0	0	70.46	-3.3239	-22.9193	58.7903	-0.965958	-19.607	-14.4584	-1.22902	14.9546		10.073
-1.75486	1.14273	7.97584	6.51963	-5.35613	-31.3789	6.13343	-0.186232	14.3685	5.94088	0	0	60.8185	-1.81336	-28.3869	45.0058	-6.49135	-21.8242	-19.239	-1.77314	22.4754		7.73913	6.95051	8.55171			0.820761	1.14978	9.64302	6.58096	-5.08951	-31.754	4.59102	-0.186107	14.3564	4.44736	0	0	68.8079	-3.32127	-23.5622	56.051	-2.00782	-20.1632	-16.0415	-1.31713	16.2167		9.95963
-2.18192	1.12438	7.55751	6.90279	-5.31662	-30.9334	6.46386	-0.190529	14.7809	6.2491	0	0	59.2417	-1.60729	-28.8108	42.6333	-7.22834	-22.1248	-20.4032	-1.86421	23.6652		7.66529	6.75719	9.04357			0.317944	1.25261	9.25702	6.85727	-5.09701	-31.5084	4.79633	-0.191415	14.8656	4.63544	0	0	67.0775	-3.28685	-24.1988	53.3382	-3.05725	-20.619	-17.4367	-1.41056	17.5374		9.84015
-2.60849	1.10255	7.13996	7.30651	-5.27421	-30.4693	6.75164	-0.194757	15.1851	6.51487	0	0	57.659	-1.3936	-29.1289	40.444	-7.91082	-22.326	-21.4072	-1.95008	24.7676		7.60071	6.55224	9.51941			-0.192854	1.33743	8.83369	7.15016	-5.10616	-31.2167	4.98749	-0.196928	15.3921	4.80817	0	0	65.2805	-3.21764	-24.8074	50.6662	-4.08219	-20.9786	-18.6396	-1.50835	18.8995		9.71826
-3.03534	1.07469	6.73545	7.72591	-5.22707	-30.0038	6.99192	-0.198956	15.5851	6.73363	0	0	56.0804	-1.16995	-29.3215	38.4574	-8.52484	-22.4411	-22.2192	-2.02976	25.7733		7.54789	6.3383	9.9727			-0.710734	1.40206	8.38151	7.45682	-5.11577	-30.8789	5.15921	-0.202505	15.9219	4.96078	0	0	63.4297	-3.11008	-25.3655	48.0524	-5.05307	-21.2529	-19.6576	-1.60904	20.2792		9.59789
-3.46177	1.03712	6.3587	8.15774	-5.17153	-29.5565	7.18148	-0.203186	15.9864	6.90237	0	0	54.5156	-0.93311	-29.372	36.6868	-9.0608	-22.4874	-22.798	-2.10307	26.6837		7.50904	6.11883	10.3973			-1.23453	1.44456	7.91235	7.7743	-5.12411	-30.4985	5.30546	-0.207999	16.4411	5.08794	0	0	61.5391	-2.96035	-25.8506	45.5163	-5.94441	-21.4583	-20.5094	-1.71073	21.6479		9.48309
-3.88497	0.984899	6.02613	8.6014	-5.10202	-29.1487	7.31794	-0.207526	16.3965	7.0188	0	0	52.9747	-0.67926	-29.2689	35.1385	-9.51316	-22.4828	-23.094	-2.17051	27.5086		7.48608	5.89786	10.7876			-1.76261	1.46321	7.44089	8.10002	-5.12884	-30.0825	5.42028	-0.213271	16.9367	5.18453	0	0	59.6241	-2.76461	-26.2422	43.0793	-6.73624	-21.6149	-21.2196	-1.81124	22.9757		9.3778
-4.29948	0.912207	5.7551	9.06001	-5.01106	-28.8021	7.39835	-0.21207	16.824	7.08003	0	0	51.4675	-0.404518	-29.0058	33.8106	-9.87915	-22.4434	-23.0523	-2.2329	28.2608		7.48055	5.68007	11.1389			-2.29258	1.45637	6.98408	8.43237	-5.12687	-29.6426	5.49837	-0.218205	17.3982	5.2461	0	0	57.7013	-2.51943	-26.5228	40.7633	-7.4149	-21.744	-21.8075	-1.90859	24.2374		9.28567
-4.69678	0.812363	5.56272	9.54117	-4.88931	-28.5381	7.41734	-0.216916	17.2778	7.08088	0	0	50.0041	-0.105323	-28.5833	32.694	-10.1585	-22.3819	-22.6182	-2.29086	28.9502		7.49346	5.47042	11.4475			-2.82097	1.42245	6.56079	8.77119	-5.11424	-29.1947	5.53549	-0.222713	17.8178	5.26921	0	0	55.7888	-2.22215	-26.6787	38.5891	-7.97287	-21.865	-22.2734	-2.0015	25.4186		9.20995
-5.0651	0.67829	5.46484	10.0575	-4.7257	-28.3749	7.36498	-0.222144	17.765	7.01198	0	0	48.5943	0.221	-28.008	31.7732	-10.3529	-22.3067	-21.7455	-2.34424	29.5771		7.52536	5.27404	11.7106			-3.3427	1.35973	6.19018	9.11855	-5.08622	-28.7588	5.52843	-0.226759	18.1928	5.25127	0	0	53.9053	-1.87125	-26.7012	36.5749	-8.40855	-21.9935	-22.5866	-2.08993	26.5216		9.15337
-5.38942	0.502746	5.47471	10.6271	-4.50748	-28.3262	7.22479	-0.227795	18.2886	6.85806	0	0	47.2476	0.576033	-27.2935	31.0279	-10.4659	-22.2222	-20.408	-2.39169	30.1279		7.57629	5.09592	11.9267			-3.85071	1.2662	5.89069	9.47931	-5.03713	-28.3583	5.47437	-0.230363	18.5254	5.18991	0	0	52.0702	-1.46657	-26.5873	34.7351	-8.72558	-22.1391	-22.6775	-2.17525	27.5661		9.11807
-5.65176	0.278792	5.60223	11.2728	-4.22025	-28.3987	6.97195	-0.233836	18.8447	6.59653	0	0	45.9727	0.95995	-26.4589	30.4348	-10.5029	-22.1302	-18.6106	-2.43049	30.5738		7.64582	4.94068	12.0958			-4.33565	1.13944	5.67849	9.8616	-4.9604	-28.0181	5.36978	-0.233606	18.8236	5.0818	0	0	50.303	-1.00944	-26.3395	33.079	-8.93192	-22.3047	-22.4415	-2.25958	28.5793		9.10557
-5.83196	0.000139098	5.85366	12.022	-3.84793	-28.5901	6.57231	-0.240121	19.4195	6.1969	0	0	44.7772	1.37154	-25.5276	29.9702	-10.4709	-22.0319	-16.3994	-2.45697	30.8757		7.73303	4.81228	12.2186			-4.78554	0.976496	5.56641	10.2772	-4.84845	-27.7624	5.20875	-0.236624	19.1002	4.92127	0	0	48.6218	-0.502776	-25.9659	31.6106	-9.03898	-22.4866	-21.7567	-2.34401	29.5744		9.11682
-5.90855	-0.338411	6.23113	12.9047	-3.37288	-28.888	5.98289	-0.246362	19.9863	5.62137	0	0	43.6666	1.80832	-24.5262	29.6112	-10.3784	-21.9289	-13.8642	-2.4673	30.993		7.83659	4.71376	12.2974			-5.18582	0.773886	5.56263	10.7415	-4.69261	-27.6127	4.9813	-0.239603	19.3723	4.69863	0	0	47.0432	0.0491478	-25.4794	30.3287	-9.06074	-22.6762	-20.5203	-2.42623	30.525		9.15218
-5.86015	-0.740475	6.73358	13.9524	-2.77607	-29.2688	5.15408	-0.252095	20.5034	4.82678	0	0	42.6441	2.26669	-23.4814	29.3373	-10.2346	-21.8249	-11.1312	-2.45873	30.8958		7.95478	4.64705	12.3352			-5.51953	0.52761	5.67038	11.2733	-4.48301	-27.5858	4.67157	-0.242763	19.6599	4.39869	0	0	45.5811	0.640892	-24.8965	29.2273	-9.01278	-22.8618	-18.6945	-2.49892	31.3502		9.21156
-5.66683	-1.20765	7.35748	15.1957	-2.03762	-29.6985	4.03478	-0.256667	20.9132	3.76858	0	0	41.7097	2.74231	-22.4185	29.1307	-10.0485	-21.7256	-8.34528	-2.43054	30.5743		8.0855	4.61279	12.3359			-5.76793	0.233356	5.88792	11.8941	-4.20851	-27.6922	4.25639	-0.246323	19.9828	3.9997	0	0	44.2454	1.26616	-24.2361	28.2965	-8.9115	-23.0308	-16.3459	-2.55083	31.9307		9.29437
-5.31157	-1.73905	8.09757	16.6623	-1.13788	-30.134	2.58074	-0.259256	21.1443	2.40688	0	0	40.8603	3.23033	-21.3599	28.976	-9.82827	-21.6387	-5.64708	-2.38445	30.0443		8.22628	4.61017	12.304			-5.91123	-0.113045	6.20932	12.6274	-3.85679	-27.9342	3.70469	-0.250461	20.3564	3.47303	0	0	43.0418	1.91809	-23.5175	27.5235	-8.77285	-23.1729	-13.6504	-2.57099	32.1542		9.39968
-4.78167	-2.33088	8.94826	18.3753	-0.0586633	-30.5259	0.765977	-0.258942	21.1163	0.71454	0	0	40.0891	3.72571	-20.3237	28.8601	-9.58086	-21.5728	-3.15157	-2.32427	29.3436		8.37433	4.63702	12.2441			-5.92972	-0.515227	6.62596	13.4975	-3.41436	-28.3028	2.97787	-0.255226	20.7843	2.78392	0	0	41.9712	2.58958	-22.7597	26.893	-8.61155	-23.2812	-10.8492	-2.55414	31.9675		9.52619
-4.06978	-2.9762	9.9045	20.351	1.21509	-30.8231	-1.4045	-0.254844	20.75	-1.31338	0	0	39.3861	4.22349	-19.3233	28.7708	-9.31196	-21.5364	-0.93564	-2.25504	28.5252		8.52657	4.6898	12.1611			-5.80504	-0.975593	7.12834	14.5291	-2.86687	-28.7748	2.03219	-0.260439	21.2498	1.89397	0	0	41.029	3.27354	-21.9791	26.3879	-8.43986	-23.3543	-8.17624	-2.50315	31.3978		9.67225
-3.17467	-3.66487	10.9623	22.5988	2.69353	-30.9773	-3.88451	-0.246324	19.9829	-3.65031	0	0	38.7388	4.71893	-18.3684	28.6966	-9.02643	-21.5372	0.964252	-2.18202	27.6481		8.67967	4.76375	12.0593			-5.52128	-1.49458	7.70798	15.7462	-2.1995	-29.3094	0.823911	-0.265593	21.707	0.765482	0	0	40.2059	3.96303	-21.1896	25.9896	-8.26711	-23.3963	-5.79874	-2.42724	30.5366		9.83586
-2.10148	-4.3837	12.1191	25.1196	4.38034	-30.9496	-6.58455	-0.233216	18.7878	-6.23228	0	0	38.1324	5.20776	-17.4647	28.6261	-8.72874	-21.5812	2.54649	-2.11003	26.7695		8.83024	4.85316	11.9427			-5.06621	-2.07009	8.35932	17.1713	-1.39749	-29.8488	-0.681865	-0.269782	22.0766	-0.631871	0	0	39.4881	4.65142	-20.4014	25.6779	-8.09941	-23.4174	-3.79787	-2.33796	29.5039		10.0146
-0.861451	-5.11695	13.3733	27.9067	6.2717	-30.715	-9.38168	-0.215979	17.1903	-8.95905	0	0	37.5518	5.68622	-16.6158	28.5476	-8.42366	-21.6725	3.83492	-2.04304	25.9393		8.97485	4.95167	11.8145			-4.43209	-2.69687	9.08108	18.8246	-0.446802	-30.3209	-2.49844	-0.271741	22.2487	-2.31233	0	0	38.8582	5.33242	-19.622	25.432	-7.93983	-23.4321	-2.18317	-2.24585	28.4156		10.2058
0.528676	-5.84722	14.7236	30.9457	8.35577	-30.2659	-12.1401	-0.195705	15.2755	-11.705	0	0	36.9815	6.15123	-15.8239	28.45	-8.11685	-21.8129	4.869	-1.98405	25.1985		9.11027	5.05254	11.677			-3.61621	-3.36623	9.87673	20.7222	0.665075	-30.6483	-4.60337	-0.270024	22.0978	-4.26457	0	0	38.2966	6.0002	-18.8563	25.2306	-7.78904	-23.4581	-0.918901	-2.15885	27.3669		10.4062
2.0478	-6.55632	16.1685	34.2159	10.6132	-29.6138	-14.7348	-0.173943	13.1808	-14.3382	0	0	36.4074	6.60022	-15.0908	28.3228	-7.81506	-22.0026	5.69554	-1.93519	24.5779		9.23362	5.1491	11.5316			-2.6212	-4.06601	10.7546	22.8755	1.94835	-30.7591	-6.9288	-0.263343	21.5077	-6.44421	0	0	37.7825	6.64936	-18.1076	25.0526	-7.64621	-23.5139	0.0528205	-2.08224	26.4265		10.6123
3.67169	-7.22666	17.7053	37.6913	13.0184	-28.7862	-17.0694	-0.152411	11.0722	-16.7422	0	0	35.8173	7.03128	-14.4179	28.1569	-7.52595	-22.2396	6.36243	-1.89775	24.0981		9.34249	5.23499	11.3786			-1.45491	-4.7811	11.727	25.289	3.4103	-30.6001	-9.36418	-0.250991	20.4041	-8.77185	0	0	37.2955	7.27511	-17.3788	24.8788	-7.51019	-23.6154	0.796885	-2.01897	25.6381		10.8202
5.37458	-7.84227	19.3285	41.3428	15.5406	-27.8213	-19.0821	-0.132714	9.11614	-18.8319	0	0	35.2011	7.44292	-13.807	27.9449	-7.25777	-22.5201	6.9145	-1.87237	23.7709		9.43509	5.30455	11.2177			-0.12992	-5.49399	12.8086	27.9597	5.05481	-30.147	-11.7752	-0.233158	18.7825	-11.1399	0	0	36.817	7.87316	-16.6727	24.6923	-7.38009	-23.774	1.37613	-1.97019	25.023		11.026
7.13045	-8.38983	21.0301	45.1398	18.1465	-26.7603	-20.7419	-0.116124	7.45172	-20.5588	0	0	34.5517	7.83403	-13.2603	27.6816	-7.01877	-22.8386	7.39098	-1.85912	23.5993		9.51028	5.35302	11.0479			1.33693	-6.18606	14.0145	30.876	6.88245	-29.4118	-14.0331	-0.210984	16.722	-13.4283	0	0	36.3305	8.43986	-15.9932	24.4797	-7.25623	-23.9939	1.84612	-1.93565	24.5837		11.2255
8.91454	-8.85951	22.7984	49.0519	20.8007	-25.6392	-22.0399	-0.103485	6.17497	-21.9054	0	0	33.8643	8.20368	-12.7799	27.3642	-6.81657	-23.1878	7.82423	-1.85756	23.5791		9.56769	5.37675	10.8677			2.92557	-6.83879	15.3583	34.018	8.89046	-28.4435	-16.0406	-0.186325	14.3774	-15.5253	0	0	35.823	8.9722	-15.3449	24.2314	-7.14005	-24.272	2.25218	-1.91401	24.307		11.4148
10.7044	-9.24514	24.6176	53.0512	23.4674	-24.4824	-22.9801	-0.0951852	5.33316	-22.875	0	0	33.137	8.55107	-12.3681	26.9922	-6.65748	-23.5587	8.23926	-1.86692	23.7004		9.60746	5.37323	10.6756			4.61356	-7.43516	16.8496	37.3579	11.0733	-27.3213	-17.7425	-0.161344	11.951	-17.3455	0	0	35.2849	9.46785	-14.7332	23.9424	-7.03423	-24.5975	2.62851	-1.90322	24.1685		11.5905
12.4805	-9.54436	26.4681	57.1128	26.11	-23.2996	-23.5728	-0.0912014	4.92824	-23.4804	0	0	32.37	8.87539	-12.027	26.567	-6.54612	-23.9409	8.65386	-1.88616	23.9488		9.63046	5.34121	10.4701			6.37724	-7.96079	18.4922	40.863	13.4224	-26.1405	-19.1202	-0.138122	9.6555	-18.839	0	0	34.7098	9.9251	-14.1639	23.6111	-6.94202	-24.9542	2.99847	-1.90081	24.1374		11.7492
14.2274	-9.75816	28.3268	61.2148	28.6918	-22.0865	-23.8312	-0.0911812	4.92619	-23.7377	0	0	31.5656	9.17583	-11.7585	26.0922	-6.48503	-24.323	9.07915	-1.91407	24.3076		9.63792	5.28061	10.2502			8.19289	-8.40504	20.2822	44.4993	15.9254	-24.9908	-20.1776	-0.118358	7.67669	-19.989	0	0	34.0943	10.3429	-13.6431	23.2393	-6.86703	-25.3221	3.37593	-1.90429	24.1821		11.8884
15.9334	-9.89054	30.1679	65.3371	31.1761	-20.8301	-23.7698	-0.0945509	5.26873	-23.6632	0	0	30.7278	9.45165	-11.5644	25.5726	-6.47475	-24.6938	9.52025	-1.94946	24.7597		9.63146	5.19239	10.0155			10.0376	-8.76133	22.2072	48.2359	18.5654	-23.9351	-20.928	-0.103204	6.14655	-20.8021	0	0	33.4377	10.7209	-13.1761	22.831	-6.81247	-25.6809	3.76677	-1.91149	24.2745		12.0061
17.5904	-9.94757	31.9635	69.4587	33.5266	-19.5162	-23.4052	-0.10063	5.88568	-23.2745	0	0	29.8617	9.70215	-11.446	25.014	-6.51373	-25.0421	9.97724	-1.9912	25.2888		9.6129	5.07851	9.76621			11.8906	-9.02739	24.246	52.0494	21.3186	-22.9935	-21.3873	-0.0931923	5.13066	-21.2974	0	0	32.7411	11.0594	-12.7674	22.3917	-6.78081	-26.012	4.17052	-1.92077	24.3935		12.1009
19.1942	-9.93701	33.6857	73.5546	35.7097	-18.1378	-22.7568	-0.108728	6.70541	-22.5925	0	0	28.9732	9.92693	-11.4045	24.4231	-6.59885	-25.3582	10.4463	-2.03838	25.8811		9.5842	4.94166	9.5032			13.7334	-9.20492	26.3687	55.9265	24.1524	-22.1382	-21.5723	-0.0882625	4.6292	-21.4984	0	0	32.0069	11.3591	-12.4208	21.9274	-6.77357	-26.3005	4.58217	-1.93119	24.5268		12.1718
20.7434	-9.86752	35.3086	77.5924	37.6969	-16.7018	-21.8488	-0.118224	7.66323	-21.6438	0	0	28.0688	10.1259	-11.4397	23.8066	-6.72526	-25.6342	10.9208	-2.09023	26.5254		9.5473	4.78517	9.22819			15.5508	-9.2989	28.5384	59.8638	27.0246	-21.3031	-21.5033	-0.0878808	4.59036	-21.431	0	0	31.2382	11.6214	-12.1382	21.4435	-6.79106	-26.5369	4.99382	-1.9425	24.6711		12.2187
22.239	-9.74826	36.8097	81.5304	39.4677	-15.233	-20.7108	-0.128617	8.70648	-20.4614	0	0	27.1549	10.2996	-11.551	23.1715	-6.88715	-25.8636	11.3925	-2.14623	27.213		9.50415	4.61277	8.94345			17.3307	-9.31678	30.7133	63.8647	29.8831	-20.4036	-21.2073	-0.0912232	4.93046	-21.125	0	0	30.4386	11.8483	-11.9207	20.9448	-6.83255	-26.7166	5.39682	-1.955	24.8302		12.2419
23.6836	-9.58845	38.1718	85.3183	41.0124	-13.7728	-19.3776	-0.139531	9.79581	-19.084	0	0	26.238	10.4489	-11.736	22.5245	-7.07777	-26.0424	11.853	-2.20596	27.9374		9.45653	4.42843	8.65174			19.0641	-9.26781	32.8492	67.9339	32.6686	-19.3611	-20.7187	-0.0973851	5.55654	-20.6169	0	0	29.6117	12.0422	-11.7676	20.4348	-6.89622	-26.8399	5.78356	-1.96937	25.0126		12.2419
25.081	-9.39702	39.3833	88.8993	42.3335	-12.3742	-17.8873	-0.150706	10.9039	-17.5538	0	0	25.3235	10.5755	-11.9906	21.872	-7.28996	-26.1685	12.295	-2.26911	28.6927		9.40607	4.23628	8.35611			20.7452	-9.16207	34.903	72.0694	35.3179	-18.126	-20.0791	-0.10557	6.38611	-19.9492	0	0	28.7607	12.2058	-11.6771	19.916	-6.97936	-26.911	6.14883	-1.98648	25.2291		12.2198
26.4354	-9.18247	40.4396	92.2155	43.4456	-11.0924	-16.2793	-0.161957	12.0111	-15.9134	0	0	24.4164	10.6817	-12.3085	21.2197	-7.51635	-26.2422	12.7131	-2.33534	29.4732		9.35423	4.04036	8.05976			22.3707	-9.01002	36.8356	76.2548	37.7705	-16.6936	-19.3331	-0.11522	7.36066	-19.1676	0	0	27.8885	12.3423	-11.6455	19.3895	-7.07847	-26.9367	6.49061	-2.00717	25.4899		12.1773
27.7508	-8.95249	41.342	95.2122	44.3739	-9.97589	-14.591	-0.173118	13.1006	-14.2031	0	0	23.5203	10.7703	-12.6816	20.5726	-7.74977	-26.2659	13.1054	-2.40425	30.2727		9.30224	3.84461	7.76586			23.9396	-8.82195	38.6143	80.4533	39.9745	-15.1078	-18.5217	-0.126056	8.4499	-18.3134	0	0	26.9979	12.4549	-11.6678	18.8557	-7.1895	-26.9252	6.81013	-2.03215	25.8032		12.1159
29.031	-8.71392	42.0977	97.8439	45.1514	-9.05884	-12.856	-0.184003	14.1539	-12.4594	0	0	22.6382	10.8445	-13.0992	19.9352	-7.98337	-26.2444	13.4729	-2.47529	31.0835		9.25114	3.65268	7.47732			25.4529	-8.60767	40.2145	84.6062	41.8938	-13.4537	-17.6743	-0.138037	9.64712	-17.4163	0	0	26.0908	12.5473	-11.7377	18.3141	-7.30799	-26.8854	7.11101	-2.06181	26.1731		12.0378
30.2788	-8.47251	42.7179	100.076	45.815	-8.35675	-11.104	-0.194362	15.1474	-10.7136	0	0	21.7716	10.908	-13.549	19.3106	-8.21095	-26.1848	13.8201	-2.54777	31.8966		9.2018	3.46803	7.19679			26.9134	-8.37631	41.6209	88.6361	43.5121	-11.8394	-16.8035	-0.151249	10.9575	-16.4883	0	0	25.1693	12.6229	-11.8477	17.7643	-7.42946	-26.8261	7.39804	-2.09628	26.6		11.9454
31.496	-8.233	43.2174	101.884	46.4027	-7.86749	-9.3618	-0.203885	16.0525	-8.99368	0	0	20.9212	10.9646	-14.0173	18.7017	-8.42709	-26.0956	14.154	-2.62083	32.7021		9.15495	3.29373	6.92652			28.325	-8.13612	42.827	92.4559	44.8343	-10.373	-15.9017	-0.165755	12.3829	-15.5223	0	0	24.235	12.6854	-11.9896	17.2058	-7.54965	-26.7556	7.67595	-2.13535	27.0801		11.8411
32.683	-7.99899	43.6122	103.255	46.95	-7.57498	-7.65454	-0.212211	16.8373	-7.32456	0	0	20.087	11.0181	-14.4898	18.1102	-8.62732	-25.9871	14.4832	-2.69353	33.4892		9.11121	3.13257	6.66831			29.6924	-7.89431	43.8344	95.9803	45.8854	-9.13958	-14.9446	-0.181459	13.9086	-14.4967	0	0	23.2898	12.7382	-12.1552	16.6386	-7.6648	-26.6812	7.94882	-2.1786	27.6068		11.7275
33.8392	-7.77301	43.919	104.181	47.488	-7.45593	-6.00781	-0.218972	17.4697	-5.72975	0	0	19.2684	11.0722	-14.9527	17.5373	-8.80821	-25.8698	14.8166	-2.76483	34.2476		9.0712	2.98698	6.42348			31.0208	-7.65703	44.6518	99.1362	46.705	-8.18714	-13.8972	-0.198021	15.4961	-13.3824	0	0	22.3356	12.7844	-12.3369	16.0632	-7.77207	-26.6093	8.22005	-2.22548	28.172		11.6072
34.9626	-7.55662	44.1534	104.66	48.0413	-7.487	-4.44727	-0.223836	17.922	-4.23107	0	0	18.4651	11.1303	-15.3935	16.9842	-8.96738	-25.7537	15.1613	-2.83371	34.9673		9.03555	2.85908	6.19293			32.315	-7.42931	45.293	101.869	47.342	-7.52286	-12.7231	-0.214826	17.0824	-12.153	0	0	21.375	12.8271	-12.528	15.4814	-7.86963	-26.5449	8.49268	-2.27537	28.7669		11.4829
36.0502	-7.35056	44.3295	104.687	48.627	-7.65067	-2.99742	-0.226544	18.1729	-2.84778	0	0	17.6766	11.1956	-15.8017	16.4516	-9.10357	-25.648	15.5223	-2.89924	35.6406		9.00496	2.75061	5.97711			33.5789	-7.21511	45.7758	104.144	47.8487	-7.12087	-11.396	-0.231042	18.588	-10.7942	0	0	20.4111	12.8689	-12.7242	14.8955	-7.95692	-26.4913	8.77015	-2.32767	29.3834		11.3569
37.0979	-7.15489	44.4587	104.256	49.2539	-7.94043	-1.6791	-0.226944	18.2099	-1.59499	0	0	16.9031	11.2707	-16.1699	15.9406	-9.21659	-25.5599	15.9005	-2.96067	36.2615		8.98025	2.66305	5.77613			34.8156	-7.01738	46.1206	105.942	48.2759	-6.93594	-9.90988	-0.245721	19.9282	-9.31102	0	0	19.4477	12.9119	-12.923	14.3096	-8.0346	-26.4503	9.05683	-2.3818	30.0137		11.2316
38.101	-6.96912	44.5499	103.357	49.9224	-8.36318	-0.507215	-0.22499	18.0291	-0.48231	0	0	16.1456	11.3578	-16.4937	15.4525	-9.3072	-25.4942	16.2932	-3.01743	36.8266		8.96231	2.59749	5.58975			36.0259	-6.83812	46.3481	107.256	48.6692	-6.91865	-8.28594	-0.257933	21.0263	-7.73073	0	0	18.4896	12.958	-13.1248	13.7287	-8.10439	-26.4215	9.3583	-2.43717	30.6501		11.1089
39.0539	-6.79239	44.6088	101.975	50.6233	-8.94057	0.510602	-0.220736	17.634	0.486609	0	0	15.4054	11.4589	-16.7721	14.9889	-9.37705	-25.4534	16.6942	-3.06921	37.3349		8.95213	2.55473	5.41743			37.2095	-6.67847	46.4791	108.086	49.0663	-7.02763	-6.57388	-0.266916	21.8239	-6.10088	0	0	17.5423	13.0085	-13.3322	13.1591	-8.16891	-26.4026	9.68114	-2.49321	31.2858		10.9906
39.9505	-6.62359	44.6388	100.089	51.3383	-9.7084	1.37384	-0.21432	17.035	1.31356	0	0	14.6849	11.5753	-17.0073	14.5518	-9.42855	-25.4366	17.0942	-3.11596	37.7879		8.95078	2.53524	5.25839			38.3635	-6.5388	46.5326	108.43	49.4956	-7.23645	-4.84476	-0.272182	22.2874	-4.48205	0	0	16.6117	13.0644	-13.5497	12.6079	-8.23125	-26.3894	10.0321	-2.54933	31.9141		10.8781
40.7841	-6.46145	44.6413	97.6778	52.0398	-10.714	2.08714	-0.205941	16.2469	2.00376	0	0	13.987	11.7081	-17.2043	14.1436	-9.46462	-25.4413	17.4829	-3.15782	38.189		8.95924	2.53915	5.11167			39.4838	-6.4188	46.5255	108.285	49.9749	-7.53638	-3.17827	-0.273564	22.4085	-2.93806	0	0	15.7043	13.1263	-13.7834	12.0831	-8.29473	-26.3765	10.4169	-2.60505	32.5293		10.7726
41.5479	-6.30454	44.6158	94.7182	52.6899	-12.0121	2.65787	-0.195843	15.2887	2.56375	0	0	13.3145	11.858	-17.3702	13.7666	-9.48864	-25.462	17.8498	-3.19515	38.5428		8.97853	2.5662	4.97608			40.5642	-6.31746	46.471	107.643	50.5103	-7.93627	-1.64726	-0.271192	22.2004	-1.52512	0	0	14.8265	13.1946	-14.0399	11.5928	-8.36249	-26.357	10.8395	-2.65993	33.1271		10.6748
42.2346	-6.15124	44.5602	91.1941	53.2409	-13.6578	3.09339	-0.184294	14.1819	2.99902	0	0	12.6705	12.0254	-17.5136	13.423	-9.50422	-25.4921	18.186	-3.2284	38.8552		9.00941	2.61579	4.85032			41.5976	-6.23325	46.3792	106.492	51.0964	-8.46076	-0.306152	-0.265416	21.6914	-0.284472	0	0	13.9842	13.2694	-14.3253	11.1449	-8.43724	-26.3239	11.3011	-2.7136	33.704		10.5854
42.8371	-5.99962	44.4707	87.1036	53.6348	-15.6963	3.39903	-0.171575	12.9506	3.31247	0	0	12.0576	12.2104	-17.6441	13.1146	-9.51505	-25.524	18.4854	-3.25817	39.1324		9.05244	2.68699	4.7329			42.5756	-6.16411	46.2562	104.814	51.7157	-9.14789	0.814574	-0.25671	20.9171	0.760889	0	0	13.1824	13.3507	-14.6443	10.7463	-8.52102	-26.2699	11.8006	-2.76572	34.257		10.5047
43.3482	-5.84747	44.3418	82.4701	53.8047	-18.1513	3.57709	-0.157981	11.6208	3.50368	0	0	11.4773	12.4126	-17.7711	12.8423	-9.52475	-25.5499	18.7453	-3.28504	39.3809		9.10789	2.77849	4.62229			43.4896	-6.10752	46.1043	102.588	52.3384	-10.0463	1.70684	-0.245586	19.916	1.60473	0	0	12.4247	13.4387	-14.9993	10.4026	-8.61512	-26.1889	12.3349	-2.81596	34.783		10.4328
43.7616	-5.69201	44.1661	77.3528	53.6775	-21.0101	3.62729	-0.143801	10.2201	3.56966	0	0	10.9304	12.6316	-17.9035	12.6061	-9.53667	-25.5626	18.9671	-3.30961	39.6065		9.17568	2.88868	4.5168			44.3302	-6.06054	45.9225	99.7948	52.9227	-11.2097	2.37865	-0.232538	18.7255	2.25267	0	0	11.7131	13.5333	-15.3902	10.1174	-8.72003	-26.0765	12.8993	-2.86398	35.2798		10.3697
44.0718	-5.53003	43.9337	71.8552	53.1788	-24.2143	3.54783	-0.12933	8.77779	3.50623	0	0	10.4162	12.8663	-18.0491	12.4048	-9.55384	-25.5563	19.156	-3.33243	39.8147		9.25528	3.01572	4.41472			45.0882	-6.02	45.7069	96.4218	53.4158	-12.6905	2.84693	-0.218017	17.3807	2.71684	0	0	11.0478	13.6349	-15.8134	9.89179	-8.83547	-25.9303	13.4879	-2.90953	35.7453		10.3152
44.275	-5.35777	43.632	66.1239	52.2409	-27.6562	3.33769	-0.114859	7.32427	3.31043	0	0	9.93244	13.1154	-18.2142	12.2359	-9.57877	-25.5267	19.3205	-3.35398	40.0102		9.34581	3.15751	4.31429			45.7543	-5.98248	45.4517	92.4714	53.7551	-14.5283	3.13075	-0.202422	15.914	3.01064	0	0	10.4269	13.7437	-16.2624	9.72471	-8.96045	-25.7512	14.094	-2.95244	36.1789		10.269
44.3688	-5.17109	43.2461	60.3349	50.812	-31.1897	2.99903	-0.100683	5.89107	2.98317	0	0	9.47554	13.3769	-18.4027	12.096	-9.61333	-25.4716	19.472	-3.37464	40.1966		9.44593	3.31184	4.2138			46.3196	-5.94435	45.1489	87.9714	53.8703	-16.7383	3.24758	-0.186092	14.355	3.14608	0	0	9.84666	13.8603	-16.7285	9.61255	-9.09336	-25.5427	14.7099	-2.99266	36.581		10.2306
44.3535	-4.96559	42.7586	54.671	48.8641	-34.6502	2.53971	-0.0870955	4.51039	2.53184	0	0	9.04051	13.6487	-18.617	11.9804	-9.65872	-25.3904	19.6233	-3.39469	40.3765		9.55395	3.47634	4.11156			46.7759	-5.90194	44.7898	82.9838	53.6879	-19.2988	3.21227	-0.169324	12.7313	3.13322	0	0	9.30199	13.9851	-17.2012	9.54969	-9.23211	-25.3114	15.3278	-3.03032	36.9537		10.1996
44.2321	-4.73692	42.1504	49.2932	46.3996	-37.8796	1.97556	-0.0743921	3.21474	1.97245	0	0	8.62126	13.9281	-18.8572	11.8841	-9.71534	-25.2842	19.7872	-3.41431	40.5516		9.66784	3.64864	4.00605			47.1157	-5.85141	44.3645	77.6096	53.1363	-22.1459	3.03798	-0.152392	11.0703	2.9814	0	0	8.78646	14.1187	-17.6695	9.52903	-9.37418	-25.0661	15.9401	-3.06553	37.299		10.1754
44.0103	-4.48119	41.4017	44.3205	43.4523	-40.7472	1.33172	-0.0628777	2.03747	1.33088	0	0	8.21094	14.2118	-19.1216	11.8018	-9.78286	-25.1548	19.9753	-3.43363	40.7231		9.78527	3.82632	3.89591			47.3328	-5.78889	43.8629	71.9847	52.1528	-25.1755	2.73851	-0.135574	9.40163	2.7017	0	0	8.293	14.2614	-18.1232	9.54256	-9.51684	-24.8169	16.5404	-3.09845	37.6189		10.1572
43.6969	-4.19528	40.4936	39.8212	40.085	-43.1593	0.64245	-0.0528667	1.01249	0.64235	0	0	7.8023	14.4963	-19.4072	11.7285	-9.86024	-25.0043	20.1967	-3.45272	40.8917		9.90382	4.00696	3.78006			47.4227	-5.71043	43.274	66.267	50.6905	-28.2583	2.3312	-0.119183	7.75967	2.30985	0	0	7.81432	14.4131	-18.553	9.58215	-9.6573	-24.5742	17.1235	-3.12908	37.9141		10.1443
43.3039	-3.87744	39.4097	35.8159	36.3845	-45.0615	-0.0507286	-0.0446951	0.175306	-0.0507284	0	0	7.38818	14.7779	-19.7092	11.66	-9.9458	-24.835	20.4566	-3.47166	41.0582		10.0209	4.18815	3.65773			47.3831	-5.61189	42.5868	60.6155	48.7247	-31.2591	1.83862	-0.103572	6.18387	1.82792	0	0	7.34337	14.5734	-18.9523	9.64028	-9.79286	-24.3471	17.6852	-3.15736	38.1845		10.1358
42.8457	-3.52762	38.1384	32.2883	32.4542	-46.4346	-0.703207	-0.0387201	-0.436888	-0.703187	0	0	6.96192	15.0524	-20.0223	11.5931	-10.0375	-24.6485	20.7557	-3.4906	41.2238		10.1341	4.36748	3.52858			47.2143	-5.48918	41.79	55.1698	46.2578	-34.055	1.29008	-0.0891064	4.7151	1.28572	0	0	6.87379	14.7413	-19.3169	9.71065	-9.92119	-24.1427	18.2221	-3.18317	38.4297		10.1307
42.3384	-3.14792	36.6758	29.1978	28.4071	-47.2902	-1.27302	-0.035307	-0.786565	-1.2729	0	0	6.51775	15.3157	-20.3404	11.5262	-10.1329	-24.4462	21.0905	-3.50975	41.3904		10.241	4.54253	3.39268			46.9198	-5.3382	40.8726	50.0364	43.3208	-36.5461	0.721536	-0.0761126	3.39044	0.720273	0	0	6.39998	14.9151	-19.6449	9.78849	-10.0403	-23.9648	18.7304	-3.20646	38.6494		10.1278
41.7991	-2.74282	35.0284	26.4915	24.3578	-47.6659	-1.72759	-0.0347934	-0.839177	-1.72741	0	0	6.05115	15.5637	-20.6572	11.4595	-10.23	-24.2296	21.4538	-3.52938	41.5603		10.3395	4.71092	3.25065			46.5067	-5.15506	39.825	45.2823	39.9733	-38.6596	0.173771	-0.064843	2.23856	0.173639	0	0	5.91753	15.0926	-19.9369	9.87106	-10.1491	-23.814	19.2068	-3.22731	38.845		10.126
41.2441	-2.31908	33.2154	24.115	20.4156	-47.6205	-2.04998	-0.0374323	-0.568835	-2.04988	0	0	5.55918	15.7922	-20.9659	11.3947	-10.3268	-24.0006	21.8358	-3.54983	41.7364		10.4278	4.87026	3.10365			45.9855	-4.93644	38.6399	40.938	36.3005	-40.3495	-0.311759	-0.0554674	1.27885	-0.311681	0	0	5.42305	15.271	-20.1953	9.95741	-10.2468	-23.6869	19.6488	-3.24597	39.0191		10.124
40.6877	-1.88543	31.2713	22.0189	16.6785	-47.2291	-2.24369	-0.0433242	0.034845	-2.24368	0	0	5.04061	15.9976	-21.2601	11.3355	-10.4219	-23.7623	22.2256	-3.57145	41.9213		10.5044	5.01814	2.95328			45.3706	-4.67984	37.3143	37.0054	32.4076	-41.5987	-0.698673	-0.0481312	0.527361	-0.698644	0	0	4.91441	15.4469	-20.4238	10.0486	-10.3339	-23.5775	20.056	-3.26283	39.1757		10.1204
40.1411	-1.45184	29.2454	20.1648	13.2277	-46.5752	-2.33452	-0.0523398	0.95851	-2.33419	0	0	4.4962	16.1763	-21.5333	11.2873	-10.5148	-23.519	22.6125	-3.5945	42.1175		10.5682	5.15232	2.80161			44.6793	-4.384	35.851	33.467	28.4116	-42.4204	-0.962849	-0.0430179	0.00346274	-0.962849	0	0	4.39062	15.6165	-20.6268	10.1471	-10.4114	-23.4772	20.431	-3.27837	39.3193		10.114
39.611	-1.02858	27.2	18.5279	10.124	-45.745	-2.37001	-0.0640948	2.16202	-2.36832	0	0	3.92882	16.3255	-21.78	11.2572	-10.6058	-23.2773	22.9866	-3.61923	42.3265		10.6189	5.27068	2.65108			43.9309	-4.0494	34.2613	30.2948	24.4324	-42.8594	-1.09762	-0.0403989	-0.264886	-1.09761	0	0	3.85178	15.7757	-20.8089	10.2568	-10.4815	-23.377	20.7788	-3.29304	39.4545		10.1035
39.0998	-0.62505	25.206	17.0975	7.40625	-44.8179	-2.41509	-0.0779259	3.57556	-2.41039	0	0	3.34362	16.4427	-21.995	11.2541	-10.6961	-23.0453	23.3387	-3.6458	42.5497		10.6562	5.37135	2.50427			43.1456	-3.67816	32.5654	27.4594	20.5827	-42.9879	-1.11664	-0.0406353	-0.240664	-1.11663	0	0	3.29919	15.9199	-20.9745	10.3826	-10.5469	-23.2683	21.1041	-3.3073	39.5853		10.088
38.6063	-0.248773	23.3344	15.8749	5.09062	-43.8593	-2.5452	-0.092929	5.1039	-2.5351	0	0	2.74807	16.526	-22.1746	11.2889	-10.788	-22.8328	23.6602	-3.67443	42.7882		10.6807	5.45281	2.36386			42.3433	-3.27446	30.7946	24.9348	16.9606	-42.898	-1.05296	-0.0441225	0.11664	-1.05295	0	0	2.7353	16.0449	-21.1271	10.5301	-10.6112	-23.145	21.4086	-3.32157	39.7158		10.0664
38.1266	0.0951011	21.6502	14.8685	3.17377	-42.9142	-2.83633	-0.107996	6.63149	-2.81734	0	0	2.15203	16.5739	-22.3163	11.3738	-10.8841	-22.6506	23.9409	-3.70538	43.0441		10.6933	5.51396	2.23234			41.5416	-2.84385	28.9884	22.7032	13.6422	-42.6898	-0.955645	-0.0512119	0.842971	-0.955542	0	0	2.16389	16.1462	-21.2697	10.7055	-10.6786	-23.0045	21.6897	-3.33641	39.8509		10.0385
37.6552	0.403964	20.2027	14.0884	1.6365	-42.0018	-3.35181	-0.121887	8.03151	-3.31889	0	0	1.56776	16.5854	-22.4196	11.5236	-10.9881	-22.5098	24.1681	-3.73913	43.3207		10.6955	5.55423	2.11188			40.7552	-2.39319	27.1939	20.7555	10.6792	-42.4569	-0.885277	-0.0620959	1.95747	-0.88476	0	0	1.59004	16.2196	-21.4041	10.9158	-10.7533	-22.8489	21.942	-3.35255	39.9973		10.0039
37.1869	0.67739	19.021	13.5405	0.448844	-41.1152	-4.12691	-0.13332	9.17671	-4.074	0	0	1.00983	16.56	-22.4854	11.7544	-11.1033	-22.4205	24.3244	-3.77636	43.6229		10.6893	5.57361	2.00412			39.995	-1.92984	25.4604	19.0907	8.09806	-42.2708	-0.908665	-0.0767049	3.45091	-0.907017	0	0	1.02041	16.2612	-21.5313	11.1687	-10.8398	-22.6854	22.1599	-3.37087	40.1627		9.96295
36.7166	0.916476	18.1125	13.2216	-0.425092	-40.2261	-5.15362	-0.141103	9.9521	-5.07587	0	0	0.494827	16.4972	-22.5169	12.0847	-11.2331	-22.3909	24.3858	-3.81803	43.9576							39.268	-1.46122	23.8342	17.7137	5.9028	-42.1615	-1.09306	-0.0945534	5.26898	-1.08844	0	0	0.463384	16.2674	-21.6514	11.4732	-10.942	-22.5253	22.3404	-3.39235	40.3555		9.9163
																											38.5778	-0.994521	22.3544	16.6303	4.08053	-42.1054	-1.49888	-0.114604	7.29857	-1.48673	0	0	-0.0708467	16.2351	-21.764	11.8398	-11.0631	-22.384	22.4823	-3.41798	40.5842		9.86506
																											37.9249	-0.536516	21.0485	15.8433	2.60733	-42.0192	-2.16817	-0.135149	9.35923	-2.1393	0	0	-0.57015	16.1616	-21.8684	12.2812	-11.2053	-22.278	22.584	-3.44877	40.8569		9.81077
																											37.3071	-0.0934267	19.9301	15.3488	1.45376	-41.7697	-3.10794	-0.153801	11.2092	-3.04859	0	0	-1.02051	16.0446	-21.964	12.8119	-11.3697	-22.224	22.6379	-3.48578	41.1817		9.75538
[truncated: 98 more columns]
