# Supplementary material for: Identify the Alteration of Balance Control and Risk of Falling in Stroke Survivors During Obstacle Crossing Based on Kinematic Analysis
Source: Front Neurol. 2019 Jul 30;10:813. doi: 10.3389/fneur.2019.00813 (PMC6682676; doi:10.3389/fneur.2019.00813)
Supplement: Supplementary file 2 [file Data_Sheet_1.ZIP › Curve of Stroke and Control/normal/N11 curve.xlsx]

## Sheet: Sheet1
37																											42
zhangxiuhua:LHipAngles			zhangxiuhua:LKneeAngles			zhangxiuhua:LAnkleAngles			zhangxiuhua:LAbsAnkleAngle			zhangxiuhua:RHipAngles			zhangxiuhua:RKneeAngles			zhangxiuhua:RAnkleAngles				zhangxiuhua:RPelvisAngles					zhangxiuhua:LHipAngles			zhangxiuhua:LKneeAngles			zhangxiuhua:LAnkleAngles			zhangxiuhua:LAbsAnkleAngle			zhangxiuhua:RHipAngles			zhangxiuhua:RKneeAngles			zhangxiuhua:RAnkleAngles				zhangxiuhua:RPelvisAngles
X	Y	Z	X	Y	Z	X	Y	Z	X	Y	Z	X	Y	Z	X	Y	Z	X	Y	Z		X	Y	Z			X	Y	Z	X	Y	Z	X	Y	Z	X	Y	Z	X	Y	Z	X	Y	Z	X	Y	Z		X
deg	deg	deg	deg	deg	deg	deg	deg	deg	deg	deg	deg	deg	deg	deg	deg	deg	deg	deg	deg	deg		deg	deg	deg			deg	deg	deg	deg	deg	deg	deg	deg	deg	deg	deg	deg	deg	deg	deg	deg	deg	deg	deg	deg	deg		deg
-12.413	6.37764	-14.4725	5.14202	-7.00397	-21.6034	19.8393	-5.17906	35.5044	16.0384	0	0	18.4265	2.28349	-7.56327	2.36194	-1.5849	-17.9428	-20.0526	0.993329	36.3688		1.84628	-0.931262	-2.51247			26.1904	3.7041	-12.4285	7.75392	-6.38908	-31.4132	-17.6081	-3.7861	26.9845	-15.6387	0	0	-14.9446	6.4937	-6.07141	7.64421	-3.033	-10.2244	-0.0814235	1.52979	39.7774		2.39606
-12.7812	6.2383	-14.2326	5.59583	-7.11095	-21.723	19.9872	-5.178	35.4985	16.1575	0	0	18.0122	2.42347	-7.35777	2.58074	-1.5337	-18.2071	-20.6139	0.960389	36.1489		1.8648	-0.934562	-2.37452			25.7162	3.83244	-12.2204	7.64286	-6.35632	-30.9657	-18.2778	-3.63055	25.9364	-16.3818	0	0	-15.1455	6.3561	-6.21291	8.24493	-3.13684	-10.135	-0.275415	1.58932	40.1362		2.54155
-13.1289	6.09144	-13.9877	6.13168	-7.24871	-21.8658	20.0228	-5.18057	35.5128	16.1829	0	0	17.5848	2.57389	-7.19388	2.7359	-1.5034	-18.3107	-21.2476	0.921075	35.8849		1.86402	-0.930107	-2.25309			25.3088	4.01138	-11.9979	7.66667	-6.34688	-30.0952	-18.7105	-3.41802	24.4734	-16.9756	0	0	-15.2969	6.20692	-6.29232	8.9554	-3.2386	-10.0863	-0.585841	1.64042	40.4411		2.67746
-13.4522	5.93428	-13.7631	6.77179	-7.41592	-22.0216	19.9028	-5.18493	35.537	16.0823	0	0	17.1633	2.74532	-7.063	2.8983	-1.49257	-18.1169	-21.8408	0.861115	35.4788		1.83586	-0.911584	-2.17507			24.984	4.24524	-11.7482	7.91944	-6.36138	-28.7899	-18.7323	-3.16087	22.6564	-17.2393	0	0	-15.3966	6.0366	-6.29103	9.80434	-3.31911	-10.093	-1.0396	1.6793	40.6712		2.7899
-13.7397	5.7571	-13.5698	7.54689	-7.60646	-22.1915	19.5756	-5.18925	35.561	15.8168	0	0	16.7693	2.9498	-6.95088	3.17615	-1.49603	-17.5318	-22.2547	0.770138	34.8546		1.77511	-0.869286	-2.15951			24.7275	4.53475	-11.4293	8.44103	-6.3972	-27.2339	-18.3008	-2.89082	20.6947	-17.0823	0	0	-15.442	5.83118	-6.19112	10.8239	-3.35153	-10.1726	-1.66842	1.70425	40.8182		2.86416
-13.9702	5.54342	-13.391	8.49599	-7.80943	-22.3967	18.982	-5.1926	35.5796	15.3399	0	0	16.4207	3.1992	-6.83499	3.6694	-1.5101	-16.5947	-22.3831	0.651983	34.0295		1.68089	-0.791391	-2.2102			24.4904	4.87798	-10.9705	9.17702	-6.44106	-25.7688	-17.5198	-2.64536	18.8659	-16.5507	0	0	-15.4286	5.57493	-5.98121	12.0453	-3.30381	-10.3453	-2.51033	1.71718	40.894		2.88762
-14.1142	5.27466	-13.1918	9.66335	-8.0097	-22.669	18.0602	-5.19565	35.5966	14.6009	0	0	16.1211	3.50291	-6.67465	4.41552	-1.5349	-15.5063	-22.1957	0.525613	33.1287		1.55666	-0.668011	-2.31771			24.1989	5.26957	-10.3008	9.99103	-6.46679	-24.7382	-16.5621	-2.45294	17.4034	-15.7836	0	0	-15.3491	5.25369	-5.66128	13.4929	-3.14178	-10.629	-3.60968	1.72392	40.9335		2.8525
-14.1386	4.93613	-12.9442	11.0924	-8.18874	-23.03	16.7527	-5.20125	35.6277	13.5497	0	0	15.85	3.86403	-6.40961	5.36386	-1.5679	-14.5387	-21.7374	0.412935	32.3095		1.40809	-0.496045	-2.46654			23.7786	5.69842	-9.39434	10.7154	-6.44799	-24.3514	-15.5972	-2.32898	16.4485	-14.9437	0	0	-15.1931	4.85723	-5.24128	15.1782	-2.83234	-11.0351	-5.01194	1.7331	40.9871		2.75813
-14.0132	4.52096	-12.6409	12.8167	-8.32584	-23.4812	15.0076	-5.2149	35.7033	12.1387	0	0	15.5636	4.27528	-5.97913	6.39432	-1.59534	-13.8893	-21.0941	0.324824	31.6584		1.24146	-0.282059	-2.6398			23.1798	6.14736	-8.30619	11.2078	-6.3785	-24.6439	-14.7537	-2.27987	16.0675	-14.1651	0	0	-14.9485	4.37944	-4.73383	17.0966	-2.34654	-11.5644	-6.75466	1.75382	41.108		2.61131
-13.7142	4.02992	-12.2891	14.8523	-8.40011	-24.0049	12.772	-5.2427	35.8568	10.3217	0	0	15.2088	4.71867	-5.35394	7.36312	-1.594	-13.6055	-20.3582	0.258148	31.1595		1.06347	-0.0408427	-2.82009			22.3934	6.59554	-7.1778	11.3908	-6.28202	-25.4944	-14.1014	-2.30529	16.2649	-13.526	0	0	-14.6025	3.81823	-4.14735	19.2269	-1.66268	-12.2034	-8.85724	1.79262	41.3331		2.42496
-13.2242	3.46932	-11.9043	17.1964	-8.39625	-24.5679	9.99437	-5.28842	36.108	8.0602	0	0	14.7444	5.17054	-4.55809	8.14758	-1.54448	-13.615	-19.6097	0.203391	30.7457		0.881909	0.209275	-2.99037			21.4525	7.02248	-6.20501	11.2656	-6.20212	-26.6635	-13.6495	-2.39736	16.9765	-13.044	0	0	-14.1432	3.17636	-3.48736	21.5356	-0.770318	-12.9163	-11.3087	1.85038	41.6653		2.21597
-12.5297	2.84935	-11.5087	19.8305	-8.31224	-25.122	6.63643	-5.35101	36.4493	5.33401	0	0	14.157	5.60891	-3.66993	8.67537	-1.44533	-13.7979	-18.9086	0.153379	30.3647		0.705696	0.451521	-3.13588			20.4183	7.41174	-5.57854	10.8961	-6.17839	-27.8454	-13.3545	-2.53909	18.0612	-12.6852	0	0	-13.5593	2.46239	-2.76549	23.9864	0.324332	-13.6374	-14.0495	1.91977	42.0598		2.00267
-11.6207	2.18381	-11.1314	22.726	-8.16487	-25.6046	2.68864	-5.42357	36.8412	2.15144	0	0	13.4646	6.01826	-2.80697	8.93496	-1.31616	-14.0321	-18.287	0.106254	30.0029		0.544346	0.673382	-3.2457			19.3589	7.75136	-5.41901	10.3763	-6.22395	-28.7357	-13.1334	-2.70404	19.3069	-12.3827	0	0	-12.8402	1.69142	-2.00633	26.5516	1.59427	-14.2682	-16.9493	1.98418	42.4217		1.80262
-10.4925	1.49082	-10.8024	25.8473	-7.98825	-25.9445	-1.80484	-5.4917	37.2055	-1.43742	0	0	12.7092	6.38996	-2.10116	8.96759	-1.18836	-14.2079	-17.7463	0.0636347	29.6734		0.407034	0.866696	-3.31292			18.3324	8.03249	-5.73679	9.79843	-6.31963	-29.1086	-12.8901	-2.86033	20.4698	-12.0635	0	0	-11.9761	0.884244	-1.2459	29.2194	2.99317	-14.6905	-19.7959	2.01932	42.6174		1.63079
-9.14887	0.793141	-10.5386	29.1557	-7.82316	-26.0668	-6.68869	-5.53062	37.412	-5.30827	0	0	11.9426	6.71987	-1.66978	8.84556	-1.09108	-14.2394	-17.2675	0.0285829	29.4007		0.301592	1.0267	-3.33472			17.3787	8.24818	-6.43482	9.23514	-6.42751	-28.882	-12.551	-2.97968	21.3461	-11.6774	0	0	-10.9591	0.0653816	-0.524271	31.9928	4.4625	-14.7938	-22.3254	1.99924	42.5057		1.49802
-7.60208	0.116973	-10.3351	32.6137	-7.70236	-25.899	-11.6201	-5.50722	37.288	-9.22151	0	0	11.2133	7.00562	-1.58621	8.64634	-1.04076	-14.0821	-16.8272	0.00464188	29.2137		0.233582	1.15114	-3.31262			16.5199	8.39342	-7.34818	8.73578	-6.51195	-28.1393	-12.0895	-3.04755	21.8398	-11.2101	0	0	-9.78512	-0.739643	0.122277	34.8802	5.94067	-14.5086	-24.2934	1.90511	41.9769		1.40979
-5.87075	-0.511114	-10.1668	36.1873	-7.6398	-25.3845	-16.056	-5.39202	36.6713	-12.8169	0	0	10.5555	7.24535	-1.85514	8.43152	-1.0375	-13.7485	-16.4087	-0.00509601	29.1374		0.205469	1.23988	-3.25245			15.7627	8.46647	-8.2927	8.32675	-6.55273	-27.0912	-11.526	-3.06695	21.9803	-10.678	0	0	-8.45612	-1.50832	0.6677	37.8837	7.37152	-13.8307	-25.5371	1.73214	40.9815		1.36593
-3.97565	-1.06845	-10.0032	39.8455	-7.63099	-24.5072	-19.3852	-5.17455	35.4793	-15.6815	0	0	9.98307	7.4383	-2.40145	8.23428	-1.06755	-13.3096	-16.0056	0.00058156	29.1819		0.216158	1.29459	-3.1634			15.0989	8.47007	-9.09572	8.01054	-6.54406	-25.997	-10.907	-3.05219	21.8734	-10.1132	0	0	-6.9799	-2.22427	1.10008	40.9897	8.71058	-12.8285	-25.9789	1.49092	39.5411		1.362
-1.93729	-1.53995	-9.82556	43.556	-7.66314	-23.3132	-21.1528	-4.86699	33.7306	-17.4641	0	0	9.48845	7.58644	-3.08454	8.05871	-1.10981	-12.8701	-15.6197	0.01941	29.3291		0.260816	1.31852	-3.05676			14.5058	8.41186	-9.60451	7.76536	-6.48504	-25.0799	-10.2811	-3.01694	21.6175	-9.55091	0	0	-5.37031	-2.87843	1.42419	44.1648	9.93038	-11.6291	-25.5859	1.20355	37.7428		1.39095
0.225125	-1.91919	-9.63766	47.2842	-7.72844	-21.9131	-21.2072	-4.4941	31.5096	-17.9631	0	0	9.04773	7.69511	-3.73445	7.88831	-1.14267	-12.5294	-15.2557	0.0448523	29.5275		0.33124	1.31568	-2.94497			13.947	8.30284	-9.68679	7.54978	-6.37195	-24.4748	-9.68548	-2.96542	21.2419	-9.02174	0	0	-3.647	-3.46801	1.66428	47.3571	11.0261	-10.3909	-24.3668	0.898309	35.7312		1.44433
2.49285	-2.20691	-9.46492	50.9934	-7.83185	-20.4573	-19.6888	-4.08234	28.9271	-17.1502	0	0	8.62868	7.77186	-4.19498	7.69893	-1.14937	-12.3501	-14.9167	0.0670764	29.7001		0.416483	1.28965	-2.84039			13.3794	8.15431	-9.23834	7.3118	-6.19802	-24.2315	-9.14664	-2.89319	20.7121	-8.5509	0	0	-1.83517	-3.99508	1.86035	50.5045	12.016	-9.26554	-22.4478	0.606257	33.7057		1.51222
4.84538	-2.40793	-9.34044	54.6455	-7.98727	-19.1034	-16.9286	-3.65692	26.1155	-15.1563	0	0	8.2002	7.82392	-4.3602	7.47164	-1.12177	-12.3463	-14.6012	0.0757319	29.7671		0.503641	1.24253	-2.75408			12.7617	7.97507	-8.19993	7.00004	-5.95956	-24.3502	-8.68635	-2.79436	19.9811	-8.1598	0	0	0.0369318	-4.46572	2.05386	53.5489	12.9309	-8.36305	-20.1168	0.357826	31.9034		1.58337
7.25737	-2.52784	-9.28179	58.1994	-8.20128	-17.9927	-13.3596	-3.244	23.2494	-12.2571	0	0	7.74014	7.85558	-4.19923	7.20188	-1.06233	-12.4853	-14.303	0.0632479	29.6704		0.579171	1.17445	-2.69473			12.0628	7.77117	-6.57473	6.57405	-5.66349	-24.8092	-8.32235	-2.66753	19.0328	-7.86443	0	0	1.94183	-4.89048	2.27066	56.4481	13.796	-7.73642	-17.7218	0.176615	30.5421		1.64567
9.69781	-2.57075	-9.27696	61.6107	-8.45775	-17.2357	-9.45637	-2.87185	20.5548	-8.84935	0	0	7.23901	7.86693	-3.75712	6.90118	-0.982517	-12.7035	-14.0136	0.0274334	29.3918		0.630637	1.08372	-2.66938			11.2667	7.54734	-4.43386	6.01234	-5.33087	-25.5687	-8.06281	-2.51674	17.8911	-7.67051	0	0	3.85596	-5.28406	2.51495	59.1801	14.6201	-7.38735	-15.5191	0.0743686	29.7566		1.6871
12.1339	-2.5392	-9.2961	64.8381	-8.72254	-16.8968	-5.66849	-2.56776	18.2791	-5.38159	0	0	6.6971	7.85442	-3.12296	6.58961	-0.896681	-12.9328	-13.7267	-0.028765	28.9515		0.648173	0.967494	-2.68494			10.373	7.30871	-1.90281	5.31631	-4.99381	-26.5696	-7.90198	-2.34946	16.6069	-7.5704	0	0	5.76119	-5.66323	2.77838	61.7392	15.3989	-7.28029	-13.6222	0.0507654	29.5734		1.69725
14.5382	-2.43601	-9.32031	67.8523	-8.96658	-16.9838	-2.33894	-2.35139	16.6219	-2.24115	0	0	6.11817	7.81235	-2.38396	6.28368	-0.815428	-13.1263	-13.4415	-0.0995584	28.3914		0.625441	0.822381	-2.74864			9.39522	7.06084	0.867446	4.50961	-4.68674	-27.7373	-7.821	-2.17386	15.2401	-7.54432	0	0	7.64542	-6.04285	3.0538	64.1295	16.1292	-7.35367	-12.0368	0.0958845	29.9229		1.66918
16.8923	-2.26717	-9.35471	70.6393	-9.17978	-17.4439	0.358012	-2.22808	15.6642	0.344716	0	0	5.50505	7.7351	-1.60242	5.99005	-0.744201	-13.2672	-13.163	-0.177959	27.7642		0.559763	0.645626	-2.86607			8.35754	6.80893	3.73034	3.63293	-4.43691	-28.9873	-7.79223	-1.9965	13.8412	-7.56462	0	0	9.50245	-6.43288	3.34062	66.3615	16.8171	-7.52826	-10.7082	0.192914	30.6661		1.60048
19.186	-2.0432	-9.41885	73.199	-9.36662	-18.1713	2.41934	-2.18727	15.3452	2.33304	0	0	4.85976	7.61945	-0.826314	5.7078	-0.686831	-13.3591	-12.8989	-0.255978	27.1327		0.451818	0.436391	-3.03743			7.28927	6.55745	6.56477	2.73518	-4.25871	-30.2283	-7.78439	-1.82079	12.4384	-7.60059	0	0	11.3312	-6.8381	3.63889	68.4488	17.4748	-7.71808	-9.55871	0.32129	31.6321		1.49355
21.4148	-1.77791	-9.53262	75.5396	-9.53667	-19.0307	3.95991	-2.20696	15.4992	3.81569	0	0	4.1862	7.46579	-0.108253	5.43471	-0.648426	-13.4126	-12.6546	-0.324842	26.5693		0.305114	0.196567	-3.25537			6.21832	6.30989	9.28504	1.8626	-4.15295	-31.3674	-7.7674	-1.64695	11.0352	-7.62291	0	0	13.1331	-7.25923	3.94016	70.4052	18.1116	-7.84338	-8.51261	0.459963	32.6533		1.35443
23.5775	-1.48508	-9.70598	77.6712	-9.69647	-19.8927	5.1385	-2.26115	15.9219	4.94086	0	0	3.49102	7.27774	0.493691	5.17051	-0.634158	-13.4376	-12.4308	-0.37662	26.1419		0.124991	-0.069554	-3.50654			5.16646	6.06786	11.8408	1.04925	-4.11013	-32.325	-7.71709	-1.47359	9.62249	-7.60787	0	0	14.9083	-7.69412	4.22578	72.2394	18.7291	-7.8415	-7.50975	0.589728	33.5881		1.19107
25.6724	-1.1754	-9.92374	79.6003	-9.83408	-20.6644	6.10211	-2.32591	16.4248	5.8522	0	0	2.78259	7.06077	0.930169	4.91658	-0.64644	-13.4435	-12.2231	-0.405857	25.8992		-0.0824619	-0.356129	-3.77618			4.14807	5.83007	14.2079	0.313366	-4.11605	-33.0521	-7.62001	-1.30024	8.1978	-7.54169	0	0	16.6526	-8.13882	4.47568	73.9502	19.3275	-7.67392	-6.51043	0.694904	34.3311		1.01174
27.6927	-0.855549	-10.123	81.3243	-9.89522	-21.296	6.96036	-2.3821	16.8589	6.65983	0	0	2.06996	6.82132	1.17238	4.675	-0.683672	-13.4408	-12.0249	-0.410025	25.8645		-0.310814	-0.656278	-4.05275			3.17185	5.59334	16.3763	-0.34096	-4.15724	-33.5438	-7.47647	-1.12899	6.78014	-7.42388	0	0	18.3585	-8.58946	4.68137	75.5259	19.9153	-7.33072	-5.49805	0.765306	34.8212		0.82405
29.6245	-0.528896	-10.1837	82.83	-9.77245	-21.7718	7.77807	-2.4163	17.1222	7.43135	0	0	1.36212	6.56643	1.21363	4.44835	-0.740961	-13.439	-11.8311	-0.389173	26.0378		-0.553477	-0.962374	-4.32998			2.24269	5.35521	18.3406	-0.919978	-4.22409	-33.8372	-7.2989	-0.964304	5.40887	-7.26623	0	0	20.0183	-9.04401	4.85059	76.9489	20.5095	-6.83135	-4.47903	0.798016	35.0469		0.63466
31.448	-0.196454	-9.95176	84.0958	-9.32682	-22.0951	8.57276	-2.4214	17.1614	8.1884	0	0	0.666821	6.30291	1.06365	4.23964	-0.811843	-13.443	-11.6389	-0.345166	26.4019		-0.804164	-1.2669	-4.60539			1.36248	5.11573	20.0975	-1.43651	-4.31148	-33.9976	-7.10625	-0.812159	4.1364	-7.08764	0	0	21.6282	-9.50224	5.00016	78.2021	21.1262	-6.22154	-3.47738	0.797605	35.0441		0.44922
33.1444	0.14151	-9.29555	85.0987	-8.44282	-22.2792	9.32224	-2.39696	16.9734	8.91279	0	0	-0.0105241	6.03667	0.743423	4.05153	-0.890033	-13.451	-11.4464	-0.280943	26.9291		-1.05717	-1.5636	-4.87762			0.531252	4.87736	21.644	-1.90615	-4.41765	-34.103	-6.91793	-0.679604	3.02436	-6.90825	0	0	23.1891	-9.96398	5.14625	79.2714	21.7723	-5.56745	-2.52539	0.774335	34.8836		0.272549
34.7064	0.482625	-8.1827	85.8273	-7.10296	-22.3422	9.98533	-2.34783	16.5943	9.56546	0	0	-0.667175	5.77286	0.281338	3.88552	-0.970732	-13.457	-11.2525	-0.200218	27.5848		-1.30753	-1.84772	-5.14431			-0.251622	4.64415	22.9767	-2.34304	-4.54246	-34.2292	-6.74915	-0.574252	2.13886	-6.74443	0	0	24.7043	-10.4275	5.3009	80.1452	22.4446	-4.94572	-1.65343	0.740878	34.6518		0.10843
36.148	0.820413	-6.72984	86.2923	-5.43555	-22.3046	10.5254	-2.28131	16.0787	10.1093	0	0	-1.30212	5.51678	-0.28892	3.74174	-1.0507	-13.4517	-11.0562	-0.107659	28.327		-1.55064	-2.11518	-5.40253			-0.987394	4.42075	24.0901	-2.75609	-4.68522	-34.4305	-6.6073	-0.502335	1.53376	-6.60492	0	0	26.176	-10.8889	5.47267	80.8129	23.1344	-4.43009	-0.882453	0.708779	34.4281		-0.041203
37.5	1.14624	-5.15842	86.5231	-3.67095	-22.1862	10.9248	-2.20409	15.4768	10.524	0	0	-1.915	5.27394	-0.929656	3.61987	-1.12728	-13.425	-10.8552	-0.0086875	29.1092		-1.7824	-2.36173	-5.65098			-1.67863	4.21132	24.9762	-3.14796	-4.84269	-34.7254	-6.49075	-0.466632	1.23323	-6.48924	0	0	27.6033	-11.3416	5.66808	81.2653	23.8315	-4.07953	-0.221667	0.686145	34.2697		-0.176975
38.7958	1.45187	-3.68498	86.5536	-2.0324	-22.0071	11.1854	-2.12137	14.828	10.8083	0	0	-2.50481	5.04937	-1.60175	3.52003	-1.19809	-13.3705	-10.6457	0.0915625	29.8895		-1.99924	-2.58307	-5.89189			-2.32943	4.01905	25.6256	-3.51653	-5.00814	-35.0962	-6.3907	-0.465742	1.22573	-6.38923	0	0	28.9825	-11.7771	5.89211	81.4945	24.5256	-3.93336	0.329388	0.677166	34.2067		-0.301875
40.0613	1.72864	-2.45152	86.4138	-0.664446	-21.7963	11.3195	-2.0387	14.1757	10.9705	0	0	-3.06972	4.84641	-2.26791	3.44319	-1.26178	-13.29	-10.4242	0.189427	30.6396		-2.19872	-2.77607	-6.1307			-2.94375	3.84625	26.0295	-3.85614	-5.1715	-35.4963	-6.29381	-0.494443	1.46733	-6.29174	0	0	30.309	-12.1861	6.1456	81.4958	25.2044	-4.01069	0.777558	0.682724	34.2457		-0.419633
41.3154	1.96524	-1.53477	86.1308	0.360233	-21.6009	11.3372	-1.96424	13.5849	11.016	0	0	-3.60788	4.66642	-2.89609	3.39058	-1.31888	-13.196	-10.1889	0.283206	31.3476		-2.37981	-2.9398	-6.37381			-3.52331	3.69424	26.1836	-4.15852	-5.32136	-35.8677	-6.18579	-0.545651	1.89826	-6.18238	0	0	31.5803	-12.5597	6.41813	81.2704	25.8479	-4.3099	1.13352	0.701161	34.3749		-0.533133
42.5715	2.14853	-0.977045	85.7298	1.00975	-21.4855	11.2405	-1.90914	13.1458	10.9423	0	0	-4.11892	4.5085	-3.46004	3.36357	-1.37073	-13.105	-9.93817	0.372213	32.0098		-2.54322	-3.07598	-6.62669			-4.06614	3.56332	26.0921	-4.41439	-5.44813	-36.1669	-6.05581	-0.613416	2.46818	-6.05018	0	0	32.7977	-12.8902	6.68224	80.8281	26.4227	-4.80859	1.40856	0.728951	34.5688		-0.643469
43.8332	2.268	-0.793677	85.2286	1.28192	-21.5164	11.022	-1.88509	12.9536	10.7381	0	0	-4.60456	4.36904	-3.94072	3.3641	-1.41759	-13.0275	-9.66921	0.455219	32.6187		-2.691	-3.18887	-6.89292			-4.56703	3.45252	25.7696	-4.61541	-5.54584	-36.3749	-5.89853	-0.693973	3.14504	-5.88962	0	0	33.965	-13.1725	6.89893	80.1859	26.8883	-5.46717	1.61133	0.761342	34.7937		-0.749594
45.087	2.32096	-0.96336	84.629	1.2087	-21.7313	10.6655	-1.89942	13.0681	10.3862	0	0	-5.06826	4.24216	-4.32723	3.39355	-1.45812	-12.9632	-9.3793	0.529933	33.1598		-2.82592	-3.28443	-7.1738			-5.02111	3.36009	25.2398	-4.75599	-5.6123	-36.4819	-5.71098	-0.784016	3.90054	-5.6977	0	0	35.0856	-13.4038	7.03331	79.3638	27.2115	-6.23373	1.74643	0.792701	35.0103		-0.849342
46.3	2.31535	-1.42104	83.9126	0.85912	-22.1128	10.1468	-1.95079	13.4778	9.86449	0	0	-5.51366	4.12139	-4.61628	3.45174	-1.49062	-12.9056	-9.06671	0.593813	33.6172		-2.95026	-3.36897	-7.46843			-5.4274	3.28457	24.5308	-4.83509	-5.64855	-36.4749	-5.48988	-0.879353	4.69896	-5.47137	0	0	36.1592	-13.5834	7.06758	78.3804	27.3777	-7.05236	1.81455	0.817182	35.1786		-0.940477
47.4269	2.26788	-2.07046	83.046	0.325725	-22.5803	9.43485	-2.02789	14.0901	9.14852	0	0	-5.94239	4.0026	-4.81103	3.53758	-1.51521	-12.8499	-8.73101	0.645455	33.9834		-3.06483	-3.44728	-7.77402			-5.7889	3.2251	23.6716	-4.85688	-5.6581	-36.3454	-5.2336	-0.976133	5.50759	-5.20937	0	0	37.1813	-13.7123	7.00236	77.249	27.3909	-7.87337	1.81225	0.829916	35.2658		-1.02106
48.425	2.19777	-2.80893	81.9964	-0.296777	-23.0154	8.49901	-2.11326	14.7641	8.21643	0	0	-6.3534	3.8857	-4.92163	3.65069	-1.53478	-12.7958	-8.37277	0.685244	34.2634		-3.16877	-3.52154	-8.08595			-6.10973	3.18115	22.6871	-4.82846	-5.64549	-36.1023	-4.94392	-1.07297	6.31446	-4.91385	0	0	38.1441	-13.7925	6.85085	75.9773	27.2678	-8.66038	1.73252	0.828125	35.2536		-1.08959
49.268	2.12019	-3.55207	80.7475	-0.930324	-23.3099	7.32059	-2.19063	15.3714	7.05735	0	0	-6.74436	3.77375	-4.96516	3.79099	-1.55378	-12.743	-7.99351	0.714721	34.4696		-3.26028	-3.59173	-8.39784			-6.39314	3.15259	21.5973	-4.75602	-5.6154	-35.7724	-4.62402	-1.17124	7.13078	-4.58817	0	0	39.0375	-13.8277	6.633	74.5686	27.0317	-9.39041	1.56655	0.811369	35.1387		-1.14542
49.9474	2.04327	-4.24838	79.3031	-1.52438	-23.4047	5.90452	-2.25119	15.8443	5.67944	0	0	-7.11464	3.67008	-4.96219	3.95667	-1.57595	-12.6861	-7.59609	0.735454	34.6141		-3.33804	-3.65695	-8.70308			-6.64125	3.13955	20.4174	-4.64356	-5.57239	-35.3882	-4.27569	-1.2737	7.9787	-4.23422	0	0	39.8515	-13.8216	6.37058	73.0254	26.7073	-10.0502	1.30417	0.781037	34.9299		-1.18865
50.4638	1.96907	-4.87462	77.6774	-2.05215	-23.2927	4.28272	-2.29413	16.1783	4.11283	0	0	-7.46641	3.57684	-4.93018	4.14322	-1.60302	-12.6163	-7.18489	0.748559	34.7051		-3.40186	-3.71601	-8.99759			-6.8559	3.14219	19.161	-4.49425	-5.52132	-34.9801	-3.89874	-1.3831	8.88015	-3.85193	0	0	40.5782	-13.7782	6.08266	71.3504	26.3158	-10.6358	0.931949	0.739985	34.6456		-1.21969
50.8185	1.89579	-5.42446	75.8843	-2.50162	-22.9988	2.50631	-2.32315	16.4034	2.40424	0	0	-7.80354	3.4947	-4.87932	4.3444	-1.63477	-12.5271	-6.76464	0.75504	34.7501		-3.45231	-3.76743	-9.28191			-7.03897	3.16027	17.8403	-4.31125	-5.46694	-34.5714	-3.49208	-1.50143	9.85021	-3.44054	0	0	41.2121	-13.7009	5.78329	69.5475	25.8729	-11.1512	0.431479	0.691789	34.3093		-1.23887
51.0122	1.81942	-5.90144	73.9324	-2.87075	-22.5669	0.629868	-2.3438	16.5632	0.603732	0	0	-8.13008	3.42364	-4.81377	4.55378	-1.66983	-12.4165	-6.33894	0.756142	34.7577		-3.48999	-3.80929	-9.56077			-7.1919	3.19264	16.4666	-4.09684	-5.4127	-34.1706	-3.05463	-1.62869	10.8871	-2.9996	0	0	41.7492	-13.5925	5.48235	67.6197	25.3904	-11.6039	-0.219761	0.63949	33.9413		-1.2461
51.0466	1.73534	-6.31538	71.8244	-3.16611	-22.0601	-1.30682	-2.36333	16.7141	-1.2516	0	0	-8.44906	3.36359	-4.73859	4.76613	-1.7067	-12.2876	-5.9102	0.753983	34.7427		-3.5152	-3.83925	-9.84039			-7.31613	3.23758	15.0508	-3.85195	-5.36023	-33.7708	-2.5854	-1.76264	11.9706	-2.52914	0	0	42.1849	-13.4557	5.18801	65.567	24.8787	-12.0034	-1.04377	0.584907	33.5537		-1.2413
50.926	1.64016	-6.67989	69.5589	-3.40124	-21.5592	-3.28915	-2.38997	16.9195	-3.14663	0	0	-8.76143	3.31504	-4.66648	4.97858	-1.74459	-12.1474	-5.48062	0.752014	34.7291		-3.52774	-3.85474	-10.1253			-7.41421	3.29331	13.6026	-3.57731	-5.31036	-33.3626	-2.08365	-1.9007	13.0784	-2.02958	0	0	42.5134	-13.2936	4.90526	63.3877	24.345	-12.3652	-2.05518	0.529201	33.1545		-1.22564
50.6584	1.53324	-7.00867	67.1377	-3.59106	-21.1404	-5.31843	-2.42899	17.2197	-5.0794	0	0	-9.0658	3.27935	-4.61742	5.1911	-1.78339	-12.0051	-5.0521	0.754314	34.745		-3.52694	-3.85305	-10.4161			-7.48967	3.3585	12.1315	-3.27463	-5.26484	-32.9459	-1.55002	-2.04185	14.2005	-1.50265	0	0	42.7294	-13.1095	4.6327	61.0819	23.79	-12.7133	-3.25611	0.473946	32.755		-1.20133
50.2558	1.4166	-7.31327	64.5742	-3.74518	-20.8437	-7.38488	-2.47795	17.5949	-7.0376	0	0	-9.35901	3.25822	-4.60812	5.40593	-1.82279	-11.8678	-4.62493	0.763758	34.8105		-3.51129	-3.83194	-10.7102			-7.54567	3.43242	10.6475	-2.94695	-5.22658	-32.5298	-0.98782	-2.18651	15.3392	-0.952627	0	0	42.8308	-12.9066	4.36038	58.6556	23.2055	-13.075	-4.6336	0.421313	32.371		-1.17018
49.7326	1.2934	-7.60097	61.8957	-3.8644	-20.6605	-9.44345	-2.52649	17.9653	-8.97911	0	0	-9.63786	3.2529	-4.64174	5.62569	-1.8616	-11.7399	-4.19791	0.780838	34.9285		-3.47868	-3.79021	-11.0043			-7.58464	3.51502	9.16216	-2.59745	-5.1985	-32.1201	-0.401351	-2.33483	16.4938	-0.384835	0	0	42.8196	-12.6879	4.0728	56.122	22.5772	-13.471	-6.15934	0.373291	32.0177		-1.13282
49.1028	1.16614	-7.87662	59.1377	-3.94449	-20.5502	-11.4113	-2.56142	18.2309	-10.8314	0	0	-9.90038	3.26323	-4.70643	5.85252	-1.89821	-11.6218	-3.76921	0.803733	35.0862		-3.42713	-3.72836	-11.2966			-7.60903	3.60665	7.68712	-2.22779	-5.18234	-31.7106	0.207442	-2.48519	17.6502	0.197677	0	0	42.7001	-12.4562	3.75495	53.4988	21.8915	-13.9112	-7.7933	0.331341	31.7069		-1.08925
48.3793	1.03657	-8.14239	56.3373	-3.97899	-20.4581	-13.1801	-2.57127	18.3057	-12.502	0	0	-10.1458	3.28755	-4.78264	6.08813	-1.93142	-11.51	-3.33739	0.829398	35.2623		-3.35526	-3.64856	-11.5869			-7.62161	3.70791	6.23215	-1.83743	-5.17849	-31.2845	0.840155	-2.63435	18.7829	0.795411	0	0	42.4782	-12.2139	3.39715	50.8045	21.139	-14.3995	-9.49145	0.296739	31.4489		-1.0395
47.5723	0.907128	-8.39361	53.5314	-3.95777	-20.3195	-14.6313	-2.54684	18.1202	-13.8907	0	0	-10.3743	3.32338	-4.85171	6.33406	-1.96081	-11.3983	-2.90218	0.854598	35.4344		-3.26247	-3.55398	-11.8751			-7.62505	3.81866	4.80543	-1.42449	-5.18631	-30.8228	1.50026	-2.77856	19.8635	1.41098	0	0	42.1615	-11.9623	2.99464	48.0572	20.3159	-14.9401	-11.2138	0.270933	31.2555		-0.983627
46.6908	0.782304	-8.61621	50.7528	-3.86876	-20.0736	-15.6688	-2.48257	17.6302	-14.9153	0	0	-10.5862	3.36836	-4.90325	6.59114	-1.98646	-11.2804	-2.46539	0.877083	35.5874		-3.14878	-3.44767	-12.1593			-7.62133	3.93744	3.41541	-0.987365	-5.20429	-30.312	2.19067	-2.91439	20.868	2.04691	0	0	41.7593	-11.7022	2.54612	45.2749	19.4235	-15.5359	-12.9276	0.255239	31.1376		-0.921159
45.7429	0.667928	-8.794	48.0207	-3.70922	-19.7063	-16.2832	-2.38251	16.862	-15.565	0	0	-10.7824	3.42058	-4.93906	6.85928	-2.00896	-11.1541	-2.03119	0.896663	35.7201		-3.01472	-3.33191	-12.4357			-7.61125	4.0612	2.07214	-0.527441	-5.23088	-29.7522	2.91073	-3.04012	21.7859	2.70268	0	0	41.2834	-11.4332	2.05301	42.4775	18.4678	-16.1833	-14.6076	0.250438	31.1014		-0.850751
44.7371	0.569076	-8.92054	45.3293	-3.49655	-19.2911	-16.6011	-2.2652	15.9534	-15.9443	0	0	-10.9641	3.47819	-4.9712	7.13755	-2.02959	-11.0215	-1.60564	0.915301	35.846		-2.86153	-3.20828	-12.7012			-7.59434	4.18587	0.786298	-0.0506268	-5.26527	-29.1643	3.65485	-3.15728	22.6307	3.3731	0	0	40.7473	-11.1548	1.51784	39.687	17.4578	-16.865	-16.2338	0.256485	31.1469		-0.770205
43.6808	0.489306	-9.00556	42.6533	-3.26602	-18.9646	-16.8429	-2.15759	15.1125	-16.2439	0	0	-11.1344	3.53868	-5.01308	7.42406	-2.05015	-10.8851	-1.19482	0.935394	35.9813		-2.69156	-3.07836	-12.9552			-7.56905	4.30762	-0.433639	0.43577	-5.30711	-28.5802	4.41559	-3.26957	23.4307	4.05085	0	0	40.1662	-10.8667	0.941758	36.9295	16.4032	-17.546	-17.7889	0.272322	31.266		-0.67704
42.5812	0.431651	-9.06788	39.9707	-3.05469	-18.8434	-17.2142	-2.08023	14.5038	-16.6493	0	0	-11.2984	3.59926	-5.06985	7.71453	-2.0719	-10.7447	-0.804078	0.957775	36.1315		-2.50787	-2.94396	-13.1984			-7.5337	4.4244	-1.58445	0.926931	-5.35642	-28.0263	5.18806	-3.38047	24.2113	4.73063	0	0	39.5557	-10.5689	0.323318	34.2351	15.3134	-18.176	-19.2551	0.296163	31.4446		-0.569295
41.445	0.399699	-9.12231	37.282	-2.88689	-18.9631	-17.8332	-2.03779	14.1684	-17.2734	0	0	-11.4629	3.65766	-5.13603	8.00154	-2.09432	-10.5971	-0.438397	0.980991	36.2866		-2.31325	-2.80689	-13.4312			-7.4881	4.53683	-2.66932	1.42051	-5.41379	-27.5167	5.97211	-3.49218	24.9879	5.41135	0	0	38.9301	-10.263	-0.341985	31.6338	14.1974	-18.7042	-20.6152	0.326697	31.6723		-0.446233
40.2816	0.396064	-9.1775	34.612	-2.77395	-19.2914	-18.7347	-2.02216	14.0447	-18.1548	0	0	-11.6343	3.71213	-5.19887	8.27584	-2.11468	-10.4387	-0.103217	1.00239	36.4291		-2.10936	-2.66865	-13.6539			-7.43501	4.64748	-3.69558	1.91406	-5.48029	-27.0555	6.77166	-3.6054	25.7651	6.09575	0	0	38.3009	-9.9508	-1.06026	29.145	13.0649	-19.1038	-21.8588	0.364454	31.9524		-0.308778
39.1038	0.419493	-9.24401	32.0022	-2.72161	-19.774	-19.9025	-2.02163	14.0405	-19.284	0	0	-11.8153	3.76143	-5.24578	8.53001	-2.12962	-10.2701	0.195655	1.02039	36.5485		-1.89631	-2.53014	-13.8687			-7.37995	4.75923	-4.66896	2.40361	-5.55651	-26.6374	7.59142	-3.71845	26.531	6.788	0	0	37.6758	-9.63399	-1.83487	26.7715	11.9279	-19.3789	-22.986	0.411479	32.2989		-0.159002
37.9289	0.463762	-9.33775	29.5021	-2.73329	-20.3689	-21.2898	-2.02786	14.0898	-20.6196	0	0	-12.0043	3.80545	-5.2716	8.76139	-2.13786	-10.0982	0.453149	1.03593	36.6513		-1.6726	-2.39124	-14.0794			-7.32929	4.87386	-5.58668	2.88388	-5.64163	-26.2498	8.43091	-3.8268	27.2556	7.48914	0	0	37.0586	-9.31347	-2.66016	24.5084	10.801	-19.5439	-24.0031	0.469293	32.7212		0.00123479
36.7771	0.519529	-9.47157	27.1618	-2.8077	-21.0598	-22.8271	-2.03843	14.1735	-22.0949	0	0	-12.195	3.84629	-5.2836	8.97232	-2.1418	-9.93051	0.666541	1.05214	36.7583		-1.43511	-2.25058	-14.2889			-7.28835	4.99184	-6.43554	3.34902	-5.73332	-25.8809	9.27981	-3.92474	27.9024	8.19308	0	0	36.4505	-8.98942	-3.5201	22.355	9.69932	-19.6024	-24.9169	0.537182	33.212		0.171175
35.6685	0.577184	-9.64721	25.0254	-2.93763	-21.8539	-24.4304	-2.05647	14.3162	-23.6247	0	0	-12.3792	3.88818	-5.30056	9.1677	-2.147	-9.77042	0.83532	1.07299	36.8954		-1.17969	-2.10594	-14.4977			-7.26148	5.11286	-7.19585	3.79255	-5.82808	-25.5295	10.1198	-4.00788	28.4455	8.88742	0	0	35.8518	-8.6618	-4.39554	20.3166	8.63499	-19.5516	-25.7351	0.61284	33.7525		0.350704
34.6206	0.628232	-9.85833	23.1254	-3.11304	-22.7652	-26.0075	-2.08838	14.5682	-25.1121	0	0	-12.5494	3.93572	-5.34306	9.352	-2.15984	-9.61688	0.958929	1.10184	37.0843		-0.902138	-1.95526	-14.7047			-7.25348	5.23635	-7.84863	4.20708	-5.92177	-25.2072	10.9312	-4.0746	28.8773	9.55824	0	0	35.2623	-8.33079	-5.27411	18.4004	7.61449	-19.3969	-26.4703	0.694215	34.3263		0.538964
33.6443	0.666033	-10.0935	21.481	-3.32213	-23.788	-27.4573	-2.14018	14.9759	-26.4507	0	0	-12.701	3.99242	-5.42227	9.52845	-2.18516	-9.46796	1.03536	1.14034	37.3349		-0.599443	-1.79713	-14.9093			-7.27036	5.36183	-8.38101	4.5851	-6.01028	-24.9319	11.6988	-4.12568	29.2054	10.1945	0	0	34.6807	-7.99747	-6.15064	16.612	6.64119	-19.155	-27.1402	0.779819	34.9215		0.733583
32.7433	0.686955	-10.3415	20.098	-3.55313	-24.8802	-28.6644	-2.21507	15.5625	-27.5222	0	0	-12.8328	4.06014	-5.53411	9.69956	-2.225	-9.32346	1.06162	1.18789	37.6421		-0.270687	-1.63108	-15.1116			-7.3182	5.48874	-8.78761	4.92037	-6.09005	-24.7189	12.4139	-4.16304	29.4441	10.7897	0	0	34.1037	-7.66399	-7.0151	14.9538	5.72156	-18.8489	-27.7626	0.866744	35.5171		0.931362
31.9189	0.69096	-10.618	18.9729	-3.80424	-25.9612	-29.5013	-2.31512	16.3411	-28.2	0	0	-12.9469	4.1391	-5.66311	9.86777	-2.27909	-9.18537	1.03436	1.24197	37.9885		0.0825357	-1.45776	-15.3113			-7.40132	5.61581	-9.06928	5.20888	-6.15805	-24.574	13.0733	-4.18837	29.6052	11.3422	0	0	33.5257	-7.33308	-7.8413	13.4232	4.86808	-18.5061	-28.3536	0.949015	36.0728		1.12981
31.1736	0.682209	-10.979	18.0946	-4.08781	-26.9251	-29.8394	-2.44301	17.3273	-28.3587	0	0	-13.0472	4.22687	-5.78896	10.0354	-2.34581	-9.05792	0.949012	1.29922	38.3516		0.455957	-1.27973	-15.5074			-7.52046	5.74073	-9.23363	5.44916	-6.21208	-24.4917	13.6769	-4.2028	29.6968	11.8524	0	0	32.9417	-7.00753	-8.59035	12.0157	4.09591	-18.1595	-28.9281	1.01864	36.5369		1.32862
30.5049	0.670451	-11.4647	17.435	-4.41147	-27.6725	-29.5596	-2.59704	18.501	-27.8937	0	0	-13.138	4.31732	-5.89005	10.2052	-2.42224	-8.94717	0.799388	1.3561	38.7087		0.843204	-1.10212	-15.699			-7.67229	5.86065	-9.2973	5.64219	-6.25156	-24.4571	14.2258	-4.20762	29.7273	12.3218	0	0	32.3503	-6.69028	-9.22852	10.7309	3.41681	-17.8429	-29.5001	1.06857	36.8663		1.52985
29.8972	0.671924	-12.0267	16.9428	-4.75726	-28.1391	-28.5761	-2.76271	19.7454	-26.7567	0	0	-13.2224	4.40057	-5.94505	10.3821	-2.5038	-8.85947	0.580312	1.40913	39.0385		1.23646	-0.932185	-15.8852			-7.84969	5.9728	-9.28742	5.79153	-6.27852	-24.451	14.7234	-4.2055	29.7139	12.7522	0	0	31.7558	-6.38466	-9.74342	9.57687	2.83654	-17.5834	-30.0797	1.09515	37.0405		1.7373
29.3262	0.707153	-12.5454	16.5561	-5.08881	-28.295	-26.8834	-2.9112	20.8446	-24.9976	0	0	-13.301	4.46384	-5.93521	10.5757	-2.58448	-8.79985	0.292862	1.45506	39.3216		1.6274	-0.778711	-16.0646			-8.0433	6.07461	-9.2402	5.90313	-6.2976	-24.4542	15.1761	-4.20084	29.6844	13.1459	0	0	31.1664	-6.09419	-10.1456	8.56819	2.35658	-17.3964	-30.6699	1.09854	37.0627		1.95505
28.7747	0.794945	-12.922	16.226	-5.37901	-28.1233	-24.5953	-3.00933	21.5622	-22.7729	0	0	-13.3714	4.49381	-5.84814	10.8001	-2.65773	-8.77168	-0.0512649	1.49152	39.5447		2.00788	-0.650416	-16.2345			-8.24323	6.16347	-9.19639	5.98398	-6.31468	-24.4507	15.5921	-4.19923	29.6742	13.5053	0	0	30.5904	-5.82161	-10.4594	7.71983	1.97618	-17.2858	-31.2651	1.08199	36.9544		2.18635
28.2437	0.946206	-13.1567	15.9327	-5.63108	-27.6172	-21.94	-3.0368	21.7618	-20.3044	0	0	-13.4287	4.47896	-5.6813	11.0724	-2.7173	-8.77696	-0.431596	1.5178	39.7046		2.37044	-0.554472	-16.3894			-8.4412	6.23634	-9.19419	6.04046	-6.33493	-24.4306	15.9787	-4.20648	29.7202	13.8316	0	0	30.0329	-5.56771	-10.7133	7.04179	1.69234	-17.2451	-31.8534	1.05065	36.7484		2.4327
27.7529	1.16098	-13.355	15.6833	-5.87823	-26.8168	-19.2084	-3.00062	21.4988	-17.8252	0	0	-13.467	4.41079	-5.44367	11.4105	-2.75734	-8.81663	-0.829773	1.53539	39.8113		2.70874	-0.495255	-16.522			-8.6327	6.28974	-9.25833	6.07713	-6.36112	-24.3903	16.3409	-4.22672	29.8483	14.1245	0	0	29.4935	-5.331	-10.932	6.53586	1.49908	-17.2592	-32.42	1.01045	36.4826		2.6935
27.3288	1.43086	-13.657	15.4953	-6.16236	-25.8532	-16.6799	-2.93446	21.0153	-15.5413	0	0	-13.4788	4.28363	-5.15481	11.8312	-2.77184	-8.89378	-1.24369	1.54846	39.8903		3.01783	-0.474049	-16.6245			-8.81768	6.32015	-9.39384	6.09713	-6.3934	-24.3297	16.6801	-4.26111	30.0651	14.3834	0	0	28.9674	-5.10794	-11.1334	6.19454	1.38694	-17.3096	-32.9517	0.967701	36.1979		2.96628
26.9883	1.74378	-14.1387	15.378	-6.50645	-24.948	-14.5586	-2.88271	20.6349	-13.606	0	0	-13.4561	4.09373	-4.83998	12.3486	-2.75327	-9.01737	-1.69533	1.56383	39.983		3.29453	-0.489341	-16.6906			-8.99924	6.32468	-9.59083	6.10327	-6.43069	-24.2491	16.9947	-4.3083	30.3613	14.6076	0	0	28.4462	-4.89373	-11.325	6.00056	1.3432	-17.3812	-33.4385	0.929059	35.9387		3.24741
26.7282	2.08846	-14.7568	15.3263	-6.89958	-24.3406	-12.9374	-2.87986	20.6139	-12.0961	0	0	-13.3915	3.83784	-4.52258	12.9727	-2.69104	-9.20174	-2.2291	1.59012	40.1409		3.53733	-0.537698	-16.7157			-9.18108	6.30142	-9.83687	6.09935	-6.47262	-24.1464	17.2813	-4.36632	30.7228	14.7955	0	0	27.9207	-4.68283	-11.5064	5.92798	1.35169	-17.4669	-33.869	0.901829	35.755		3.53276
26.5226	2.45612	-15.3669	15.3269	-7.3004	-24.187	-11.7927	-2.9367	21.0317	-10.9969	0	0	-13.2794	3.51222	-4.2185	13.7085	-2.57068	-9.46135	-2.90316	1.6363	40.4166		3.74593	-0.614256	-16.698			-9.36519	6.24955	-10.1235	6.09078	-6.52015	-24.0189	17.5357	-4.43359	31.1387	14.9448	0	0	27.3834	-4.469	-11.673	5.94331	1.39234	-17.568	-34.2245	0.893994	35.702		3.81875
26.3282	2.84039	-15.7926	15.3631	-7.6523	-24.5011	-11.0095	-3.03894	21.7773	-10.215	0	0	-13.1163	3.11193	-3.93719	14.557	-2.37559	-9.8077	-3.77787	1.71144	40.8603		3.92098	-0.713404	-16.639			-9.55231	6.16938	-10.4424	6.08369	-6.57465	-23.8672	17.7554	-4.50861	31.5981	15.0548	0	0	26.8296	-4.24542	-11.821	6.00714	1.44064	-17.6902	-34.4743	0.913529	35.834		4.10238
26.0973	3.23507	-15.91	15.4121	-7.90437	-25.1665	-10.4365	-3.1577	22.6337	-9.62476	0	0	-12.899	2.63206	-3.68713	15.5164	-2.09218	-10.25	-4.90442	1.82572	41.5238		4.0644	-0.828839	-16.5444			-9.74273	6.06274	-10.7797	6.08365	-6.63685	-23.6993	17.9389	-4.58946	32.0882	15.1264	0	0	26.2586	-4.00474	-11.9466	6.07539	1.46818	-17.8385	-34.5758	0.966672	36.191		4.38127
25.7921	3.63097	-15.71	15.4447	-8.03169	-25.9832	-9.9413	-3.26355	23.388	-9.11721	0	0	-12.6223	2.07107	-3.47892	16.5856	-1.71545	-10.7874	-6.31629	1.98931	42.4504		4.18014	-0.953047	-16.4237			-9.93553	5.93299	-11.1164	6.09596	-6.70696	-23.5301	18.0824	-4.67415	32.5959	15.1588	0	0	25.674	-3.73995	-12.0436	6.10319	1.44466	-18.0105	-34.4831	1.05474	36.7754		4.65412
25.3976	4.01486	-15.3081	15.4347	-8.04675	-26.713	-9.43614	-3.3354	23.8952	-8.62089	0	0	-12.2775	1.43396	-3.32366	17.769	-1.25227	-11.3975	-8.02494	2.20887	43.6518		4.27413	-1.07693	-16.2887			-10.1278	5.78364	-11.4341	6.1274	-6.78536	-23.3752	18.1775	-4.76099	33.1106	15.1475	0	0	25.0845	-3.44493	-12.1035	6.05274	1.34253	-18.1842	-34.16	1.16964	37.5245		4.92047
24.925	4.37208	-14.9044	15.373	-7.99603	-27.1252	-8.87224	-3.36359	24.0931	-8.09388	0	0	-11.8535	0.732558	-3.22952	19.0803	-0.72074	-12.028	-10.0137	2.48249	45.084		4.35307	-1.19088	-16.1527			-10.3147	5.61696	-11.7176	6.18762	-6.87305	-23.2465	18.2136	-4.84868	33.6241	15.0858	0	0	24.5022	-3.11611	-12.1211	5.90538	1.1443	-18.3042	-33.5915	1.28975	38.2917		5.17984
24.4043	4.69082	-14.7174	15.2715	-7.94333	-27.0508	-8.22827	-3.35064	24.0023	-7.51246	0	0	-11.3388	-0.017226	-3.19729	20.5432	-0.145881	-12.5997	-12.2235	2.7941	46.6312		4.42293	-1.28707	-16.0287			-10.4903	5.43316	-11.9554	6.28923	-6.97132	-23.152	18.1808	-4.93641	34.1318	14.9675	0	0	23.9412	-2.75376	-12.1018	5.67153	0.849834	-18.2853	-32.7857	1.38218	38.8713		5.431
23.8718	4.96517	-14.9158	15.154	-7.9473	-26.432	-7.50528	-3.30992	23.7158	-6.86828	0	0	-10.7245	-0.798932	-3.21617	22.1883	0.447017	-13.0181	-14.5319	3.10778	48.1034		4.48778	-1.36146	-15.9284			-10.6478	5.23042	-12.1381	6.44697	-7.08103	-23.0999	18.0683	-5.02447	34.6353	14.7847	0	0	23.4165	-2.36283	-12.0629	5.39023	0.479058	-18.05	-31.7747	1.41604	39.0812		5.67183
23.3557	5.19539	-15.5693	15.0396	-8.04273	-25.3407	-6.72367	-3.26099	23.3699	-6.16985	0	0	-10.0066	-1.59712	-3.26087	24.0474	1.03922	-13.1935	-16.7412	3.36619	49.2555		4.54999	-1.41406	-15.8604			-10.7794	5.00488	-12.2582	6.67737	-7.20169	-23.1042	17.8607	-5.11528	35.1481	14.5237	0	0	22.9412	-1.95168	-12.0239	5.11549	0.0674988	-17.5824	-30.6231	1.37956	38.855		5.89961
22.8679	5.38702	-16.6319	14.9319	-8.2324	-23.9558	-5.91714	-3.22335	23.1025	-5.44111	0	0	-9.18676	-2.39804	-3.29367	26.1467	1.62287	-13.0623	-18.599	3.49943	49.829		4.61024	-1.44799	-15.829			-10.8745	4.75114	-12.3118	6.99886	-7.33112	-23.1866	17.5327	-5.21402	35.6983	14.1608	0	0	22.5228	-1.52975	-11.9885	4.89694	-0.342968	-16.9617	-29.4259	1.28655	38.2715		6.11147
22.4024	5.55002	-17.9567	14.8177	-8.4887	-22.5095	-5.12433	-3.21058	23.0116	-4.7156	0	0	-8.2722	-3.19008	-3.27161	28.5015	2.20135	-12.6038	-19.863	3.44726	49.6061		4.66797	-1.46791	-15.8329			-10.9203	4.46277	-12.3031	7.4321	-7.46513	-23.3725	17.0471	-5.32839	36.3263	13.6614	0	0	22.1587	-1.10509	-11.9284	4.76396	-0.713481	-16.345	-28.2815	1.16706	37.5078		6.30458
21.9396	5.69788	-19.3356	14.6732	-8.76332	-21.227	-4.38145	-3.22711	23.1293	-4.02867	0	0	-7.27474	-3.96429	-3.15118	31.1102	2.78871	-11.8465	-20.3888	3.18611	48.4583		4.72177	-1.47836	-15.8657			-10.9021	4.13229	-12.2457	7.9994	-7.59649	-23.6828	16.3541	-5.46729	37.0753	12.9823	0	0	21.8345	-0.683112	-11.7826	4.71918	-1.01381	-15.9116	-27.2604	1.05147	36.7538		6.47613
21.4556	5.84485	-20.5621	14.4748	-9.00467	-20.2733	-3.7181	-3.26951	23.4302	-3.41114	0	0	-6.21046	-4.71448	-2.88698	33.9478	3.4108	-10.8667	-20.1875	2.743	46.3834		4.77036	-1.48249	-15.9167			-10.8048	3.7512	-12.1578	8.7235	-7.71372	-24.1263	15.3923	-5.63783	37.975	12.0772	0	0	21.5256	-0.266813	-11.4742	4.74261	-1.22314	-15.7945	-26.3863	0.958673	36.1375		6.62351
20.9328	6.0013	-21.4985	14.2067	-9.17698	-19.7252	-3.15476	-3.33156	23.8682	-2.88472	0	0	-5.10014	-5.43647	-2.43089	36.9605	4.10502	-9.77831	-19.4165	2.18661	43.5322		4.81265	-1.4811	-15.9722			-10.6143	3.31063	-12.0548	9.62687	-7.80169	-24.692	14.0954	-5.84153	39.0211	10.9066	0	0	21.2027	0.142429	-10.9374	4.80156	-1.32862	-16.0344	-25.6368	0.891809	35.6872		6.745
20.3631	6.17049	-22.1016	13.8644	-9.26841	-19.5742	-2.70059	-3.40823	24.4052	-2.45913	0	0	-3.96893	-6.12679	-1.74111	40.0689	4.91228	-8.71792	-18.315	1.60151	40.2091		4.84691	-1.4722	-16.0174			-10.318	2.8028	-11.9479	10.7307	-7.84493	-25.3463	12.4076	-6.07257	40.1708	9.44981	0	0	20.8383	0.543974	-10.1468	4.86095	-1.32581	-16.5688	-24.9627	0.841189	35.3429		6.84041
19.7427	6.34941	-22.3861	13.4523	-9.28276	-19.7561	-2.35177	-3.49419	25.0019	-2.13129	0	0	-2.84327	-6.78112	-0.797929	43.181	5.86086	-7.82648	-17.127	1.06201	36.8232		4.87003	-1.45101	-16.0377			-9.90465	2.22305	-11.8482	12.0536	-7.83286	-26.0347	10.3004	-6.31858	41.3532	7.7137	0	0	20.4156	0.937253	-9.13669	4.89375	-1.22154	-17.2539	-24.3117	0.791387	35.0013		6.91162
19.0657	6.5322	-22.3658	12.9804	-9.22399	-20.1806	-2.09233	-3.57883	25.5837	-1.88711	0	0	-1.74491	-7.39298	0.384485	46.2155	6.95049	-7.22172	-16.0455	0.617601	33.7863		4.87796	-1.41085	-16.0215			-9.36249	1.57154	-11.7702	13.6122	-7.7638	-26.6835	7.79068	-6.55966	42.4711	5.73844	0	0	19.936	1.32165	-8.00577	4.89195	-1.03718	-17.8993	-23.6435	0.728546	34.566		6.96336
18.3213	6.7133	-22.0183	12.4593	-9.08747	-20.7522	-1.89819	-3.64342	26.0239	-1.70568	0	0	-0.684798	-7.95385	1.7566	49.1241	8.14612	-6.96455	-15.1866	0.290895	31.4052		4.86711	-1.34489	-15.961			-8.67887	0.854041	-11.7298	15.4245	-7.64733	-27.1994	4.966	-6.7652	43.3934	3.60643	0	0	19.4213	1.69682	-6.90418	4.87249	-0.808023	-18.315	-22.9337	0.645795	33.9858		7.00334
17.4976	6.88814	-21.3016	11.8976	-8.86462	-21.3801	-1.74279	-3.66559	26.1742	-1.56403	0	0	0.339797	-8.45429	3.23828	51.9047	9.38106	-7.03396	-14.5894	0.0823968	29.8187		4.8355	-1.24802	-15.8515			-7.84112	0.0825931	-11.7378	17.5115	-7.505	-27.4782	2.01276	-6.8937	43.9559	1.44879	0	0	18.9069	2.06272	-5.99938	4.87121	-0.576615	-18.3655	-22.1757	0.546026	33.2755		7.04085
16.5898	7.0521	-20.2039	11.3016	-8.55607	-21.9829	-1.602	-3.62933	25.9282	-1.44071	0	0	1.34287	-8.88631	4.72912	54.5981	10.5676	-7.32504	-14.2372	-0.0236432	28.9918		4.78283	-1.11834	-15.6906			-6.83933	-0.724758	-11.7929	19.8967	-7.36877	-27.4234	-0.776526	-6.89984	43.9825	-0.558743	0	0	18.4293	2.41921	-5.43385	4.92517	-0.38282	-18.0167	-21.383	0.441564	32.5191		7.08444
15.6053	7.19994	-18.7841	10.6774	-8.18086	-22.4943	-1.45803	-3.53394	25.2758	-1.31841	0	0	2.34298	-9.24554	6.1261	57.2691	11.6142	-7.67185	-14.0815	-0.0542604	28.7505		4.71006	-0.957725	-15.4774			-5.66978	-1.54593	-11.8782	22.6017	-7.27608	-26.9691	-3.05023	-6.74862	43.32	-2.21865	0	0	18.0133	2.76564	-5.29038	5.0529	-0.25491	-17.3458	-20.5861	0.350154	31.8465		7.13959
14.5645	7.32727	-17.1655	10.0328	-7.77363	-22.8754	-1.30212	-3.39476	24.3111	-1.18663	0	0	3.35481	-9.53229	7.3499	59.9784	12.4509	-7.88981	-14.0594	-0.0431176	28.8384		4.61907	-0.771295	-15.2114			-4.33714	-2.35758	-11.9662	25.638	-7.26414	-26.1021	-4.50926	-6.4301	41.8752	-3.35605	0	0	17.6642	3.10106	-5.57209	5.24226	-0.204178	-16.5104	-19.8249	0.288549	31.3876		7.2076
13.4942	7.43236	-15.4891	9.3771	-7.37255	-23.1267	-1.13619	-3.23615	23.1935	-1.04435	0	0	4.38276	-9.75104	8.3678	62.7579	13.0518	-7.82765	-14.1003	-0.0243955	28.9858		4.5127	-0.565706	-14.8924			-2.85512	-3.13707	-12.0245	28.9976	-7.36387	-24.8739	-5.02873	-5.96504	39.6405	-3.87041	0	0	17.3668	3.42494	-6.20071	5.4505	-0.223878	-15.6926	-19.1382	0.266475	31.2221		7.28639
12.4206	7.51664	-13.8695	8.71976	-7.00831	-23.2839	-0.969318	-3.08212	22.0899	-0.898159	0	0	5.41972	-9.9091	9.19472	65.5987	13.4387	-7.41237	-14.1303	-0.0248333	28.9824		4.3946	-0.347568	-14.5198			-1.24592	-3.86331	-12.0188	32.6463	-7.5931	-23.3964	-4.70021	-5.39904	36.7091	-3.76655	0	0	17.0904	3.73776	-7.03466	5.61611	-0.292576	-15.0444	-18.5566	0.283719	31.3514		7.37193
11.3659	7.58335	-12.3874	8.071	-6.7011	-23.3937	-0.809937	-2.95115	21.1376	-0.755439	0	0	6.45097	-10.0154	9.87102	68.4562	13.6608	-6.66548	-14.0828	-0.0570669	28.7283		4.26888	-0.122734	-14.0935			0.461639	-4.5171	-11.9155	36.524	-7.95113	-21.8248	-3.76687	-4.79086	33.2862	-3.14819	0	0	16.7988	4.04099	-7.90424	5.6793	-0.380851	-14.6538	-18.0972	0.330975	31.7042		7.4591
10.3498	7.63636	-11.1107	7.44418	-6.46343	-23.4862	-0.659294	-2.85581	20.4364	-0.617797	0	0	7.46068	-10.08	10.435	71.2666	13.7671	-5.68343	-13.9127	-0.118372	28.2416		4.13938	0.103438	-13.6148			2.23538	-5.08137	-11.6887	40.5536	-8.41937	-20.329	-2.51054	-4.19858	29.67	-2.18121	0	0	16.4609	4.3358	-8.65037	5.60326	-0.459469	-14.5345	-17.757	0.392849	32.1619		7.54219
9.39078	7.67964	-10.1088	6.85649	-6.30202	-23.5638	-0.510603	-2.80399	20.0526	-0.479648	0	0	8.43747	-10.1135	10.91	73.9623	13.7911	-4.59524	-13.6088	-0.195673	27.6214		4.00917	0.325662	-13.0871			4.04323	-5.54236	-11.3289	44.6584	-8.96797	-19.0527	-1.16231	-3.66599	26.1769	-1.04308	0	0	16.0589	4.62216	-9.154	5.38669	-0.506919	-14.6378	-17.5103	0.451703	32.5931		7.61511
8.50433	7.71599	-9.4388	6.32563	-6.2161	-23.6088	-0.352787	-2.79894	20.0151	-0.33148	0	0	9.37755	-10.1249	11.3053	76.485	13.7506	-3.52116	-13.1946	-0.272881	26.9949		3.8811	0.539524	-12.5162			5.85526	-5.89123	-10.8473	48.7785	-9.56459	-18.0726	0.133889	-3.21459	23.0402	0.123208	0	0	15.5909	4.8983	-9.35177	5.0627	-0.513707	-14.8778	-17.3136	0.491939	32.8855		7.67182
7.69908	7.74565	-9.11556	5.86379	-6.19553	-23.6001	-0.175507	-2.83802	20.3049	-0.1646	0	0	10.2845	-10.1186	11.6216	78.7922	13.6533	-2.54933	-12.7149	-0.336342	26.4746		3.75819	0.742811	-11.9091			7.64397	-6.1254	-10.2716	52.8782	-10.1796	-17.3852	1.31274	-2.84464	20.3538	1.23076	0	0	15.0677	5.16128	-9.24102	4.68662	-0.482451	-15.1602	-17.1192	0.504308	32.975		7.70643
6.97338	7.76546	-9.09812	5.4742	-6.22275	-23.5259	0.0280778	-2.91279	20.8562	0.0262381	0	0	11.166	-10.0932	11.8568	80.8571	13.5022	-1.73235	-12.2167	-0.377088	26.138		3.64305	0.93662	-11.2745			9.38436	-6.24884	-9.63808	56.9422	-10.7884	-16.9303	2.35718	-2.54242	18.0866	2.24065	0	0	14.5064	5.40851	-8.87261	4.31816	-0.424754	-15.4079	-16.8894	0.488466	32.8603		7.71321
6.31694	7.77065	-9.31009	5.15329	-6.27864	-23.3852	0.262484	-3.01191	21.5809	0.244083	0	0	12.0298	-10.0432	12.0098	82.6666	13.3005	-1.09319	-11.7322	-0.391204	26.021		3.53651	1.12411	-10.6219			11.0542	-6.27095	-8.98461	60.9642	-11.3721	-16.6374	3.26629	-2.28991	16.1455	3.13733	0	0	13.9218	5.6396	-8.33133	4.00482	-0.356331	-15.5733	-16.6053	0.451761	32.5935		7.68663
5.71629	7.75775	-9.678	4.89616	-6.34855	-23.1802	0.533601	-3.12523	22.4006	0.493336	0	0	12.8807	-9.96296	12.0837	84.2167	13.0565	-0.632898	-11.2701	-0.379479	26.1182		3.43682	1.3081	-9.9612			12.6339	-6.20487	-8.34401	64.9351	-11.9167	-16.4629	4.03317	-2.07283	14.4454	3.90546	0	0	13.3213	5.85682	-7.71094	3.77126	-0.292643	-15.6402	-16.2665	0.405714	32.2565		7.62199
5.15988	7.72636	-10.1579	4.69996	-6.42491	-22.9117	0.850573	-3.24663	23.268	0.781389	0	0	13.721	-9.84958	12.0857	85.5093	12.7827	-0.338415	-10.8185	-0.346589	26.3902		3.3404	1.48901	-9.30281			14.1078	-6.06595	-7.74299	68.836	-12.4148	-16.3994	4.63875	-1.88475	12.9509	4.5205	0	0	12.7035	6.06434	-7.08839	3.61608	-0.246175	-15.6212	-15.8873	0.362017	31.9344		7.51661
4.63956	7.67828	-10.7339	4.56318	-6.50569	-22.5801	1.22405	-3.37408	24.1665	1.11676	0	0	14.5513	-9.70233	12.0231	86.5495	12.4922	-0.192043	-10.3551	-0.299592	26.7765		3.24344	1.66527	-8.65682			15.4673	-5.86866	-7.20686	72.6398	-12.8693	-16.4586	5.06231	-1.72637	11.6781	4.95725	0	0	12.0617	6.26543	-6.50433	3.51615	-0.224983	-15.5522	-15.4898	0.329552	31.6936		7.37176
4.14936	7.61558	-11.3957	4.48341	-6.59075	-22.1924	1.66202	-3.50727	25.0921	1.50513	0	0	15.3715	-9.52074	11.9062	87.3425	12.2012	-0.176954	-9.86166	-0.246395	27.2106		3.14345	1.83495	-8.03236			16.7137	-5.62429	-6.76648	76.3169	-13.2996	-16.6472	5.30587	-1.60139	10.6652	5.21396	0	0	11.3881	6.46069	-5.96142	3.43643	-0.232171	-15.4795	-15.0976	0.312769	31.5686		7.19285
3.68395	7.54005	-12.1142	4.45552	-6.67893	-21.7688	2.16465	-3.64447	26.031	1.94497	0	0	16.1804	-9.3044	11.7535	87.8913	11.9354	-0.278438	-9.33177	-0.194337	27.6322		3.0401	1.99697	-7.43583			17.8572	-5.34053	-6.45483	79.8406	-13.7363	-16.954	5.41888	-1.51157	9.93307	5.33741	0	0	10.6776	6.64852	-5.44096	3.34214	-0.266696	-15.4432	-14.7317	0.311966	31.5626		6.98735
3.23799	7.4539	-12.8351	4.47142	-6.76738	-21.3393	2.722	-3.7806	26.9478	2.42625	0	0	16.9769	-9.05417	11.5921	88.1965	11.7303	-0.479866	-8.7738	-0.149381	27.9937		2.93508	2.15119	-6.86971			18.9113	-5.02245	-6.28573	83.187	-14.1984	-17.3504	5.50153	-1.45357	9.45849	5.42651	0	0	9.93004	6.8262	-4.92447	3.20983	-0.325244	-15.463	-14.4071	0.324736	31.6577		6.76267
2.8076	7.36059	-13.4987	4.52239	-6.85347	-20.9319	3.31769	-3.9086	27.7964	2.9345	0	0	17.7604	-8.77367	11.4492	88.2576	11.621	-0.760405	-8.20746	-0.115567	28.2639		2.83129	2.29758	-6.33311			19.8878	-4.67363	-6.23251	86.3331	-14.6687	-17.7955	5.67746	-1.41878	9.17325	5.60462	0	0	9.15213	6.99089	-4.40466	3.03433	-0.403716	-15.5302	-14.1279	0.346771	31.8215		6.52559
2.39113	7.26426	-14.0687	4.60151	-6.93667	-20.5618	3.93641	-4.0233	28.5456	3.45726	0	0	18.5305	-8.46931	11.3439	88.0732	11.6311	-1.09802	-7.6553	-0.0947501	28.4296		2.73113	2.43557	-5.82402			20.7952	-4.29673	-6.23031	89.2555	-15.0937	-18.2422	6.04838	-1.39575	8.9841	5.9739	0	0	8.35627	7.14039	-3.88618	2.82823	-0.497912	-15.608	-13.8845	0.372332	32.0106		6.2827
1.98718	7.1688	-14.5392	4.70281	-7.01771	-20.2328	4.56767	-4.12326	29.1899	3.9866	0	0	19.2852	-8.14925	11.2856	87.6402	11.7693	-1.47244	-7.13507	-0.086903	28.492		2.63555	2.56381	-5.34165			21.6434	-3.89369	-6.20538	91.9337	-15.4125	-18.6467	6.65256	-1.37403	8.80556	6.5738	0	0	7.55797	7.2736	-3.3808	2.61384	-0.603363	-15.6462	-13.6575	0.395234	32.1795		6.04093
1.59052	7.07719	-14.9134	4.81759	-7.09515	-19.9469	5.20247	-4.20876	29.7346	4.51594	0	0	20.0207	-7.82138	11.276	86.9549	12.0309	-1.86239	-6.65847	-0.0912307	28.4576		2.54416	2.68072	-4.88731			22.4449	-3.46558	-6.10135	94.3533	-15.5815	-18.9796	7.44579	-1.3474	8.58646	7.36187	0	0	6.77283	7.3899	-2.90344	2.41321	-0.71493	-15.6047	-13.4264	0.41117	32.2966		5.80701
1.19046	6.99194	-15.1806	4.93286	-7.16345	-19.7107	5.82804	-4.27848	30.1743	5.03614	0	0	20.7313	-7.49233	11.3122	86.0127	12.4036	-2.24809	-6.2352	-0.1067	28.3346		2.45597	2.78498	-4.46301			23.2134	-3.01242	-5.884	96.5057	-15.5791	-19.2317	8.31749	-1.31567	8.32502	8.22924	0	0	6.01374	7.48822	-2.46888	2.24068	-0.827166	-15.474	-13.1798	0.420024	32.3615		5.58615
0.774236	6.91574	-15.3169	5.03444	-7.21497	-19.5314	6.4277	-4.32905	30.4909	5.53581	0	0	21.4099	-7.16738	11.3911	84.8076	12.8735	-2.62584	-5.87528	-0.131329	28.1381		2.37005	2.87546	-4.06948			23.9592	-2.53359	-5.53392	98.3849	-15.3988	-19.4179	9.14003	-1.28468	8.06939	9.04877	0	0	5.28865	7.56707	-2.08843	2.1009	-0.935335	-15.2785	-12.9195	0.425947	32.4049		5.38074
0.332473	6.85152	-15.3062	5.11171	-7.24411	-19.4103	6.987	-4.35771	30.6694	6.0058	0	0	22.0485	-6.85057	11.5113	83.3321	13.427	-3.0224	-5.58816	-0.161344	27.8977		2.28586	2.95078	-3.7056			24.6876	-2.02841	-5.04378	99.9836	-15.047	-19.5776	9.82467	-1.26411	7.89944	9.73053	0	0	4.59973	7.625	-1.76685	1.99232	-1.03567	-15.0586	-12.6554	0.434726	32.4691		5.18984
-0.137314	6.80157	-15.1576	5.16004	-7.24991	-19.3395	7.50096	-4.36528	30.7164	6.44379	0	0	22.6398	-6.5443	11.6673	81.5801	14.0438	-3.48473	-5.37955	-0.192516	27.6469		2.20351	3.00937	-3.36925			25.4001	-1.49661	-4.42094	101.293	-14.5431	-19.7652	10.3464	-1.26363	7.89553	10.2473	0	0	3.94562	7.66051	-1.5056	1.91383	-1.12506	-14.8487	-12.3963	0.451225	32.5896		5.00996
-0.631556	6.76694	-14.9036	5.17988	-7.23559	-19.3045	7.97501	-4.35616	30.6597	6.8544	0	0	23.1794	-6.24918	11.839	79.5528	14.6871	-4.05387	-5.24991	-0.222497	27.4046		2.12374	3.04989	-3.05828			26.0961	-0.939428	-3.68688	102.308	-13.9159	-20.0303	10.7269	-1.2899	8.11246	10.6183	0	0	3.32482	7.67208	-1.31368	1.86962	-1.20132	-14.6678	-12.1452	0.479504	32.7953		4.83605
-1.14438	6.74791	-14.5834	5.17377	-7.20619	-19.29	8.41909	-4.33574	30.5326	7.24492	0	0	23.6656	-5.96428	11.9936	77.2598	15.305	-4.75128	-5.19663	-0.251252	27.1711		2.04779	3.07159	-2.77135			26.7741	-0.360788	-2.87506	103.024	-13.2011	-20.4011	11.0018	-1.34559	8.57155	10.8774	0	0	2.73762	7.65905	-1.21384	1.86944	-1.26396	-14.5216	-11.9012	0.52396	33.1168		4.66245
-1.67089	6.74442	-14.2298	5.14381	-7.16661	-19.2831	8.84157	-4.3081	30.36	7.62131	0	0	24.0977	-5.68692	12.0986	74.7171	15.845	-5.58336	-5.21788	-0.279751	26.9388		1.97706	3.07452	-2.50901			27.4341	0.232639	-2.03035	103.446	-12.4411	-20.8738	11.2019	-1.42899	9.25698	11.0542	0	0	2.18477	7.62226	-1.22886	1.92373	-1.31399	-14.4086	-11.6612	0.588205	33.5772		4.48405
-2.20744	6.75622	-13.8702	5.09111	-7.12104	-19.2752	9.24796	-4.27645	30.1616	7.98707	0	0	24.4744	-5.41304	12.1352	71.9436	16.2681	-6.54835	-5.31432	-0.308831	26.7008		1.91313	3.05918	-2.27388			28.0806	0.832148	-1.21068	103.588	-11.6864	-21.4047	11.3504	-1.53274	10.1059	11.172	0	0	1.66514	7.56436	-1.35595	2.0376	-1.3528	-14.3249	-11.4201	0.672143	34.1714		4.29787
-2.74926	6.78243	-13.5374	5.01702	-7.07374	-19.2621	9.64329	-4.24554	29.9671	8.34418	0	0	24.7943	-5.13818	12.0992	68.9603	16.5506	-7.63986	-5.48731	-0.338582	26.4562		1.85792	3.02624	-2.0693			28.7237	1.42797	-0.486154	103.477	-10.9948	-21.9099	11.4677	-1.64326	11.0054	11.254	0	0	1.17429	7.48932	-1.5568	2.20752	-1.38137	-14.268	-11.1722	0.770801	34.8592		4.1037
-3.28888	6.82178	-13.2724	4.92406	-7.0293	-19.2427	10.0336	-4.22249	29.8215	8.69385	0	0	25.057	-4.85923	11.9928	65.7921	16.6787	-8.84703	-5.73621	-0.367958	26.2136		1.81391	2.97606	-1.897			29.3764	2.01	0.0671532	103.145	-10.4279	-22.2844	11.5785	-1.74336	11.8152	11.3299	0	0	0.705154	7.40231	-1.77448	2.42252	-1.40065	-14.2381	-10.9118	0.876398	35.5827		3.90328
-3.81928	6.87295	-13.1053	4.81378	-6.99037	-19.2199	10.4224	-4.21362	29.7654	9.03492	0	0	25.2644	-4.57489	11.8165	62.4691	16.6422	-10.1489	-6.05761	-0.395011	25.9894		1.78388	2.90888	-1.75585			30.05	2.56838	0.380678	102.624	-10.0426	-22.444	11.7081	-1.81854	12.4203	11.4303	0	0	0.249455	7.30974	-1.96196	2.66754	-1.41292	-14.2327	-10.6343	0.981236	36.2882		3.69894
-4.33779	6.93476	-13.033	4.68487	-6.95556	-19.2021	10.8067	-4.22068	29.8101	9.36286	0	0	25.4202	-4.28501	11.565	59.0278	16.4317	-11.507	-6.44681	-0.417542	25.8019		1.77046	2.82534	-1.64189			30.7498	3.09379	0.41167	101.932	-9.87856	-22.3683	11.8672	-1.86399	12.7847	11.5689	0	0	-0.201186	7.21908	-2.09772	2.92651	-1.42221	-14.2393	-10.3357	1.07911	36.9355		3.49272
-4.84548	7.00585	-13.0265	4.53498	-6.92123	-19.1994	11.18	-4.24143	29.9412	9.67239	0	0	25.5298	-3.99006	11.2246	55.5112	16.0377	-12.8667	-6.89947	-0.432872	25.6741		1.77563	2.72669	-1.54888			31.4714	3.57854	0.162585	101.063	-9.93975	-22.1128	12.0434	-1.88719	12.9704	11.7317	0	0	-0.654295	7.13705	-2.18271	3.18441	-1.43324	-14.2376	-10.0145	1.16565	37.4987		3.28634
-5.34392	7.08425	-13.053	4.36404	-6.88453	-19.2173	11.5379	-4.27235	30.1358	9.96119	0	0	25.6003	-3.69089	10.7735	51.9667	15.4524	-14.1677	-7.41169	-0.43709	25.6388		1.80054	2.61484	-1.46921			32.1978	4.01727	-0.299018	99.9898	-10.1726	-21.7842	12.2086	-1.90459	13.1094	11.8857	0	0	-1.11529	7.06824	-2.22877	3.42882	-1.45	-14.2102	-9.67297	1.23881	37.9684		3.08165
-5.83546	7.16796	-13.0764	4.17446	-6.84321	-19.2562	11.878	-4.3081	30.36	10.2301	0	0	25.6401	-3.38848	10.1851	48.4419	14.6735	-15.3526	-7.97836	-0.424724	25.7421		1.8453	2.49215	-1.39525			32.8987	4.4076	-0.835758	98.6661	-10.4573	-21.4947	12.3386	-1.93431	13.3465	12.0003	0	0	-1.58669	7.01486	-2.25249	3.65116	-1.47478	-14.1505	-9.31682	1.29947	38.3531		2.88071
-6.32365	7.25501	-13.0574	3.96989	-6.79461	-19.3128	12.1978	-4.34142	30.568	10.4818	0	0	25.6578	-3.0832	9.4351	44.9781	13.7086	-16.3734	-8.58968	-0.3893	26.0368		1.90926	2.36127	-1.32075			33.5378	4.75016	-1.27139	97.0485	-10.6321	-21.3097	12.4249	-1.9866	13.7626	12.0627	0	0	-2.06733	6.97731	-2.27339	3.84705	-1.50822	-14.0611	-8.95273	1.35081	38.6757		2.68643
-6.81059	7.34285	-12.976	3.75541	-6.73703	-19.3767	12.4967	-4.36681	30.7259	10.7199	0	0	25.6597	-2.77452	8.5093	41.6043	12.5787	-17.192	-9.22751	-0.324634	26.571		1.99119	2.22491	-1.24171			34.0852	5.04822	-1.4608	95.1172	-10.5565	-21.2107	12.4735	-2.05641	14.3157	12.0803	0	0	-2.55212	6.95405	-2.31329	4.01677	-1.54962	-13.947	-8.58612	1.39713	38.9642		2.50283
-7.29526	7.42839	-12.8447	3.53659	-6.67094	-19.4296	12.7754	-4.38329	30.8281	10.9461	0	0	25.6494	-2.46162	7.40883	38.3346	11.319	-17.7776	-9.86591	-0.226316	27.3736		2.08988	2.08533	-1.15621			34.5287	5.30613	-1.35119	92.8852	-10.1705	-21.1159	12.4903	-2.12521	14.8582	12.0662	0	0	-3.03332	6.94176	-2.39125	4.16385	-1.59712	-13.814	-8.22136	1.44263	39.2452		2.33452
-7.77598	7.50902	-12.6879	3.31733	-6.59787	-19.4527	13.0305	-4.39226	30.8836	11.1572	0	0	25.6277	-2.14386	6.14984	35.1698	9.97494	-18.1091	-10.4804	-0.0922188	28.4498		2.20409	1.94427	-1.06351			34.8742	5.52756	-0.99024	90.3869	-9.50891	-20.9483	12.4686	-2.17233	15.2281	12.0241	0	0	-3.50337	6.93637	-2.51567	4.29251	-1.64779	-13.6697	-7.86202	1.49033	39.5375		2.18552
-8.25263	7.58322	-12.5195	3.09979	-6.5194	-19.4352	13.2537	-4.39465	30.8984	11.3455	0	0	25.592	-1.82057	4.75919	32.1021	8.59397	-18.1832	-11.0591	0.0779677	29.7844		2.33232	1.80307	-0.962902			35.1374	5.71533	-0.482881	87.6601	-8.66794	-20.6779	12.3907	-2.18463	15.3245	11.9435	0	0	-3.95733	6.93504	-2.68192	4.40543	-1.69838	-13.5208	-7.51013	1.54099	39.8452		2.05878
-8.72561	7.64965	-12.3448	2.88706	-6.43796	-19.3791	13.4371	-4.39206	30.8824	11.5038	0	0	25.5368	-1.49031	3.26919	29.1205	7.2181	-18.0153	-11.6037	0.282954	31.3457		2.47215	1.66311	-0.852598			35.3356	5.87206	0.0551576	84.7355	-7.76266	-20.3185	12.2384	-2.15854	15.12	11.8085	0	0	-4.39302	6.93723	-2.87847	4.50404	-1.74647	-13.3698	-7.16579	1.59328	40.1599		1.95619
-9.19391	7.70598	-12.1713	2.68475	-6.35793	-19.3021	13.581	-4.38956	30.8669	11.6282	0	0	25.4539	-1.15083	1.7137	26.2191	5.88035	-17.6348	-12.1188	0.519497	33.0846		2.61994	1.52621	-0.728782			35.4834	6.00072	0.525029	81.6354	-6.8975	-19.9101	12.0008	-2.09823	14.6457	11.6053	0	0	-4.80877	6.94426	-3.09578	4.59063	-1.79156	-13.2143	-6.82749	1.6453	40.4701		1.87925
-9.65552	7.74899	-12.0091	2.49939	-6.28519	-19.2372	13.6927	-4.39562	30.9044	11.7187	0	0	25.3345	-0.799714	0.125584	23.4019	4.60424	-17.0843	-12.6068	0.782307	34.9386		2.77102	1.39469	-0.585564			35.5893	6.10422	0.85971	78.3722	-6.14718	-19.5088	11.6743	-2.01348	13.9759	11.3241	0	0	-5.20181	6.95795	-3.32971	4.66958	-1.8353	-13.0523	-6.49387	1.69639	40.7719		1.82905
-10.1103	7.77532	-11.8596	2.33564	-6.22507	-19.2244	13.78	-4.41844	31.0453	11.7753	0	0	25.1717	-0.435053	-1.46419	20.6847	3.40456	-16.4198	-13.0699	1.06439	36.8388		2.92007	1.27107	-0.416466			35.6545	6.18471	1.03159	74.9493	-5.54541	-19.1819	11.2584	-1.91758	13.2132	10.9567	0	0	-5.56857	6.97942	-3.57451	4.74606	-1.88029	-12.8876	-6.16564	1.74714	41.0691		1.80647
-10.5613	7.78269	-11.7092	2.19613	-6.18035	-19.2896	13.844	-4.46084	31.3061	11.7968	0	0	24.9605	-0.056238	-3.02288	18.0935	2.29053	-15.709	-13.5119	1.35749	38.7174		3.06201	1.15722	-0.216734			35.6738	6.24322	1.04407	71.364	-5.09057	-19.0021	10.7534	-1.82534	12.4749	10.4966	0	0	-5.90631	7.00798	-3.81236	4.82411	-1.92799	-12.7312	-5.84555	1.79797	41.364		1.81191
-11.0128	7.77028	-11.5434	2.08454	-6.15163	-19.427	13.8804	-4.51939	31.6638	11.7818	0	0	24.6975	0.335219	-4.50966	15.658	1.2697	-15.0319	-13.9401	1.65333	40.5177		3.19248	1.05371	0.015222			35.6403	6.28033	0.911161	67.6161	-4.76584	-19.0297	10.1629	-1.75066	11.8741	9.94325	0	0	-6.21433	7.04113	-4.0122	4.90581	-1.9774	-12.597	-5.53664	1.8476	41.6494		1.84515
-11.4665	7.7386	-11.3646	2.0088	-6.13975	-19.6044	13.8864	-4.58882	32.0843	11.7324	0	0	24.3786	0.73453	-5.87277	13.4076	0.350754	-14.4734	-14.3665	1.944	42.1965		3.30803	0.959695	0.278686			35.5493	6.29735	0.638506	63.7179	-4.56012	-19.2908	9.49763	-1.70399	11.4973	9.30534	0	0	-6.49501	7.07612	-4.14219	4.99113	-2.02532	-12.4952	-5.2411	1.89339	41.9104		1.90489
-11.9192	7.68872	-11.1901	1.98064	-6.14735	-19.7873	13.8659	-4.66643	32.5499	11.6543	0	0	23.9994	1.13302	-7.05557	11.369	-0.456172	-14.0962	-14.8069	2.21933	43.7078		3.40643	0.873546	0.573431			35.4007	6.29729	0.21651	59.6963	-4.47724	-19.7726	8.77165	-1.69203	11.4005	8.59725	0	0	-6.75403	7.11239	-4.18689	5.07786	-2.06788	-12.431	-4.96112	1.93353	42.1375		1.98855
-12.3646	7.62137	-11.0275	2.01284	-6.17788	-19.9574	13.825	-4.75141	33.0541	11.5536	0	0	23.557	1.5189	-8.00862	9.56531	-1.14163	-13.9188	-15.2803	2.46522	44.9957		3.48742	0.793952	0.902547			35.1999	6.28485	-0.378697	55.5895	-4.53312	-20.4343	7.99791	-1.71918	11.62	7.83296	0	0	-6.99881	7.15242	-4.15549	5.16244	-2.10222	-12.402	-4.69884	1.96825	42.3326		2.09312
-12.7946	7.53452	-10.8557	2.11713	-6.23302	-20.1142	13.7631	-4.84074	33.5779	11.4323	0	0	23.0529	1.88089	-8.70123	8.01108	-1.70067	-13.9272	-15.8159	2.66803	46.0157		3.55346	0.721626	1.27341			34.9588	6.26501	-1.18366	51.4421	-4.74735	-21.2133	7.18354	-1.78885	12.1816	7.02097	0	0	-7.23582	7.20047	-4.07433	5.24184	-2.12785	-12.3985	-4.45515	1.99931	42.5061		2.21625
-13.2001	7.42146	-10.6261	2.30399	-6.31085	-20.2667	13.6688	-4.92708	34.0781	11.2873	0	0	22.4949	2.21269	-9.12615	6.70775	-2.13633	-14.1009	-16.4607	2.82162	46.7637		3.60976	0.66036	1.69617			34.6942	6.24133	-2.24029	47.3005	-5.1298	-22.0295	6.32235	-1.90344	13.1003	6.15716	0	0	-7.46846	7.26047	-3.97178	5.31518	-2.14681	-12.405	-4.22829	2.02862	42.669		2.35701
																											34.4238	6.21493	-3.57684	43.2067	-5.66433	-22.7977	5.38887	-2.06297	14.3676	5.21985	0	0	-7.69722	7.33477	-3.86649	5.38379	-2.16283	-12.4062	-4.01426	2.05742	42.8282		2.51523
																											34.1589	6.18533	-5.17927	39.1938	-6.29645	-23.445	4.34348	-2.26277	15.9345	4.17628	0	0	-7.92161	7.42357	-3.76536	5.4497	-2.1798	-12.3924	-3.80785	2.0864	42.9875		2.69045
																											33.8988	6.15298	-6.96476	35.2862	-6.93394	-23.9283	3.14733	-2.49108	17.6952	2.99828	0	0	-8.14246	7.52571	-3.67186	5.51393	-2.2007	-12.3603	-3.6042	2.11674	43.1535		2.881
																											33.6304	6.12188	-8.78044	31.5036	-7.46889	-24.2493	1.78046	-2.72916	19.495	1.67836	0	0	-8.36267	7.63961	-3.59491	5.57558	-2.22732	-12.3106	-3.40169	2.15076	43.3384		3.08406
																											33.3344	6.10022	-10.439	27.8655	-7.81449	-24.4533	0.25479	-2.95476	21.1639	0.237605	0	0	-8.5869	7.76334	-3.55069	5.63182	-2.26036	-12.2457	-3.2042	2.19175	43.5598		3.29597
																											32.9933	6.09772	-11.7783	24.3939	-7.93703	-24.6159	-1.38585	-3.14947	22.5747	-1.27964	0	0	-8.82133	7.89392	-3.55556	5.67899	-2.29957	-12.1669	-3.01977	2.2427	43.8328		3.51211
																											32.5987	6.12189	-12.708	21.1121	-7.86176	-24.8148	-3.07856	-3.30452	23.6777	-2.81918	0	0	-9.0727	8.02604	-3.61699	5.71431	-2.34372	-12.0732	-2.85726	2.30502	44.1631		3.72719
																											32.1525	6.17543	-13.2264	18.0447	-7.65503	-25.1023	-4.75775	-3.42213	24.502	-4.32844	0	0	-9.34777	8.15167	-3.72894	5.73702	-2.39033	-11.9608	-2.72308	2.37755	44.5431		3.93531
																											31.6664	6.25647	-13.4118	15.22	-7.39796	-25.4874	-6.36629	-3.51325	25.1333	-5.7614	0	0	-9.65197	8.26085	-3.87626	5.74873	-2.43616	-11.8261	-2.62051	2.45765	44.9569		4.13078
																											31.1599	6.35993	-13.4021	12.6728	-7.16269	-25.9278	-7.85783	-3.59268	25.6784	-7.07761	0	0	-9.98783	8.34353	-4.04259	5.75275	-2.47797	-11.6708	-2.55187	2.54322	45.3924		4.30952
																											30.6569	6.47815	-13.3577	10.4417	-6.99492	-26.3423	-9.19825	-3.67417	26.2323	-8.24394	0	0	-10.3534	8.3923	-4.21561	5.75409	-2.51375	-11.5029	-2.52077	2.63397	45.847		4.4703
																											30.1803	6.60165	-13.4146	8.56075	-6.90821	-26.6516	-10.3727	-3.76783	26.8625	-9.24299	0	0	-10.7422	8.40383	-4.38551	5.75899	-2.54303	-11.3357	-2.53317	2.73099	46.3249		4.61533
																											29.745	6.72075	-13.6449	7.04764	-6.89143	-26.8191	-11.3924	-3.87953	27.6049	-10.0811	0	0	-11.1451	8.3791	-4.54409	5.77459	-2.56653	-11.1824	-2.59502	2.83542	46.83		4.74918
																											29.3536	6.82737	-14.0459	5.89861	-6.92205	-26.8542	-12.2915	-4.00888	28.452	-10.7878	0	0	-11.553	8.32255	-4.68766	5.80839	-2.58582	-11.0506	-2.7083	2.94756	47.3618		4.87682
																											28.9974	6.91611	-14.5553	5.08665	-6.97767	-26.7966	-13.122	-4.14892	29.354	-11.4128	0	0	-11.958	8.24068	-4.82086	5.86899	-2.60375	-10.9409	-2.86782	3.06704	47.9169		5.00253
																											28.6635	6.98478	-15.0946	4.56495	-7.04355	-26.704	-13.953	-4.29128	30.2547	-12.0218	0	0	-12.3519	8.13965	-4.95522	5.96644	-2.62484	-10.8487	-3.06391	3.19359	48.4919		5.12999
																											28.3449	7.03373	-15.621	4.27595	-7.11538	-26.6319	-14.8672	-4.43238	31.1313	-12.6872	0	0	-12.7255	8.02387	-5.10047	6.11092	-2.65521	-10.7708	-3.2901	3.32713	49.0848		5.26224
																											28.0474	7.06502	-16.1626	4.16586	-7.19795	-26.5977	-15.9364	-4.57338	31.9912	-13.4662	0	0	-13.0711	7.89563	-5.25614	6.31103	-2.7018	-10.7078	-3.54795	3.46692	49.6904		5.40047
																											27.787	7.08336	-16.7927	4.19669	-7.3001	-26.5539	-17.1774	-4.71093	32.8146	-14.3713	0	0	-13.3831	7.75472	-5.40753	6.5738	-2.77095	-10.6637	-3.8462	3.61025	50.2959		5.54295
																											27.5804	7.09797	-17.5612	4.3527	-7.42861	-26.3903	-18.4989	-4.82533	33.4879	-15.3443	0	0	-13.658	7.59662	-5.52503	6.90699	-2.86579	-10.6459	-4.20005	3.75188	50.8792		5.6848
[truncated: 146 more columns]
