# Supplementary material for: Identify the Alteration of Balance Control and Risk of Falling in Stroke Survivors During Obstacle Crossing Based on Kinematic Analysis
Source: Front Neurol. 2019 Jul 30;10:813. doi: 10.3389/fneur.2019.00813 (PMC6682676; doi:10.3389/fneur.2019.00813)
Supplement: Supplementary file 2 [file Data_Sheet_1.ZIP › Curve of Stroke and Control/normal/N12 curve.xlsx]

## Sheet: Sheet1
25																											26
zhouzuhai:LHipAngles			zhouzuhai:LKneeAngles			zhouzuhai:LAnkleAngles			zhouzuhai:LAbsAnkleAngle			zhouzuhai:RHipAngles			zhouzuhai:RKneeAngles			zhouzuhai:RAnkleAngles				zhouzuhai:RPelvisAngles					zhouzuhai:LHipAngles			zhouzuhai:LKneeAngles			zhouzuhai:LAnkleAngles			zhouzuhai:LAbsAnkleAngle			zhouzuhai:RHipAngles			zhouzuhai:RKneeAngles			zhouzuhai:RAnkleAngles				zhouzuhai:RPelvisAngles
X	Y	Z	X	Y	Z	X	Y	Z	X	Y	Z	X	Y	Z	X	Y	Z	X	Y	Z		X	Y	Z			X	Y	Z	X	Y	Z	X	Y	Z	X	Y	Z	X	Y	Z	X	Y	Z	X	Y	Z		X
deg	deg	deg	deg	deg	deg	deg	deg	deg	deg	deg	deg	deg	deg	deg	deg	deg	deg	deg	deg	deg		deg	deg	deg			deg	deg	deg	deg	deg	deg	deg	deg	deg	deg	deg	deg	deg	deg	deg	deg	deg	deg	deg	deg	deg		deg
45.3865	0.556779	3.55078	13.9889	4.41899	-36.81	-7.8363	-0.954387	12.0564	-7.6624	0	0	11.9691	3.03186	5.66299	19.4296	-1.18922	-8.49837	15.5313	0.0583904	-4.60058		18.9359	-7.36594	-12.5809			44.2013	2.27171	1.27607	13.7819	1.81929	-33.8411	-7.93017	-1.08365	13.8505	-7.69817	0	0	9.71843	-1.31862	2.84104	20.5211	-0.332256	-6.52015	15.7395	0.0444908	-3.85286		17.1063
45.1072	0.551321	3.0077	14.5018	4.56128	-36.4116	-8.41907	-0.943119	11.8988	-8.2369	0	0	11.612	2.64225	5.7395	20.0883	-1.2701	-8.28763	15.5996	0.0533813	-4.33129		18.8301	-7.60902	-13.0962			44.0358	2.30351	1.81137	13.9567	2.1974	-34.1613	-8.83767	-1.04278	13.2861	-8.59931	0	0	9.55675	-1.63415	2.77044	21.4223	-0.369071	-6.37921	15.7895	0.0420294	-3.7203		17.0865
45.0345	0.567404	3.01283	15.3141	4.90407	-35.8287	-8.92167	-0.901117	11.3097	-8.74705	0	0	11.4468	2.31023	5.87195	20.9313	-1.2765	-8.13827	15.5006	0.0511765	-4.21269		18.8111	-7.7864	-13.4151			43.9674	2.3012	2.4101	14.504	2.70331	-34.2709	-9.75134	-0.988566	12.5333	-9.51678	0	0	9.50634	-1.9347	2.78705	22.4907	-0.373211	-6.25283	15.6586	0.0408955	-3.65923		17.0898
45.1012	0.608437	3.42013	16.3461	5.41736	-34.9615	-9.23529	-0.826705	10.2603	-9.08634	0	0	11.458	2.0068	6.05503	21.9834	-1.19704	-8.02443	15.1928	0.0513748	-4.22336		18.8476	-7.92129	-13.5797			43.9916	2.2684	3.07571	15.37	3.33858	-34.0881	-10.5192	-0.9166	11.5272	-10.3047	0	0	9.58234	-2.22103	2.89365	23.7458	-0.329258	-6.12343	15.2952	0.041324	-3.68231		17.1187
45.2226	0.681517	4.06721	17.4929	6.05575	-33.7751	-9.30072	-0.723505	8.79326	-9.19045	0	0	11.6329	1.69729	6.26672	23.2714	-1.02069	-7.91709	14.6324	0.0532196	-4.32259		18.9049	-8.03547	-13.639			44.086	2.21242	3.80815	16.4694	4.09428	-33.5418	-10.9926	-0.823933	10.221	-10.816	0	0	9.8015	-2.49649	3.08887	25.2104	-0.217357	-5.96839	14.6476	0.0434678	-3.79777		17.1731
45.3152	0.793336	4.78648	18.6475	6.75243	-32.3121	-9.12801	-0.600914	7.03552	-9.0587	0	0	11.9675	1.35089	6.47458	24.8244	-0.741984	-7.78832	13.7767	0.055702	-4.45608		18.9524	-8.14604	-13.6425			44.2149	2.14403	4.58412	17.7006	4.94379	-32.5884	-11.0998	-0.710508	8.60765	-10.9732	0	0	10.1818	-2.76769	3.36568	26.9095	-0.0150854	-5.76413	13.6675	0.047332	-4.00582		17.2492
45.3159	0.947302	5.42418	19.7246	7.42735	-30.677	-8.76752	-0.471885	5.17102	-8.73155	0	0	12.4703	0.947355	6.64861	26.674	-0.363213	-7.61305	12.5884	0.057845	-4.57127		18.969	-8.26432	-13.6331			44.3409	2.0764	5.34176	18.9704	5.83648	-31.2306	-10.862	-0.580435	6.74049	-10.786	0	0	10.7426	-3.04434	3.71331	28.8681	0.299414	-5.49171	12.3133	0.0527386	-4.29673		17.3413
45.1928	1.1436	5.86671	20.6729	8.00646	-29.0099	-8.27276	-0.349626	3.39407	-8.25815	0	0	13.1629	0.479019	6.77271	28.8516	0.106759	-7.36937	11.0424	0.0590228	-4.63457		18.9467	-8.39654	-13.6422			44.4355	2.02292	5.98831	20.2131	6.70102	-29.5344	-10.3515	-0.442205	4.74044	-10.3157	0	0	11.5059	-3.33772	4.12093	31.1094	0.743372	-5.14025	10.5541	0.0593631	-4.65286		17.443
44.9439	1.38051	6.06301	21.4704	8.44163	-27.4648	-7.6871	-0.245083	1.86927	-7.68299	0	0	14.0731	-0.0512789	6.8511	31.3799	0.656248	-7.03624	9.13517	0.0592588	-4.64725		18.8892	-8.5457	-13.6873			44.4829	1.99405	6.43437	21.3913	7.46319	-27.6395	-9.64927	-0.307242	2.77633	-9.63784	0	0	12.4936	-3.65708	4.57847	33.651	1.32436	-4.70507	8.37731	0.0668451	-5.05465		17.5496
44.5872	1.65412	6.02988	22.1112	8.72122	-26.1873	-7.04619	-0.165571	0.707642	-7.04565	0	0	15.2259	-0.63288	6.90511	34.2659	1.27307	-6.58791	6.8996	0.059377	-4.6536		18.8084	-8.71246	-13.7738			44.4775	1.99456	6.63458	22.4822	8.07082	-25.7457	-8.82874	-0.187524	1.02846	-8.82731	0	0	13.7229	-4.00539	5.07296	36.499	2.03425	-4.17981	5.80072	0.0749656	-5.49017		17.659
44.1488	1.95722	5.83728	22.5935	8.86803	-25.2846	-6.38061	-0.11392	-0.0473121	-6.38061	0	0	16.6342	-1.24906	6.96199	37.496	1.94266	-5.98915	4.42282	0.0608893	-4.73485		18.7189	-8.89525	-13.8983			44.4175	2.02265	6.60788	23.4629	8.51093	-24.0711	-7.95287	-0.093087	-0.351823	-7.95272	0	0	15.1994	-4.37652	5.5832	39.6452	2.84329	-3.54822	2.88682	0.0838003	-5.96327		17.771
43.6543	2.2792	5.58172	22.9192	8.92772	-24.7977	-5.71416	-0.088088	-0.424893	-5.714	0	0	18.2955	-1.87718	7.03784	41.0364	2.6402	-5.20074	1.85454	0.0655095	-4.98296		18.6341	-9.08984	-14.0523			44.3003	2.0709	6.42883	24.3053	8.81107	-22.7953	-7.07168	-0.0296372	-1.27908	-7.06991	0	0	16.9151	-4.75519	6.07625	43.0668	3.69705	-2.78161	-0.244567	0.0937666	-6.49599		17.8853
43.1259	2.6068	5.35787	23.0977	8.95314	-24.6931	-5.06148	-0.0819035	-0.515287	-5.06127	0	0	20.1911	-2.48852	7.12978	44.8369	3.32567	-4.19249	-0.610374	0.0746533	-5.47343		18.5643	-9.28888	-14.225			44.1212	2.12849	6.19832	24.9838	9.02565	-22.0125	-6.21945	0.00289584	-1.75428	-6.21652	0	0	18.8495	-5.11851	6.50795	46.7304	4.51819	-1.84345	-3.41485	0.105551	-7.12444		18.0007
42.5811	2.92505	5.23519	23.1505	8.98959	-24.8782	-4.42794	-0.0869406	-0.441662	-4.42781	0	0	22.2885	-3.04929	7.21873	48.8339	3.9469	-2.95287	-2.77268	0.0891857	-6.25127		18.5158	-9.48158	-14.4043			43.8751	2.18424	6.00834	25.486	9.21386	-21.713	-5.41371	0.00995466	-1.85736	-5.41086	0	0	20.9721	-5.43845	6.82774	50.5928	5.21463	-0.69916	-6.40349	0.119969	-7.89095		18.1142
42.032	3.21837	5.24357	23.1104	9.06464	-25.2221	-3.81112	-0.094544	-0.330528	-3.81106	0	0	24.5419	-3.52381	7.27891	52.9533	4.45087	-1.49415	-4.47465	0.109364	-7.32741		18.4903	-9.65356	-14.5786			43.5582	2.229	5.91507	25.8193	9.41867	-21.794	-4.65752	0.000370501	-1.7174	-4.65543	0	0	23.2452	-5.6849	6.98905	54.6	5.69623	0.66953	-8.98174	0.137766	-8.83321		18.2209
41.4822	3.47289	5.37395	23.0153	9.18548	-25.5775	-3.20291	-0.0971256	-0.292793	-3.20287	0	0	26.8971	-3.88012	7.2848	57.1152	4.79572	0.142606	-5.62937	0.134713	-8.6719		18.4842	-9.78818	-14.7364			43.1685	2.25764	5.9331	26.0077	9.6572	-22.0968	-3.94491	-0.0159838	-1.47853	-3.94359	0	0	25.6245	-5.83122	6.96758	58.6833	5.90204	2.24776	-10.9515	0.159353	-9.96961		18.3146
40.9259	3.67985	5.59259	22.9	9.34274	-25.809	-2.59345	-0.0891784	-0.408954	-2.59338	0	0	29.2978	-4.09706	7.21746	61.2416	4.96144	1.88486	-6.22676	0.163877	-10.2068		18.4896	-9.86925	-14.8671			42.706	2.27015	6.05168	26.0808	9.92546	-22.4573	-3.26728	-0.0302185	-1.27058	-3.26648	0	0	28.0619	-5.86099	6.78363	62.7603	5.83146	3.97455	-12.1772	0.184481	-11.2825		18.3897
40.3497	3.8386	5.86135	22.787	9.51729	-25.8312	-1.97698	-0.0683819	-0.712912	-1.97683	0	0	31.6933	-4.17029	7.07519	65.264	4.96014	3.6332	-6.32059	0.194621	-11.809		18.496	-9.88491	-14.9622			42.1714	2.27214	6.25737	26.0623	10.2099	-22.7531	-2.61854	-0.0359135	-1.18738	-2.61797	0	0	30.5095	-5.77275	6.51454	66.7429	5.56203	5.74418	-12.6032	0.211993	-12.7062		18.4423
39.7379	3.95763	6.15396	22.6807	9.68693	-25.6386	-1.35715	-0.0364316	-1.17981	-1.35687	0	0	34.0446	-4.11415	6.88948	69.1282	4.84713	5.27436	-6.01009	0.224105	-13.3281		18.4927	-9.83125	-15.0166			41.5667	2.274	6.54559	25.9641	10.4957	-22.9272	-1.99756	-0.0298851	-1.27545	-1.99706	0	0	32.9259	-5.57975	6.28537	70.5515	5.23886	7.42684	-12.2569	0.23979	-14.1287		18.4707
39.0784	4.05218	6.46223	22.5677	9.83138	-25.3088	-0.748696	0.00118033	-1.72923	-0.748355	0	0	36.3258	-3.95736	6.73571	72.7943	4.72576	6.70441	-5.4191	0.24944	-14.6185		18.4727	-9.71305	-15.0283			40.8952	2.28901	6.91706	25.7874	10.7685	-22.9851	-1.4083	-0.0122028	-1.53376	-1.4078	0	0	35.2809	-5.30593	6.24313	74.1277	5.04108	8.9035	-11.2392	0.265192	-15.4133		18.4759
38.3659	4.1387	6.7894	22.4242	9.93462	-24.9683	-0.17319	0.0369259	-2.25109	-0.173056	0	0	38.5214	-3.73381	6.72342	76.2354	4.73261	7.85528	-4.67384	0.268342	-15.5715		18.4336	-9.54093	-14.9985			40.1626	2.3302	7.36794	25.5277	11.014	-22.9753	-0.858304	0.0143007	-1.92082	-0.857822	0	0	37.5569	-4.97964	6.52583	77.4379	5.14075	10.0985	-9.71052	0.285569	-16.4325		18.4615
37.6017	4.22904	7.13524	22.2285	9.98422	-24.7376	0.348921	0.0637112	-2.6419	0.34855	0	0	40.6234	-3.47299	6.9631	79.4368	4.99963	8.71227	-3.88034	0.2796	-16.135		18.3777	-9.32707	-14.9315			39.3779	2.40587	7.88084	25.1813	11.2164	-22.964	-0.356353	0.0448711	-2.36704	-0.356049	0	0	39.748	-4.62612	7.22476	80.471	5.6584	10.9939	-7.87447	0.298928	-17.0949		18.4333
36.7925	4.32719	7.48583	21.9696	9.97057	-24.6862	0.805536	0.07703	-2.83614	0.80455	0	0	42.6306	-3.19409	7.52447	82.3955	5.60954	9.31436	-3.10933	0.283279	-16.3184		18.3096	-9.08184	-14.8349			38.5535	2.5156	8.41856	24.7521	11.3579	-23.0071	0.0905297	0.0739055	-2.79058	0.0904223	0	0	41.859	-4.26121	8.34566	83.2344	6.62228	11.6229	-5.95291	0.304359	-17.3629		18.3989
35.9488	4.42951	7.81207	21.6513	9.88694	-24.8161	1.19622	0.0757093	-2.81688	1.19477	0	0	44.5485	-2.90535	8.41354	85.1199	6.57359	9.74091	-2.3894	0.280692	-16.1895		18.2354	-8.81224	-14.7162			37.7037	2.64953	8.92329	24.257	11.4183	-23.1284	0.479981	0.0960633	-3.1136	0.479272	0	0	43.9021	-3.88921	9.79662	85.7492	7.95722	12.0524	-4.14678	0.302317	-17.2623		18.3654
35.0836	4.52735	8.07509	21.2914	9.73001	-25.071	1.53145	0.0615298	-2.61008	1.52986	0	0	46.3878	-2.60728	9.57757	87.6275	7.83889	10.0929	-1.71022	0.274136	-15.8619		18.1608	-8.52192	-14.5815			36.842	2.79164	9.32653	23.7248	11.378	-23.3163	0.815631	0.107139	-3.275	0.814299	0	0	45.8909	-3.50592	11.418	88.0432	9.5159	12.3636	-2.58762	0.29463	-16.8823		18.3374
34.2103	4.61075	8.23561	20.9152	9.50114	-25.3575	1.829	0.0384637	-2.27354	1.82756	0	0	48.1638	-2.29664	10.9248	89.9425	9.30914	10.4717	-1.03727	0.266327	-15.4703		18.0903	-8.21298	-14.436			35.9778	2.92504	9.5718	23.1861	11.2259	-23.5372	1.1055	0.104784	-3.24068	1.10373	0	0	47.835	-3.10478	13.036	90.1425	11.1331	12.6349	-1.30485	0.284059	-16.3573		18.3158
33.3396	4.67215	8.26786	20.5462	9.20854	-25.5714	2.10836	0.0118875	-1.88558	2.10722	0	0	49.8957	-1.96994	12.3425	92.0919	10.8632	10.9559	-0.333707	0.259685	-15.1361		18.0263	-7.88808	-14.2853			35.1145	3.03675	9.63634	22.6613	10.9657	-23.7553	1.35853	0.0889366	-3.00973	1.35665	0	0	49.738	-2.68298	14.5109	92.0635	12.6733	12.9281	-0.23824	0.273507	-15.8304		18.2985
32.4774	4.70875	8.17089	20.1972	8.86786	-25.6331	2.38452	-0.0129399	-1.523	2.38368	0	0	51.6041	-1.62604	13.7141	94.0986	12.3739	11.5823	0.421578	0.255791	-14.9397		17.9692	-7.55164	-14.1336			34.2503	3.12024	9.53442	22.1552	10.6151	-23.9449	1.58175	0.0615501	-2.61038	1.58011	0	0	51.5996	-2.2442	15.7567	93.8119	14.049	13.2798	0.706398	0.265221	-15.4148		18.2826
31.6243	4.72245	7.97	19.8658	8.49916	-25.5219	2.66268	-0.0331176	-1.22823	2.66206	0	0	53.3065	-1.26768	14.9364	95.9731	13.7299	12.338	1.22954	0.255186	-14.9091		17.9186	-7.20933	-13.9816			33.3814	3.17644	9.30115	21.6609	10.1986	-24.0934	1.7795	0.0254943	-2.08424	1.77832	0	0	53.4207	-1.79786	16.7328	95.3867	15.2107	13.6985	1.6013	0.260367	-15.1705		18.2654
30.7777	4.71821	7.70733	19.5375	8.12164	-25.2864	2.93764	-0.049512	-0.988675	2.9372	0	0	55.0113	-0.90208	15.9361	97.7088	14.8552	13.1698	2.07645	0.257525	-15.0272		17.873	-6.86635	-13.8261			32.5045	3.21278	8.97288	21.1683	9.73863	-24.2009	1.95457	-0.0165566	-1.47017	1.95393	0	0	55.2041	-1.35648	17.4268	96.7833	16.131	14.1668	2.47654	0.259038	-15.1035		18.2443
29.9332	4.70203	7.4269	19.1945	7.74941	-25.0178	3.19913	-0.0657046	-0.75204	3.19885	0	0	56.7169	-0.539943	16.6783	99.2861	15.7188	14.0055	2.94162	0.2619	-15.2477		17.8307	-6.52623	-13.6618			31.6165	3.24111	8.5774	20.6679	9.25187	-24.2773	2.11005	-0.0625557	-0.798059	2.10984	0	0	56.952	-0.933581	17.852	97.9947	16.8056	14.6477	3.33148	0.260483	-15.1763		18.2166
29.087	4.6796	7.16359	18.8242	7.39062	-24.8023	3.43917	-0.0852938	-0.465733	3.43906	0	0	58.4142	-0.193078	17.167	100.68	16.3323	14.7731	3.80292	0.26715	-15.5117		17.7894	-6.19094	-13.4847			30.7154	3.27404	8.13511	20.153	8.75052	-24.3374	2.25001	-0.110943	-0.0908258	2.25001	0	0	58.6632	-0.541643	18.052	99.0126	17.2624	15.0959	4.15356	0.263428	-15.3246		18.1797
28.2365	4.65602	6.94047	18.4213	7.04955	-24.6885	3.65571	-0.109808	-0.107407	3.6557	0	0	60.0906	0.127545	17.442	101.866	16.7426	15.4152	4.63875	0.272079	-15.7589		17.7471	-5.86234	-13.2944			29.8007	3.32072	7.66612	19.6181	8.24581	-24.396	2.37893	-0.16035	0.631347	2.37878	0	0	60.3327	-0.189729	18.0989	99.83	17.5629	15.4735	4.92957	0.266487	-15.4784		18.1328
27.3812	4.63544	6.77344	17.9867	6.72991	-24.6814	3.85217	-0.13818	0.307307	3.85211	0	0	61.7316	0.413104	17.5687	102.829	17.0201	15.9011	5.42748	0.275733	-15.9418		17.7031	-5.54273	-13.0931			28.8757	3.38296	7.19702	19.0594	7.75133	-24.4648	2.501	-0.209324	1.34698	2.50031	0	0	61.9541	0.118776	18.0806	100.443	17.7923	15.764	5.65004	0.268573	-15.5831		18.079
26.5214	4.62085	6.67234	17.5253	6.43552	-24.7557	4.0353	-0.167707	0.73886	4.03497	0	0	63.3224	0.657843	17.6179	103.558	17.2382	16.2311	6.14812	0.277628	-16.0365		17.6573	-5.23491	-12.8846			27.9494	3.45411	6.76353	18.476	7.28367	-24.5503	2.61995	-0.256139	2.03069	2.6183	0	0	63.5226	0.385922	18.0817	100.853	18.0413	15.9765	6.3111	0.26916	-15.6126		18.0267
25.6595	4.61387	6.63692	17.0457	6.16843	-24.8747	4.21335	-0.195612	1.14664	4.21251	0	0	64.8498	0.859837	17.6451	104.049	17.4531	16.4294	6.78523	0.277804	-16.0453		17.6099	-4.94158	-12.6726			27.038	3.52143	6.40827	17.8723	6.86014	-24.6543	2.73887	-0.298841	2.65382	2.73593	0	0	65.0368	0.616051	18.1616	101.062	18.3841	16.1387	6.91456	0.268329	-15.5709		17.9882
24.7999	4.61445	6.65428	16.56	5.92682	-25.0056	4.39426	-0.220398	1.50875	4.39273	0	0	66.3029	1.0205	17.6807	104.304	17.6966	16.5324	7.33354	0.276706	-15.9904		17.5617	-4.66391	-12.4593			26.1607	3.57064	6.17306	17.2586	6.49473	-24.7757	2.86038	-0.335672	3.19078	2.85594	0	0	66.4996	0.812129	18.3372	101.077	18.8568	16.2842	7.4652	0.266655	-15.4868		17.9765
23.9492	4.6208	6.70338	16.0823	5.70531	-25.1291	4.58399	-0.242264	1.8281	4.58165	0	0	67.6725	1.1429	17.7343	104.326	17.982	16.5801	7.79713	0.275019	-15.9061		17.5141	-4.40067	-12.244			25.3337	3.5908	6.08432	16.6487	6.19347	-24.913	2.98735	-0.365799	3.62958	2.98136	0	0	67.9146	0.974532	18.5805	100.905	19.4485	16.4401	7.96701	0.265019	-15.4046		17.9999
23.1151	4.63008	6.76319	15.6246	5.49757	-25.2419	4.78549	-0.262629	2.12543	4.78219	0	0	68.9502	1.23071	17.8068	104.117	18.3145	16.6082	8.18449	0.27346	-15.828		17.4696	-4.14909	-12.0244			24.5616	3.5792	6.13425	16.0573	5.94992	-25.0625	3.12413	-0.389942	3.98093	3.11659	0	0	69.2794	1.10235	18.8406	100.553	20.1145	16.6203	8.42079	0.26436	-15.3715		18.0574
22.3058	4.63898	6.81946	15.1963	5.29939	-25.3521	4.9993	-0.283199	2.42562	4.99481	0	0	70.1288	1.28781	17.8978	103.679	18.6979	16.641	8.50589	0.272612	-15.7856		17.4311	-3.90616	-11.7986			23.8353	3.54418	6.27292	15.4974	5.74455	-25.2151	3.27713	-0.410323	4.2773	3.26799	0	0	70.5802	1.19529	19.0773	100.024	20.8062	16.824	8.82509	0.265452	-15.4264		18.1368
21.5291	4.64311	6.86762	14.8049	5.11038	-25.4665	5.22586	-0.304953	2.74295	5.21986	0	0	71.2024	1.31738	18.0046	103.016	19.1343	16.6881	8.77332	0.272909	-15.8005		17.402	-3.6684	-11.5647			23.1358	3.50281	6.42477	14.9786	5.55103	-25.3568	3.45419	-0.429845	4.56096	3.44324	0	0	71.7942	1.25487	19.2762	99.3156	21.4897	17.0363	9.17781	0.268792	-15.5941		18.2201
																											22.4454	3.4731	6.5215	14.5065	5.34708	-25.4754	3.66212	-0.450981	4.86782	3.6489	0	0	72.8977	1.28457	19.4395	98.4216	22.1477	17.2285	9.47418	0.274548	-15.8825		18.2916
																											21.7536	3.46696	6.52427	14.0818	5.12149	-25.5661	3.90378	-0.475132	5.21809	3.88758	0	0	73.8736	1.28951	19.5732	97.3354	22.772	17.3594	9.70246	0.282505	-16.2799		18.3431
																											21.0577	3.48888	6.4242	13.7015	4.87349	-25.6324	4.17715	-0.502673	5.61707	4.15706	0	0	74.7131	1.27596	19.6795	96.0509	23.3564	17.3793	9.84326	0.292066	-16.7552		18.3737
																											20.3588	3.53872	6.23337	13.3594	4.60837	-25.6843	4.47703	-0.533295	6.06004	4.45196	0	0	75.4139	1.25013	19.7559	94.5637	23.8923	17.2374	9.87212	0.302353	-17.264		18.387
																											19.6609	3.61398	5.97975	13.0489	4.33459	-25.7343	4.79707	-0.566148	6.53445	4.76584	0	0	75.9769	1.21579	19.7958	92.8713	24.3679	16.8899	9.76108	0.312376	-17.7571		18.3885
																											18.9707	3.70942	5.70487	12.7645	4.06289	-25.7927	5.13055	-0.599692	7.01793	5.09201	0	0	76.4058	1.17286	19.788	90.9746	24.7693	16.3109	9.47899	0.321261	-18.1919		18.3855
																											18.2981	3.81673	5.45865	12.5035	3.80559	-25.8628	5.47065	-0.631706	7.47842	5.42397	0	0	76.7067	1.11747	19.7167	88.8796	25.0803	15.5007	8.99307	0.328453	-18.5422		18.387
																											17.654	3.92574	5.29037	12.2652	3.57478	-25.9433	5.81106	-0.659825	7.88208	5.75597	0	0	76.8863	1.04373	19.5639	86.5976	25.2825	14.486	8.27101	0.333787	-18.8012		18.4024
																											17.0465	4.02687	5.23644	12.0497	3.38008	-26.0347	6.14711	-0.682521	8.20732	6.08391	0	0	76.9502	0.946851	19.3127	84.1436	25.3552	13.311	7.28559	0.337371	-18.9747		18.4383
																											16.4784	4.11407	5.30828	11.8571	3.22643	-26.1402	6.47783	-0.699684	8.45291	6.40717	0	0	76.9011	0.826324	18.9522	81.5356	25.2779	12.027	6.0229	0.339421	-19.0738		18.4971
																											15.948	4.18671	5.4859	11.6888	3.1131	-26.2581	6.80789	-0.712394	8.63459	6.73037	0	0	76.7393	0.687355	18.4831	78.7936	25.0352	10.6863	4.49053	0.340165	-19.1097		18.5771
																											15.4508	4.24934	5.72244	11.5498	3.03441	-26.3751	7.14678	-0.722224	8.77498	7.0627	0	0	76.4631	0.539197	17.9194	75.937	24.6217	9.33564	2.71915	0.339771	-19.0907		18.6741
																											14.9821	4.30919	5.96004	11.4483	2.98171	-26.4676	7.50524	-0.730593	8.89442	7.41448	0	0	76.0691	0.391587	17.2824	72.9828	24.0423	8.00781	0.756704	0.338241	-19.0168		18.7828
																											14.5385	4.3727	6.15051	11.3944	2.94616	-26.511	7.89203	-0.738372	9.00537	7.79414	0	0	75.5549	0.251246	16.5906	69.9467	23.3069	6.71607	-1.34122	0.335374	-18.878		18.8982
																											14.1184	4.4429	6.2708	11.3976	2.92139	-26.4878	8.3124	-0.745733	9.11029	8.20681	0	0	74.9205	0.120131	15.8516	66.845	22.4252	5.4597	-3.52098	0.330912	-18.6617		19.0163
																											13.7221	4.51886	6.3257	11.4648	2.9048	-26.3925	8.76752	-0.752341	9.20443	8.65375	0	0	74.1695	-0.00394339	15.0646	63.6955	21.4078	4.23356	-5.73774	0.324727	-18.3609		19.1353
																											13.35	4.59683	6.33566	11.5986	2.89609	-26.2296	9.25473	-0.757875	9.28323	9.13248	0	0	73.3081	-0.123881	14.2275	60.5165	20.2691	3.03269	-7.95802	0.316859	-17.9767		19.2548
																											13.0008	4.67265	6.32025	11.7955	2.89439	-26.0094	9.76814	-0.762431	9.34807	9.63717	0	0	72.3449	-0.240029	13.3439	57.3267	19.0286	1.85086	-10.1586	0.307409	-17.5131		19.375
																											12.6701	4.74337	6.29056	12.0472	2.89685	-25.7431	10.299	-0.766523	9.4063	10.1591	0	0	71.2901	-0.349938	12.429	54.1441	17.7137	0.675255	-12.3219	0.296423	-16.9711		19.4965
																											12.3522	4.80657	6.2537	12.3408	2.90028	-25.4433	10.8356	-0.770794	9.46704	10.6863	0	0	70.1544	-0.450871	11.5148	50.9843	16.3649	-0.514527	-14.4302	0.28396	-16.3524		19.62
																											12.0417	4.85943	6.21968	12.6617	2.90333	-25.1253	11.3635	-0.775759	9.53764	11.2044	0	0	68.9469	-0.542368	10.6606	47.8567	15.042	-1.74246	-16.4586	0.270359	-15.6727		19.7474
																											11.7337	4.89852	6.20033	12.9947	2.9064	-24.8059	11.8669	-0.78176	9.62292	11.6975	0	0	67.6711	-0.626441	9.96299	44.7618	13.8276	-3.03029	-18.3746	0.256566	-14.9788		19.8807
																											11.4237	4.92126	6.20252	13.3246	2.90982	-24.5006	12.3309	-0.789099	9.72716	12.1509	0	0	66.3228	-0.706672	9.55761	41.6897	12.8198	-4.39415	-20.1411	0.2443	-14.3579		20.0214
																											11.1068	4.92707	6.22216	13.6383	2.91241	-24.2204	12.7429	-0.798209	9.85646	12.5518	0	0	64.8943	-0.787363	9.58919	38.6299	12.1053	-5.84227	-21.7223	0.235749	-13.923		20.1703
																											10.7795	4.91751	6.24588	13.9263	2.91196	-23.9713	13.094	-0.809621	10.0183	12.8909	0	0	63.3907	-0.872744	10.1222	35.602	11.7036	-7.35662	-23.0829	0.232623	-13.7635		20.3273
																											10.4407	4.89522	6.26	14.1845	2.90719	-23.7534	13.378	-0.823606	10.2164	13.1621	0	0	61.8483	-0.965159	11.0428	32.6914	11.5295	-8.86593	-24.1818	0.234959	-13.8827		20.4929
																											10.0922	4.86201	6.25988	14.4148	2.89985	-23.5629	13.5908	-0.839867	10.4464	13.3613	0	0	60.3347	-1.06126	12.0534	30.0547	11.4255	-10.2392	-24.9638	0.240773	-14.1787		20.6677
																											9.74051	4.81754	6.25303	14.6255	2.895	-23.397	13.7289	-0.857695	10.6982	13.4858	0	0	58.9327	-1.1491	12.7744	27.8798	11.237	-11.3192	-25.3583	0.246787	-14.4841		20.853
																											9.3965	4.7594	6.25536	14.8317	2.89955	-23.2573	13.7902	-0.876369	10.9615	13.5338	0	0	57.7173	-1.21027	12.8821	26.3241	10.8666	-11.981	-25.2888	0.249664	-14.6299		21.0509
																											9.07495	4.68398	6.28456	15.0537	2.92051	-23.1481	13.7719	-0.895325	11.2283	13.5033	0	0	56.7339	-1.22775	12.2476	25.4474	10.2973	-12.1916	-24.6978	0.247433	-14.5168		21.2631
																											8.7924	4.58624	6.35365	15.3154	2.96425	-23.0736	13.6699	-0.914326	11.4953	13.3905	0	0	55.9786	-1.19258	11.043	25.1648	9.60229	-12.0431	-23.5833	0.240834	-14.1818		21.4908
																											8.56544	4.45887	6.46727	15.6429	3.03798	-23.0391	13.4757	-0.933662	11.7664	13.1874	0	0	55.3975	-1.10071	9.70295	25.2731	8.92636	-11.7205	-22.025	0.233382	-13.8023		21.7332
																											8.41044	4.29247	6.62085	16.0639	3.15201	-23.0531	13.1744	-0.954399	12.0566	12.8788	0	0	54.9207	-0.945517	8.68793	25.556	8.41221	-11.4006	-20.1685	0.229334	-13.5956		21.9874
																											8.34416	4.0771	6.80251	16.6075	3.32077	-23.1304	12.7418	-0.978527	12.3934	12.4401	0	0	54.5018	-0.719613	8.23098	25.8807	8.11904	-11.1651	-18.1725	0.231143	-13.688		22.2492
																											8.38412	3.80441	6.99436	17.3035	3.56034	-23.2932	12.1444	-1.00925	12.821	11.8372	0	0	54.1247	-0.424376	8.29522	26.2046	8.01327	-11.0036	-16.1623	0.238656	-14.071		22.514
																											8.54731	3.46854	7.17379	18.1806	3.88492	-23.57	11.3407	-1.05113	13.4016	11.0279	0	0	53.7815	-0.0745441	8.70154	26.5263	8.02072	-10.8772	-14.2175	0.249993	-14.6465		22.777
																											8.84771	3.0665	7.31633	19.2647	4.30397	-23.9883	10.2827	-1.10942	14.205	9.96499	0	0	53.4542	0.304317	9.25584	26.8393	8.0738	-10.7667	-12.3831	0.262706	-15.2883		23.0324
																											9.29545	2.59868	7.40054	20.5784	4.82072	-24.5635	8.91781	-1.18832	15.2833	8.59999	0	0	53.1134	0.681757	9.80914	27.1192	8.12989	-10.6782	-10.6876	0.274632	-15.8867		23.2742
																											9.89817	2.06956	7.41485	22.1425	5.43233	-25.287	7.19345	-1.28834	16.6345	6.89091	0	0	52.7308	1.0287	10.2728	27.3342	8.17386	-10.6221	-9.15449	0.284449	-16.3767		23.4973
																											10.6618	1.48692	7.36187	23.9766	6.13249	-26.1114	5.07185	-1.40358	18.168	4.81839	0	0	52.2926	1.3243	10.6129	27.4662	8.21314	-10.5919	-7.80359	0.291856	-16.7448		23.6991
																											11.588	0.859749	7.25902	26.0979	6.91564	-26.9422	2.56301	-1.51985	19.688	2.41309	0	0	51.8024	1.56126	10.8371	27.5217	8.26689	-10.5604	-6.63993	0.297398	-17.0193		23.8786
																											12.6698	0.197012	7.13336	28.5183	7.77921	-27.6462	-0.231889	-1.61547	20.9171	-0.216607	0	0	51.2725	1.74696	10.9803	27.5232	8.3534	-10.5015	-5.64557	0.301948	-17.244		24.0351
																											13.8906	-0.491792	7.01583	31.2421	8.72284	-28.0785	-3.09909	-1.66624	21.5615	-2.88204	0	0	50.7119	1.89895	11.0882	27.49	8.48118	-10.4181	-4.7855	0.306121	-17.4497		24.1671
																											15.2262	-1.19616	6.93877	34.2636	9.74687	-28.1194	-5.75244	-1.65328	21.3975	-5.35473	0	0	50.1215	2.03851	11.2002	27.4266	8.64596	-10.339	-4.02292	0.310108	-17.6457		24.2736
																											16.6495	-1.90495	6.93729	37.5651	10.853	-27.705	-7.9326	-1.56986	20.3333	-7.43541	0	0	49.4983	2.18554	11.3401	27.3287	8.8329	-10.2807	-3.32821	0.314127	-17.8429		24.3553
																											18.1345	-2.60735	7.0495	41.116	12.0459	-26.8434	-9.50255	-1.42335	18.4283	-9.01109	0	0	48.8416	2.35527	11.518	27.1937	9.02265	-10.2239	-2.67937	0.318768	-18.0701		24.4153
																											19.6585	-3.29235	7.30973	44.8744	13.3306	-25.6136	-10.4739	-1.23323	15.8923	-10.0693	0	0	48.155	2.55548	11.7397	27.0237	9.19813	-10.1408	-2.06242	0.32461	-18.3552		24.4583
																											21.2016	-3.94766	7.73778	48.7901	14.7042	-24.1508	-10.965	-1.027	13.0674	-10.6777	0	0	47.4426	2.78502	12.0125	26.8195	9.34776	-10.0395	-1.47285	0.331493	-18.6899		24.488
																											22.7472	-4.55919	8.32902	52.8112	16.1453	-22.6184	-11.1375	-0.834616	10.3722	-10.9533	0	0	46.706	3.03531	12.3415	26.5766	9.4643	-9.97004	-0.91416	0.338378	-19.0234		24.5067
																											24.2826	-5.11168	9.0503	56.8922	17.6068	-21.1623	-11.1453	-0.68182	8.19728	-11.03	0	0	45.9437	3.2938	12.7213	26.2899	9.54169	-9.98446	-0.392203	0.343975	-19.2935		24.5143
																											25.8004	-5.59115	9.84734	61.0009	19.0223	-19.8611	-11.1004	-0.584045	6.79253	-11.0215	0	0	45.1544	3.5478	13.1285	25.9621	9.57188	-10.095	0.0907245	0.347425	-19.4596		24.5098
																											27.2972	-5.98724	10.6621	65.1178	20.3239	-18.6958	-11.0558	-0.543074	6.20134	-10.9903	0	0	44.3387	3.78657	13.5243	25.6043	9.54591	-10.2673	0.537483	0.348549	-19.5136		24.4921
																											28.77	-6.29452	11.4515	69.2268	21.4636	-17.5657	-11.0041	-0.547985	6.27228	-10.9374	0	0	43.497	4.00217	13.8738	25.2264	9.45913	-10.4461	0.95229	0.347718	-19.4737		24.4608
																											30.2132	-6.51281	12.1949	73.3051	22.4232	-16.3395	-10.8965	-0.579908	6.7329	-10.8205	0	0	42.626	4.19022	14.1624	24.8271	9.3146	-10.5881	1.33648	0.345556	-19.3697		24.4161
																											31.6167	-6.64687	12.8897	77.3183	23.2108	-14.9109	-10.6721	-0.618172	7.28386	-10.585	0	0	41.7205	4.35036	14.3928	24.3972	9.11958	-10.6794	1.68807	0.3425	-19.2224		24.3587
																											32.9688	-6.70521	13.5416	81.2231	23.8482	-13.2341	-10.2876	-0.645803	7.68089	-10.1944	0	0	40.7781	4.48541	14.5649	23.9302	8.87787	-10.7324	2.00462	0.338498	-19.0292		24.2887
																											34.2603	-6.69753	14.1535	84.9717	24.3571	-11.3392	-9.73685	-0.653268	7.78801	-9.64618	0	0	39.8018	4.59908	14.6629	23.4292	8.58553	-10.7706	2.28596	0.333024	-18.7642		24.2062
																											35.4879	-6.63246	14.72	88.514	24.749	-9.33289	-9.05242	-0.640019	7.59783	-8.97229	0	0	38.7978	4.6936	14.6636	22.9025	8.23599	-10.8185	2.5346	0.325415	-18.3944		24.1111
																											36.6549	-6.51741	15.229	91.7979	25.0265	-7.38287	-8.28946	-0.613549	7.21736	-8.22332	0	0	37.7707	4.76903	14.5558	22.3553	7.82879	-10.9011	2.75465	0.315199	-17.8955		24.0029
																											37.7676	-6.36016	15.6729	94.7723	25.1951	-5.67828	-7.50059	-0.585845	6.81847	-7.44723	0	0	36.7226	4.82478	14.3437	21.7893	7.37119	-11.0392	2.95081	0.302229	-17.2579		23.881
																											38.8342	-6.17015	16.0569	97.3959	25.2737	-4.37504	-6.71838	-0.568456	6.56775	-6.67408	0	0	35.6565	4.86192	14.0326	21.2091	6.87235	-11.2324	3.12893	0.286728	-16.4901		23.745
																											39.8633	-5.95755	16.3951	99.6445	25.29	-3.5532	-5.95258	-0.568594	6.56974	-5.91335	0	0	34.5789	4.88347	13.6177	20.6267	6.33862	-11.4502	3.29676	0.269272	-15.6182		23.5955
																											40.865	-5.73141	16.7018	101.514	25.2718	-3.20682	-5.19674	-0.587895	6.84802	-5.15957	0	0	33.5002	4.89289	13.089	20.0592	5.77538	-11.6449	3.46318	0.250619	-14.6782		23.4349
																											41.8495	-5.4982	16.9918	103.013	25.2473	-3.26339	-4.43713	-0.623395	7.35897	-4.40051	0	0	32.4342	4.89176	12.4476	19.5217	5.19254	-11.7778	3.6358	0.231483	-13.7054		23.2673
																											42.8243	-5.26184	17.2828	104.162	25.2496	-3.61355	-3.65916	-0.669187	8.0163	-3.62336	0	0	31.3941	4.87904	11.7161	19.0239	4.607	-11.8328	3.81952	0.212474	-12.731		23.0976
																											43.7924	-5.0245	17.5938	104.978	25.3122	-4.13706	-2.85185	-0.717921	8.71354	-2.81891	0	0	30.3894	4.85221	10.9385	18.5684	4.04063	-11.8156	4.01677	0.194145	-11.7843		22.9301
																											44.7525	-4.78757	17.9397	105.48	25.4612	-4.72432	-2.01462	-0.76237	9.3472	-1.98785	0	0	29.4234	4.80951	10.168	18.1526	3.51511	-11.7453	4.22896	0.176993	-10.8925		22.7675
																											45.7	-4.55155	18.3281	105.679	25.7093	-5.29356	-1.16583	-0.797063	9.8402	-1.14867	0	0	28.4955	4.75095	9.45466	17.7729	3.04763	-11.6468	4.45776	0.161415	-10.0778		22.6112
																											46.6296	-4.31614	18.7561	105.58	26.0537	-5.7994	-0.340601	-0.819059	10.152	-0.335269	0	0	27.6044	4.67858	8.83397	17.4283	2.64779	-11.5412	4.70539	0.147662	-9.35509		22.4619
																											47.5363	-4.08057	19.206	105.181	26.4742	-6.22933	0.426272	-0.827414	10.2703	0.419442	0	0	26.751	4.59576	8.32026	17.1236	2.31605	-11.4395	4.9746	0.135803	-8.7295		22.3205
																											48.4147	-3.84497	19.6472	104.476	26.937	-6.59319	1.11461	-0.82237	10.1989	1.097	0	0	25.9381	4.50663	7.91149	16.8673	2.04595	-11.3427	5.26827	0.12576	-8.19808		22.1873
																											49.2581	-3.61136	20.0489	103.457	27.4084	-6.91406	1.71908	-0.805142	9.95479	1.69319	0	0	25.1679	4.41511	7.60136	16.6689	1.82872	-11.2482	5.58903	0.117394	-7.75428		22.0615
																											50.0581	-3.38298	20.3911	102.117	27.8642	-7.22512	2.24286	-0.778007	9.56959	2.21163	0	0	24.4425	4.32383	7.38548	16.5366	1.65606	-11.1528	5.93911	0.110566	-7.39133		21.9421
																											50.8068	-3.16112	20.6617	100.453	28.2849	-7.56551	2.69325	-0.743789	9.08259	2.65946	0	0	23.7626	4.23301	7.25599	16.4754	1.51952	-11.0523	6.31963	0.105137	-7.10239		21.8288
																											51.4992	-2.94227	20.8479	98.4624	28.6429	-7.96456	3.08049	-0.704513	8.52196	3.04644	0	0	23.127	4.14071	7.19363	16.484	1.40847	-10.9416	6.72845	0.100905	-6.87689		21.722
																											52.1329	-2.71921	20.9373	96.1535	28.9024	-8.42737	3.41737	-0.66058	7.8929	3.38496	0	0	22.531	4.04442	7.17026	16.5524	1.31085	-10.816	7.15832	0.0975902	-6.70008		21.6234
																											52.7075	-2.48562	20.9235	93.5401	29.03	-8.94637	3.71691	-0.611827	7.19259	3.68762	0	0	21.9684	3.94215	7.16592	16.6646	1.21826	-10.6756	7.5977	0.094951	-6.55923		21.5359
																											53.2227	-2.23977	20.8081	90.6409	29.0003	-9.52685	3.98888	-0.559223	6.43453	3.96371	0	0	21.4331	3.83325	7.17999	16.8022	1.12955	-10.5267	8.03424	0.0928828	-6.4488		21.4628
																											53.6777	-1.98438	20.5967	87.4764	28.7938	-10.196	4.23639	-0.505151	5.65294	4.21575	0	0	20.9196	3.71911	7.22078	16.9494	1.0476	-10.3785	8.4591	0.0913484	-6.36683		21.4068
																											54.0707	-1.72392	20.2937	84.0697	28.3914	-10.9898	4.45438	-0.452294	4.88687	4.43816	0	0	20.4236	3.60313	7.28766	17.0954	0.973388	-10.2367	8.86924	0.0902336	-6.30727		21.3692
																											54.399	-1.46277	19.9005	80.4458	27.7744	-11.9424	4.63088	-0.403021	4.17114	4.61858	0	0	19.9421	3.48938	7.36615	17.2347	0.903831	-10.101	9.26661	0.0893078	-6.25779		21.3508
																											54.6593	-1.20455	19.4149	76.6305	26.9273	-13.0836	4.75169	-0.359704	3.54084	4.7426	0	0	19.4734	3.38086	7.4375	17.3646	0.83447	-9.96739	9.65581	0.0883374	-6.20593		21.3523
																											54.8464	-0.952477	18.834	72.6497	25.8437	-14.4336	4.80354	-0.324752	3.03162	4.7968	0	0	19.0164	3.2785	7.48975	17.4821	0.762792	-9.83293	10.0411	0.0871848	-6.14431		21.3741
																											54.9531	-0.710238	18.1563	68.5286	24.5294	-15.9906	4.77358	-0.300142	2.67279	4.76837	0	0	18.5695	3.18167	7.51819	17.5842	0.688132	-9.69741	10.423	0.085771	-6.0687		21.4158
																											54.9694	-0.482943	17.3808	64.2904	23.0039	-17.7228	4.64703	-0.287094	2.48246	4.64266	0	0	18.1317	3.08941	7.51944	17.6699	0.60936	-9.56165	10.7947	0.0839584	-5.97174		21.4756
																											54.8837	-0.277045	16.5081	59.9556	21.2983	-19.5711	4.40609	-0.286225	2.46978	4.40199	0	0	17.7018	3.00118	7.48893	17.7406	0.523951	-9.42642	11.144	0.0815219	-5.84134		21.5503
																											54.6846	-0.0988567	15.5394	55.5439	19.4541	-21.4583	4.03454	-0.297704	2.63723	4.03026	0	0	17.2752	2.91676	7.42568	17.7968	0.43006	-9.29315	11.4572	0.0782754	-5.66751		21.6348
																											54.3643	0.0475186	14.4741	51.0796	17.5184	-23.2996	3.52994	-0.321457	2.9836	3.52515	0	0	16.8442	2.83561	7.33464	17.8373	0.328281	-9.16381	11.7245	0.0741717	-5.44762		21.7232
																											53.922	0.161544	13.3089	46.5985	15.5421	-25.015	2.91061	-0.35745	3.50801	2.90516	0	0	16.3999	2.75671	7.21955	17.8613	0.22021	-9.03797	11.9425	0.0692514	-5.18377		21.8098
																											53.3664	0.246303	12.0407	42.1514	13.5804	-26.5446	2.20655	-0.406042	4.21506	2.20058	0	0	15.9358	2.67923	7.07679	17.871	0.106419	-8.91141	12.1147	0.0635677	-4.87871		21.89
																											52.7157	0.307494	10.6774	37.8033	11.6956	-27.8557	1.44275	-0.467168	5.10263	1.43703	0	0	15.4485	2.60312	6.90028	17.8715	-0.0129912	-8.77961	12.2482	0.0571942	-4.53629		21.9612
																											51.9951	0.351935	9.25146	33.6304	9.95878	-28.9418	0.630725	-0.538673	6.13775	0.62711	0	0	14.9397	2.5291	6.69135	17.87	-0.136446	-8.64365	12.3492	0.0502457	-4.16262		22.0233
																											51.2343	0.386696	7.82509	29.7167	8.44045	-29.8196	-0.229487	-0.615393	7.2439	-0.227655	0	0	14.4168	2.45748	6.46216	17.8776	-0.260317	-8.51322	12.4192	0.0428259	-3.7632		22.0787
																											50.4654	0.419541	6.48127	26.1532	7.1933	-30.5284	-1.14232	-0.690334	8.31915	-1.1303	0	0	13.8942	2.38637	6.23116	17.9112	-0.379988	-8.40399	12.4559	0.0349838	-3.34066		22.1313
																											49.721	0.459292	5.30588	23.0354	6.23716	-31.1269	-2.11136	-0.757221	9.27392	-2.08376	0	0	13.3905	2.31141	6.01588	17.9943	-0.491281	-8.32803	12.4557	0.026806	-2.89964		22.1851
																											49.035	0.514879	4.3708	20.4591	5.55767	-31.6748	-3.13517	-0.812446	10.0583	-3.08694	0	0	12.9251	2.22688	5.8299	18.1555	-0.590501	-8.28512	12.4147	0.0185696	-2.45511		22.2419
																											48.4427	0.5926	3.72382	18.512	5.11918	-32.2007	-4.20056	-0.854817	10.6576	-4.12797	0	0	12.5159	2.12774	5.68285	18.4256	-0.673839	-8.26131	12.3263	0.0107653	-2.03363		22.3023
																											47.9772	0.694751	3.38965	17.26	4.88426	-32.6778	-5.26994	-0.883386	11.0603	-5.17179	0	0	12.1802	2.01018	5.57841	18.8355	-0.737132	-8.23556	12.1779	0.00392185	-1.66386		22.3654
[truncated: 98 more columns]
