# Supplementary material for: Identify the Alteration of Balance Control and Risk of Falling in Stroke Survivors During Obstacle Crossing Based on Kinematic Analysis
Source: Front Neurol. 2019 Jul 30;10:813. doi: 10.3389/fneur.2019.00813 (PMC6682676; doi:10.3389/fneur.2019.00813)
Supplement: Supplementary file 2 [file Data_Sheet_1.ZIP › Curve of Stroke and Control/normal/N2 curve.xlsx]

## Sheet: Sheet1
44																											48
huangjingsui:LHipAngles			huangjingsui:LKneeAngles			huangjingsui:LAnkleAngles			huangjingsui:LAbsAnkleAngle			huangjingsui:RHipAngles			huangjingsui:RKneeAngles			huangjingsui:RAnkleAngles				huangjingsui:RPelvisAngles					huangjingsui:LHipAngles			huangjingsui:LKneeAngles			huangjingsui:LAnkleAngles			huangjingsui:LAbsAnkleAngle			huangjingsui:RHipAngles			huangjingsui:RKneeAngles			huangjingsui:RAnkleAngles				huangjingsui:RPelvisAngles
X	Y	Z	X	Y	Z	X	Y	Z	X	Y	Z	X	Y	Z	X	Y	Z	X	Y	Z		X	Y	Z			X	Y	Z	X	Y	Z	X	Y	Z	X	Y	Z	X	Y	Z	X	Y	Z	X	Y	Z		X
deg	deg	deg	deg	deg	deg	deg	deg	deg	deg	deg	deg	deg	deg	deg	deg	deg	deg	deg	deg	deg		deg	deg	deg			deg	deg	deg	deg	deg	deg	deg	deg	deg	deg	deg	deg	deg	deg	deg	deg	deg	deg	deg	deg	deg		deg
21.4652	10.188	-14.6313	18.0719	-12.4458	-24.2566	-3.48755	-1.4492	11.7009	-3.41499	0	0	-6.66663	3.55951	-12.9816	7.39497	-13.4977	-17.4956	8.83166	-2.10337	28.0866		-3.83978	-3.58168	-7.06733			18.9683	10.0946	-15.6848	7.86635	-13.6794	-21.5694	-6.82087	-1.46012	11.804	-6.67597	0	0	-9.05768	3.47234	-15.4513	19.4079	-16.6178	-15.7075	15.5698	-1.98789	26.5834		-2.78211
21.3389	10.2144	-14.8771	15.9543	-12.5334	-24.2696	-3.97288	-1.47559	11.9499	-3.88665	0	0	-6.99862	3.60198	-13.0168	7.57687	-13.4971	-17.4821	9.39287	-2.11264	28.2055		-3.98505	-3.45048	-7.20359			18.7637	10.0927	-15.6137	8.84959	-13.803	-21.6746	-7.55117	-1.41634	11.3903	-7.4016	0	0	-8.93287	3.3234	-15.5361	21.184	-16.9357	-15.6554	14.54	-2.01533	26.9443		-2.94978
21.1963	10.2266	-15.1031	13.9816	-12.6017	-24.1754	-4.35994	-1.48969	12.0826	-4.26317	0	0	-7.32354	3.64874	-13.078	7.79149	-13.509	-17.4465	9.9562	-2.12184	28.3231		-4.13366	-3.33333	-7.3287			18.5665	10.1017	-15.5743	9.83029	-13.9484	-21.432	-8.29759	-1.3531	10.7906	-8.14987	0	0	-8.64937	3.13784	-15.6294	23.223	-17.2793	-15.552	13.0375	-2.04314	27.3076		-3.12254
21.0409	10.223	-15.3054	12.1801	-12.6514	-23.9789	-4.64345	-1.49317	12.1154	-4.5398	0	0	-7.64607	3.69882	-13.1663	8.03251	-13.5326	-17.3894	10.5149	-2.13118	28.4424		-4.28101	-3.23071	-7.44235			18.3714	10.1215	-15.5686	10.8099	-14.1068	-20.7688	-8.95504	-1.26352	9.93716	-8.81961	0	0	-8.19772	2.91622	-15.7345	25.5248	-17.6446	-15.3834	11.0036	-2.06843	27.6361		-3.29833
20.8758	10.2024	-15.4804	10.5725	-12.685	-23.695	-4.83039	-1.48822	12.0688	-4.72338	0	0	-7.97073	3.75117	-13.2821	8.29342	-13.5667	-17.3115	11.0627	-2.14095	28.5668		-4.42292	-3.1422	-7.5447			18.1718	10.1514	-15.5942	11.7914	-14.271	-19.7102	-9.44491	-1.14941	8.84343	-9.33162	0	0	-7.57304	2.66074	-15.853	28.0809	-18.027	-15.1389	8.41642	-2.08651	27.8696		-3.4751
20.7037	10.1641	-15.6248	9.17769	-12.7058	-23.3452	-4.93758	-1.47687	11.9619	-4.8301	0	0	-8.30145	3.80481	-13.4252	8.56809	-13.6107	-17.2146	11.5942	-2.15143	28.7		-4.55625	-3.06624	-7.63625			17.9598	10.1901	-15.6454	12.7702	-14.436	-18.3796	-9.73385	-1.02087	7.60348	-9.64744	0	0	-6.77548	2.37563	-15.985	30.874	-18.4208	-14.8128	5.31676	-2.09093	27.9266		-3.65091
20.5265	10.108	-15.7357	8.00938	-12.7181	-22.9541	-4.98682	-1.46071	11.8096	-4.881	0	0	-8.64143	3.8587	-13.5939	8.85122	-13.664	-17.1013	12.1046	-2.16295	28.846		-4.6794	-3.00012	-7.71776			17.7263	10.2358	-15.7135	13.7303	-14.598	-16.9618	-9.82961	-0.892447	6.35757	-9.76857	0	0	-5.80999	2.06697	-16.1283	33.8791	-18.8198	-14.4054	1.82963	-2.0745	27.7146		-3.82397
20.3453	10.0349	-15.8107	7.07583	-12.7263	-22.5491	-5.00049	-1.44099	11.6234	-4.89769	0	0	-8.99297	3.91189	-13.7857	9.13898	-13.7266	-16.9749	12.5905	-2.17582	29.0086		-4.79243	-2.94007	-7.79009			17.4622	10.2861	-15.788	14.6465	-14.7535	-15.6458	-9.76405	-0.778163	5.24361	-9.72279	0	0	-4.68594	1.7428	-16.2788	37.0644	-19.2166	-13.9237	-1.83469	-2.03116	27.1514		-3.99261
20.1603	9.9463	-15.8484	6.37881	-12.7343	-22.1604	-4.99953	-1.41909	11.4163	-4.90037	0	0	-9.35735	3.96349	-13.9973	9.42954	-13.7991	-16.8396	13.0495	-2.19031	29.1911		-4.89685	-2.88152	-7.85393			17.1584	10.3378	-15.8589	15.4894	-14.8988	-14.5769	-9.57694	-0.687863	4.36055	-9.54896	0	0	-3.41663	1.4127	-16.4308	40.3929	-19.6031	-13.3817	-5.41225	-1.9581	26.189		-4.15556
19.9709	9.84452	-15.8481	5.91298	-12.746	-21.8225	-5.00395	-1.39699	11.2071	-4.90829	0	0	-9.7347	4.01255	-14.2241	9.72372	-13.8829	-16.7004	13.4795	-2.20666	29.3962		-4.99528	-2.81937	-7.90962			16.8071	10.3874	-15.9174	16.2318	-15.0309	-13.8328	-9.30572	-0.626008	3.75444	-9.28557	0	0	-2.01822	1.0873	-16.577	43.8242	-19.9696	-12.7997	-8.64359	-1.85673	24.8269		-4.31172
19.7757	9.73265	-15.8108	5.66584	-12.7642	-21.5748	-5.03436	-1.37743	11.0217	-4.94127	0	0	-10.1238	4.05815	-14.4609	10.0256	-13.9801	-16.5621	13.8789	-2.225	29.6253		-5.09069	-2.74841	-7.95687			16.4021	10.4309	-15.9574	16.8532	-15.1476	-13.4222	-8.97989	-0.592139	3.42219	-8.96374	0	0	-0.50882	0.777639	-16.7094	47.316	-20.3055	-12.2032	-11.3324	-1.73197	23.1085		-4.4604
19.5726	9.61455	-15.7385	5.61825	-12.7912	-21.458	-5.11331	-1.36373	10.8916	-5.02096	0	0	-10.5218	4.09914	-14.7022	10.3428	-14.0939	-16.4297	14.245	-2.24537	29.8785		-5.18585	-2.66369	-7.99465			15.94	10.4642	-15.9764	17.3424	-15.2484	-13.2978	-8.61889	-0.582066	3.32333	-8.60429	0	0	1.09263	0.494511	-16.82	50.8261	-20.5993	-11.6209	-13.3766	-1.59044	21.1045		-4.60124
19.3591	9.49472	-15.6352	5.74601	-12.8283	-21.5069	-5.26542	-1.35903	10.847	-5.17109	0	0	-10.9241	4.13414	-14.942	10.6872	-14.2285	-16.3073	14.5734	-2.26768	30.1544		-5.28263	-2.56084	-8.02101			15.4196	10.4831	-15.9755	17.697	-15.3338	-13.3768	-8.23334	-0.589365	3.39497	-8.21879	0	0	2.76737	0.247534	-16.9014	54.3136	-20.8393	-11.0819	-14.7653	-1.43882	18.8958		-4.73424
19.1328	9.37808	-15.5064	6.02214	-12.8762	-21.7396	-5.51661	-1.36518	10.9054	-5.41668	0	0	-11.3242	4.16142	-15.1746	11.0746	-14.3889	-16.1979	14.8561	-2.29173	30.4501		-5.38162	-2.43643	-8.0331			14.8428	10.4834	-15.9593	17.922	-15.405	-13.5643	-7.8285	-0.606961	3.56762	-7.81324	0	0	4.49765	0.0445786	-16.9479	57.7402	-21.015	-10.6133	-15.5537	-1.28304	16.5641		-4.85982
18.8914	9.26991	-15.359	6.41966	-12.9346	-22.1456	-5.89148	-1.38142	11.0595	-5.7817	0	0	-11.7131	4.17879	-15.3947	11.5252	-14.5807	-16.103	15.0808	-2.31723	30.7617		-5.48213	-2.28807	-8.02732			14.2137	10.4614	-15.9351	18.0269	-15.4637	-13.7731	-7.40787	-0.628602	3.77987	-7.39167	0	0	6.26755	-0.108851	-16.9561	61.0714	-21.1177	-10.237	-15.8332	-1.12812	14.1879		-4.97869
18.6333	9.17544	-15.2013	6.9142	-13.0023	-22.6766	-6.40755	-1.40337	11.2676	-6.28355	0	0	-12.0795	4.18365	-15.598	12.0624	-14.8096	-16.0222	15.2284	-2.34385	31.0848		-5.5823	-2.11455	-7.99941			13.5389	10.414	-15.9121	18.0246	-15.5122	-13.937	-6.9753	-0.649877	3.98844	-6.95833	0	0	8.06331	-0.209892	-16.9253	64.2773	-21.1421	-9.96721	-15.7068	-0.978428	11.8432		-5.09189
18.358	9.09971	-15.0421	7.486	-13.0771	-23.2444	-7.06451	-1.42278	11.4512	-6.92319	0	0	-12.4091	4.17288	-15.7808	12.7125	-15.0808	-15.9537	15.2725	-2.37127	31.4153		-5.67964	-1.91571	-7.9449			12.826	10.3387	-15.9005	17.9292	-15.5525	-14.0147	-6.53516	-0.668541	4.17132	-6.51777	0	0	9.87367	-0.258572	-16.8577	67.3336	-21.0866	-9.80837	-15.2732	-0.837751	9.6023		-5.20066
18.0663	9.04725	-14.8904	8.12053	-13.1556	-23.7284	-7.83091	-1.42855	11.5057	-7.67259	0	0	-12.685	4.14297	-15.9407	13.5036	-15.3982	-15.894	15.1778	-2.39924	31.7501		-5.77172	-1.6924	-7.85933			12.0839	10.2338	-15.9105	17.7555	-15.5866	-13.9895	-6.09165	-0.684334	4.326	-6.07423	0	0	11.6897	-0.257571	-16.7584	70.2218	-20.954	-9.75441	-14.6183	-0.709335	7.53029		-5.30651
17.7604	9.02175	-14.7547	8.80776	-13.234	-23.9948	-8.63633	-1.4093	11.3237	-8.46696	0	0	-12.888	4.09016	-16.0762	14.4638	-15.7634	-15.8383	14.9003	-2.42763	32.0874		-5.8568	-1.44626	-7.7387			11.3214	10.0987	-15.9515	17.5185	-15.6161	-13.8655	-5.64866	-0.698581	4.46549	-5.63145	0	0	13.5048	-0.212029	-16.6348	72.9297	-20.7508	-9.78869	-13.8121	-0.595683	5.67961		-5.41101
17.444	9.02578	-14.6419	9.54015	-13.309	-23.9236	-9.38045	-1.35675	10.8253	-9.21205	0	0	-12.9968	4.01069	-16.1868	15.6198	-16.1752	-15.7808	14.3869	-2.45638	32.4265		-5.93449	-1.17954	-7.57976			10.5471	9.93353	-16.031	17.2316	-15.6415	-13.6653	-5.21071	-0.71382	4.61463	-5.19377	0	0	15.314	-0.128979	-16.4961	75.4506	-20.4868	-9.88558	-12.9079	-0.498308	4.08429		-5.51574
17.1209	9.06066	-14.5574	10.3097	-13.3797	-23.4399	-9.96385	-1.26859	9.98558	-9.81141	0	0	-12.9901	3.90091	-16.2731	16.9951	-16.6288	-15.7147	13.5779	-2.48541	32.7664		-6.00593	-0.894914	-7.38025			9.76884	9.73949	-16.1541	16.9061	-15.6631	-13.4265	-4.78457	-0.733525	4.80738	-4.7677	0	0	17.114	-0.0167861	-16.3521	77.7831	-20.1738	-10.013	-11.9444	-0.417507	2.75558		-5.62221
16.7943	9.12611	-14.5045	11.1049	-13.448	-22.5388	-10.3262	-1.1495	8.84423	-10.2021	0	0	-12.8475	3.75781	-16.3368	18.6083	-17.1162	-15.6324	12.4089	-2.51437	33.1027		-6.07371	-0.595419	-7.13918			8.99316	9.51871	-16.3228	16.5503	-15.6805	-13.1972	-4.38038	-0.761769	5.08347	-4.36312	0	0	18.9023	0.115474	-16.2124	79.9297	-19.8244	-10.1364	-10.9477	-0.352288	1.68085		-5.73175
16.466	9.2204	-14.4846	11.9088	-13.5191	-21.2949	-10.4648	-1.0101	7.49925	-10.3743	0	0	-12.5516	3.57917	-16.3811	20.4715	-17.6264	-15.5247	10.8177	-2.54222	33.4238		-6.14144	-0.284321	-6.85683			8.22522	9.27404	-16.5357	16.1694	-15.6931	-13.0286	-4.01085	-0.802598	5.48214	-3.99248	0	0	20.6771	0.258788	-16.0854	81.8956	-19.4508	-10.2221	-9.93421	-0.300452	0.825776		-5.84546
16.1357	9.34018	-14.4972	12.6992	-13.5994	-19.849	-10.42	-0.864562	6.08617	-10.3606	0	0	-12.0893	3.36408	-16.4102	22.5895	-18.1466	-15.3819	8.75283	-2.56678	33.7051		-6.21312	0.0348585	-6.53484			7.46876	9.00918	-16.7881	15.7671	-15.7004	-12.9629	-3.68832	-0.859086	6.03285	-3.66786	0	0	22.4367	0.4047	-15.9774	83.6871	-19.0642	-10.2422	-8.914	-0.258926	0.140501		-5.96405
15.7999	9.48078	-14.5405	13.4502	-13.6936	-18.3731	-10.2463	-0.727544	4.74888	-10.2108	0	0	-11.4532	3.11323	-16.4293	24.959	-18.6633	-15.1931	6.18925	-2.58423	33.9037		-6.2924	0.358471	-6.17614			6.72607	8.7283	-17.0723	15.3474	-15.7017	-13.022	-3.42049	-0.932225	6.74419	-3.3968	0	0	24.1792	0.546001	-15.8918	85.3105	-18.6737	-10.1772	-7.89369	-0.224237	-0.432003		-6.08787
15.4531	9.63634	-14.6112	14.1373	-13.8032	-17.0287	-9.99166	-0.611067	3.6079	-9.97166	0	0	-10.6419	2.82931	-16.4441	27.5687	-19.164	-14.948	3.14734	-2.58897	33.9575		-6.38211	0.682795	-5.78487			5.99808	8.43601	-17.3777	14.9161	-15.6965	-13.1989	-3.2069	-1.02012	7.5963	-3.17873	0	0	25.9025	0.677078	-15.8295	86.7708	-18.2863	-10.0189	-6.87891	-0.193047	-0.946682		-6.21687
15.0877	9.80023	-14.7053	14.74	-13.926	-15.9332	-9.69196	-0.522466	2.738	-9.68079	0	0	-9.65969	2.51708	-16.4601	30.4001	-19.638	-14.6379	-0.287561	-2.57417	33.7893		-6.48395	1.00419	-5.3662			5.28479	8.13712	-17.6922	14.4814	-15.6841	-13.4591	-3.03803	-1.11802	8.54134	-3.0043	0	0	27.604	0.794266	-15.7881	88.0717	-17.9068	-9.77006	-5.87583	-0.162649	-1.44814		-6.35055
14.6953	9.96539	-14.8183	15.2448	-14.0572	-15.1445	-9.37123	-0.464016	2.16341	-9.36449	0	0	-8.51619	2.18348	-16.4824	33.4286	-20.0775	-14.2576	-3.95589	-2.53325	33.3206		-6.59829	1.31927	-4.9261			4.58535	7.83647	-18.0026	14.0526	-15.6636	-13.7516	-2.89778	-1.21938	9.51486	-2.85788	0	0	29.2809	0.895893	-15.7628	89.2143	-17.5378	-9.44424	-4.89168	-0.131328	-1.9646		-6.48803
14.268	10.1248	-14.9452	15.6454	-14.1906	-14.6633	-9.04061	-0.433921	1.86739	-9.03576	0	0	-7.22495	1.83732	-16.5146	36.6252	-20.4774	-13.8069	-7.63639	-2.46186	32.4908		-6.7243	1.62505	-4.4711			3.89845	7.53864	-18.2962	13.6385	-15.6347	-14.0268	-2.76837	-1.31762	10.4531	-2.72239	0	0	30.9298	0.982369	-15.747	90.1984	-17.1801	-9.06276	-3.93447	-0.098497	-2.50562		-6.62809
13.7994	10.2717	-15.0812	15.9419	-14.3201	-14.4457	-8.69984	-0.427698	1.80615	-8.69549	0	0	-5.80212	1.48897	-16.5586	39.9581	-20.835	-13.2926	-11.0841	-2.35942	31.2728		-6.86005	1.91903	-4.00798			3.2225	7.24786	-18.5612	13.2449	-15.5971	-14.2515	-2.63543	-1.40778	11.3092	-2.58422	0	0	32.5472	1.05585	-15.733	91.0223	-16.8332	-8.65175	-3.01223	-0.0646359	-3.06313		-6.7693
13.286	10.4001	-15.2213	16.1392	-14.4403	-14.4211	-8.34305	-0.439246	1.91976	-8.33834	0	0	-4.26488	1.14965	-16.6142	43.3944	-21.1484	-12.7281	-14.0808	-2.22926	29.6784		-7.00286	2.19939	-3.54347			2.5561	6.96776	-18.7881	12.8742	-15.5515	-14.4164	-2.49113	-1.48746	12.0617	-2.4361	0	0	34.1291	1.11996	-15.7125	91.6834	-16.4954	-8.2386	-2.13222	-0.0310413	-3.61569		-6.90999
12.7276	10.5048	-15.3605	16.2458	-14.547	-14.5098	-7.96546	-0.461795	2.14157	-7.95986	0	0	-2.63014	0.830663	-16.6797	46.9016	-21.4163	-12.134	-16.4769	-2.07733	27.7511		-7.14961	2.46501	-3.08394			1.89805	6.70124	-18.97	12.5249	-15.4993	-14.5336	-2.33477	-1.55682	12.7131	-2.2775	0	0	35.6716	1.17939	-15.6784	92.1794	-16.1646	-7.84863	-1.30032	0.00054438	-4.13459		-7.04845
12.1272	10.582	-15.4947	16.272	-14.6375	-14.6382	-7.56682	-0.488929	2.40838	-7.56009	0	0	-0.913638	0.542573	-16.7514	50.4484	-21.6363	-11.5354	-18.2065	-1.91037	25.5516		-7.29707	2.71538	-2.63514			1.24761	6.45048	-19.1036	12.1929	-15.4426	-14.6289	-2.1709	-1.61778	13.283	-2.11279	0	0	37.1707	1.23931	-15.6244	92.5086	-15.8388	-7.50284	-0.520821	0.0283121	-4.59021		-7.183
11.491	10.6285	-15.6202	16.2284	-14.7105	-14.7491	-7.15098	-0.515663	2.67115	-7.14317	0	0	0.870684	0.294375	-16.8252	54.0054	-21.8049	-10.9603	-19.2795	-1.73469	23.1465		-7.44233	2.9506	-2.20196			0.604634	6.21679	-19.1886	11.8728	-15.3837	-14.7325	-2.00669	-1.67319	13.7987	-1.94875	0	0	38.6221	1.30496	-15.5463	92.6705	-15.516	-7.2167	0.203541	0.0507187	-4.95744		-7.31201
10.8272	10.6426	-15.7342	16.1254	-14.7663	-14.8078	-6.72404	-0.539159	2.902	-6.71538	0	0	2.7107	0.0928882	-16.8969	57.5451	-21.9177	-10.4355	-19.7588	-1.55561	20.6026		-7.58301	3.17129	-1.78823			-0.0303544	6.00075	-19.2283	11.5594	-15.3251	-14.8706	-1.84918	-1.72593	14.2873	-1.79196	0	0	40.0217	1.38108	-15.4423	92.6663	-15.1953	-6.99968	0.871341	0.0667301	-5.21961		-7.43406
10.1451	10.6235	-15.8356	15.9721	-14.8063	-14.8019	-6.2932	-0.558812	3.09503	-6.28398	0	0	4.59587	-0.0577766	-16.9631	61.0425	-21.9704	-9.98386	-19.7367	-1.37755	17.9859		-7.71733	3.37835	-1.39667			-0.656227	5.80236	-19.2291	11.2484	-15.2694	-15.0607	-1.70341	-1.77833	14.7707	-1.6471	0	0	41.3652	1.4715	-15.3125	92.4988	-14.8761	-6.85619	1.48197	0.0758975	-5.36961		-7.54793
9.45352	10.5714	-15.9243	15.7762	-14.8333	-14.7386	-5.86617	-0.575933	3.26313	-5.85663	0	0	6.51676	-0.156417	-17.022	64.4747	-21.9592	-9.62087	-19.3155	-1.20429	15.3629		-7.84413	3.57283	-1.02881			-1.27125	5.62096	-19.1996	10.9378	-15.2191	-15.3084	-1.57134	-1.83184	15.2621	-1.51591	0	0	42.6482	1.57894	-15.1593	92.1724	-14.5591	-6.78677	2.03525	0.0783316	-5.40943		-7.65266
8.75987	10.4871	-16.002	15.5439	-14.8505	-14.6381	-5.45011	-0.593208	3.43268	-5.4403	0	0	8.46449	-0.204713	-17.0736	67.8213	-21.8825	-9.35295	-18.5948	-1.03917	12.7999		-7.96288	3.7558	-0.685057			-1.87315	5.45563	-19.1502	10.6281	-15.1766	-15.6077	-1.45128	-1.88684	15.7648	-1.39668	0	0	43.8667	1.70465	-14.9868	91.6933	-14.2459	-6.78927	2.53081	0.0745698	-5.34789		-7.74755
8.06944	10.3723	-16.0719	15.2802	-14.8609	-14.5268	-5.05066	-0.614053	3.63719	-5.04046	0	0	10.4304	-0.206894	-17.1196	71.0646	-21.7411	-9.17631	-17.6637	-0.885137	10.3608		-8.07351	3.92816	-0.364772			-2.45937	5.30513	-19.0923	10.322	-15.1436	-15.9409	-1.33767	-1.94254	16.2715	-1.28408	0	0	45.0163	1.84852	-14.8008	91.0684	-13.9387	-6.86026	2.96772	0.065378	-5.19747		-7.83219
7.38509	10.2291	-16.1381	14.9891	-14.8674	-14.4308	-4.6722	-0.64175	3.90878	-4.66131	0	0	12.406	-0.169318	-17.1628	74.1899	-21.5387	-9.07745	-16.5969	-0.744591	8.10137		-8.17624	4.09059	-0.0664319			-3.02713	5.16823	-19.0371	10.0248	-15.1213	-16.2814	-1.22123	-1.9971	16.7651	-1.16931	0	0	46.0928	2.00896	-14.6075	90.3054	-13.6403	-6.99588	3.34402	0.0515406	-4.9709		-7.90638
6.70763	10.0601	-16.2051	14.6741	-14.8721	-14.3697	-4.31859	-0.678571	4.26956	-4.30658	0	0	14.3831	-0.0997177	-17.2066	77.185	-21.2808	-9.03469	-15.4533	-0.61921	6.06381		-8.27148	4.24342	0.212217			-3.57378	5.04373	-18.9949	9.7432	-15.1103	-16.5973	-1.08991	-2.0479	17.2225	-1.04103	0	0	47.0921	2.18315	-14.4141	89.4127	-13.3543	-7.19205	3.65653	0.0337055	-4.67864		-7.97022
6.03631	9.8681	-16.2777	14.3387	-14.8759	-14.3538	-3.99337	-0.725313	4.72706	-3.97976	0	0	16.3544	-0.00656102	-17.2534	80.0407	-20.9747	-9.0207	-14.276	-0.509714	4.27154		-8.35955	4.38662	0.47393			-4.09691	4.93065	-18.9741	9.48441	-15.1103	-16.8575	-0.930598	-2.09213	17.6189	-0.886941	0	0	48.0102	2.36721	-14.227	88.3986	-13.0838	-7.4443	3.90104	0.0122856	-4.32731		-8.02399
5.36969	9.65633	-16.3596	13.9865	-14.8791	-14.3835	-3.69865	-0.781384	5.27507	-3.68297	0	0	18.3136	0.101787	-17.3045	82.7501	-20.628	-9.00543	-13.0932	-0.415731	2.72634		-8.44057	4.51982	0.721786			-4.59461	4.82824	-18.9808	9.2548	-15.1206	-17.0368	-0.731649	-2.12735	17.9333	-0.696101	0	0	48.8431	2.55656	-14.0527	87.2713	-12.8324	-7.74746	4.07253	-0.012574	-3.91915		-8.06817
4.70625	9.42802	-16.4542	13.6214	-14.8812	-14.4519	-3.43413	-0.845289	5.89844	-3.41592	0	0	20.2556	0.217694	-17.359	85.3082	-20.248	-8.95949	-11.9208	-0.335804	1.409		-8.51438	4.6423	0.958959			-5.06557	4.73613	-19.0181	9.05911	-15.1398	-17.1197	-0.485085	-2.15204	18.1529	-0.460941	0	0	49.5871	2.74617	-13.8967	86.0388	-12.603	-8.09498	4.16579	-0.0409441	-3.45287		-8.10331
4.0449	9.18646	-16.5631	13.2471	-14.8814	-14.5485	-3.19725	-0.915197	6.57876	-3.17617	0	0	22.1768	0.334881	-17.4138	87.711	-19.841	-8.85735	-10.7654	-0.267568	0.283124		-8.58055	4.75306	1.18857			-5.50925	4.6543	-19.0862	8.90002	-15.1665	-17.1032	-0.188255	-2.16588	18.2759	-0.178759	0	0	50.2386	2.93083	-13.7633	84.7088	-12.398	-8.4785	4.17629	-0.0730198	-2.92514		-8.13005
3.38531	8.93492	-16.6872	12.8672	-14.8788	-14.6637	-2.98411	-0.989437	7.29919	-2.9599	0	0	24.0747	0.448837	-17.4637	89.9551	-19.4126	-8.67966	-9.62812	-0.208068	-0.698827		-8.63847	4.85085	1.41353			-5.92593	4.58305	-19.1821	8.77825	-15.1995	-16.996	0.156031	-2.16988	18.3113	0.14813	0	0	50.7945	3.1056	-13.656	83.2887	-12.2196	-8.88807	4.10104	-0.109031	-2.33208		-8.14908
2.72803	8.67649	-16.8261	12.4851	-14.8728	-14.7906	-2.79033	-1.06673	8.04682	-2.76284	0	0	25.9478	0.55706	-17.5018	92.0366	-18.9667	-8.41543	-8.50808	-0.154214	-1.58726		-8.68742	4.93422	1.63643			-6.31675	4.52307	-19.2999	8.69299	-15.2379	-16.8167	0.540492	-2.16614	18.2781	0.513221	0	0	51.2519	3.26587	-13.5772	81.7852	-12.0693	-9.31204	3.93951	-0.149117	-1.67132		-8.161
2.07452	8.41413	-16.9784	12.104	-14.8629	-14.9253	-2.61148	-1.1462	8.81248	-2.58063	0	0	27.795	0.659041	-17.5198	93.9513	-18.5065	-8.06261	-7.40549	-0.103235	-2.42756		-8.72692	5.00167	1.85951			-6.68364	4.47529	-19.4316	8.64255	-15.2813	-16.5897	0.955245	-2.15749	18.2013	0.907445	0	0	51.6084	3.40777	-13.5285	80.2048	-11.9482	-9.73819	3.69439	-0.193281	-0.942825		-8.16641
1.42698	8.15042	-17.1421	11.7274	-14.8495	-15.0643	-2.44299	-1.22703	9.58814	-2.40884	0	0	29.6156	0.756229	-17.5096	95.6942	-18.0347	-7.62807	-6.32351	-0.0530929	-3.25306		-8.75645	5.05157	2.08457			-7.02924	4.44085	-19.5674	8.62487	-15.3301	-16.3411	1.38971	-2.14692	18.1074	1.32088	0	0	51.8624	3.52822	-13.5102	78.5533	-11.8569	-10.1544	3.37203	-0.24134	-0.149745		-8.16575
0.788124	7.88763	-17.3149	11.3594	-14.8331	-15.2021	-2.27981	-1.30822	10.3636	-2.2426	0	0	31.4083	0.851633	-17.4632	97.2592	-17.5536	-7.12598	-5.2687	-0.00273306	-4.08078		-8.77571	5.08232	2.31302			-7.3567	4.42104	-19.6963	8.63769	-15.3844	-16.0942	1.83421	-2.13696	18.0188	1.74423	0	0	52.0126	3.62506	-13.5223	76.8362	-11.796	-10.5503	2.98244	-0.292961	0.702164		-8.1593
0.160973	7.62765	-17.4944	11.0043	-14.8146	-15.3305	-2.11622	-1.38831	11.1248	-2.07644	0	0	33.1715	0.949437	-17.3743	98.6401	-17.0659	-6.57576	-4.25031	0.0478226	-4.90999		-8.78426	5.09237	2.54593			-7.66958	4.41709	-19.8072	8.67857	-15.4442	-15.866	2.28112	-2.1291	17.9488	2.17005	0	0	52.059	3.69711	-13.564	75.0579	-11.7661	-10.9174	2.53874	-0.347682	1.6049		-8.14722
-0.451556	7.37197	-17.678	10.667	-14.7953	-15.4384	-1.94609	-1.46545	11.8542	-1.90458	0	0	34.9024	1.05446	-17.2385	99.8305	-16.5745	-5.99916	-3.27873	0.0976005	-5.72444		-8.7815	5.08025	2.78405			-7.97152	4.43018	-19.8896	8.74468	-15.5082	-15.6655	2.72554	-2.12346	17.8986	2.59354	0	0	52.002	3.74419	-13.6342	73.2224	-11.7679	-11.2509	2.05609	-0.405	2.54961		-8.12943
-1.04685	7.12172	-17.8636	10.3525	-14.7766	-15.5151	-1.76362	-1.53765	12.5334	-1.72158	0	0	36.5971	1.17167	-17.0542	100.824	-16.0833	-5.41751	-2.36362	0.144932	-6.49672		-8.76665	5.04467	3.02797			-8.26603	4.46117	-19.9342	8.83266	-15.5742	-15.4943	3.16531	-2.11894	17.8582	3.01265	0	0	51.8432	3.76706	-13.7315	71.3326	-11.802	-11.5489	1.55013	-0.464436	3.52774		-8.10572
-1.62269	6.87771	-18.0493	10.0649	-14.7602	-15.5522	-1.5642	-1.6032	13.1469	-1.52319	0	0	38.2505	1.30565	-16.8225	101.617	-15.5966	-4.8492	-1.51241	0.187809	-7.19429		-8.73903	4.98456	3.27821			-8.55625	4.51062	-19.9339	8.93856	-15.6391	-15.3499	3.60018	-2.11372	17.8117	3.4274	0	0	51.5851	3.76728	-13.854	69.3909	-11.8697	-11.8133	1.03531	-0.525599	4.53215		-8.07565
-2.17735	6.64059	-18.2331	9.80775	-14.7477	-15.5467	-1.34503	-1.66106	13.6859	-1.30684	0	0	39.8566	1.46007	-16.5474	102.205	-15.1195	-4.30818	-0.729223	0.224251	-7.78548		-8.69809	4.89902	3.53535			-8.84459	4.57859	-19.8839	9.05784	-15.6995	-15.2298	4.03041	-2.10624	17.7449	3.83836	0	0	51.2311	3.74714	-13.9999	67.3984	-11.972	-12.0486	0.523155	-0.588238	5.55792		-8.03866
-2.70964	6.41079	-18.4135	9.58335	-14.7409	-15.502	-1.10529	-1.71105	14.1497	-1.07175	0	0	41.4082	1.63745	-16.2354	102.585	-14.6574	-3.80333	-0.0146738	0.252621	-8.24458		-8.64357	4.78738	3.80013			-9.13272	4.66457	-19.7826	9.1857	-15.7528	-15.1346	4.45546	-2.09592	17.6527	4.24526	0	0	50.7855	3.70947	-14.167	65.3559	-12.1101	-12.2611	0.0211938	-0.652247	6.60242		-7.99402
-3.21892	6.18874	-18.5887	9.39293	-14.7416	-15.4264	-0.845703	-1.75377	14.5444	-0.818599	0	0	42.8977	1.83884	-15.8948	102.76	-14.2163	-3.33922	0.633781	0.271844	-8.55504		-8.57532	4.64933	4.07351			-9.42123	4.76753	-19.6315	9.31758	-15.7975	-15.0696	4.87372	-2.08355	17.5421	4.64656	0	0	50.2532	3.65739	-14.3531	63.2637	-12.2848	-12.4586	-0.4675	-0.717652	7.66514		-7.94094
-3.70501	5.9749	-18.7568	9.23667	-14.7511	-15.3315	-0.568038	-1.79025	14.8804	-0.548987	0	0	44.3171	2.0637	-15.5356	102.729	-13.802	-2.91725	1.221	0.281518	-8.7111		-8.49322	4.48481	4.35664			-9.70966	4.88594	-19.4348	9.44992	-15.8336	-15.0426	5.28346	-2.07102	17.4299	5.04022	0	0	49.6398	3.59415	-14.5559	61.1214	-12.4963	-12.6484	-0.943893	-0.784569	8.74696		-7.87853
-4.16823	5.76985	-18.9158	9.1141	-14.7705	-15.2285	-0.274413	-1.82152	15.1675	-0.264854	0	0	45.6585	2.30992	-15.1684	102.497	-13.4199	-2.53785	1.75295	0.281902	-8.71728		-8.3971	4.29408	4.65091			-9.9966	5.01777	-19.1996	9.58095	-15.8626	-15.0597	5.68421	-2.06058	17.3363	5.42519	0	0	48.9514	3.52298	-14.773	58.9291	-12.7441	-12.8374	-1.41164	-0.853147	9.84914		-7.8059
-4.60918	5.57436	-19.0634	9.02431	-14.8002	-15.1249	0.0329497	-1.84816	15.4116	0.0317649	0	0	46.9141	2.57389	-14.804	102.068	-13.0754	-2.20229	2.2354	0.273812	-8.5868		-8.28689	4.07789	4.95787			-10.2797	5.16072	-18.9351	9.71144	-15.887	-15.1206	6.0775	-2.05386	17.276	5.80235	0	0	48.1943	3.4468	-15.0017	56.6872	-13.0262	-13.0301	-1.87529	-0.923486	10.972		-7.72219
-5.02878	5.38934	-19.197	8.9661	-14.8404	-15.0229	0.351726	-1.87009	15.6121	0.338749	0	0	48.0769	2.85075	-14.4525	101.449	-12.7726	-1.91456	2.6728	0.258449	-8.33874		-8.16272	3.83723	5.27914			-10.5559	5.31235	-18.6518	9.84471	-15.9092	-15.2155	6.46649	-2.0512	17.2521	6.1744	0	0	47.3749	3.36811	-15.2397	54.397	-13.3393	-13.2294	-2.33834	-0.995598	12.1143		-7.62658
-5.42824	5.21594	-19.3139	8.9379	-14.8904	-14.9192	0.679594	-1.8867	15.7636	0.654033	0	0	49.1405	3.13458	-14.1233	100.645	-12.5152	-1.68257	3.06731	0.237184	-7.99488		-8.02491	3.57359	5.61629			-10.8219	5.47011	-18.361	9.98607	-15.9314	-15.3263	6.85486	-2.05163	17.256	6.54493	0	0	46.4996	3.28888	-15.4844	52.0609	-13.6783	-13.4352	-2.80136	-1.06932	13.2722		-7.51843
-5.80907	5.0554	-19.4114	8.93744	-14.9491	-14.8074	1.01451	-1.89722	15.8595	0.975892	0	0	50.0991	3.41876	-13.8244	99.6636	-12.3057	-1.51831	3.41817	0.211362	-7.57656		-7.87387	3.28885	5.97073			-11.074	5.63149	-18.0738	10.1416	-15.955	-15.4317	7.24567	-2.05338	17.2717	6.91731	0	0	45.5745	3.21054	-15.7335	49.6834	-14.0365	-13.6449	-3.26069	-1.1443	14.4384		-7.39719
-6.17323	4.9091	-19.4872	8.96143	-15.0152	-14.6817	1.35523	-1.90128	15.8964	1.30339	0	0	50.9477	3.69626	-13.5623	98.5117	-12.1459	-1.43709	3.7217	0.182128	-7.10198		-7.7098	2.98536	6.34343			-11.3089	5.79412	-17.8008	10.317	-15.9809	-15.5136	7.64098	-2.05472	17.2837	7.29403	0	0	44.6055	3.13385	-15.9848	47.271	-14.4053	-13.8543	-3.70797	-1.21993	15.6026		-7.26249
-6.52316	4.77843	-19.539	9.00512	-15.0869	-14.5404	1.70114	-1.89931	15.8785	1.63622	0	0	51.6818	3.95998	-13.3416	97.1959	-12.0362	-1.4559	3.97162	0.150305	-6.58425		-7.53251	2.66589	6.73481			-11.5234	5.95572	-17.5511	10.5162	-16.0095	-15.5624	8.04201	-2.05473	17.2838	7.67663	0	0	43.5981	3.05911	-16.2362	44.8323	-14.7748	-14.0574	-4.13044	-1.29541	16.7515		-7.11421
-6.86194	4.66464	-19.5655	9.06241	-15.1625	-14.3875	2.0518	-1.89257	15.8171	1.97408	0	0	52.2973	4.20309	-13.1656	95.7226	-11.9763	-1.59142	4.15986	0.11631	-6.02998		-7.34141	2.33374	7.14461			-11.7154	6.11417	-17.3321	10.7415	-16.0411	-15.5782	8.44946	-2.05359	17.2736	8.06578	0	0	42.5574	2.98614	-16.486	42.3784	-15.1342	-14.2485	-4.5121	-1.36975	17.8695		-6.95233
-7.1929	4.56891	-19.5663	9.1262	-15.2397	-14.232	2.40619	-1.88295	15.7294	2.31604	0	0	52.7906	4.41925	-13.0358	94.0982	-11.9653	-1.85722	4.27748	0.0801596	-5.43933		-7.13563	1.99256	7.5717			-11.8832	6.26741	-17.1491	10.9931	-16.0763	-15.5688	8.86368	-2.05241	17.263	8.4614	0	0	41.488	2.91454	-16.7327	39.9229	-15.4719	-14.4227	-4.83559	-1.44184	18.9403		-6.77712
-7.51965	4.49216	-19.5419	9.18896	-15.3163	-14.0853	2.76219	-1.87263	15.6353	2.6599	0	0	53.1584	4.6029	-12.9527	92.3284	-12.0016	-2.26166	4.31584	0.0414886	-4.80621		-6.91433	1.64634	8.01406			-12.0262	6.41358	-17.0053	11.2702	-16.1157	-15.545	9.28433	-2.05275	17.2661	8.8625	0	0	40.3944	2.84376	-16.9748	37.4812	-15.7769	-14.578	-5.08469	-1.51052	19.948		-6.58893
-7.84542	4.43508	-19.4934	9.2436	-15.3899	-13.9593	3.11638	-1.8638	15.5546	3.00214	0	0	53.3983	4.74937	-12.9155	90.4188	-12.0833	-2.80573	4.26763	-0.000361603	-4.11971		-6.67703	1.29924	8.46869			-12.1449	6.55093	-16.9015	11.5711	-16.16	-15.5168	9.70999	-2.05619	17.297	9.2669	0	0	39.2805	2.77335	-17.2115	35.0701	-16.039	-14.7154	-5.24669	-1.57475	20.8788		-6.38834
-8.17276	4.39811	-19.4229	9.28414	-15.458	-13.8635	3.4641	-1.85838	15.5051	3.33788	0	0	53.5087	4.85501	-12.9226	88.3748	-12.2082	-3.48203	4.12769	-0.0462503	-3.36561		-6.42388	0.955448	8.93169			-12.2405	6.67794	-16.8365	11.8938	-16.2104	-15.4902	10.1376	-2.06399	17.3669	9.67093	0	0	38.1505	2.70312	-17.4418	32.7077	-16.2497	-14.8404	-5.3146	-1.63368	21.7228		-6.17607
-8.50336	4.38143	-19.333	9.30616	-15.5183	-13.8043	3.79981	-1.85794	15.501	3.6614	0	0	53.4892	4.91727	-12.9721	86.2014	-12.3743	-4.2743	3.89374	-0.0971096	-2.52847		-6.15596	0.618934	9.39822			-12.3154	6.79324	-16.8073	12.2361	-16.2676	-15.4675	10.5622	-2.07704	17.4838	10.069	0	0	37.0081	2.63333	-17.6649	30.4121	-16.403	-14.9629	-5.28875	-1.68682	22.4754		-5.95293
-8.83813	4.38493	-19.2268	9.30711	-15.569	-13.7844	4.11818	-1.86355	15.5523	3.96715	0	0	53.34	4.93473	-13.0615	83.9035	-12.5792	-5.15811	3.56688	-0.153826	-1.59367		-5.87549	0.293298	9.86273			-12.3725	6.89578	-16.8092	12.5952	-16.3323	-15.4491	10.9766	-2.09605	17.6539	10.4537	0	0	35.8577	2.56471	-17.88	28.2006	-16.4955	-15.0965	-5.1773	-1.73409	23.1382		-5.71988
-9.17719	4.40837	-19.1076	9.28645	-15.6086	-13.804	4.41579	-1.87568	15.6631	4.25151	0	0	53.0623	4.90702	-13.1889	81.4858	-12.821	-6.10267	3.15153	-0.217137	-0.549172		-5.58576	-0.0184543	10.3191			-12.4157	6.98479	-16.8362	12.968	-16.4052	-15.4347	11.3716	-2.12147	17.8809	10.8155	0	0	34.7037	2.4986	-18.0863	26.0894	-16.5271	-15.257	-4.9958	-1.7759	23.7189		-5.47793
-9.51991	4.45131	-18.9788	9.24559	-15.6367	-13.8606	4.69277	-1.89405	15.8306	4.5144	0	0	52.6581	4.8348	-13.3519	78.9529	-13.0971	-7.07272	2.65558	-0.287514	0.612293		-5.29105	-0.313995	10.7609			-12.449	7.05982	-16.8815	13.3508	-16.4864	-15.4238	11.7364	-2.15327	18.1639	11.1439	0	0	33.5511	2.43686	-18.2828	24.0926	-16.5009	-15.4611	-4.76635	-1.8131	24.2313		-5.22824
-9.86487	4.51309	-18.8437	9.18788	-15.6533	-13.9502	4.95261	-1.91758	16.0448	4.75923	0	0	52.13	4.71969	-13.5486	76.3095	-13.405	-8.03197	2.09005	-0.365125	1.89251		-4.99619	-0.591809	11.1817			-12.4768	7.12072	-16.9378	13.7403	-16.5756	-15.414	12.0596	-2.19058	18.4948	11.4281	0	0	32.4058	2.38179	-18.4682	22.2219	-16.4228	-15.7237	-4.51605	-1.84687	24.6928		-4.97195
-10.2097	4.59298	-18.7047	9.11845	-15.6596	-14.0667	5.19966	-1.94463	16.2905	4.99037	0	0	51.4819	4.56409	-13.7771	73.5601	-13.7413	-8.94592	1.46887	-0.449788	3.28685		-4.7058	-0.851089	11.5752			-12.5033	7.16758	-16.998	14.1341	-16.6718	-15.3996	12.3303	-2.23152	18.8564	11.659	0	0	31.2745	2.33594	-18.6412	20.4862	-16.3013	-16.0557	-4.27606	-1.87856	25.1229		-4.71035
-10.5513	4.69014	-18.5639	9.04413	-15.6574	-14.2017	5.43617	-1.97332	16.5503	5.21031	0	0	50.7186	4.37104	-14.0352	70.7099	-14.102	-9.78458	0.808569	-0.540954	4.7839		-4.42337	-1.09164	11.9361			-12.5324	7.20065	-17.0556	14.5316	-16.7737	-15.3711	12.5397	-2.27327	19.2237	11.8301	0	0	30.1647	2.30188	-18.8006	18.8919	-16.1471	-16.4611	-4.08049	-1.90945	25.5392		-4.44471
-10.8862	4.80341	-18.4224	8.97293	-15.6489	-14.3442	5.66191	-2.00182	16.8077	5.4193	0	0	49.8454	4.14421	-14.3208	67.7644	-14.4817	-10.5252	0.128181	-0.637745	6.36614		-4.15008	-1.31356	12.2597			-12.567	7.22015	-17.1051	14.9342	-16.8794	-15.3171	12.6818	-2.31262	19.5683	11.9382	0	0	29.0852	2.28197	-18.9453	17.4429	-15.972	-16.9355	-3.96574	-1.94053	25.9551		-4.17637
-11.2106	4.93155	-18.2809	8.91372	-15.6371	-14.4806	5.87767	-2.02851	17.0482	5.61855	0	0	48.8683	3.88762	-14.6309	64.73	-14.8741	-11.1533	-0.551104	-0.73898	8.01059		-3.88401	-1.51707	12.5427			-12.6089	7.22622	-17.1424	15.3449	-16.9875	-15.2273	12.754	-2.34668	19.8653	11.9834	0	0	28.0455	2.2781	-19.0746	16.1412	-15.7883	-17.4641	-3.96899	-1.97216	26.3755		-3.90666
-11.5212	5.073	-18.1394	8.87542	-15.6248	-14.596	6.08972	-2.05207	17.2599	5.81453	0	0	47.7933	3.60563	-14.9624	61.6143	-15.2713	-11.6639	-1.20617	-0.84321	9.68987		-3.62002	-1.70232	12.7832			-12.6583	7.21873	-17.1659	15.7678	-17.0973	-15.0964	12.756	-2.37374	20.1005	11.9671	0	0	27.0558	2.2915	-19.1888	14.9874	-15.6081	-18.0215	-4.12585	-2.00391	26.7944		-3.63695
-11.8151	5.2259	-17.9974	8.86644	-15.615	-14.676	6.31159	-2.07144	17.4337	6.02056	0	0	46.6269	3.30283	-15.3112	58.4268	-15.6643	-12.0606	-1.81288	-0.948787	11.3738		-3.35036	-1.86948	12.9809			-12.7137	7.19709	-17.1757	16.2068	-17.2094	-14.9274	12.6887	-2.39391	20.2754	11.8906	0	0	26.1265	2.32269	-19.2889	13.9813	-15.4423	-18.5721	-4.46596	-2.03437	27.1933		-3.36858
-12.0897	5.38812	-17.854	8.89391	-15.6107	-14.7089	6.56108	-2.08595	17.5635	6.25397	0	0	45.3758	2.98399	-15.6724	55.1787	-16.0428	-12.3552	-2.34738	-1.05394	13.0315		-3.06656	-2.01911	13.1368			-12.7713	7.16027	-17.1744	16.6659	-17.3258	-14.7315	12.5519	-2.40933	20.4088	11.7523	0	0	25.2677	2.3714	-19.3766	13.1227	-15.3003	-19.0722	-5.00659	-2.06111	27.5411		-3.10278
-12.3425	5.55729	-17.7077	8.96309	-15.6143	-14.6875	6.85434	-2.09518	17.6461	6.53039	0	0	44.0477	2.65395	-16.0401	51.8842	-16.3955	-12.5665	-2.7881	-1.1569	14.6334		-2.76183	-2.15261	13.2536			-12.8253	7.10668	-17.167	17.1496	-17.4496	-14.5266	12.3426	-2.42387	20.5344	11.5472	0	0	24.4886	2.43667	-19.4548	12.4112	-15.1893	-19.4734	-5.7453	-2.08085	27.7966		-2.84085
-12.572	5.73068	-17.5567	9.07699	-15.6277	-14.6108	7.20068	-2.09901	17.6803	6.85888	0	0	42.6508	2.31778	-16.408	48.5603	-16.7111	-12.7179	-3.11795	-1.25603	16.1537		-2.43337	-2.27262	13.3347			-12.8679	7.03422	-17.1603	17.6639	-17.5843	-14.3331	12.054	-2.44229	20.6932	11.2658	0	0	23.7965	2.51704	-19.5266	11.8465	-15.1144	-19.728	-6.6538	-2.08996	27.9141		-2.5839
-12.777	5.90535	-17.3991	9.23616	-15.6525	-14.483	7.60084	-2.09757	17.6674	7.24037	0	0	41.1946	1.98062	-16.769	45.2268	-16.9789	-12.8362	-3.32662	-1.34992	17.5725		-2.08376	-2.38315	13.3845			-12.8893	6.94033	-17.1624	18.2176	-17.7337	-14.1703	11.6741	-2.46951	20.9273	10.8942	0	0	23.1961	2.61079	-19.5952	11.4281	-15.0785	-19.7943	-7.67624	-2.08508	27.8512		-2.333
-12.9573	6.07813	-17.2336	9.43879	-15.6893	-14.3132	8.04889	-2.09131	17.6116	7.66931	0	0	39.6892	1.64772	-17.116	41.9069	-17.1898	-12.9494	-3.41259	-1.43759	18.8776		-1.72047	-2.48937	13.4077			-12.8779	6.82218	-17.1823	18.8228	-17.9009	-14.0534	11.185	-2.50985	21.2728	10.4141	0	0	22.6886	2.71605	-19.6631	11.1541	-15.0824	-19.6432	-8.73506	-2.06398	27.5783		-2.08903
-13.1141	6.24563	-17.0596	9.68098	-15.7382	-14.113	8.53606	-2.08105	17.5197	8.13735	0	0	38.1457	1.32446	-17.4425	38.6261	-17.3372	-13.0847	-3.38418	-1.51856	20.0652		-1.35402	-2.59672	13.4092			-12.8214	6.67686	-17.2288	19.4946	-18.0882	-13.9903	10.5626	-2.56636	21.7541	9.80262	0	0	22.2715	2.83108	-19.7316	11.0202	-15.125	-19.2634	-9.74418	-2.02622	27.0869		-1.85279
-13.2496	6.40438	-16.8778	9.95718	-15.7987	-13.8954	9.05388	-2.06788	17.4017	8.63625	0	0	36.5763	1.01614	-17.7429	35.4122	-17.418	-13.2664	-3.25982	-1.59289	21.1396		-0.995038	-2.71004	13.3938			-12.7067	6.50159	-17.3098	20.2514	-18.2972	-13.9793	9.77803	-2.64027	22.3787	9.0352	0	0	21.9378	2.9544	-19.8	11.0183	-15.2035	-18.6655	-10.6258	-1.97351	26.3934		-1.62491
-13.3675	6.55086	-16.6901	10.2607	-15.8702	-13.6734	9.59489	-2.05319	17.27	9.15851	0	0	34.994	0.727891	-18.0129	32.2938	-17.4327	-13.5139	-3.06764	-1.66107	22.1117		-0.651472	-2.83272	13.3663			-12.5213	6.29408	-17.4307	21.1134	-18.5281	-14.0085	8.80178	-2.73034	23.1324	8.08916	0	0	21.6763	3.08476	-19.8658	11.1356	-15.3137	-17.8839	-11.3245	-1.90947	25.5394		-1.40583
-13.4723	6.68166	-16.5006	10.584	-15.9516	-13.4593	10.1508	-2.03861	17.139	9.69561	0	0	33.4129	0.464407	-18.2504	29.2999	-17.3859	-13.8401	-2.84418	-1.72394	22.9964		-0.327141	-2.96623	13.3305			-12.2536	6.05283	-17.5944	22.1026	-18.7796	-14.058	7.61	-2.83254	23.9773	6.94991	0	0	21.4717	3.22116	-19.9246	11.3535	-15.4495	-16.9738	-11.8142	-1.8391	24.587		-1.19588
-13.5693	6.79354	-16.3146	10.9198	-16.0425	-13.2649	10.7106	-2.02593	17.025	10.2361	0	0	31.8484	0.229705	-18.4555	26.4584	-17.2854	-14.2497	-2.63296	-1.78241	23.8088		-0.0216775	-3.11011	13.2901			-11.8937	5.77743	-17.7995	23.2418	-19.0484	-14.1056	6.19297	-2.93972	24.8516	5.61756	0	0	21.306	3.36272	-19.9708	11.648	-15.6032	-16.0062	-12.0963	-1.76803	23.61		-0.995205
-13.664	6.88363	-16.1395	11.2612	-16.1429	-13.1001	11.2603	-2.01705	16.945	10.7655	0	0	30.3164	0.026921	-18.6312	23.7957	-17.1423	-14.7373	-2.48243	-1.83714	24.5602		0.267815	-3.2625	13.2474			-11.4344	5.46888	-18.0409	24.5533	-19.3288	-14.134	4.5631	-3.04169	25.672	4.11185	0	0	21.1592	3.50849	-19.9982	11.9909	-15.7659	-15.0598	-12.1927	-1.70177	22.6857		-0.803897
-13.7611	6.94956	-15.9833	11.6025	-16.2534	-12.9727	11.7842	-2.01377	16.9155	11.2675	0	0	28.8343	-0.141956	-18.7825	21.3358	-16.9692	-15.2875	-2.4435	-1.88828	25.2542		0.544806	-3.42074	13.2039			-10.8713	5.12976	-18.3091	26.0588	-19.6123	-14.1367	2.7598	-3.12554	26.3383	2.47312	0	0	21.011	3.65735	-20.0009	12.3512	-15.9274	-14.2105	-12.1364	-1.6451	21.8852		-0.621898
-13.8636	6.98954	-15.8548	11.9404	-16.3756	-12.8864	12.2656	-2.01765	16.9505	11.725	0	0	27.4201	-0.276159	-18.9171	19.0997	-16.7798	-15.8742	-2.56573	-1.93514	25.8832		0.811313	-3.58211	13.1599			-10.2035	4.76438	-18.5911	27.7781	-19.8881	-14.1206	0.847987	-3.17653	26.7396	0.757298	0	0	20.8423	3.80786	-19.9744	12.6979	-16.0777	-13.523	-11.9637	-1.60168	21.2657		-0.449144
-13.9714	7.00256	-15.7623	12.2742	-16.5116	-12.8408	12.6862	-2.02992	17.0609	12.1192	0	0	26.0932	-0.376161	-19.0433	17.1053	-16.5876	-16.4624	-2.8921	-1.9761	26.4276		1.06697	-3.74421	13.1146			-9.43319	4.37874	-18.8708	29.7284	-20.1429	-14.1052	-1.08982	-3.17976	26.765	-0.973048	0	0	20.6362	3.95825	-19.9164	13.0023	-16.2077	-13.0433	-11.7088	-1.57377	20.8647		-0.285565
-14.0803	6.98834	-15.7125	12.6066	-16.6639	-12.8319	13.0256	-2.05151	17.2549	12.4298	0	0	24.8738	-0.443474	-19.1698	15.3671	-16.4049	-17.0101	-3.45174	-2.0086	26.856		1.30915	-3.90529	13.0664			-8.56577	3.98039	-19.1308	31.9231	-20.362	-14.1169	-2.96497	-3.12252	26.3144	-2.6575	0	0	20.3797	4.10639	-19.8271	13.2404	-16.3101	-12.7948	-11.4008	-1.56218	20.6976		-0.131082
-14.1809	6.9474	-15.7099	12.9438	-16.8351	-12.8536	13.2611	-2.08319	17.5389	12.6342	0	0	23.7826	-0.480492	-19.3034	13.8953	-16.2425	-17.4721	-4.25162	-2.02948	27.1295		1.53377	-4.06423	13.0127			-7.60949	3.57815	-19.3528	34.37	-20.5301	-14.1835	-4.6943	-2.9969	25.3131	-4.24271	0	0	20.064	4.24994	-19.709	13.3943	-16.38	-12.7772	-11.0619	-1.56639	20.7583		0.0142657
-14.2587	6.88094	-15.7559	13.2953	-17.0275	-12.9004	13.3667	-2.12563	17.9179	12.7073	0	0	22.8397	-0.490049	-19.4486	12.6959	-16.1096	-17.8045	-5.26934	-2.03555	27.2087		1.73658	-4.22047	12.951			-6.57479	3.18173	-19.5195	37.0692	-20.6316	-14.3283	-6.21018	-2.8022	23.7277	-5.68342	0	0	19.6848	4.38641	-19.5674	13.4532	-16.4155	-12.969	-10.708	-1.58466	21.0214		0.150339
-14.2954	6.79066	-15.8492	13.6735	-17.2427	-12.9679	13.3136	-2.17937	18.3955	12.6218	0	0	22.0623	-0.475172	-19.606	11.7692	-16.0131	-17.9694	-6.45066	-2.0244	27.0631		1.91436	-4.37387	12.8784			-5.47374	2.80129	-19.615	40.0105	-20.6521	-14.5654	-7.4702	-2.54607	21.5817	-6.94382	0	0	19.242	4.51339	-19.4092	13.4135	-16.4174	-13.331	-10.3491	-1.61436	21.4472		0.276932
-14.2714	6.67861	-15.9865	14.0932	-17.4816	-13.0525	13.0755	-2.24475	18.973	12.3536	0	0	21.4619	-0.438781	-19.7729	11.1086	-15.9578	-17.9402	-7.71465	-1.9953	26.681		2.06544	-4.52463	12.7925			-4.31946	2.44685	-19.6258	43.1721	-20.5792	-14.8974	-8.46561	-2.24388	18.9653	-8.00296	0	0	18.7398	4.62874	-19.2422	13.2784	-16.3887	-13.8127	-9.99024	-1.65229	21.9873		0.393676
-14.1692	6.54698	-16.1638	14.5709	-17.7437	-13.1475	12.6383	-2.32166	19.6472	11.8914	0	0	21.0402	-0.383552	-19.9441	10.6999	-15.9465	-17.7055	-8.96723	-1.9496	26.076		2.18981	-4.67325	12.691			-3.12546	2.12799	-19.5411	46.5198	-20.403	-15.3142	-9.22616	-1.91632	16.0333	-8.86432	0	0	18.1851	4.73065	-19.0749	13.0571	-16.3339	-14.3579	-9.63293	-1.695	22.5905		0.50015
-13.9768	6.39771	-16.3775	15.1246	-18.0274	-13.2406	12.0065	-2.40899	20.4059	11.2429	0	0	20.7873	-0.311843	-20.1128	10.5199	-15.979	-17.2725	-10.119	-1.8908	25.2882		2.28859	-4.82064	12.5725			-1.90513	1.85325	-19.353	50.0095	-20.1169	-15.7922	-9.81663	-1.5858	12.9844	-9.56324	0	0	17.5871	4.81782	-18.915	12.7625	-16.2586	-14.9116	-9.27632	-1.73921	23.2095		0.595834
-13.6891	6.23239	-16.6252	15.7732	-18.3296	-13.3098	11.199	-2.50384	21.2215	10.4307	0	0	20.68	-0.225701	-20.2724	10.5364	-16.0527	-16.6674	-11.101	-1.82394	24.3798		2.36349	-4.96801	12.4357			-0.671296	1.62989	-19.0565	53.5914	-19.7175	-16.295	-10.3242	-1.27283	10.026	-10.1649	0	0	16.9564	4.88937	-18.7692	12.4106	-16.1684	-15.426	-8.91856	-1.78216	23.8054		0.680153
-13.3085	6.05224	-16.9054	16.5362	-18.6459	-13.3249	10.2377	-2.60084	22.0462	9.48198	0	0	20.6838	-0.127134	-20.4162	10.7092	-16.1615	-15.9346	-11.8733	-1.75475	23.4258		2.41633	-5.1169	12.28			0.564171	1.46362	-18.6501	57.2152	-19.2038	-16.7757	-10.8375	-0.993212	7.33576	-10.7478	0	0	16.3035	4.94489	-18.6422	12.0185	-16.069	-15.8635	-8.55756	-1.82179	24.3503		0.752538
-12.8426	5.85795	-17.2159	17.4334	-18.9702	-13.252	9.14005	-2.69224	22.8147	8.41955	0	0	20.7569	-0.0180603	-20.5383	10.992	-16.2967	-15.1322	-12.4247	-1.68885	22.5041		2.44873	-5.269	12.1052			1.7907	1.35825	-18.1357	60.8357	-18.5766	-17.1802	-11.4225	-0.75633	5.03032	-11.3779	0	0	15.6389	4.98442	-18.5368	11.6029	-15.9657	-16.1997	-8.1918	-1.85687	24.8289		0.812417
-12.3009	5.6498	-17.5521	18.4843	-19.2953	-13.0634	7.92041	-2.76883	23.4519	7.26246	0	0	20.8555	0.0994922	-20.6331	11.3355	-16.4468	-14.3265	-12.767	-1.63112	21.6863		2.46207	-5.42605	11.9113			2.99928	1.31577	-17.5191	64.4165	-17.838	-17.4539	-12.102	-0.564578	3.15165	-12.0834	0	0	14.9718	5.00824	-18.4534	11.1797	-15.8632	-16.4234	-7.82029	-1.88701	25.2371		0.859269
-11.6915	5.42783	-17.9057	19.7073	-19.6126	-12.7485	6.59743	-2.82121	23.8842	6.03026	0	0	20.9398	0.223352	-20.6951	11.691	-16.5986	-13.5837	-12.9264	-1.58523	21.0297		2.45759	-5.58954	11.6988			4.18262	1.3362	-16.8103	67.9316	-16.9911	-17.5482	-12.847	-0.413829	1.66969	-12.8414	0	0	14.31	5.01687	-18.3907	10.7627	-15.7652	-16.5347	-7.44248	-1.91247	25.5798		0.892623
-11.0198	5.19186	-18.264	21.1178	-19.9127	-12.3241	5.19944	-2.84146	24.0506	4.74697	0	0	20.9774	0.351162	-20.7197	12.0138	-16.7387	-12.9622	-12.9362	-1.55353	20.5726		2.43652	-5.76066	11.4682			5.33534	1.41786	-16.0232	71.3646	-16.0405	-17.4281	-13.5826	-0.294727	0.497158	-13.582	0	0	13.6598	5.01091	-18.3453	10.364	-15.6751	-16.543	-7.05802	-1.93395	25.8673		0.912124
-10.2877	4.94162	-18.6107	22.7272	-20.185	-11.8403	3.76573	-2.82441	23.9105	3.44215	0	0	20.9455	0.480504	-20.7032	12.2666	-16.8539	-12.5056	-12.8305	-1.5369	20.3316		2.40031	-5.94008	11.2204			6.45399	1.5574	-15.1762	74.7059	-14.9935	-17.0779	-14.2082	-0.19484	-0.486573	-14.2077	0	0	13.0258	4.99108	-18.3127	9.99301	-15.5953	-16.4635	-6.66635	-1.95238	26.113		0.917486
-9.4959	4.67689	-18.9277	24.5406	-20.4187	-11.3805	2.34162	-2.76857	23.4497	2.14813	0	0	20.8304	0.608896	-20.6447	12.4209	-16.9336	-12.2384	-12.6409	-1.53489	20.3024		2.35061	-6.12796	10.9565			7.53707	1.75027	-14.2906	77.9497	-13.8615	-16.5047	-14.6235	-0.101187	-1.40866	-14.619	0	0	12.4113	4.95807	-18.2875	9.65736	-15.5275	-16.3141	-6.26634	-1.96869	26.3296		0.908611
-8.64537	4.39749	-19.198	26.5567	-20.6023	-11.0537	0.968731	-2.67627	22.681	0.893809	0	0	20.6261	0.734075	-20.5466	12.4588	-16.9701	-12.1638	-12.3943	-1.54588	20.4618		2.28936	-6.32383	10.6777			8.5848	1.99108	-13.3902	81.0904	-12.6606	-15.7399	-14.7499	-0.00279587	-2.37659	-14.7369	0	0	11.818	4.91259	-18.2645	9.36249	-15.4731	-16.1136	-5.85638	-1.98372	26.5284		0.885489
-7.73977	4.10348	-19.4074	28.7667	-20.7255	-10.9788	-0.325204	-2.55289	21.6397	-0.302283	0	0	20.3317	0.85403	-20.415	12.3723	-16.9597	-12.2653	-12.1121	-1.56743	20.7733		2.21877	-6.52677	10.3852			9.59896	2.27397	-12.4993	84.1199	-11.4122	-14.8364	-14.5417	0.107411	-3.45913	-14.5147	0	0	11.2468	4.85535	-18.2385	9.11223	-15.4328	-15.8798	-5.43423	-1.99812	26.7182		0.848322
-6.78605	3.79529	-19.5456	31.1566	-20.7792	-11.2624	-1.53078	-2.40538	20.3746	-1.43498	0	0	19.9501	0.967378	-20.2591	12.1631	-16.9023	-12.5105	-11.8104	-1.59657	21.1925		2.14129	-6.73525	10.0805			10.5826	2.593	-11.6421	87.0261	-10.1427	-13.8624	-13.986	0.231765	-4.67761	-13.9385	0	0	10.6979	4.78713	-18.2053	8.90891	-15.4069	-15.6281	-4.99715	-2.01233	26.9049		0.797401
-5.79399	3.4741	-19.6067	33.7098	-20.7571	-11.9739	-2.65189	-2.24082	18.9384	-2.50824	0	0	19.4872	1.07323	-20.0908	11.8411	-16.8012	-12.8568	-11.5001	-1.63023	21.6737		2.05953	-6.94745	9.76505			11.5396	2.94253	-10.84	89.7928	-8.88185	-12.8921	-13.0961	0.368154	-6.00908	-13.0228	0	0	10.1708	4.70872	-18.1617	8.75362	-15.3957	-15.3715	-4.54219	-2.02664	27.0924		0.73322
-4.77514	3.14205	-19.5887	36.4095	-20.6567	-13.1223	-3.69519	-2.06527	17.3784	-3.5263	0	0	18.9512	1.17145	-19.9225	11.4228	-16.6622	-13.2576	-11.1886	-1.66557	22.1755		1.97589	-7.1613	9.44054			12.4745	3.3174	-10.1106	92.4013	-7.66054	-11.9933	-11.9047	0.511213	-7.39866	-11.8041	0	0	9.66453	4.62103	-18.1057	8.6465	-15.3989	-15.1203	-4.06612	-2.04118	27.2821		0.6564
-3.74102	2.80253	-19.492	39.2421	-20.4782	-14.6439	-4.66215	-1.88334	15.733	-4.48712	0	0	18.353	1.26237	-19.7661	10.9293	-16.4928	-13.6692	-10.8799	-1.70032	22.6653		1.89232	-7.37459	9.10857			13.3919	3.71307	-9.46715	94.832	-6.50865	-11.2181	-10.4598	0.653782	-8.77477	-10.3361	0	0	9.17787	4.52503	-18.0364	8.58681	-15.4164	-14.8823	-3.56584	-2.05596	27.4744		0.567664
-2.70181	2.46048	-19.3188	42.1977	-20.2238	-16.4049	-5.54886	-1.69813	14.0299	-5.38284	0	0	17.706	1.34673	-19.631	10.3844	-16.3013	-14.0553	-10.5761	-1.73289	23.1214		1.80984	-7.58522	8.77062			14.2966	4.12574	-8.91691	97.0663	-5.45212	-10.5959	-8.82406	0.788278	-10.0637	-8.68724	0	0	8.70936	4.42173	-17.9539	8.57311	-15.4477	-14.6627	-3.03856	-2.07092	27.6683		0.46782
-1.66572	2.12233	-19.072	45.2689	-19.8957	-18.2198	-6.35108	-1.51156	12.2884	-6.20499	0	0	17.0248	1.42546	-19.524	9.8125	-16.0964	-14.3897	-10.2777	-1.76251	23.5335		1.72813	-7.79131	8.42813			15.1927	4.55221	-8.46156	99.0879	-4.51071	-10.1327	-7.07306	0.907769	-11.2002	-6.93768	0	0	8.25731	4.3122	-17.8595	8.60345	-15.4923	-14.4647	-2.48182	-2.08588	27.8614		0.357754
-0.638826	1.79587	-18.755	48.4484	-19.4957	-19.883	-7.06794	-1.32479	10.5214	-6.94852	0	0	16.3253	1.49946	-19.4483	9.23739	-15.8865	-14.6579	-9.98419	-1.7891	23.9012		1.6455	-7.99125	8.0823			16.0839	4.98975	-8.09737	100.883	-3.69676	-9.81423	-5.29203	1.00671	-12.1346	-5.17346	0	0	7.81987	4.19758	-17.7547	8.67533	-15.5494	-14.2896	-1.89399	-2.10059	28.0508		0.238362
0.374154	1.48999	-18.3715	51.7259	-19.0254	-21.2056	-7.70144	-1.13836	8.73712	-7.61153	0	0	15.6221	1.56932	-19.4042	8.68037	-15.6796	-14.8553	-9.69414	-1.81306	24.2308		1.55934	-8.18372	7.73416			16.9729	5.43609	-7.81565	102.441	-3.01434	-9.61173	-3.5666	1.08156	-12.8371	-3.47734	0	0	7.39512	4.07888	-17.6418	8.78592	-15.6183	-14.137	-1.27442	-2.11474	28.2323		0.110598
1.36927	1.21422	-17.9262	55.0859	-18.4878	-22.0479	-8.25199	-0.952428	6.94033	-8.19111	0	0	14.9283	1.63535	-19.3889	8.15958	-15.4829	-14.9857	-9.40543	-1.83513	24.5328		1.46694	-8.36757	7.3847			17.8616	5.88909	-7.60372	103.753	-2.45971	-9.48977	-1.97049	1.13108	-13.2997	-1.91762	0	0	6.981	3.9571	-17.5227	8.93208	-15.6977	-14.0051	-0.62354	-2.12792	28.4008		-0.0245954
2.34282	0.978112	-17.4245	58.5069	-17.8893	-22.3408	-8.71227	-0.767096	5.13551	-8.67702	0	0	14.2541	1.69736	-19.3983	7.68937	-15.3026	-15.0578	-9.11508	-1.85608	24.8182		1.36643	-8.54184	7.03493			18.7506	6.34662	-7.44623	104.809	-2.02269	-9.41346	-0.55357	1.15644	-13.536	-0.538193	0	0	6.57549	3.83316	-17.3995	9.11038	-15.7863	-13.8913	0.0567846	-2.1397	28.5509		-0.166258
3.2911	0.790721	-16.8728	61.9622	-17.2401	-22.0938	-9.06083	-0.582887	3.33139	-9.04539	0	0	13.6066	1.75482	-19.4263	7.28003	-15.1439	-15.0833	-8.81985	-1.87661	25.0965		1.25762	-8.70562	6.68602			19.6395	6.80646	-7.32635	105.603	-1.68842	-9.35524	0.664006	1.1608	-13.5765	0.645451	0	0	6.1766	3.70785	-17.274	9.31723	-15.8827	-13.7922	0.763358	-2.14961	28.6769		-0.313406
4.2105	0.66006	-16.279	65.4205	-16.5539	-21.3869	-9.26016	-0.401008	1.54352	-9.25677	0	0	12.99	1.80678	-19.4667	6.93797	-15.0107	-15.0746	-8.51619	-1.89721	25.3746		1.14194	-8.85818	6.33936			20.5265	7.26605	-7.22726	106.125	-1.43981	-9.29797	1.6896	1.14863	-13.4632	1.64315	0	0	5.78248	3.58189	-17.1477	9.54883	-15.9852	-13.7041	1.49166	-2.15719	28.7731		-0.465011
5.09788	0.592502	-15.652	68.8485	-15.8456	-20.3502	-9.26385	-0.223181	-0.207466	-9.2638	0	0	12.4059	1.85219	-19.5125	6.66596	-14.9054	-15.0436	-8.2008	-1.91815	25.6559		1.02203	-8.99895	5.99647			21.409	7.72245	-7.13345	106.371	-1.25965	-9.235	2.54871	1.12484	-13.2415	2.48091	0	0	5.39158	3.45597	-17.0216	9.80132	-16.0922	-13.6229	2.23612	-2.16204	28.8345		-0.61992
5.95087	0.592569	-15.0016	72.2132	-15.1294	-19.1356	-9.03131	-0.051145	-1.90109	-9.0263	0	0	11.8538	1.88981	-19.5568	6.46359	-14.8291	-15.001	-7.87082	-1.93948	25.9412		0.900682	-9.12767	5.65887			22.2833	8.17224	-7.03206	106.335	-1.13262	-9.16749	3.27397	1.09406	-12.9541	3.19056	0	0	5.00259	3.33074	-16.8965	10.0706	-16.2018	-13.5451	2.99023	-2.16384	28.8573		-0.776881
6.76841	0.662603	-14.3384	75.4839	-14.4168	-17.8883	-8.54298	0.113697	-3.5208	-8.52673	0	0	11.3321	1.91852	-19.5934	6.32782	-14.7815	-14.956	-7.52396	-1.9611	26.2289		0.780255	-9.2444	5.32798			23.1448	8.61158	-6.91408	106.018	-1.04681	-9.10011	3.89693	1.06035	-12.6384	3.80236	0	0	4.61451	3.20687	-16.7731	10.3526	-16.3124	-13.4673	3.74713	-2.16241	28.8392		-0.934497
7.55075	0.802786	-13.6731	78.6344	-13.7164	-16.7263	-7.80792	0.270231	-5.0537	-7.77738	0	0	10.8379	1.93729	-19.6161	6.2535	-14.7608	-14.9163	-7.15866	-1.98278	26.5159		0.661914	-9.34942	5.00501			23.9885	9.03618	-6.77476	105.422	-0.994236	-9.03906	4.44335	1.02695	-12.3249	4.34075	0	0	4.22666	3.08509	-16.6517	10.6429	-16.4223	-13.387	4.49977	-2.15774	28.78		-1.09118
8.29967	1.01112	-13.0166	81.6434	-13.0338	-15.7316	-6.86088	0.417207	-6.48644	-6.81675	0	0	10.368	1.94538	-19.6197	6.23408	-14.7642	-14.8881	-6.77379	-2.0042	26.7982		0.545927	-9.44317	4.69091			24.8089	9.44154	-6.61406	104.555	-0.971372	-8.99258	4.93203	0.996181	-12.0354	4.82336	0	0	3.83883	2.9662	-16.5327	10.9372	-16.53	-13.303	5.24132	-2.14999	28.6817		-1.24508
9.01842	1.28373	-12.379	84.4943	-12.3735	-14.9497	-5.75127	0.55297	-7.80267	-5.69785	0	0	9.91895	1.94232	-19.6001	6.26208	-14.788	-14.876	-6.36871	-2.02503	27.0713		0.43211	-9.52617	4.3865			25.5999	9.82297	-6.43624	103.424	-0.978822	-8.97267	5.37511	0.969283	-11.7818	5.26155	0	0	3.45115	2.85116	-16.4166	11.231	-16.6339	-13.215	5.96552	-2.13954	28.549		-1.39415
9.71158	1.61504	-11.7698	87.1747	-11.7385	-14.3942	-4.53052	0.675665	-8.98512	-4.47481	0	0	9.48782	1.92805	-19.554	6.3298	-14.8279	-14.8829	-5.94293	-2.04491	27.3307		0.320566	-9.59877	4.0925			26.3553	10.1759	-6.24967	102.038	-1.02159	-8.99729	5.77941	0.9462	-11.5639	5.66171	0	0	3.06402	2.741	-16.3037	11.5198	-16.7329	-13.1241	6.66663	-2.12697	28.3886		-1.53614
10.3846	1.9983	-11.1971	89.6754	-11.1321	-14.0522	-3.24327	0.783965	-10.0225	-3.19372	0	0	9.07193	1.90279	-19.4796	6.42964	-14.8792	-14.9101	-5.49614	-2.06351	27.5723		0.212242	-9.6613	3.80955			27.0685	10.4962	-6.06552	100.403	-1.10824	-9.08955	6.14794	0.925565	-11.3687	6.02686	0	0	2.67823	2.63685	-16.1946	11.7993	-16.8256	-13.033	7.33988	-2.11299	28.2099		-1.66863
11.0434	2.42582	-10.6674	91.9899	-10.5573	-13.8898	-1.92623	0.877763	-10.9156	-1.89136	0	0	8.66896	1.86712	-19.3765	6.55454	-14.9375	-14.9574	-5.02824	-2.08053	27.7925		0.109048	-9.71383	3.53829			27.7325	10.7803	-5.89699	98.5226	-1.25041	-9.27366	6.48165	0.905016	-11.1741	6.35827	0	0	2.29483	2.53989	-16.0898	12.0653	-16.9109	-12.9451	7.98118	-2.09846	28.0234		-1.78903
11.6936	2.88943	-10.1855	94.1138	-10.017	-13.8576	-0.613808	0.958247	-11.6777	-0.601103	0	0	8.27685	1.82189	-19.2462	6.69809	-14.9987	-15.0233	-4.53946	-2.09581	27.9894		0.0136939	-9.75639	3.27915			28.3397	11.0252	-5.75816	96.4009	-1.46185	-9.56972	6.78004	0.88162	-10.9522	6.65598	0	0	1.91499	2.45134	-15.9901	12.3142	-16.9878	-12.8642	8.58744	-2.08425	27.8405		-1.89479
12.3397	3.38085	-9.75465	96.0443	-9.51396	-13.897	0.654901	1.02729	-12.3281	0.639799	0	0	7.89334	1.76823	-19.0916	6.85474	-15.0592	-15.105	-4.03051	-2.10928	28.1624		-0.0708444	-9.78888	3.03233			28.8823	11.2289	-5.66287	94.0386	-1.75737	-9.98921	7.04094	0.852324	-10.6739	6.91851	0	0	1.53999	2.37245	-15.8965	12.5425	-17.0551	-12.7944	9.15643	-2.07124	27.6724		-1.9834
12.9846	3.89203	-9.37628	97.7793	-9.05087	-13.9472	1.83401	1.08659	-12.8841	1.78782	0	0	7.51558	1.70736	-18.9184	7.01971	-15.1164	-15.1985	-3.50272	-2.12105	28.3131		-0.141763	-9.81118	2.79769			29.3518	11.3905	-5.62449	91.4354	-2.15211	-10.5335	7.25952	0.814176	-10.3107	7.14168	0	0	1.17099	2.30432	-15.8101	12.7477	-17.1119	-12.7393	9.68681	-2.06023	27.5299		-2.05258
13.629	4.41538	-9.05025	99.3167	-8.62973	-13.9528	2.87723	1.13702	-13.3551	2.79936	0	0	7.14011	1.64063	-18.7332	7.18905	-15.1688	-15.2993	-2.95812	-2.1314	28.4451		-0.197037	-9.82309	2.57454			29.7396	11.5101	-5.65494	88.5885	-2.66019	-11.1947	7.42793	0.764408	-9.83562	7.31815	0	0	0.808904	2.24797	-15.7321	12.9274	-17.1571	-12.7012	10.178	-2.05187	27.4212		-2.10033
14.2724	4.94396	-8.77472	100.654	-8.25177	-13.8697	3.75028	1.17864	-13.7423	3.64278	0	0	6.76332	1.56944	-18.5444	7.35971	-15.2156	-15.4022	-2.39921	-2.14069	28.5636		-0.235527	-9.8244	2.36171			30.0368	11.5887	-5.76487	85.493	-3.29385	-11.9553	7.5364	0.70063	-9.22481	7.43837	0	0	0.454245	2.20432	-15.6635	13.0802	-17.1898	-12.6815	10.6304	-2.04662	27.353		-2.1251
14.9132	5.47159	-8.54589	101.789	-7.9169	-13.6684	4.44377	1.21114	-14.0439	4.31069	0	0	6.38223	1.49516	-18.3606	7.52959	-15.2571	-15.5018	-1.82891	-2.14939	28.6741		-0.256908	-9.81487	2.15756			30.2349	11.6281	-5.96335	82.1424	-4.06179	-12.7857	7.57618	0.621343	-8.4625	7.49322	0	0	0.106915	2.17399	-15.6052	13.205	-17.2089	-12.6799	11.0448	-2.04479	27.3291		-2.12589
15.5504	5.99295	-8.35792	102.719	-7.62331	-13.3353	4.97849	1.23453	-14.2605	4.82471	0	0	5.9953	1.41912	-18.1896	7.69755	-15.2941	-15.5935	-1.25037	-2.15793	28.7824		-0.261114	-9.79417	1.96012			30.3256	11.631	-6.25771	78.5303	-4.96711	-13.641	7.54212	0.526562	-7.54725	7.47641	0	0	-0.234	2.15749	-15.5579	13.3013	-17.2134	-12.6949	11.4225	-2.04644	27.3506		-2.10237
16.1838	6.50343	-8.20316	103.44	-7.36728	-12.8714	5.39929	1.24941	-14.3979	5.22923	0	0	5.60329	1.34262	-18.0379	7.86358	-15.3281	-15.6729	-0.666633	-2.16662	28.8924		-0.248186	-9.76187	1.76717			30.3019	11.6006	-6.65349	74.6512	-6.0052	-14.4636	7.43311	0.417859	-6.49277	7.38517	0	0	-0.570213	2.15501	-15.5211	13.3691	-17.2024	-12.7238	11.7651	-2.05149	27.4163		-2.05485
16.8148	6.99918	-8.07244	103.949	-7.14313	-12.2899	5.75873	1.25676	-14.4658	5.57557	0	0	5.20873	1.26683	-17.9099	8.02818	-15.3606	-15.737	-0.0808544	-2.1757	29.0071		-0.218293	-9.71752	1.57632			30.1577	11.5403	-7.15451	70.5022	-7.16203	-15.1956	7.25037	0.297553	-5.32057	7.21896	0	0	-0.904402	2.16647	-15.4943	13.4089	-17.1751	-12.7632	12.0742	-2.05968	27.5227		-1.98447
17.4453	7.4769	-7.95614	104.245	-6.94391	-11.6141	6.0998	1.25755	-14.4731	5.90552	0	0	4.81544	1.19281	-17.8083	8.1924	-15.393	-15.7837	0.504145	-2.18527	29.1277							29.8892	11.4537	-7.76186	66.0831	-8.41238	-15.7962	6.9934	0.167296	-4.04637	6.97588	0	0	-1.24	2.19152	-15.4758	13.4216	-17.1309	-12.8095	12.3514	-2.07065	27.6648		-1.89305
18.0768	7.93389	-7.84491	104.326	-6.7619	-10.8754	6.44675	1.25226	-14.4243	6.24271	0	0	4.42697	1.1214	-17.7343	8.35701	-15.4266	-15.8117	1.08556	-2.19532	29.2541							29.4948	11.3443	-8.47411	61.3987	-9.71991	-16.2562	6.65714	0.0268079	-2.66758	6.64989	0	0	-1.5811	2.22947	-15.4632	13.4089	-17.0693	-12.8593	12.5989	-2.08391	27.8361		-1.78313
18.71	8.36791	-7.73057	104.19	-6.58929	-10.11	6.80658	1.24103	-14.3205	6.59413	0	0	4.04595	1.05321	-17.6881	8.52246	-15.4623	-15.8207	1.66096	-2.20582	29.3858							28.9762	11.2152	-9.28618	56.4609	-11.0374	-16.5988	6.2311	-0.126208	-1.16235	6.22981	0	0	-1.93212	2.27934	-15.4535	13.3732	-16.9907	-12.9098	12.8191	-2.09891	28.0293		-1.65792
19.3438	8.77711	-7.60692	103.838	-6.41908	-9.35758	7.17579	1.22388	-14.1619	6.95661	0	0	3.67301	0.988694	-17.6699	8.68821	-15.5006	-15.8108	2.22789	-2.21674	29.5222							28.3382	11.0694	-10.1892	51.2945	-12.3085	-16.8663	5.70226	-0.294778	0.497656	5.70205	0	0	-2.29749	2.33979	-15.4436	13.3181	-16.8958	-12.9588	13.0157	-2.11504	28.2362		-1.5212
19.9757	9.16	-7.46969	103.27	-6.24508	-8.65887	7.5468	1.20108	-13.9506	7.32296	0	0	3.30732	0.928075	-17.679	8.85305	-15.5416	-15.7833	2.78421	-2.22802	29.663							27.5897	10.9095	-11.1698	45.9423	-13.4714	-17.1002	5.06026	-0.480692	2.32739	5.05608	0	0	-2.68112	2.40924	-15.4298	13.2487	-16.7864	-13.0052	13.1937	-2.13166	28.4485		-1.37715
20.6023	9.51549	-7.31665	102.488	-6.06246	-8.0536	7.91131	1.17311	-13.691	7.68515	0	0	2.94688	0.871409	-17.7145	9.01487	-15.5848	-15.7399	3.32784	-2.23968	29.8079							26.7441	10.7376	-12.2103	40.4707	-14.4641	-17.3242	4.30457	-0.682708	4.31008	4.29237	0	0	-3.08596	2.48585	-15.4091	13.1715	-16.6654	-13.0489	13.36	-2.14809	28.6576		-1.23026
21.2204	9.84269	-7.14752	101.493	-5.86805	-7.57964	8.26112	1.14056	-13.388	8.03512	0	0	2.58967	0.818754	-17.7743	9.17109	-15.6292	-15.6839	3.85686	-2.25171	29.9572							25.8185	10.5561	-13.2889	34.9716	-15.2319	-17.5411	3.44937	-0.89604	6.39251	3.4279	0	0	-3.5135	2.5676	-15.3787	13.0952	-16.5374	-13.0903	13.5228	-2.16368	28.8553		-1.08521
21.8272	10.1411	-6.96376	100.288	-5.66056	-7.2714	8.58823	1.1038	-13.0451	8.36498	0	0	2.23422	0.770079	-17.8552	9.31879	-15.6737	-15.619	4.3696	-2.26412	30.1106							24.8345	10.3671	-14.3803	29.5611	-15.7361	-17.742	2.52503	-1.11325	8.49542	2.49731	0	0	-3.96336	2.65237	-15.3368	13.0305	-16.4082	-13.1302	13.6916	-2.17778	29.0333		-0.94663
22.4207	10.4103	-6.76835	98.8765	-5.44098	-7.15831	8.8851	1.06284	-12.6617	8.66733	0	0	1.87998	0.7255	-17.9529	9.45493	-15.7167	-15.55	4.86464	-2.2769	30.2681							23.8165	10.1731	-15.4571	24.3712	-15.9626	-17.9241	1.57354	-1.32646	10.5373	1.547	0	0	-4.43292	2.73804	-15.2824	12.9902	-16.2852	-13.1693	13.8754	-2.1898	29.1846		-0.819038
22.9994	10.6502	-6.56627	97.2624	-5.21328	-7.26289	9.14496	1.01713	-12.2325	8.93561	0	0	1.52732	0.685105	-18.0623	9.57657	-15.7563	-15.482	5.34097	-2.29003	30.4293							22.7918	9.97725	-16.4914	19.5389	-15.9265	-18.1036	0.638073	-1.52942	12.4562	0.623053	0	0	-4.91706	2.82257	-15.2159	12.9895	-16.1773	-13.2078	14.0813	-2.19925	29.3033		-0.706629
23.5619	10.8612	-6.36405	95.4496	-4.98437	-7.59792	9.36299	0.965608	-11.7471	9.16518	0	0	1.177	0.649134	-18.1776	9.68096	-15.7908	-15.4196	5.7981	-2.30346	30.5936							21.788	9.78294	-17.4563	15.1917	-15.6721	-18.3175	-0.251293	-1.71863	14.2198	-0.243594	0	0	-5.40805	2.90401	-15.1389	13.0458	-16.0947	-13.2454	14.3121	-2.2058	29.3855		-0.613134
24.1062	11.0436	-6.16978	93.4426	-4.76419	-8.1637	9.53653	0.907027	-11.1931	9.35348	0	0	0.8299	0.617859	-18.2935	9.76559	-15.8185	-15.367	6.23605	-2.31713	30.7605							20.8322	9.59418	-18.3276	11.4359	-15.2662	-18.6083	-1.0894	-1.89215	15.8133	-1.04817	0	0	-5.8958	2.98061	-15.0546	13.1782	-16.0478	-13.2806	14.5643	-2.20934	29.4298		-0.541775
24.629	11.1983	-5.99316	91.2464	-4.56564	-8.94482	9.66588	0.840431	-10.5607	9.50062	0	0	0.48641	0.591686	-18.4049	9.8283	-15.8379	-15.3273	6.65526	-2.331	30.9291							19.9489	9.41549	-19.0849	8.34727	-14.787	-19.0056	-1.90199	-2.04744	17.2184	-1.81672	0	0	-6.36779	3.0507	-14.967	13.4074	-16.0473	-13.3109	14.8264	-2.20997	29.4377		-0.495031
25.126	11.3265	-5.84473	88.8671	-4.4034	-9.90824	9.75349	0.765669	-9.84767	9.60841	0	0	0.146462	0.571014	-18.5076	9.86755	-15.8478	-15.3021	7.05668	-2.34498	31.0984							19.1582	9.25155	-19.7131	5.96601	-14.3108	-19.5072	-2.74134	-2.1788	18.3905	-2.60124	0	0	-6.80977	3.11276	-14.8814	13.755	-16.1031	-13.3332	15.0777	-2.20807	29.4139		-0.474636
25.5914	11.4296	-5.73569	86.3112	-4.29325	-11.0026	9.80236	0.683825	-9.0635	9.67879	0	0	-0.190485	0.556295	-18.5981	9.88228	-15.8474	-15.2918	7.44124	-2.35897	31.2674							18.4746	9.10717	-20.2022	4.2956	-13.9008	-20.0726	-3.67185	-2.27661	19.2529	-3.46623	0	0	-7.20612	3.16528	-14.8038	14.2426	-16.2236	-13.3437	15.2885	-2.20427	29.3662		-0.481506
26.0194	11.5094	-5.6766	83.5863	-4.25005	-12.1615	9.81471	0.597252	-8.23026	9.71264	0	0	-0.524616	0.548073	-18.6732	9.87246	-15.8362	-15.2957	7.80973	-2.37287	31.4345							17.906	8.98695	-20.5478	3.30416	-13.5991	-20.6288	-4.74596	-2.3289	19.7103	-4.46731	0	0	-7.54055	3.20669	-14.7405	14.8914	-16.4147	-13.3383	15.4209	-2.19936	29.3047		-0.515607
26.4035	11.5678	-5.67757	80.6995	-4.28735	-13.3118	9.79067	0.509101	-7.3782	9.70881	0	0	-0.855778	0.546955	-18.7304	9.83888	-15.8142	-15.3116	8.16232	-2.38648	31.5976							17.4529	8.89503	-20.7515	2.92948	-13.4239	-21.0826	-5.97424	-2.32497	19.6761	-5.62425	0	0	-7.79678	3.23535	-14.6983	15.7207	-16.6799	-13.3128	15.4302	-2.19427	29.2409		-0.576043
26.7375	11.6069	-5.7474	77.6567	-4.41623	-14.3866	9.72616	0.422339	-6.53632	9.66233	0	0	-1.18348	0.553554	-18.7675	9.78323	-15.7813	-15.3375	8.49839	-2.39964	31.7548							17.1089	8.83487	-20.8198	3.08694	-13.3719	-21.3367	-7.30203	-2.2597	19.1045	-6.89784	0	0	-7.9593	3.24944	-14.6833	16.7474	-17.0193	-13.2637	15.267	-2.18993	29.1863		-0.660982
27.0149	11.629	-5.89404	74.4613	-4.64562	-15.3403	9.61103	0.338468	-5.71979	9.56273	0	0	-1.50754	0.5685	-18.7829	9.70793	-15.738	-15.3706	8.8164	-2.41219	31.9042
27.2283	11.6362	-6.12376	71.1133	-4.98148	-16.1584	9.42776	0.256718	-4.92163	9.39268	0	0	-1.82852	0.592436	-18.7762	9.6159	-15.6849	-15.408	9.11415	-2.42404	32.0449
27.3707	11.6307	-6.44162	67.6102	-5.42691	-16.8592	9.15236	0.173889	-4.11097	9.12861	0	0	-2.14761	0.625913	-18.7479	9.51042	-15.6227	-15.4474	9.38888	-2.43522	32.1772
27.436	11.6145	-6.85023	63.9485	-5.98011	-17.4837	8.75744	0.085225	-3.24137	8.74332	0	0	-2.46595	0.669468	-18.699	9.39519	-15.5521	-15.4874	9.63774	-2.44583	32.3024
27.4199	11.5891	-7.34973	60.1273	-6.63348	-18.0804	8.21708	-0.0142514	-2.26396	8.21062	0	0	-2.78389	0.723603	-18.6308	9.2743	-15.474	-15.528	9.85831	-2.45605	32.4226
27.3212	11.5559	-7.93693	56.1505	-7.37203	-18.6891	7.51369	-0.128334	-1.14143	7.51219	0	0	-3.10063	0.788711	-18.5443	9.15227	-15.3896	-15.5702	10.0492	-2.46606	32.5401
27.1409	11.5156	-8.6054	52.0298	-8.17342	-19.3302	6.64628	-0.258716	0.142514	6.64626	0	0	-3.41437	0.865085	-18.441	9.03398	-15.2998	-15.6158	10.2105	-2.47612	32.6578
26.8827	11.4687	-9.34531	47.7865	-9.00865	-20.0019	5.63797	-0.404645	1.57932	5.63582	0	0	-3.72328	0.952848	-18.323	8.9244	-15.2063	-15.6668	10.3444	-2.48641	32.7779
26.551	11.4151	-10.144	43.4527	-9.8443	-20.6848	4.53932	-0.563198	3.13809	4.5325	0	0	-4.0267	1.05177	-18.1938	8.82847	-15.1109	-15.724	10.456	-2.49712	32.9026
26.1506	11.3546	-10.9863	39.071	-10.6454	-21.3488	3.42378	-0.729867	4.7716	3.41189	0	0	-4.32605	1.16134	-18.0585	8.75093	-15.016	-15.7864	10.5528	-2.50835	33.033
25.6869	11.2866	-11.8554	34.6954	-11.3789	-21.9596	2.37378	-0.89927	6.42392	2.35887	0	0	-4.62501	1.28066	-17.9235	8.69638	-14.9244	-15.851	10.6452	-2.52013	33.1693
25.1655	11.2103	-12.733	30.3893	-12.0168	-22.4824	1.46237	-1.06577	8.03751	1.448	0	0	-4.92894	1.40848	-17.7957	8.66945	-14.8397	-15.9128	10.7461	-2.5323	33.3097
24.5941	11.1251	-13.6	26.2239	-12.5398	-22.8841	0.738643	-1.22424	9.56139	0.728381	0	0	-5.24338	1.54326	-17.6811	8.67507	-14.7659	-15.9658	10.8694	-2.54457	33.4508
23.9829	11.0305	-14.437	22.2742	-12.9387	-23.1365	0.218877	-1.37074	10.9581	0.214886	0	0	-5.57287	1.68321	-17.5837	8.71874	-14.7075	-16.0032	11.0291	-2.55644	33.5869
23.345	10.9261	-15.2257	18.6143	-13.2162	-23.224	-0.117074	-1.50322	12.2099	-0.114426	0	0	-5.91992	1.82629	-17.5048	8.80656	-14.6694	-16.0191	11.2371	-2.56729	33.7108
22.696	10.8125	-15.9491	15.3115	-13.3863	-23.1503	-0.32483	-1.62146	13.3173	-0.316095	0	0	-6.28467	1.97029	-17.4429	8.94546	-14.6569	-16.0081	11.5012	-2.57645	33.8152
22.0521	10.6907	-16.5939	12.4214	-13.4725	-22.946	-0.486877	-1.72707	14.2978	-0.471795	0	0	-6.66546	2.11273	-17.3953	9.1429	-14.6753	-15.9662	11.8236	-2.58338	33.894
21.4289	10.563	-17.1497	9.98373	-13.5037	-22.6663	-0.697738	-1.82268	15.1782	-0.673397	0	0	-7.05926	2.25092	-17.358	9.40688	-14.73	-15.8909	12.1989	-2.58774	33.9436
20.8397	10.4326	-17.6107	8.02116	-13.5102	-22.3832	-1.04793	-1.91126	15.9873	-1.0074	0	0	-7.46212	2.38185	-17.3278	9.74595	-14.8261	-15.7808	12.6135	-2.58956	33.9642
20.2944	10.3035	-17.9752	6.53988	-13.5195	-22.1665	-1.6117	-1.99434	16.7402	-1.54338	0	0	-7.86931	2.50237	-17.3029	10.169	-14.9684	-15.6361	13.0456	-2.58925	33.9607
19.7989	10.1809	-18.2452	5.53147	-13.5524	-22.0642	-2.43929	-2.07049	17.4251	-2.32729	0	0	-8.27477	2.6091	-17.2824	10.6857	-15.1607	-15.4591	13.4661	-2.58759	33.9419
19.3559	10.0705	-18.4258	4.97573	-13.6217	-22.0828	-3.54865	-2.13377	17.9904	-3.37495	0	0	-8.67039	2.69857	-17.2674	11.3061	-15.4057	-15.2538	13.8401	-2.58565	33.9198
18.965	9.97812	-18.5243	4.84294	-13.731	-22.1777	-4.91173	-2.17378	18.346	-4.66151	0	0	-9.04507	2.76745	-17.2587	12.0411	-15.7046	-15.0267	14.129	-2.5846	33.9079
[truncated: 98 more columns]
