# Supplementary material for: Identify the Alteration of Balance Control and Risk of Falling in Stroke Survivors During Obstacle Crossing Based on Kinematic Analysis
Source: Front Neurol. 2019 Jul 30;10:813. doi: 10.3389/fneur.2019.00813 (PMC6682676; doi:10.3389/fneur.2019.00813)
Supplement: Supplementary file 2 [file Data_Sheet_1.ZIP › Curve of Stroke and Control/normal/N3 curve.xlsx]

## Sheet: Sheet1
23																											24
leiguosheng:LHipAngles			leiguosheng:LKneeAngles			leiguosheng:LAnkleAngles			leiguosheng:LAbsAnkleAngle			leiguosheng:RHipAngles			leiguosheng:RKneeAngles			leiguosheng:RAnkleAngles				leiguosheng:RPelvisAngles					leiguosheng:LHipAngles			leiguosheng:LKneeAngles			leiguosheng:LAnkleAngles			leiguosheng:LAbsAnkleAngle			leiguosheng:RHipAngles			leiguosheng:RKneeAngles			leiguosheng:RAnkleAngles				leiguosheng:RPelvisAngles
X	Y	Z	X	Y	Z	X	Y	Z	X	Y	Z	X	Y	Z	X	Y	Z	X	Y	Z		X	Y	Z			X	Y	Z	X	Y	Z	X	Y	Z	X	Y	Z	X	Y	Z	X	Y	Z	X	Y	Z		X
deg	deg	deg	deg	deg	deg	deg	deg	deg	deg	deg	deg	deg	deg	deg	deg	deg	deg	deg	deg	deg		deg	deg	deg			deg	deg	deg	deg	deg	deg	deg	deg	deg	deg	deg	deg	deg	deg	deg	deg	deg	deg	deg	deg	deg		deg
5.99838	5.25299	23.3106	-4.92513	-8.51374	-34.7285	-24.6848	-0.0945207	5.78588	-24.5507	0	0	-14.6374	14.0221	5.29501	9.20211	-8.52363	-44.7751	7.19059	-2.79249	28.6985		-3.96969	3.33612	-6.83015			10.1781	3.23622	12.1145	-4.615	-8.86349	-28.4733	-18.4881	-0.118699	6.97784	-18.3462	0	0	-17.6926	14.7999	5.30713	8.3038	-9.0521	-41.5	11.403	-2.64883	27.2537		-5.77039
5.43452	5.34827	22.9347	-5.1793	-8.5915	-34.8928	-25.5885	-0.112966	6.69572	-25.4015	0	0	-14.4959	13.8553	5.20762	10.5737	-8.27036	-45.2133	6.99937	-2.86973	29.4593		-3.96265	3.43746	-6.93959			9.5109	3.19083	13.8742	-4.67588	-8.83194	-28.9097	-19.5396	-0.102745	6.19194	-19.421	0	0	-17.8498	14.5953	5.20592	9.30726	-8.97433	-41.4801	11.4059	-2.68223	27.5931		-5.73983
4.80715	5.44225	22.711	-5.41542	-8.62158	-34.9144	-26.3218	-0.122755	7.17726	-26.0999	0	0	-14.2819	13.6297	5.15493	12.1211	-7.93481	-45.7941	6.54439	-2.963	30.3628		-3.99049	3.52515	-7.03875			8.70967	3.14509	16.0114	-4.78514	-8.78921	-29.3982	-20.769	-0.0795211	5.0438	-20.6849	0	0	-17.945	14.3496	5.11008	10.4655	-8.86445	-41.5263	11.2513	-2.72166	27.991		-5.7354
4.12024	5.53457	22.6591	-5.61308	-8.59892	-34.6985	-26.7626	-0.1221	7.14507	-26.5385	0	0	-13.9842	13.3331	5.15592	13.8595	-7.49192	-46.5344	5.72731	-3.07426	31.4191		-4.0592	3.59366	-7.11622			7.81942	3.10902	18.2384	-4.94377	-8.73991	-29.7354	-22.0506	-0.0510085	3.62871	-22.0041	0	0	-17.9671	14.06	5.03789	11.793	-8.70191	-41.6715	10.8712	-2.76745	28.4495		-5.76021
3.38773	5.62202	22.788	-5.73643	-8.50791	-34.2184	-26.8289	-0.111235	6.61049	-26.6364	0	0	-13.5873	12.9553	5.23377	15.8002	-6.91195	-47.4336	4.43922	-3.20374	32.619		-4.16954	3.63899	-7.16027			6.90595	3.10004	20.24	-5.08969	-8.66292	-29.7284	-23.2108	-0.019838	2.07667	-23.1946	0	0	-17.9003	13.7228	5.0081	13.305	-8.46055	-41.948	10.1814	-2.81998	28.9705		-5.81498
2.62651	5.69896	23.1227	-5.76769	-8.34179	-33.5823	-26.5329	-0.0928483	5.70323	-26.3914	0	0	-13.0724	12.4905	5.41269	17.9467	-6.16399	-48.4668	2.57181	-3.34851	33.9233		-4.31547	3.65966	-7.16014			6.03415	3.13888	21.7688	-5.13616	-8.51838	-29.2813	-24.0875	0.0112652	0.524945	-24.0864	0	0	-17.724	13.334	5.03004	15.0164	-8.11226	-42.3796	9.08627	-2.88019	29.5614		-5.89814
1.84775	5.75781	23.7196	-5.73008	-8.11613	-33.0063	-25.9782	-0.0709319	4.61808	-25.8876	0	0	-12.4188	11.9403	5.70748	20.2945	-5.22447	-49.5734	0.0420999	-3.50079	35.2534		-4.48487	3.65764	-7.1082			5.24773	3.24105	22.7171	-5.02013	-8.27506	-28.4449	-24.5826	0.039678	-0.893292	-24.5795	0	0	-17.4145	12.8891	5.09835	16.9401	-7.631	-42.9738	7.48175	-2.94925	30.2307		-6.00518
1.05394	5.79088	24.6429	-5.67753	-7.8635	-32.6867	-25.2984	-0.0486442	3.51114	-25.2476	0	0	-11.6065	11.3159	6.10888	22.8377	-4.08904	-50.6474	-3.16239	-3.64632	36.4848		-4.66309	3.63879	-7.00203			4.55725	3.40867	23.1419	-4.73162	-7.9341	-27.3891	-24.6792	0.0634341	-2.07832	-24.6619	0	0	-16.9477	12.3842	5.19932	19.0847	-6.99537	-43.7162	5.25965	-3.02709	30.9742		-6.12897
0.245055	5.79325	25.9071	-5.66015	-7.61624	-32.6794	-24.5932	-0.0271087	2.43905	-24.5694	0	0	-10.6197	10.6384	6.57311	25.5766	-2.78358	-51.5314	-6.92108	-3.76378	37.4508		-4.83755	3.61228	-6.84526			3.9389	3.62762	23.2456	-4.31527	-7.52808	-26.3181	-24.4262	0.0822566	-3.01603	-24.3901	0	0	-16.3042	11.8168	5.32097	21.4552	-6.19146	-44.5659	2.32871	-3.11035	31.7567		-6.2611
-0.572095	5.76578	27.4291	-5.69627	-7.3936	-32.8811	-23.905	-0.00603437	1.38826	-23.8976	0	0	-9.45018	9.93652	7.02792	28.5237	-1.3677	-52.029	-10.9294	-3.82746	37.9643		-5.0003	3.5887	-6.64753			3.34392	3.87098	23.3182	-3.85402	-7.10151	-25.4018	-23.9121	0.0979336	-3.79583	-23.8564	0	0	-15.4725	11.1897	5.45753	24.0552	-5.21825	-45.4517	-1.33186	-3.19055	32.4982		-6.39354
-1.38054	5.71567	29.029	-5.76974	-7.19957	-33.1031	-23.2369	0.0148733	0.344844	-23.2364	0	0	-8.09839	9.24358	7.39706	31.7027	0.0734347	-51.9401	-14.7142	-3.81449	37.8604		-5.14785	3.57793	-6.42357			2.71758	4.10803	23.641	-3.44411	-6.69269	-24.7549	-23.2409	0.113174	-4.55259	-23.1632	0	0	-14.4504	10.513	5.60724	26.8882	-4.09253	-46.2707	-5.59454	-3.25316	33.0687		-6.5195
-2.15851	5.65504	30.4807	-5.84559	-7.02833	-33.1632	-22.5786	0.03508	-0.663813	-22.577	0	0	-6.5742	8.59321	7.62588	35.1376	1.44483	-51.1126	-17.7561	-3.71354	37.0407		-5.28004	3.58733	-6.19062			2.02078	4.31365	24.3852	-3.1682	-6.32836	-24.4412	-22.5129	0.129773	-5.37495	-22.4085	0	0	-13.2438	9.80507	5.7682	29.9532	-2.84896	-46.8959	-10.1245	-3.27941	33.3056		-6.63324
-2.88734	5.59766	31.5812	-5.88962	-6.87163	-32.943	-21.9246	0.0533804	-1.57697	-21.9158	0	0	-4.89503	8.01459	7.69343	38.8393	2.65732	-49.493	-19.6796	-3.52857	35.4914		-5.39818	3.62042	-5.96428			1.24506	4.47483	25.5444	-3.07123	-6.02686	-24.4663	-21.807	0.147534	-6.25241	-21.6707	0	0	-11.8644	9.09044	5.93822	33.2384	-1.5336	-47.1937	-14.4089	-3.25149	33.0536		-6.72951
-3.55705	5.55472	32.2047	-5.8838	-6.72538	-32.4148	-21.28	0.068376	-2.32465	-21.2616	0	0	-3.08267	7.52863	7.61043	42.7939	3.63905	-47.1584	-20.3914	-3.27569	33.2721		-5.50363	3.67699	-5.75505			0.41372	4.59227	26.9379	-3.14843	-5.80011	-24.7658	-21.1671	0.1645	-7.0879	-20.9976	0	0	-10.3277	8.39725	6.12293	36.72	-0.192354	-47.0464	-17.8956	-3.15838	32.2023		-6.80358
-4.16812	5.53012	32.3267	-5.83424	-6.59335	-31.654	-20.6641	0.0786392	-2.83593	-20.6376	0	0	-1.16094	7.14731	7.41362	46.9588	4.34559	-44.3134	-20.072	-2.97756	30.5024		-5.5977	3.75494	-5.56644			-0.431221	4.67722	28.2869	-3.35458	-5.6513	-25.2194	-20.6024	0.178032	-7.75214	-20.4057	0	0	-8.65039	7.75451	6.34055	40.37	1.1382	-46.3773	-20.1852	-2.99911	30.7082		-6.85214
-4.73038	5.51875	32.0149	-5.76789	-6.48564	-30.826	-20.1063	0.0826867	-3.03744	-20.0768	0	0	0.84317	6.87466	7.16206	51.2631	4.7711	-41.2562	-19.0484	-2.65964	27.3638		-5.68291	3.8529	-5.39452			-1.24855	4.74406	29.3261	-3.62878	-5.57229	-25.6893	-20.1017	0.186033	-8.1439	-19.8904	0	0	-6.84789	7.18961	6.61156	44.1657	2.42917	-45.1741	-21.1696	-2.78271	28.6014		-6.87483
-5.25949	5.5087	31.3988	-5.71935	-6.41303	-30.1327	-19.6372	0.0793042	-2.86905	-19.6116	0	0	2.8982	6.70783	6.93215	55.6156	4.95435	-38.3242	-17.6557	-2.34792	24.1027		-5.76355	3.97151	-5.22885			-2.01393	4.80188	29.903	-3.91966	-5.54618	-26.059	-19.6468	0.187967	-8.23848	-19.4358	0	0	-4.93315	6.72555	6.9351	48.0911	3.64449	-43.5038	-21.0377	-2.52661	25.994		-6.87538
-5.77299	5.4856	30.6362	-5.71608	-6.38191	-29.7422	-19.2775	0.0682209	-2.31692	-19.2611	0	0	4.96943	6.63791	6.80554	59.9183	4.96966	-35.8351	-16.1563	-2.06697	21.0128		-5.84547	4.11268	-5.05551			-2.72391	4.85075	30.0109	-4.19743	-5.55404	-26.2598	-19.2217	0.184989	-8.09283	-19.0229	0	0	-2.91475	6.3783	7.26491	52.1345	4.71864	-41.5153	-20.1502	-2.25508	23.0971		-6.86101
-6.28749	5.43663	29.8854	-5.76989	-6.39309	-29.7385	-19.0316	0.0505743	-1.43699	-19.0254	0	0	7.02046	6.6512	6.85928	64.0799	4.91083	-34.0304	-14.716	-1.8369	18.3824		-5.93486	4.27818	-4.85989			-3.38917	4.88438	29.755	-4.45254	-5.58106	-26.2884	-18.8175	0.179057	-7.80235	-18.6368	0	0	-0.797783	6.15534	7.51357	56.2807	5.55206	-39.4272	-18.8788	-1.99603	20.2111		-6.8407
-6.81682	5.35315	29.283	-5.8754	-6.44352	-30.1076	-18.8849	0.028787	-0.349699	-18.8845	0	0	9.01298	6.73013	7.16802	68.0215	4.88321	-33.0335	-13.413	-1.67021	16.4242		-6.03677	4.4679	-4.62735			-4.02591	4.89392	29.302	-4.68948	-5.61939	-26.2116	-18.4345	0.171967	-7.45466	-18.2732	0	0	1.40979	6.05596	7.59959	60.4978	6.04801	-37.4958	-17.5026	-1.77524	17.6629		-6.82306
-7.37043	5.23061	28.9328	-6.01368	-6.5274	-30.7574	-18.8055	0.00601533	0.786975	-18.8037	0	0	10.9091	6.85489	7.79997	71.6816	4.99184	-32.8377	-12.2626	-1.57057	15.2343		-6.15404	4.6793	-4.34179			-4.65121	4.86997	28.8457	-4.91998	-5.66762	-26.1437	-18.0809	0.165108	-7.11779	-17.9368	0	0	3.68819	6.07253	7.50713	64.727	6.1742	-35.9563	-16.1813	-1.61007	15.7076		-6.81493
-7.95295	5.06538	28.9071	-6.15991	-6.63562	-31.5556	-18.7503	-0.0144649	1.80876	-18.7406	0	0	12.6795	7.00642	8.78647	75.0237	5.30573	-33.3276	-11.2425	-1.53425	14.7969		-6.28743	4.90807	-3.98516			-5.28128	4.80357	28.5807	-5.15602	-5.72868	-26.199	-17.7644	0.159774	-6.85548	-17.6332	0	0	6.00251	6.19188	7.3071	68.8891	5.99655	-34.9511	-14.9727	-1.50582	14.4536		-6.82062
-8.56725	4.85177	29.2572	-6.29433	-6.75679	-32.3759	-18.676	-0.0297633	2.57131	-18.6565	0	0	14.3119	7.16979	10.0811	78.0438	5.81114	-34.3162	-10.3115	-1.5519	15.0097		-6.43731	5.14936	-3.54066			-5.92955	4.68726	28.6725	-5.40328	-5.80693	-26.443	-17.484	0.157441	-6.74063	-17.3592	0	0	8.30896	6.39679	7.12585	72.9052	5.65697	-34.4971	-13.8674	-1.45677	13.8584		-6.84154
-9.22061	4.58025	30.0462	-6.41422	-6.88276	-33.1436	-18.5521	-0.0374866	2.95595	-18.5265	0	0	15.8148	7.33581	11.5465	80.77	6.39431	-35.5789	-9.41807	-1.60932	15.6986		-6.60413	5.39843	-2.99796			-6.60427	4.51576	29.2302	-5.65891	-5.90539	-26.8712	-17.2269	0.159645	-6.8491	-17.1002	0	0	10.5653	6.66701	7.09555	76.7148	5.3204	-34.5053	-12.8189	-1.45018	13.7782		-6.87639
-9.9306	4.23586	31.3908	-6.54141	-7.01566	-33.8643	-18.3716	-0.0354367	2.85388	-18.348	0	0	17.2127	7.50039	12.9917	83.2487	6.87869	-36.8847	-8.51062	-1.68772	16.6319		-6.78779	5.65092	-2.35661			-7.30531	4.2873	30.2699	-5.91269	-6.02327	-27.4253	-16.975	0.167185	-7.21985	-16.8364	0	0	12.7368	6.98109	7.32458	80.2818	5.1332	-34.8214	-11.7658	-1.46997	14.0189		-6.92293
-10.7262	3.79615	33.4815	-6.72003	-7.17162	-34.6202	-18.1503	-0.0212121	2.14517	-18.1371	0	0	18.5354	7.662	14.2372	85.5254	7.09379	-38.0334	-7.55265	-1.76586	17.553		-6.98755	5.90289	-1.62584			-8.02065	4.00704	31.6787	-6.14788	-6.15402	-28.0232	-16.7136	0.179113	-7.80509	-16.5543	0	0	14.7987	7.31906	7.88217	83.5925	5.1957	-35.2623	-10.6486	-1.49918	14.3731		-6.97986
-11.642	3.22737	36.5743	-7.00572	-7.3802	-35.5365	-17.9179	0.00808471	0.683692	-17.9166	0	0	19.8085	7.81947	15.1608	87.6302	6.92551	-38.8864	-6.53547	-1.82389	18.2311		-7.20227	6.1513	-0.821441			-8.7269	3.6898	33.2133	-6.34206	-6.28496	-28.5815	-16.4351	0.192409	-8.45554	-16.2515	0	0	16.739	7.6649	8.77623	86.6517	5.53401	-35.653	-9.42729	-1.52242	14.6542		-7.04778
-12.7066	2.47984	40.9656	-7.45023	-7.683	-36.734	-17.7062	0.0560717	-1.71121	-17.698	0	0	21.0488	7.97079	15.7089	89.5752	6.33042	-39.3797	-5.47505	-1.84713	18.5012		-7.43094	6.39413	0.038684			-9.39602	3.3582	34.5631	-6.47171	-6.39983	-29.0282	-16.1374	0.202852	-8.96487	-15.935	0	0	18.5612	8.00714	9.93549	89.477	6.08235	-35.8646	-8.09702	-1.52858	14.7286		-7.12865
-13.9235	1.48797	46.9338	-8.08056	-8.131	-38.268	-17.5376	0.127109	-5.24308	-17.4619	0	0	22.2635	8.11185	15.8981	91.3568	5.33808	-39.5181	-4.39655	-1.82847	18.2843		-7.67232	6.62999	0.937776			-10.0047	3.03612	35.4435	-6.51991	-6.48487	-29.3149	-15.8218	0.206387	-9.13697	-15.6159	0	0	20.2829	8.33842	11.2206	92.0889	6.69745	-35.8374	-6.69203	-1.51223	14.531		-7.22467
-15.2434	0.18838	54.5977	-8.86901	-8.77089	-40.0404	-17.4193	0.225714	-10.0749	-17.1423	0	0	23.4503	8.2364	15.807	92.9605	4.04104	-39.3574	-3.32148	-1.76879	17.5874		-7.9244	6.85772	1.86055			-10.5406	2.74111	35.6671	-6.48323	-6.53492	-29.4304	-15.4942	0.20009	-8.83029	-15.3061	0	0	21.9292	8.65474	12.4611	94.5018	7.1996	-35.5835	-5.27357	-1.47355	14.0623		-7.33731
-16.5477	-1.42991	63.6953	-9.70431	-9.60693	-41.6944	-17.3444	0.355632	-16.2177	-16.6337	0	0	24.6033	8.33795	15.5429	94.3678	2.55841	-38.9834	-2.26465	-1.67558	16.4879		-8.18309	7.07614	2.7919			-11.0035	2.47973	35.1731	-6.37293	-6.55475	-29.4015	-15.1652	0.182608	-7.9763	-15.0151	0	0	23.5248	8.95436	13.4989	96.7171	7.42192	-35.1708	-3.90897	-1.41684	13.3717		-7.46728
-17.6826	-3.26645	73.4562	-10.4045	-10.552	-42.5966	-17.3166	0.519693	-23.451	-15.8467	0	0	25.7201	8.41212	15.1968	95.5639	0.990198	-38.4923	-1.23227	-1.56022	15.1098		-8.4413	7.28384	3.7172			-11.4033	2.24707	34.0215	-6.21091	-6.55546	-29.2792	-14.8484	0.154296	-6.58574	-14.7482	0	0	25.0865	9.23579	14.2227	98.722	7.24918	-34.6988	-2.65127	-1.3485	12.5341		-7.61518
-18.5493	-5.12039	82.8176	-10.7996	-11.4365	-42.0577	-17.3987	0.721452	-31.3651	-14.7927	0	0	26.8034	8.45685	14.8251	96.5391	-0.597406	-37.9759	-0.218393	-1.43518	13.5955		-8.6893	7.47915	4.62446			-11.7566	2.0307	32.3583	-6.02233	-6.54894	-29.115	-14.5556	0.116972	-4.7409	-14.5047	0	0	26.6201	9.49611	14.583	100.495	6.63591	-34.2732	-1.52619	-1.2753	11.6309		-7.78146
-19.1604	-6.79672	90.9076	-10.822	-12.1089	-39.7374	-17.744	0.967112	-39.474	-13.6065	0	0	27.854	8.47098	14.4699	97.2842	-2.15009	-37.5096	0.785379	-1.31179	12.0819		-8.91827	7.66028	5.50566			-12.0819	1.81632	30.3655	-5.82957	-6.54414	-28.9501	-14.2943	0.0732033	-2.56518	-14.2796	0	0	28.1235	9.73152	14.5855	102.019	5.59828	-33.9813	-0.525323	-1.20308	10.7339		-7.96518
-19.6025	-8.19731	97.3479	-10.5219	-12.5305	-35.9158	-18.5546	1.26363	-47.2519	-12.4737	0	0	28.8629	8.45332	14.1785	97.7838	-3.6045	-37.1463	1.76813	-1.19907	10.684		-9.1256	7.82558	6.35653			-12.3952	1.59224	28.2182	-5.6488	-6.54594	-28.8103	-14.0659	0.0256452	-0.192868	-14.0658	0	0	29.5929	9.93827	14.2705	103.287	4.19354	-33.8719	0.389697	-1.13554	9.89014		-8.16295
-19.9664	-9.31885	102.183	-10.0257	-12.7641	-31.3822	-19.9676	1.61065	-54.1524	-11.5362	0	0	29.8144	8.40325	13.9919	98.0166	-4.89982	-36.9148	2.69323	-1.10339	9.48709		-9.31523	7.97398	7.1754			-12.7088	1.35112	26.0644	-5.48978	-6.55587	-28.7082	-13.8675	-0.0232947	2.24898	-13.8566	0	0	31.0257	10.1126	13.6938	104.305	2.50081	-33.9511	1.26427	-1.07399	9.1175		-8.36957
-20.3122	-10.2041	105.658	-9.47645	-12.8956	-27.017	-21.919	1.99001	-59.7462	-10.8407	0	0	30.6972	8.32117	13.9158	97.9646	-6.00596	-36.8218	3.51606	-1.02874	8.54731		-9.4926	8.10533	7.96189			-13.0327	1.09016	24.0224	-5.35755	-6.57376	-28.6455	-13.6933	-0.0714862	4.64557	-13.6475	0	0	32.4187	10.2503	12.9192	105.084	0.609837	-34.1959	2.11922	-1.0185	8.41805		-8.57952
-20.6685	-10.9046	108.053	-8.9825	-12.9812	-23.4199	-24.0802	2.36186	-63.8662	-10.3533	0	0	31.5115	8.20829	13.9118	97.6208	-6.93431	-36.8548	4.20284	-0.97743	7.89863		-9.66016	8.22068	8.71583			-13.3743	0.810373	22.1769	-5.25389	-6.59883	-28.6181	-13.5356	-0.11716	6.90215	-13.4357	0	0	33.7631	10.3482	12.018	105.625	-1.38592	-34.5711	2.9393	-0.969467	7.79777		-8.78774
-21.0439	-11.4652	109.613	-8.5991	-13.0447	-20.8237	-25.9483	2.67527	-66.6012	-10.0069	0	0	32.2669	8.06666	13.9151	96.9902	-7.72395	-36.9873	4.73411	-0.950692	7.55978		-9.81684	8.32237	9.43623			-13.7378	0.515505	20.5788	-5.17822	-6.63035	-28.6202	-13.3856	-0.159013	8.95142	-13.2196	0	0	35.043	10.4052	11.0672	105.918	-3.39536	-35.0395	3.6887	-0.928364	7.27641		-8.98954
-21.4371	-11.9206	110.533	-8.34103	-13.0954	-19.2208	-27.061	2.88806	-68.1684	-9.74031	0	0	32.977	7.90042	13.8556	96.0856	-8.42445	-37.1844	5.10055	-0.948496	7.53194		-9.95936	8.41374	10.12			-14.1249	0.210803	19.2547	-5.12868	-6.66816	-28.6507	-13.2344	-0.196203	10.7533	-12.9979	0	0	36.2391	10.4211	10.1403	105.94	-5.33678	-35.5654	4.33548	-0.897686	6.88649		-9.18051
-21.8436	-12.2956	110.962	-8.20196	-13.1382	-18.5028	-27.1938	2.9815	-68.795	-9.51466	0	0	33.6543	7.71588	13.6713	94.9244	-9.08355	-37.4073	5.29858	-0.969114	7.7933		-10.0842	8.49791	10.7614			-14.5361	-0.0981568	18.223	-5.10383	-6.71294	-28.7151	-13.0746	-0.228164	12.2851	-12.7701	0	0	37.333	10.3959	9.29941	105.665	-7.1428	-36.1165	4.86291	-0.880474	6.66744		-9.35687
-22.2592	-12.6048	111.015	-8.16743	-13.1772	-18.5451	-26.4079	2.96116	-68.6615	-9.31355	0	0	34.3048	7.51873	13.3254	93.5238	-9.73139	-37.6148	5.32661	-1.00904	8.29851		-10.1892	8.57584	11.3535			-14.971	-0.405715	17.4922	-5.1029	-6.76574	-28.8242	-12.9019	-0.254645	13.5409	-12.5374	0	0	38.3115	10.3292	8.58372	105.072	-8.76767	-36.6597	5.26809	-0.879294	6.65243		-9.51549
-22.6805	-12.8542	110.782	-8.22197	-13.2164	-19.2434	-24.9527	2.8484	-67.8916	-9.13581	0	0	34.9274	7.31184	12.814	91.8982	-10.372	-37.7667	5.18155	-1.06342	8.98443		-10.2728	8.64558	11.8896			-15.427	-0.706428	17.0483	-5.1248	-6.82658	-28.9853	-12.7154	-0.275817	14.5355	-12.302	0	0	39.1707	10.2214	7.9955	104.153	-10.1969	-37.1585	5.55417	-0.894955	6.85175		-9.65374
-23.1042	-13.0454	110.329	-8.35171	-13.2616	-20.5112	-23.1364	2.67161	-66.5724	-8.98766	0	0	35.5172	7.09634	12.1591	90.0597	-10.9889	-37.8288	4.85642	-1.12668	9.77917		-10.3328	8.70362	12.3634			-15.8979	-0.994678	16.8482	-5.16662	-6.89391	-29.1967	-12.5171	-0.292319	15.3047	-12.0664	0	0	39.9152	10.0726	7.50041	102.916	-11.4461	-37.5765	5.72286	-0.926169	7.24855		-9.76919
-23.5281	-13.179	109.707	-8.543	-13.3198	-22.2557	-21.236	2.46001	-64.7848	-8.87667	0	0	36.0682	6.87371	11.3949	88.0185	-11.5579	-37.7803	4.33948	-1.19347	10.6142		-10.3662	8.74638	12.7696			-16.3751	-1.26473	16.8349	-5.22421	-6.96546	-29.4519	-12.3116	-0.305062	15.8948	-11.8339	0	0	40.5541	9.88213	7.05017	101.376	-12.542	-37.8839	5.7694	-0.970417	7.80981		-9.85927
-23.9497	-13.2558	108.952	-8.77903	-13.3957	-24.3494	-19.4549	2.23974	-62.6328	-8.80705	0	0	36.5734	6.64522	10.556	85.7838	-12.0575	-37.6196	3.6156	-1.25968	11.4373		-10.3699	8.77049	13.1056			-16.85	-1.51155	16.9523	-5.29371	-7.03886	-29.7433	-12.1051	-0.31501	16.353	-11.6084	0	0	41.0949	9.64839	6.60781	99.5524	-13.5031	-38.0598	5.68168	-1.02454	8.49432		-9.92105
-24.3659	-13.2762	108.094	-9.04022	-13.4888	-26.6386	-17.9049	2.02979	-60.2425	-8.77709	0	0	37.0246	6.4108	9.6726	83.3625	-12.4735	-37.3657	2.67053	-1.32307	12.221		-10.3417	8.77269	13.3723			-17.3144	-1.73199	17.146	-5.3723	-7.11096	-30.0603	-11.9032	-0.323064	16.7225	-11.3929	0	0	41.5419	9.37231	6.15973	97.4595	-14.33	-38.0867	5.44476	-1.08448	9.24944		-9.95125
-24.7733	-13.2407	107.16	-9.3092	-13.5941	-28.9861	-16.6141	1.83992	-57.7316	-8.78057	0	0	37.4112	6.16969	8.76806	80.7601	-12.7993	-37.0543	1.49823	-1.3834	12.9626		-10.2808	8.75007	13.5734			-17.7614	-1.9251	17.3652	-5.4576	-7.17748	-30.3867	-11.7075	-0.329978	17.0385	-11.1869	0	0	41.8955	9.05832	5.70902	95.1092	-15.0125	-37.952	5.04871	-1.14553	10.0153		-9.94672
-25.1707	-13.1507	106.17	-9.57374	-13.7051	-31.2944	-15.5603	1.67277	-55.1889	-8.80882	0	0	37.7205	5.92218	7.85775	77.9812	-13.0355	-36.7273	0.110055	-1.44188	13.6771		-10.1887	8.70082	13.7135			-18.1867	-2.0912	17.5724	-5.54618	-7.23408	-30.7034	-11.5139	-0.336194	17.3217	-10.9851	0	0	42.1542	8.71184	5.26343	92.5111	-15.5402	-37.6582	4.49435	-1.20373	10.7419		-9.90535
-25.5572	-13.0092	105.14	-9.82619	-13.8139	-33.4982	-14.7014	1.52747	-52.6786	-8.85089	0	0	37.9393	5.67038	6.94799	75.0304	-13.1878	-36.4213	-1.46049	-1.50051	14.3893		-10.0675	8.62495	13.7976			-18.5879	-2.23077	17.7509	-5.63295	-7.27775	-30.9944	-11.3147	-0.341809	17.5768	-10.78	0	0	42.3156	8.33626	4.82416	89.6752	-15.9124	-37.2308	3.79281	-1.2572	11.4065		-9.8265
-25.9296	-12.8211	104.083	-10.0627	-13.9104	-35.5511	-13.9909	1.40203	-50.2511	-8.89314	0	0	38.0574	5.41716	6.03503	71.9128	-13.2666	-36.1627	-3.16092	-1.56197	15.1308		-9.91831	8.52452	13.8309			-18.9651	-2.3435	17.9049	-5.71219	-7.30734	-31.2508	-11.1018	-0.346631	17.7953	-10.5644	0	0	42.3763	7.93166	4.38485	86.6121	-16.1382	-36.7165	2.95931	-1.30656	12.0174		-9.71104
-26.2798	-12.593	103.01	-10.2837	-13.9803	-37.43	-13.3843	1.29387	-47.9382	-8.92122	0	0	38.0683	5.16372	5.10433	68.6335	-13.2857	-35.9686	-4.92974	-1.62945	15.9392		-9.74065	8.40259	13.8196			-19.3207	-2.4282	18.0554	-5.77955	-7.32394	-31.4734	-10.87	-0.350297	17.9611	-10.3343	0	0	42.3302	7.49557	3.93942	83.3307	-16.2284	-36.1748	2.00788	-1.35451	12.608		-9.56115
-26.5972	-12.3318	101.934	-10.4932	-14.0067	-39.1424	-12.8431	1.19998	-45.7472	-8.92345	0	0	37.9675	4.90814	4.13288	65.197	-13.259	-35.8478	-6.71022	-1.70657	16.8549		-9.53452	8.26211	13.7726			-19.6578	-2.48301	18.229	-5.83161	-7.33004	-31.6679	-10.6166	-0.352432	18.0574	-10.0881	0	0	42.169	7.02454	3.49142	79.8369	-16.1861	-35.6687	0.948161	-1.4051	13.2282		-9.37922
-26.8742	-12.0451	100.87	-10.6935	-13.9773	-40.7056	-12.3409	1.11768	-43.6734	-8.89283	0	0	37.7501	4.64571	3.09854	61.6075	-13.1921	-35.8026	-8.4669	-1.79674	17.9145		-9.30169	8.1052	13.7008			-19.9776	-2.50677	18.4456	-5.86559	-7.32806	-31.841	-10.3416	-0.352833	18.0755	-9.82607	0	0	41.8831	6.51666	3.05242	76.1342	-16.0065	-35.258	-0.216875	-1.46297	13.9337		-9.16697
-27.1121	-11.7406	99.8288	-10.8807	-13.8911	-42.1113	-11.8654	1.04552	-41.7289	-8.8269	0	0	37.4085	4.37063	1.99371	57.8711	-13.0706	-35.8305	-10.1991	-1.90217	19.1374		-9.04577	7.93341	13.6169			-20.2796	-2.50025	18.7149	-5.87978	-7.31956	-32.0015	-10.0481	-0.351586	18.0193	-9.55054	0	0	41.4634	5.97341	2.63526	72.2256	-15.6842	-34.9924	-1.49464	-1.53223	14.7726		-8.92556
-27.3193	-11.4256	98.8218	-11.0474	-13.7588	-43.3279	-11.4152	0.982936	-39.9414	-8.72796	0	0	36.9348	4.07745	0.826848	54.0001	-12.8639	-35.93	-11.9421	-2.02305	20.5174		-8.77129	7.74755	13.5344			-20.5631	-2.46645	19.0434	-5.87521	-7.30557	-32.1626	-9.74267	-0.348954	17.9003	-9.26679	0	0	40.9021	5.39902	2.24684	68.1149	-15.2184	-34.9082	-2.90528	-1.61558	15.7735		-8.65613
-27.5042	-11.1069	97.8608	-11.1891	-13.5949	-44.347	-10.9934	0.928862	-38.3177	-8.60478	0	0	36.3259	3.76299	-0.392311	50.0186	-12.5441	-36.103	-13.7519	-2.15784	22.0274		-8.48231	7.54756	13.4665			-20.8303	-2.41025	19.4459	-5.85639	-7.28728	-32.341	-9.43559	-0.345079	17.725	-8.98387	0	0	40.1959	4.79695	1.87668	63.8124	-14.6203	-35.0289	-4.47986	-1.71444	16.9479		-8.36082
-27.6707	-10.7893	96.9566	-11.3072	-13.4101	-45.2051	-10.6056	0.88126	-36.8254	-8.47186	0	0	35.5883	3.42946	-1.66825	45.9661	-12.1043	-36.3532	-15.6813	-2.30405	23.6294		-8.18211	7.333	13.4239			-21.0867	-2.33782	19.9485	-5.82977	-7.26648	-32.5516	-9.13921	-0.339816	17.4864	-8.71351	0	0	39.3509	4.16827	1.48523	59.3408	-13.9196	-35.3647	-6.25321	-1.82966	18.2983		-8.04304
-27.8193	-10.476	96.1144	-11.4042	-13.207	-45.9416	-10.257	0.838361	-35.4286	-8.34271	0	0	34.7384	3.08709	-3.02196	41.8967	-11.5634	-36.6776	-17.7617	-2.45818	25.2767		-7.87352	7.10405	13.4122			-21.3389	-2.25606	20.5709	-5.80094	-7.24518	-32.8021	-8.8662	-0.332999	17.1763	-8.4678	0	0	38.3812	3.51711	1.01248	54.7374	-13.1586	-35.9	-8.25166	-1.96067	19.8083		-7.70731
-27.9514	-10.1693	95.3325	-11.4802	-12.9833	-46.5683	-9.95006	0.799374	-34.1157	-8.2246	0	0	33.7988	2.75442	-4.47673	37.8747	-10.9552	-37.0561	-19.9933	-2.6148	26.9058		-7.55955	6.86215	13.4314			-21.5927	-2.17176	21.3063	-5.77249	-7.22465	-33.0881	-8.62713	-0.324761	16.8001	-8.25629	0	0	37.3038	2.85741	0.401145	50.0513	-12.3786	-36.5851	-10.4788	-2.1038	21.4258		-7.35911
-28.0706	-9.87181	94.6029	-11.5372	-12.737	-47.1021	-9.68324	0.763585	-32.8735	-8.12118	0	0	32.7931	2.45587	-6.03483	33.9665	-10.3142	-37.4605	-22.3477	-2.76645	28.4395		-7.2435	6.60985	13.4776			-21.8511	-2.09058	22.1103	-5.74308	-7.20419	-33.3915	-8.42941	-0.315735	16.3863	-8.08468	0	0	36.1355	2.21386	-0.387547	45.3421	-11.6123	-37.3478	-12.9074	-2.25289	23.0731		-7.00443
-28.1817	-9.5862	93.9141	-11.5818	-12.4709	-47.6033	-9.45374	0.729428	-31.6545	-8.03716	0	0	31.7415	2.2182	-7.66098	30.2306	-9.66757	-37.8796	-24.7796	-2.90518	29.8046		-6.92927	6.3503	13.545			-22.1136	-2.01644	22.9101	-5.70744	-7.18087	-33.6856	-8.27709	-0.306984	15.9835	-7.95499	0	0	34.8934	1.6168	-1.3679	40.6769	-10.8818	-38.1195	-15.4892	-2.4019	24.6803		-6.64938
-28.2895	-9.31523	93.2538	-11.6226	-12.1904	-48.1495	-9.25868	0.695105	-30.3965	-7.97707	0	0	30.6597	2.06713	-9.28028	26.7121	-9.03802	-38.3407	-27.2399	-3.02454	30.95		-6.62054	6.08692	13.6275			-22.3784	-1.95191	23.6386	-5.65787	-7.15087	-33.946	-8.17107	-0.299523	15.6387	-7.86663	0	0	33.5935	1.0964	-2.51885	36.1269	-10.1955	-38.8514	-18.1725	-2.54559	26.1915		-6.29974
-28.3976	-9.06112	92.6107	-11.664	-11.8975	-48.7714	-9.09405	0.65998	-29.0746	-7.94015	0	0	29.562	2.02463	-10.797	23.4415	-8.45262	-38.9082	-29.6829	-3.12117	31.8575		-6.31959	5.82291	13.7191			-22.6452	-1.89906	24.2665	-5.58636	-7.11123	-34.1615	-8.11013	-0.293869	15.3766	-7.81797	0	0	32.25	0.679026	-3.78647	31.7628	-9.55531	-39.516	-20.9112	-2.67786	27.5489		-5.96087
-28.5082	-8.82572	91.9746	-11.7037	-11.5879	-49.4213	-8.95276	0.625125	-27.7286	-7.9176	0	0	28.4619	2.10662	-12.12	20.4372	-7.94774	-39.6599	-32.0685	-3.1958	32.5464		-6.02722	5.56116	13.8142			-22.9155	-1.86013	24.8035	-5.48561	-7.05998	-34.3369	-8.09194	-0.289986	15.1962	-7.8072	0	0	30.8821	0.385199	-5.12862	27.6537	-8.98407	-40.0957	-23.6578	-2.79315	28.7051		-5.63727
-28.6225	-8.611	91.3371	-11.7349	-11.2518	-49.9948	-8.82448	0.592729	-26.4469	-7.89473	0	0	27.3723	2.32071	-13.1811	17.7079	-7.56414	-40.6609	-34.364	-3.25322	33.0692		-5.7431	5.30429	13.9086			-23.1896	-1.83746	25.2734	-5.34849	-6.9948	-34.485	-8.11328	-0.287591	15.0849	-7.83192	0	0	29.5206	0.227618	-6.55865	23.8698	-8.53493	-40.5727	-26.3581	-2.89071	29.6639		-5.33209
-28.7405	-8.41919	90.6939	-11.7487	-10.8769	-50.3669	-8.69754	0.565293	-25.3386	-7.85521	0	0	26.3036	2.664	-13.946	15.2538	-7.33701	-41.9391	-36.5414	-3.30094	33.4991		-5.46623	5.05439	14.0007			-23.4665	-1.83389	25.6985	-5.16871	-6.91168	-34.617	-8.16997	-0.286329	15.0261	-7.88881	0	0	28.2006	0.209447	-8.10648	20.475	-8.25477	-40.9519	-28.9519	-2.97551	30.4827		-5.04688
-28.8593	-8.2523	90.0472	-11.7376	-10.4527	-50.4382	-8.5639	0.544715	-24.4938	-7.78817	0	0	25.2641	3.12142	-14.4253	13.0692	-7.28874	-43.4659	-38.5673	-3.34768	33.916		-5.19501	4.81214	14.0936			-23.7444	-1.85329	26.1014	-4.94281	-6.8047	-34.7381	-8.25818	-0.285731	14.9983	-7.97499	0	0	26.9454	0.324308	-9.73279	17.5088	-8.1472	-41.2971	-31.3715	-3.05449	31.2331		-4.78174
-28.9735	-8.11189	89.407	-11.6988	-9.97592	-50.1965	-8.42724	0.531085	-23.9279	-7.69838	0	0	24.2613	3.6667	-14.6718	11.1448	-7.42279	-45.1543	-40.3852	-3.40163	34.3922		-4.92759	4.57629	14.1951			-24.0217	-1.90026	26.5117	-4.67127	-6.66764	-34.8541	-8.37746	-0.285289	14.9776	-8.09091	0	0	25.7581	0.558672	-11.2994	14.9749	-8.1786	-41.7282	-33.534	-3.133	31.9673		-4.53552
-29.0753	-7.9992	88.7882	-11.6353	-9.45194	-49.7314	-8.30558	0.52245	-23.5667	-7.60856	0	0	23.3	4.26774	-14.7462	9.466	-7.71993	-46.8826	-41.8972	-3.46823	34.9726		-4.66248	4.3444	14.3165			-24.2949	-1.97804	26.956	-4.35546	-6.49557	-34.9725	-8.53116	-0.284711	14.9507	-8.24032	0	0	24.6265	0.894793	-12.6192	12.845	-8.30768	-42.3665	-35.3345	-3.21405	32.7132		-4.30636
-29.156	-7.91534	88.2062	-11.5514	-8.88809	-49.1709	-8.22357	0.516135	-23.3013	-7.54875	0	0	22.3803	4.89385	-14.6792	8.01074	-8.14293	-48.5258	-42.9548	-3.54774	35.6549		-4.39871	4.11457	14.4686			-24.5574	-2.08721	27.4472	-3.99474	-6.28559	-35.0983	-8.72532	-0.284022	14.9186	-8.42903	0	0	23.5342	1.31255	-13.5241	11.0728	-8.50313	-43.2806	-36.6491	-3.29866	33.4787		-4.09181
-29.2077	-7.8613	87.672	-11.4486	-8.28853	-48.6179	-8.2037	0.510013	-23.0431	-7.54515	0	0	21.499	5.52058	-14.4597	6.75299	-8.64794	-49.975	-43.3711	-3.63323	36.3756		-4.13599	3.88703	14.6588			-24.8005	-2.22651	27.9875	-3.58666	-6.03655	-35.2315	-8.96875	-0.283334	14.8866	-8.66537	0	0	22.4712	1.79003	-13.9068	9.61114	-8.74401	-44.4606	-37.3455	-3.38484	34.2446		-3.88895
-29.2248	-7.8383	87.1889	-11.3251	-7.65316	-48.1304	-8.26163	0.502894	-22.7415	-7.61538	0	0	20.6519	6.13043	-14.0521	5.67172	-9.19267	-51.1431	-42.9645	-3.70936	37.0063		-3.87568	3.66513	14.8887			-25.014	-2.395	28.5768	-3.12723	-5.74789	-35.3695	-9.27353	-0.282619	14.8532	-8.96107	0	0	21.44	2.30428	-13.7339	8.42753	-9.01311	-45.8208	-37.3006	-3.46514	34.9458		-3.69486
-29.2043	-7.8485	86.752	-11.177	-6.97787	-47.7239	-8.40479	0.494478	-22.3833	-7.76748	0	0	19.8384	6.71118	-13.4198	4.76078	-9.73766	-51.9711	-41.6356	-3.75354	37.3676		-3.62087	3.45627	15.153			-25.1869	-2.59421	29.2181	-2.61078	-5.4172	-35.5149	-9.65573	-0.281657	14.8084	-9.3321	0	0	20.4584	2.83363	-13.0403	7.51427	-9.29014	-47.2154	-36.43	-3.52469	35.4583		-3.50698
-29.1437	-7.89524	86.3457	-11	-6.25455	-47.3827	-8.63397	0.485142	-21.9837	-8.00192	0	0	19.0649	7.25483	-12.535	4.03299	-10.2443	-52.4416	-39.452	-3.74168	37.271		-3.37493	3.27271	15.4389			-25.3055	-2.82901	29.9113	-2.02917	-5.03684	-35.6706	-10.1342	-0.280037	14.7327	-9.79772	0	0	19.5562	3.3614	-11.9071	6.88622	-9.54706	-48.4718	-34.7341	-3.54302	35.6147		-3.32318
-29.0377	-7.98193	85.9453	-10.7903	-5.47077	-47.0788	-8.94846	0.475587	-21.5724	-8.31705	0	0	18.3473	7.75801	-11.3796	3.51751	-10.6736	-52.5832	-36.6626	-3.65789	36.581		-3.13954	3.13107	15.7251			-25.3532	-3.107	30.6473	-1.37076	-4.59107	-35.8318	-10.7291	-0.277142	14.5975	-10.3788	0	0	18.7671	3.87829	-10.4336	6.56864	-9.74711	-49.4385	-32.342	-3.50107	35.2558		-3.14211
-28.8773	-8.11034	85.5185	-10.5454	-4.60991	-46.7812	-9.352	0.466641	-21.1851	-8.71487	0	0	17.7095	8.22281	-9.95071	3.25414	-10.986	-52.4439	-33.5882	-3.50165	35.2608		-2.91366	3.05022	15.9831			-25.3085	-3.4362	31.4012	-0.617055	-4.05466	-35.9816	-11.4605	-0.272349	14.3732	-11.0971	0	0	18.1202	4.38162	-8.72179	6.5822	-9.84997	-50.0206	-29.5023	-3.39092	34.298		-2.96426
-28.6483	-8.27996	85.0324	-10.2667	-3.65057	-46.4642	-9.8565	0.459075	-20.8561	-9.20487	0	0	17.1789	8.65595	-8.2729	3.28019	-11.1417	-52.0514	-30.4754	-3.28581	33.3633		-2.69316	3.04716	16.1805			-25.1426	-3.82204	32.1267	0.260612	-3.39327	-36.0953	-12.3493	-0.265495	14.0517	-11.9742	0	0	17.6337	4.87276	-6.8898	6.92878	-9.82235	-50.179	-26.5021	-3.22116	32.778		-2.7922
-28.3299	-8.48825	84.4646	-9.9608	-2.56484	-46.1128	-10.4802	0.453419	-20.6091	-9.80269	0	0	16.7775	9.06551	-6.41213	3.60514	-11.1101	-51.403	-27.4574	-3.02932	30.9953		-2.47056	3.13089	16.2898			-24.8189	-4.26537	32.758	1.30155	-2.56573	-36.1417	-13.4132	-0.257068	13.6551	-13.0273	0	0	17.3113	5.35447	-5.09432	7.57536	-9.65261	-49.9068	-23.5753	-3.01383	30.8483		-2.62845
-27.895	-8.73117	83.8133	-9.63858	-1.31922	-45.7256	-11.2419	0.449773	-20.4495	-10.5251	0	0	16.5123	9.45719	-4.47977	4.18474	-10.8871	-50.4938	-24.6157	-2.7527	28.3023		-2.23545	3.29665	16.2974			-24.2972	-4.76242	33.2321	2.55247	-1.52952	-36.0788	-14.6573	-0.247905	13.2225	-14.2603	0	0	17.1356	5.82861	-3.52653	8.43971	-9.36472	-49.2201	-20.8734	-2.79615	28.7348		-2.47273
-27.3142	-9.00442	83.1002	-9.3124	0.12137	-45.3155	-12.155	0.447624	-20.3553	-11.3854	0	0	16.3685	9.83315	-2.61483	4.91992	-10.5057	-49.342	-22.0214	-2.47557	25.4598		-1.97566	3.52463	16.2077			-23.5414	-5.30671	33.523	4.06145	-0.248281	-35.8502	-16.0636	-0.238585	12.7808	-15.6553	0	0	17.0632	6.295	-2.35745	9.39178	-9.01932	-48.1751	-18.4824	-2.59208	26.6724		-2.32019
-26.5588	-9.30615	82.3647	-8.99217	1.79115	-44.8991	-13.224	0.445983	-20.2833	-12.3905	0	0	16.3116	10.1934	-0.947954	5.68482	-10.0305	-47.9874	-19.7225	-2.21332	22.6397		-1.68031	3.78535	16.0425			-22.5273	-5.89123	33.666	5.86988	1.30147	-35.3942	-17.593	-0.229171	12.333	-17.1742	0	0	17.0259	6.75179	-1.65414	10.2753	-8.68941	-46.8862	-16.4448	-2.41615	24.8318		-2.16304
-25.6049	-9.63875	81.6547	-8.67855	3.7269	-44.4595	-14.438	0.444222	-20.2058	-13.5319	0	0	16.2948	10.5382	0.428941	6.36111	-9.5388	-46.4925	-17.738	-1.97641	19.9879		-1.34439	4.04906	15.8342			-21.2502	-6.50992	33.7596	8.00228	3.12972	-34.6609	-19.1951	-0.219304	11.8622	-18.7697	0	0	16.9402	7.19768	-1.33826	10.9389	-8.42465	-45.5247	-14.7739	-2.27236	23.2854		-1.99535
-24.4381	-10.0075	81.0166	-8.35758	5.97108	-43.9192	-15.7643	0.442736	-20.1405	-14.7776	0	0	16.269	10.8702	1.46189	6.85975	-9.10324	-44.9576	-16.0741	-1.77385	17.6467		-0.973409	4.29369	15.6183			-19.7305	-7.15732	33.9428	10.4567	5.23755	-33.6283	-20.8232	-0.208668	11.3527	-20.3974	0	0	16.7277	7.63524	-1.24064	11.2666	-8.23885	-44.2893	-13.469	-2.15963	22.0472		-1.81845
-23.0548	-10.4155	80.4892	-8.00159	8.56867	-43.1681	-17.1485	0.442469	-20.1287	-16.0717	0	0	16.1936	11.1932	2.11512	7.12925	-8.77977	-43.521	-14.7327	-1.61594	15.7778		-0.583586	4.50776	15.4258			-18.0124	-7.82477	34.3513	13.2001	7.61919	-32.3163	-22.4514	-0.197778	10.8292	-22.0304	0	0	16.3365	8.07163	-1.21107	11.2012	-8.12898	-43.3586	-12.521	-2.07896	21.1475		-1.64193
-21.4618	-10.8577	80.0999	-7.57585	11.5563	-42.1352	-18.5288	0.443469	-20.1728	-17.3548	0	0	16.0445	11.5104	2.35923	7.1562	-8.59944	-42.3236	-13.7053	-1.51305	14.5409		-0.196788	4.68885	15.2786			-16.1553	-8.49425	35.0717	16.1765	10.2555	-30.7964	-24.092	-0.188781	10.3953	-23.6722	0	0	15.7544	8.5153	-1.18873	10.7518	-8.09677	-42.8427	-11.9077	-2.03544	20.6575		-1.4794
-19.6768	-11.315	79.8595	-7.04486	14.9485	-40.8416	-19.8593	0.443828	-20.1885	-18.5928	0	0	15.8141	11.8225	2.18359	6.95868	-8.5644	-41.4663	-12.9673	-1.47209	14.0447		0.165883	4.83966	15.1836			-14.2207	-9.13475	36.1143	19.3259	13.103	-29.1916	-25.7937	-0.185607	10.242	-25.3533	0	0	15.0046	8.97103	-1.1976	9.98252	-8.15057	-42.7553	-11.5875	-2.03466	20.6487		-1.34281
-17.7313	-11.7526	79.7557	-6.37474	18.7277	-39.4038	-21.1245	0.43965	-20.0046	-19.7947	0	0	15.5058	12.1272	1.62391	6.57536	-8.64924	-40.9868	-12.48	-1.49338	14.3029		0.488536	4.96415	15.1296			-12.2634	-9.70584	37.4192	22.606	16.0913	-27.653	-27.6147	-0.193045	10.6011	-27.1043	0	0	14.1295	9.43734	-1.29681	8.98818	-8.29296	-43.019	-11.5001	-2.07824	21.1394		-1.23981
-15.67	-12.1258	79.7523	-5.53309	22.8438	-38.0073	-22.3407	0.425789	-19.3913	-21.0112	0	0	15.1264	12.4198	0.77933	6.05637	-8.80856	-40.8552	-12.1921	-1.56882	15.2132		0.762334	5.06523	15.0895			-10.3286	-10.1668	38.8809	26.0027	19.1318	-26.3196	-29.5912	-0.215162	11.664	-28.9215	0	0	13.1723	9.90745	-1.52113	7.86655	-8.50918	-43.5036	-11.5756	-2.16139	22.0667		-1.17377
-13.545	-12.3905	79.7938	-4.48659	27.2227	-36.8649	-23.5473	0.397134	-18.1088	-22.3162	0	0	14.6822	12.6946	-0.195717	5.45744	-8.98946	-40.986	-12.0414	-1.68216	16.566		0.984671	5.14368	15.0282			-8.45229	-10.4862	40.3824	29.5271	22.1347	-25.275	-31.7256	-0.253762	13.4992	-30.752	0	0	12.1639	10.3713	-1.84098	6.69894	-8.76553	-44.0735	-11.743	-2.27245	23.2864		-1.14442
-11.4098	-12.5122	79.8127	-3.19225	31.779	-36.1489	-24.7925	0.350417	-15.9774	-23.7743	0	0	14.1789	12.9478	-1.12783	4.83746	-9.14606	-41.2604	-11.9562	-1.81184	18.0907		1.15693	5.19873	14.9099			-6.66426	-10.6473	41.8315	33.198	25.0299	-24.527	-33.9923	-0.307508	16.0076	-32.507	0	0	11.1216	10.8165	-2.16363	5.54541	-9.01867	-44.6146	-11.9327	-2.39395	24.5955		-1.14833
-9.314	-12.4711	79.7351	-1.58181	36.427	-35.9269	-26.1188	0.285502	-12.9399	-25.4076	0	0	13.6249	13.1788	-1.87285	4.25505	-9.24995	-41.5469	-11.8596	-1.93538	19.519		1.28216	5.22897	14.7034			-4.98723	-10.6497	43.1861	37.0227	27.7847	-24.0156	-36.3419	-0.372017	18.9366	-34.0924	0	0	10.0543	11.2298	-2.37251	4.45009	-9.22999	-45.0409	-12.0765	-2.50568	25.7756		-1.17984
-7.2991	-12.261	79.4874	0.455954	41.0854	-36.1405	-27.5579	0.205126	-9.07561	-27.1842	0	0	13.0304	13.389	-2.34083	3.76088	-9.29113	-41.7248	-11.6789	-2.03361	20.6369		1.36369	5.23256	14.3848			-3.43463	-10.508	44.4557	40.9886	30.4079	-23.6403	-38.6976	-0.440893	21.9542	-35.4415	0	0	8.97115	11.599	-2.37485	3.44684	-9.37599	-45.2944	-12.1147	-2.58943	26.645		-1.23206
-5.39474	-11.8861	79.0004	3.09056	45.6683	-36.6357	-29.1372	0.113147	-4.5512	-29.0365	0	0	12.4033	13.5791	-2.49532	3.38723	-9.27281	-41.7102	-11.3621	-2.09389	21.3149		1.4049	5.20757	13.9417			-2.00899	-10.2469	45.6828	45.0671	32.9351	-23.2961	-40.9572	-0.507428	24.7527	-36.5319	0	0	7.88551	11.9164	-2.13216	2.56107	-9.45079	-45.3483	-12.0076	-2.63424	27.1049		-1.29823
-3.61628	-11.3576	78.2134	6.56223	50.0674	-37.2107	-30.8959	0.0124952	0.463547	-30.8948	0	0	11.7474	13.7478	-2.3456	3.14128	-9.20595	-41.4772	-10.8944	-2.11276	21.5259		1.40953	5.15285	13.3756			-0.703301	-9.89425	46.9177	49.2213	35.4061	-22.9085	-43.0129	-0.566531	27.1376	-37.3777	0	0	6.81485	12.1786	-1.66412	1.80933	-9.46233	-45.2115	-11.7455	-2.63934	27.1569		-1.37275
-1.96372	-10.6895	77.0739	11.1919	54.1278	-37.6308	-32.9044	-0.096111	5.86445	-32.7106	0	0	11.0637	13.8914	-1.94338	3.00647	-9.10619	-41.0643	-10.3015	-2.09722	21.3522		1.38222	5.06877	12.7016			0.496601	-9.47364	48.1874	53.421	37.8341	-22.4478	-44.784	-0.61635	29.0721	-38.0016	0	0	5.7782	12.3867	-1.03268	1.19913	-9.42718	-44.9266	-11.3485	-2.6134	26.8914		-1.45152
-0.42235	-9.89448	75.5316	17.3703	57.6248	-37.5838	-35.2655	-0.21403	11.6098	-34.4408	0	0	10.3543	14.0045	-1.37534	2.94919	-8.9915	-40.5618	-9.6384	-2.06298	20.968		1.32946	4.95766	11.9448			1.61014	-8.99963	49.4765	57.6497	40.1845	-21.9293	-46.2433	-0.658827	30.6663	-38.4092	0	0	4.79375	12.545	-0.318203	0.72971	-9.36558	-44.5638	-10.8557	-2.57101	26.4549		-1.53119
1.03448	-8.98143	73.5351	25.4597	60.2537	-36.6455	-38.0721	-0.342927	17.6275	-35.9938	0	0	9.62408	14.0806	-0.751714	2.92783	-8.87948	-40.0763	-8.96718	-2.02944	20.5898		1.2595	4.82304	11.1346			2.65805	-8.4801	50.7453	61.888	42.3895	-21.4075	-47.4176	-0.698697	32.1163	-38.5816	0	0	3.87632	12.6602	0.400284	0.393498	-9.29736	-44.2055	-10.3105	-2.52805	26.0091		-1.60883
2.44172	-7.95713	71.0346	35.5052	61.6538	-34.4388	-41.3013	-0.482004	23.6973	-37.1833	0	0	8.88002	14.1141	-0.187742	2.9019	-8.7849	-39.6911	-8.33969	-2.01386	20.4133		1.18085	4.66866	10.3001			3.65787	-7.9209	51.9619	66.0927	44.3873	-20.9623	-48.3616	-0.741588	33.6263	-38.484	0	0	3.03473	12.7407	1.06004	0.177916	-9.23862	-43.9253	-9.74737	-2.49747	25.6897		-1.68222
3.83936	-6.83411	68.0107	46.8296	61.5165	-31.0364	-44.6775	-0.625815	29.4318	-37.7612	0	0	8.13181	14.1021	0.220234	2.84103	-8.71774	-39.4466	-7.78835	-2.02736	20.5662		1.10107	4.49837	9.46815			4.62137	-7.32717	53.1068	70.2003	46.1394	-20.661	-49.1172	-0.792283	35.3451	-38.0753	0	0	2.27001	12.7942	1.62202	0.0678173	-9.19977	-43.7666	-9.18525	-2.48673	25.5771		-1.75051
5.26607	-5.64441	64.547	58.0291	59.8047	-27.1787	-47.6561	-0.765379	34.4418	-37.557	0	0	7.39354	14.0473	0.413608	2.73175	-8.68243	-39.342	-7.32385	-2.07378	21.0893		1.0271	4.31676	8.66284			5.55521	-6.70173	54.1554	74.1468	47.6214	-20.515	-49.6713	-0.853487	37.327	-37.3157	0	0	1.57608	12.8264	2.07141	0.0484241	-9.18493	-43.7314	-8.62589	-2.49712	25.686		-1.81414
6.73998	-4.45311	60.9389	67.7292	56.9727	-23.8187	-49.6789	-0.892445	38.5366	-36.6112	0	0	6.68282	13.9569	0.378625	2.57879	-8.67814	-39.3459	-6.93719	-2.1505	21.9459		0.965518	4.1286	7.90237			6.46243	-6.04544	55.0692	77.8728	48.8149	-20.4758	-49.9372	-0.925326	39.5268	-36.1802	0	0	0.941991	12.8406	2.41284	0.10755	-9.19255	-43.7852	-8.05776	-2.52493	25.9766		-1.87491
8.23468	-3.35552	57.7344	75.3276	53.9449	-21.5058	-50.5365	-1.003	41.758	-35.1632	0	0	6.01489	13.8387	0.141757	2.40037	-8.69948	-39.4072	-6.60463	-2.25034	23.0454		0.920855	3.93672	7.19302			7.34454	-5.35917	55.803	81.3155	49.7106	-20.4741	-49.7785	-1.00548	41.8268	-34.6786	0	0	0.354324	12.8383	2.66216	0.235319	-9.21727	-43.8719	-7.46301	-2.56345	26.3767		-1.93569
9.68681	-2.44198	55.5346	80.9742	51.7158	-20.2847	-50.4532	-1.09813	44.2939	-33.4997	0	0	5.3972	13.6988	-0.241341	2.22018	-8.73756	-39.471	-6.29552	-2.36368	24.2719		0.894085	3.74133	6.52845			8.20296	-4.64464	56.317	84.4034	50.3121	-20.461	-49.0513	-1.08942	44.0703	-32.8657	0	0	-0.201993	12.8203	2.83451	0.421101	-9.25217	-43.9299	-6.82501	-2.60525	26.8078		-2.00018
11.0459	-1.74942	54.6052	85.1382	50.7958	-19.9244	-49.8041	-1.18271	46.3787	-31.8007	0	0	4.82706	13.54	-0.700019	2.05878	-8.78226	-39.4951	-5.98163	-2.48043	25.5109		0.882405	3.54129	5.89554			9.03953	-3.90472	56.5878	87.0666	50.6398	-20.4131	-47.6299	-1.1702	46.08	-30.8289	0	0	-0.743404	12.7873	2.93623	0.650405	-9.29063	-43.9047	-6.13377	-2.64411	27.2056		-2.0725
12.3121	-1.24779	54.6991	88.2723	51.0132	-20.12	-48.7677	-1.26126	48.1824	-30.0949	0	0	4.29287	13.3641	-1.16308	1.92771	-8.82465	-39.4613	-5.6436	-2.59189	26.6704		0.880226	3.33571	5.28152			9.85671	-3.14429	56.6131	89.2526	50.7317	-20.3172	-45.428	-1.23848	47.6718	-28.6653	0	0	-1.28656	12.7399	2.96907	0.904421	-9.32754	-43.7638	-5.38885	-2.67614	27.5314		-2.15632
13.518	-0.872995	55.294	90.6696	51.8313	-20.5997	-47.2195	-1.33342	49.7344	-28.3191	0	0	3.77716	13.1728	-1.57463	1.82836	-8.85823	-39.3731	-5.271	-2.69214	27.6933		0.880103	3.12533	4.6789			10.6576	-2.37141	56.4151	90.933	50.642	-20.1699	-42.4451	-1.28392	48.6803	-26.4616	0	0	-1.84627	12.6799	2.94108	1.1623	-9.35943	-43.506	-4.59983	-2.69988	27.7716		-2.25414
14.6913	-0.567422	55.9336	92.4535	52.7636	-21.1802	-44.8815	-1.39267	50.9389	-26.4016	0	0	3.26071	12.9685	-1.91197	1.7553	-8.87929	-39.2437	-4.8572	-2.77894	28.5639		0.873223	2.91318	4.08843			11.4452	-1.59832	56.0437	92.0971	50.4435	-19.997	-38.8227	-1.29865	48.9986	-24.2867	0	0	-2.43364	12.6099	2.87436	1.40409	-9.38406	-43.1635	-3.7853	-2.7159	27.9331		-2.36685
15.8384	-0.298427	56.375	93.6302	53.5498	-21.7895	-41.5646	-1.42876	51.6431	-24.3128	0	0	2.7265	12.7548	-2.18613	1.7011	-8.88675	-39.0865	-4.39528	-2.85351	29.3005		0.850559	2.70455	3.51811			12.2198	-0.840869	55.5755	92.7404	50.2267	-19.8645	-34.8388	-1.28078	48.6118	-22.1912	0	0	-3.05491	12.5331	2.80137	1.61388	-9.39985	-42.791	-2.96838	-2.72624	28.037		-2.49381
16.949	-0.0560315	56.5556	94.1552	54.1202	-22.4485	-37.3337	-1.4318	51.7014	-22.0773	0	0	2.16309	12.5363	-2.42068	1.66121	-8.8819	-38.9143	-3.87748	-2.91874	29.9361		0.804852	2.50538	2.97797			12.9776	-0.115851	55.095	92.8568	50.0819	-19.8613	-30.8074	-1.2349	47.5909	-20.2067	0	0	-3.7109	12.4529	2.75205	1.78296	-9.40602	-42.4445	-2.16903	-2.73371	28.1121		-2.6333
18.0079	0.156028	56.5116	93.9826	54.505	-23.2157	-32.5133	-1.39638	51.0123	-19.7653	0	0	1.56663	12.3178	-2.62069	1.63627	-8.86724	-38.7451	-3.29831	-2.97653	30.4925		0.732929	2.3203	2.47448			13.7103	0.563739	54.6648	92.4353	50.068	-20.0622	-26.9646	-1.16863	46.0423	-18.3454	0	0	-4.39852	12.373	2.74313	1.9108	-9.403	-42.1615	-1.39766	-2.74088	28.1839		-2.78346
19.0015	0.328939	56.3095	93.0911	54.7578	-24.1272	-27.5658	-1.32376	49.5322	-17.4784	0	0	0.940032	12.1036	-2.76756	1.63137	-8.84548	-38.5973	-2.6559	-3.02648	30.9684		0.635818	2.15179	2.00965			14.409	1.19218	54.3018	91.4634	50.1868	-20.4939	-23.4315	-1.08849	44.0463	-16.6081	0	0	-5.11313	12.2965	2.7795	2.0027	-9.39248	-41.9538	-0.65561	-2.74897	28.2649		-2.94245
19.9209	0.454658	56.0104	91.4855	54.9138	-25.1744	-22.9361	-1.22138	47.2821	-15.3296	0	0	0.290723	11.8977	-2.83583	1.65332	-8.81888	-38.4809	-1.95162	-3.06641	31.3453		0.51759	2.00063	1.58309			15.0672	1.77035	53.9806	89.9339	50.3866	-21.1314	-20.2555	-0.998741	41.6395	-14.995	0	0	-5.84984	12.2261	2.86134	2.06641	-9.37683	-41.8126	0.0598835	-2.75762	28.3514		-3.10792
20.7598	0.528019	55.6614	89.1857	54.9806	-26.3263	-18.9355	-1.10057	44.3563	-13.4161	0	0	-0.372054	11.7026	-2.81017	1.70823	-8.78925	-38.3939	-1.1901	-3.09382	31.6024		0.383583	1.86651	1.1935			15.6818	2.30136	53.6621	87.8491	50.5926	-21.922	-17.4586	-0.902647	38.8468	-13.5127	0	0	-6.60298	12.1637	2.98813	2.11005	-9.35863	-41.7208	0.751281	-2.7656	28.431		-3.27636
21.5117	0.546009	55.3	86.2173	54.9443	-27.5606	-15.6961	-0.972964	40.9129	-11.797	0	0	-1.03938	11.5198	-2.68888	1.79987	-8.75831	-38.327	-0.380907	-3.10719	31.7273		0.239281	1.74833	0.839134			16.2511	2.78677	53.3194	85.2225	50.7345	-22.8107	-15.0484	-0.803433	35.7137	-12.1697	0	0	-7.3659	12.1103	3.15877	2.1409	-9.34015	-41.6638	1.41853	-2.77194	28.4943		-3.44349
22.1687	0.506634	54.9542	82.6137	54.7731	-28.8657	-13.1955	-0.847358	37.1331	-10.4856	0	0	-1.7051	11.3501	-2.48278	1.92785	-8.72831	-38.2709	0.460661	-3.10685	31.7241		0.0890803	1.64501	0.518397			16.7731	3.22669	52.9391	82.0827	50.7486	-23.7482	-13.012	-0.704142	32.3108	-10.9698	0	0	-8.13169	12.0662	3.37144	2.16419	-9.32278	-41.6352	2.05845	-2.77652	28.5399		-3.60502
22.7212	0.408581	54.6444	78.4278	54.4227	-30.2124	-11.3194	-0.728334	33.1652	-9.45679	0	0	-2.36736	11.1948	-2.21157	2.08639	-8.70187	-38.2203	1.31685	-3.09502	31.6137		-0.0640308	1.55609	0.230437			17.246	3.6216	52.5099	78.4788	50.5695	-24.6881	-11.318	-0.607171	28.7209	-9.91046	0	0	-8.89389	12.0308	3.62524	2.18252	-9.30656	-41.6357	2.66501	-2.77984	28.5729		-3.7568
23.1583	0.251139	54.3876	73.7389	53.8475	-31.5328	-9.9232	-0.616861	29.0916	-8.66098	0	0	-3.02871	11.0556	-1.89992	2.26426	-8.68125	-38.1738	2.17191	-3.0751	31.427		-0.218123	1.48218	-0.0244329			17.6674	3.97276	52.0199	74.4814	50.1323	-25.5869	-9.92772	-0.514171	25.0296	-8.98727	0	0	-9.64667	12.0026	3.92092	2.19655	-9.29001	-41.6697	3.23101	-2.78256	28.5999		-3.89479
23.4697	0.0349538	54.2014	68.6487	53.0082	-32.7251	-8.87277	-0.51179	24.932	-8.04015	0	0	-3.69351	10.934	-1.57633	2.44662	-8.668	-38.131	3.01387	-3.05086	31.1989		-0.370901	1.4244	-0.244862			18.0331	4.28062	51.4655	70.1748	49.3872	-26.409	-8.80158	-0.426118	21.317	-8.19511	0	0	-10.3847	11.9796	4.25979	2.20636	-9.27046	-41.7437	3.75052	-2.78533	28.6275		-4.01516
23.6462	-0.23713	54.1013	63.2703	51.8713	-33.669	-8.06103	-0.411014	20.6597	-7.53953	0	0	-4.36577	10.8309	-1.27289	2.61727	-8.66336	-38.0891	3.83283	-3.02599	30.9637		-0.519021	1.38371	-0.429071			18.3359	4.543	50.8607	65.6434	48.3122	-27.1265	-7.90126	-0.343262	17.6427	-7.52742	0	0	-11.1031	11.9607	4.64194	2.21243	-9.24496	-41.8627	4.22057	-2.78863	28.6602		-4.11469
23.6795	-0.560026	54.0993	57.7196	50.4076	-34.2372	-7.41098	-0.312072	16.2179	-7.11452	0	0	-5.04827	10.7464	-1.02107	2.76096	-8.66853	-38.0433	4.61971	-3.00358	30.7508		-0.658334	1.36035	-0.575637			18.5663	4.7556	50.2365	60.9606	46.9111	-27.7117	-7.19362	-0.265054	14.031	-6.97791	0	0	-11.7977	11.9462	5.06333	2.21554	-9.21109	-42.0277	4.64042	-2.79282	28.7018		-4.19073
23.5637	-0.927291	54.2011	52.1065	48.5908	-34.3241	-6.87882	-0.212809	11.5513	-6.73884	0	0	-5.74159	10.6796	-0.841855	2.86651	-8.68409	-37.9886	5.36676	-2.98548	30.5781		-0.784169	1.35361	-0.685328			18.7153	4.91531	49.6265	56.1903	45.1954	-28.1318	-6.65571	-0.1904	10.4735	-6.54433	0	0	-12.4634	11.9379	5.51076	2.21664	-9.1684	-42.2331	5.00986	-2.7985	28.7582		-4.24045
23.2968	-1.33139	54.3959	46.5372	46.3888	-33.8767	-6.45126	-0.112048	6.65055	-6.40766	0	0	-6.44313	10.6282	-0.736187	2.9295	-8.70958	-37.9255	6.06652	-2.97233	30.4523		-0.891862	1.36163	-0.763819			18.7775	5.02377	49.0489	51.3973	43.1642	-28.3509	-6.2761	-0.118209	6.95377	-6.22975	0	0	-13.094	11.939	5.9551	2.21714	-9.11974	-42.4632	5.32965	-2.80685	28.8408		-4.26064
22.8805	-1.76293	54.6418	41.1195	43.7578	-32.9222	-6.13973	-0.0101771	1.59491	-6.13734	0	0	-7.14778	10.5883	-0.68419	2.95389	-8.74358	-37.8634	6.71111	-2.9642	30.3743		-0.978251	1.38182	-0.823275			18.7498	5.089	48.4942	46.6556	40.7965	-28.3403	-6.05265	-0.0479824	3.47823	-6.04146	0	0	-13.6836	11.9538	6.35079	2.21915	-9.07096	-42.6899	5.60347	-2.81954	28.9662		-4.24864
22.3196	-2.20981	54.8648	35.9586	40.6521	-31.5873	-5.97236	0.0905762	-3.43002	-5.96162	0	0	-7.84947	10.555	-0.655529	2.95096	-8.78414	-37.8159	7.29311	-2.9611	30.3446		-1.04281	1.41205	-0.879777			18.6314	5.12414	47.9207	42.0442	38.057	-28.1	-5.9905	0.019683	0.104756	-5.99049	0	0	-14.2284	11.9854	6.64861	2.22595	-9.02843	-42.8807	5.83886	-2.83843	29.1524		-4.20337
21.6233	-2.65726	54.9735	31.1369	37.0496	-30.1007	-5.98664	0.186119	-8.14808	-5.92598	0	0	-8.54316	10.5242	-0.622449	2.93555	-8.82935	-37.7921	7.80712	-2.96266	30.3596		-1.0876	1.45195	-0.947222			18.4223	5.14466	47.2578	37.635	34.9132	-27.6787	-6.09765	0.0828701	-3.04658	-6.08899	0	0	-14.7275	12.0346	6.81849	2.24321	-8.99604	-43.0119	6.0453	-2.86471	29.4101		-4.12593
20.8063	-3.08777	54.8737	26.6986	32.971	-28.7567	-6.21818	0.270719	-12.237	-6.07637	0	0	-9.22613	10.494	-0.57001	2.92188	-8.87786	-37.7901	8.25169	-2.96776	30.4085		-1.11618	1.50279	-1.03216			18.1261	5.16581	46.4112	33.4819	31.3522	-27.172	-6.37577	0.138459	-5.80441	-6.34295	0	0	-15.1825	12.0986	6.8661	2.27956	-8.97327	-43.0774	6.23044	-2.89786	29.7335		-4.01913
19.8895	-3.48067	54.4678	22.6551	28.4845	-27.835	-6.68383	0.337647	-15.3866	-6.44323	0	0	-9.89794	10.4641	-0.500749	2.9223	-8.92937	-37.7973	8.63191	-2.97504	30.4782		-1.13286	1.5664	-1.13333			17.7515	5.20218	45.2661	29.6174	27.3908	-26.7033	-6.81356	0.182355	-7.96387	-6.74754	0	0	-15.597	12.1724	6.82266	2.34485	-8.95603	-43.0841	6.3978	-2.93606	30.1035		-3.88755
18.8989	-3.81195	53.645	19	23.6991	-27.5077	-7.36737	0.380507	-17.3558	-7.03021	0	0	-10.56	10.4346	-0.424773	2.9479	-8.98443	-37.8004	8.95717	-2.98332	30.5575		-1.14259	1.6436	-1.2455			17.3142	5.26825	43.6955	26.0483	23.081	-26.3993	-7.38944	0.209809	-9.3034	-7.29171	0	0	-15.9764	12.2513	6.71454	2.4474	-8.93972	-43.0395	6.54736	-2.97785	30.5051		-3.7373
17.8672	-4.05588	52.2794	15.7156	18.76	-27.7855	-8.21927	0.394987	-18.012	-7.81388	0	0	-11.2149	10.4044	-0.343796	3.00933	-9.04363	-37.7953	9.23457	-2.99134	30.6341		-1.15071	1.73368	-1.36313			16.8356	5.37649	41.5797	22.747	18.5168	-26.3518	-8.07775	0.216397	-9.62339	-7.96333	0	0	-16.3276	12.3323	6.54488	2.59277	-8.92256	-42.9417	6.67765	-3.02305	30.9358		-3.57616
16.8375	-4.18802	50.2415	12.7741	13.8448	-28.5137	-9.17045	0.380251	-17.3442	-8.75013	0	0	-11.865	10.3715	-0.242112	3.11721	-9.10704	-37.7906	9.46401	-2.99742	30.6921		-1.16199	1.83436	-1.48145			16.3404	5.53136	38.8364	19.6514	13.8472	-26.5615	-8.85115	0.199902	-8.82112	-8.74563	0	0	-16.6597	12.4139	6.30858	2.78524	-8.90632	-42.7841	6.78622	-3.07198	31.3977		-3.41319
15.8647	-4.18868	47.4185	10.1431	9.15736	-29.4162	-10.151	0.339041	-15.4512	-9.78043	0	0	-12.5108	10.3324	-0.0922912	3.28333	-9.17424	-37.8037	9.64005	-2.99972	30.714		-1.17999	1.94166	-1.59556			15.8524	5.72277	35.4654	16.679	9.28299	-26.9069	-9.68384	0.162002	-6.96508	-9.6117	0	0	-16.982	12.4943	6.01965	3.03081	-8.89405	-42.569	6.86827	-3.12396	31.8834		-3.25773
15.0097	-4.04881	43.7521	7.79274	4.91126	-30.1758	-11.1081	0.276702	-12.522	-10.8406	0	0	-13.1504	10.2818	0.136347	3.5208	-9.24412	-37.8565	9.75537	-2.99693	30.6874		-1.20725	2.04967	-1.69994			15.3862	5.92489	31.6046	13.7557	5.0806	-27.1914	-10.5586	0.108516	-4.32144	-10.5282	0	0	-17.3021	12.5685	5.71639	3.33948	-8.88733	-42.3119	6.91637	-3.17693	32.3732		-3.11799
14.3231	-3.77789	39.3076	5.70619	1.30196	-30.5385	-12.0201	0.199957	-8.8238	-11.8757	0	0	-13.7807	10.2126	0.466448	3.84307	-9.31444	-37.9694	9.8054	-2.98888	30.6106		-1.24607	2.15084	-1.78807			14.9379	6.1038	27.5699	10.8581	1.4902	-27.2558	-11.4722	0.0481617	-1.31663	-11.4691	0	0	-17.623	12.629	5.44097	3.72433	-8.88617	-42.033	6.92155	-3.22828	32.8429		-3
13.8242	-3.40868	34.3514	3.89304	-1.53443	-30.4176	-12.9044	0.116033	-4.69436	-12.8604	0	0	-14.3971	10.1169	0.900137	4.26279	-9.38162	-38.1533	9.79105	-2.97701	30.4971		-1.29923	2.23729	-1.85147			14.4815	6.23285	23.8229	8.04763	-1.32331	-27.0746	-12.433	-0.00939265	1.55578	-12.4283	0	0	-17.9434	12.6664	5.21857	4.19845	-8.89047	-41.7481	6.87387	-3.27599	33.2749		-2.90744
13.4902	-2.98576	29.3309	2.40619	-3.56562	-29.9267	-13.8109	0.0317437	-0.497283	-13.8104	0	0	-14.9934	9.98781	1.41235	4.7915	-9.44093	-38.4057	9.71627	-2.96417	30.374		-1.37006	2.30223	-1.87944			13.9823	6.30552	20.8401	5.46599	-3.33983	-26.7624	-13.4506	-0.0558005	3.8669	-13.4194	0	0	-18.2595	12.6712	5.05625	4.77296	-8.90041	-41.4677	6.76239	-3.31923	33.6627		-2.84248
13.2748	-2.54288	24.7023	1.33393	-4.8767	-29.3058	-14.8015	-0.0480775	3.48296	-14.7736	0	0	-15.5606	9.82094	1.96015	5.44057	-9.4867	-38.7145	9.58086	-2.95376	30.274		-1.4615	2.34066	-1.86124			13.4176	6.33534	18.9564	3.28344	-4.66961	-26.4984	-14.5241	-0.0860265	5.36587	-14.459	0	0	-18.5662	12.6343	4.95673	5.45711	-8.91428	-41.2052	6.57615	-3.35803	34.0078		-2.80684
13.1414	-2.0921	20.7344	0.762023	-5.62771	-28.7876	-15.924	-0.121746	7.12765	-15.7977	0	0	-16.0863	9.61433	2.50273	6.22275	-9.51205	-39.067	9.37272	-2.94848	30.2232		-1.57486	2.34919	-1.78961			12.7906	6.344	18.2888	1.639	-5.472	-26.4371	-15.6343	-0.0989487	6.00458	-15.5463	0	0	-18.8571	12.548	4.92816	6.25966	-8.92566	-40.9817	6.30406	-3.3927	34.3137		-2.80205
13.078	-1.63283	17.4667	0.731991	-5.98793	-28.5127	-17.1886	-0.190159	10.4619	-16.8942	0	0	-16.5538	9.36792	3.0174	7.15374	-9.50767	-39.4547	9.06185	-2.94937	30.2318		-1.7085	2.32544	-1.6633			12.1272	6.34942	18.7633	0.606804	-5.87356	-26.6536	-16.7372	-0.0962659	5.8721	-16.6468	0	0	-19.1227	12.4064	4.9814	7.19068	-8.92178	-40.8236	5.92735	-3.42359	34.5845		-2.82916
																											11.4637	6.36095	20.1938	0.186518	-5.93467	-27.1318	-17.7544	-0.0806209	5.09827	-17.6818	0	0	-19.3485	12.2049	5.12278	8.26305	-8.88278	-40.7575	5.40366	-3.45127	34.8256		-2.88816
[truncated: 98 more columns]
