# Supplementary material for: Identify the Alteration of Balance Control and Risk of Falling in Stroke Survivors During Obstacle Crossing Based on Kinematic Analysis
Source: Front Neurol. 2019 Jul 30;10:813. doi: 10.3389/fneur.2019.00813 (PMC6682676; doi:10.3389/fneur.2019.00813)
Supplement: Supplementary file 2 [file Data_Sheet_1.ZIP › Curve of Stroke and Control/normal/N4 curve.xlsx]

## Sheet: Sheet1
28																											32
lingzhenmian:LHipAngles			lingzhenmian:LKneeAngles			lingzhenmian:LAnkleAngles			lingzhenmian:LAbsAnkleAngle			lingzhenmian:RHipAngles			lingzhenmian:RKneeAngles			lingzhenmian:RAnkleAngles				lingzhenmian:RPelvisAngles					lingzhenmian:LHipAngles			lingzhenmian:LKneeAngles			lingzhenmian:LAnkleAngles			lingzhenmian:LAbsAnkleAngle			lingzhenmian:RHipAngles			lingzhenmian:RKneeAngles			lingzhenmian:RAnkleAngles				lingzhenmian:RPelvisAngles
X	Y	Z	X	Y	Z	X	Y	Z	X	Y	Z	X	Y	Z	X	Y	Z	X	Y	Z		X	Y	Z			X	Y	Z	X	Y	Z	X	Y	Z	X	Y	Z	X	Y	Z	X	Y	Z	X	Y	Z		X
deg	deg	deg	deg	deg	deg	deg	deg	deg	deg	deg	deg	deg	deg	deg	deg	deg	deg	deg	deg	deg		deg	deg	deg			deg	deg	deg	deg	deg	deg	deg	deg	deg	deg	deg	deg	deg	deg	deg	deg	deg	deg	deg	deg	deg		deg
31.6482	3.15226	8.75182	-3.32903	-0.590566	-25.4463	-7.08666	1.44609	-11.7836	-6.93657	0	0	-5.00588	3.85126	45.8468	-3.15893	3.92206	-33.8708	8.08764	1.97162	-14.8783		15.9721	-1.63482	-11.0816			32.3158	0.188242	6.08642	-4.7421	-1.27058	-20.8554	-9.22952	1.24917	-10.0108	-9.0878	0	0	-5.20939	5.08671	48.1021	-0.699058	4.44511	-27.2428	12.7531	2.85997	-21.593		15.2497
31.0405	3.01981	10.3489	-3.18053	-0.363855	-26.3517	-7.85604	1.59508	-13.1101	-7.65003	0	0	-5.15009	3.64728	45.8377	-2.41026	4.92985	-33.8017	7.80001	1.93317	-14.5764		15.9706	-1.46906	-11.2103			31.9059	0.105667	8.22461	-4.32918	-1.03772	-22.0767	-10.1727	1.45672	-11.8787	-9.95265	0	0	-5.50833	4.84989	48.1461	-0.123368	5.12719	-27.3061	12.5524	2.83216	-21.3909		15.2702
30.4934	2.8857	11.7786	-2.92673	-0.0695773	-26.5533	-8.59748	1.77561	-14.6981	-8.31411	0	0	-5.16652	3.3785	45.8643	-1.58674	6.11445	-33.9143	7.23383	1.87456	-14.1146		15.9788	-1.31825	-11.3256			31.5208	0.0605507	10.5251	-3.86206	-0.709592	-23.0102	-11.1329	1.6846	-13.9002	-10.8029	0	0	-5.70937	4.57605	48.0356	0.529273	5.93742	-27.431	12.112	2.78887	-21.0754		15.3035
30.0637	2.77134	12.8697	-2.4627	0.32286	-25.859	-9.15221	1.9818	-16.4836	-8.77303	0	0	-5.02655	3.03125	45.9184	-0.688431	7.5172	-34.2324	6.32009	1.79374	-13.4747		15.9943	-1.18589	-11.4051			31.2075	0.0646255	12.7829	-3.29379	-0.265192	-23.4469	-11.9279	1.91979	-15.9499	-11.4624	0	0	-5.7802	4.25765	47.7879	1.26592	6.91914	-27.6682	11.355	2.72741	-20.6251		15.3514
29.7954	2.70028	13.5472	-1.69306	0.837827	-24.3464	-9.37312	2.19815	-18.3222	-8.89398	0	0	-4.70096	2.59416	45.9696	0.293116	9.18412	-34.7337	5.0058	1.69139	-12.6594		16.0114	-1.0743	-11.422			31.0068	0.125748	14.8134	-2.55868	0.311456	-23.2968	-12.3918	2.14839	-17.9027	-11.7829	0	0	-5.68323	3.88565	47.4458	2.09538	8.12672	-28.0709	10.2027	2.64511	-20.0178		15.4125
29.6903	2.69313	13.8714	-0.605098	1.4623	-22.3903	-9.19914	2.40105	-20.0116	-8.63934	0	0	-4.16358	2.05881	45.9706	1.38376	11.1592	-35.3346	3.27088	1.57245	-11.7053		16.0206	-0.984948	-11.3566			30.9345	0.249065	16.4861	-1.61929	1.00935	-22.6268	-12.4422	2.35725	-19.6499	-11.707	0	0	-5.38057	3.45168	47.0551	3.03142	9.61853	-28.6731	8.59311	2.53989	-19.2346		15.482
29.6928	2.76121	14.0288	0.695615	2.14482	-20.4921	-8.67407	2.56922	-21.3848	-8.07275	0	0	-3.39445	1.42353	45.874	2.63056	13.4735	-35.8922	1.14622	1.44715	-10.693		16.0118	-0.91737	-11.2033			30.9678	0.436138	17.7362	-0.496083	1.7798	-21.6055	-12.0902	2.53666	-21.1208	-11.2669	0	0	-4.83902	2.95117	46.6418	4.0991	11.4466	-29.4643	6.50075	2.41209	-18.2731		15.5524
29.7041	2.9061	14.2411	2.01647	2.82281	-19.0456	-7.90851	2.69314	-22.3803	-7.30942	0	0	-2.38338	0.69712	45.6484	4.09906	16.1339	-36.2212	-1.26796	1.3308	-9.74684		15.9788	-0.868931	-10.9701			31.0487	0.684417	18.5398	0.73406	2.5442	-20.4193	-11.4124	2.67938	-22.2705	-10.551	0	0	-4.03525	2.38649	46.2037	5.34086	13.6438	-30.3671	3.9584	2.26711	-17.1691		15.6155
29.6223	3.12346	14.6317	3.15766	3.44103	-18.2091	-7.03	2.77346	-23.0181	-6.46778	0	0	-1.13081	-0.0987037	45.2801	5.87214	19.1146	-36.1232	-3.78859	1.24101	-9.01294		15.9222	-0.835349	-10.6731			31.1022	0.987419	18.8757	1.9612	3.21101	-19.2212	-10.5207	2.77686	-23.045	-9.67272	0	0	-2.95984	1.76894	45.7223	6.81823	16.2129	-31.2337	1.0784	2.11723	-16.0138		15.6654
29.3827	3.40543	15.1485	3.98842	3.9475	-17.9225	-6.15135	2.8127	-23.3275	-5.64681	0	0	0.354891	-0.929586	44.7702	8.04869	22.355	-35.417	-6.15584	1.19478	-8.63389		15.8509	-0.811707	-10.3323			31.0609	1.33514	18.7052	3.07441	3.69525	-18.1188	-9.53716	2.81793	-23.3687	-8.74842	0	0	-1.61906	1.11838	45.1844	8.60519	19.1219	-31.8682	-1.93809	1.98065	-14.9491		15.7009
28.9745	3.73964	15.5973	4.47741	4.29159	-18.006	-5.35431	2.8097	-23.3039	-4.91637	0	0	2.06072	-1.75217	44.1319	10.7359	25.761	-33.9728	-8.07921	1.20558	-8.72246		15.7803	-0.792925	-9.96718			30.884	1.71321	17.9848	3.98754	3.93925	-17.1823	-8.57312	2.79179	-23.1628	-7.87746	0	0	-0.0332189	0.460607	44.5975	10.7752	22.3067	-32.0717	-4.81463	1.87746	-14.1375		15.7262
28.4323	4.10809	15.7433	4.67553	4.44013	-18.2486	-4.68006	2.76185	-22.9263	-4.30964	0	0	3.97044	-2.52172	43.3911	14.0271	29.2092	-31.7425	-9.3292	1.28095	-9.33976		15.7282	-0.77411	-9.59589			30.565	2.1026	16.6946	4.65229	3.92974	-16.452	-7.71055	2.69221	-22.3729	-7.12701	0	0	1.76773	-0.177196	43.9917	13.3854	25.6777	-31.6949	-7.25267	1.82438	-13.7177		15.7498
27.8141	4.48748	15.4097	4.67524	4.39598	-18.4547	-4.13006	2.67093	-22.2029	-3.82335	0	0	6.06318	-3.20192	42.5935	17.966	32.5607	-28.7683	-9.8256	1.42234	-10.4917		15.7107	-0.750826	-9.23398			30.1266	2.48102	14.8639	5.05941	3.70282	-15.9308	-6.99141	2.52221	-21.0034	-6.52481	0	0	3.74946	-0.771946	43.414	16.4583	29.1287	-30.6758	-9.02083	1.83136	-13.773		15.7819
27.1764	4.85037	14.5395	4.56676	4.20014	-18.4798	-3.68029	2.54607	-21.1972	-3.43098	0	0	8.31295	-3.77176	41.8084	22.5157	35.6909	-25.1686	-9.66615	1.62639	-12.1388		15.7376	-0.719122	-8.89565			29.6061	2.82545	12.5903	5.23085	3.33352	-15.5702	-6.41886	2.2978	-19.1562	-6.06206	0	0	5.87812	-1.30951	42.9216	19.9669	32.552	-29.0461	-10.0276	1.90069	-14.3207		15.8319
26.5577	5.16651	13.2081	4.41094	3.91589	-18.2665	-3.29935	2.40128	-20.0135	-3.09991	0	0	10.6926	-4.22378	41.124	27.5624	38.5226	-21.1158	-9.10155	1.88442	-14.1924		15.8102	-0.674261	-8.59581			29.0382	3.11544	10.0536	5.20384	2.91455	-15.2937	-5.96879	2.04616	-17.0344	-5.70604	0	0	8.12421	-1.78611	42.5733	23.8362	35.8603	-26.8915	-10.3164	2.02917	-15.3285		15.906
25.973	5.40903	11.5903	4.2372	3.60533	-17.85	-2.96026	2.2508	-18.7639	-2.80279	0	0	13.177	-4.55683	40.618	32.9557	41.034	-16.8206	-8.51033	2.17727	-16.4783		15.9211	-0.609438	-8.34783			28.4444	3.33835	7.49752	5.01867	2.52926	-15.0482	-5.60465	1.79712	-14.8857	-5.41598	0	0	10.465	-2.20425	42.4063	27.9762	38.9985	-24.2994	-10.0064	2.2086	-16.7198		16.0057
25.4165	5.56342	9.89779	4.0552	3.31048	-17.3227	-2.6452	2.10572	-17.5413	-2.52211	0	0	15.7412	-4.77075	40.3193	38.5634	43.2307	-12.517	-8.381	2.4696	-18.7072		16.0561	-0.515737	-8.15655			27.8329	3.49441	5.17073	4.71595	2.22827	-14.8284	-5.28941	1.57428	-12.9257	-5.15502	0	0	12.8841	-2.56631	42.4066	32.3288	41.9286	-21.3484	-9.23997	2.42192	-18.3474		16.1271
24.8668	5.63142	8.32651	3.86116	3.04742	-16.7839	-2.3466	1.97382	-16.4151	-2.2509	0	0	18.3588	-4.8667	40.1951	44.2955	45.1115	-8.44448	-9.26397	2.71027	-20.499		16.1976	-0.384223	-8.01522			27.2049	3.59642	3.26271	4.33525	2.02175	-14.6595	-4.9933	1.39095	-11.2894	-4.89644	0	0	15.3694	-2.87205	42.5068	36.8865	44.6051	-18.1429	-8.15775	2.63928	-19.9747		16.2621
24.2936	5.62727	7.02804	3.63795	2.81257	-16.3105	-2.06609	1.86058	-15.4376	-1.99152	0	0	21.0038	-4.84984	40.1731	50.0907	46.6546	-4.83367	-11.6399	2.83993	-21.4475		16.3283	-0.208489	-7.9095			26.5568	3.66256	1.8805	3.90695	1.88991	-14.5717	-4.69933	1.25151	-10.032	-4.62732	0	0	17.9102	-3.1192	42.6116	41.673	46.9644	-14.8404	-6.88647	2.82038	-21.3052		16.4006
23.6651	5.57112	6.10131	3.35746	2.59293	-15.9557	-1.81124	1.76958	-14.6454	-1.75238	0	0	23.653	-4.73149	40.1792	55.8818	47.831	-1.88907	-15.6762	2.80786	-21.214		16.4345	0.0137351	-7.82343			25.8802	3.70868	1.06298	3.44478	1.80074	-14.5867	-4.40484	1.155	-9.15587	-4.34861	0	0	20.4944	-3.30616	42.6345	46.6956	48.937	-11.6382	-5.53285	2.92472	-22.061		16.5334
22.956	5.48368	5.59123	2.98705	2.37412	-15.7658	-1.59224	1.7015	-14.0488	-1.5446	0	0	26.2853	-4.53051	40.1732	61.5658	48.6353	0.232197	-20.9703	2.599	-19.6756		16.5065	0.279969	-7.74295			25.1633	3.744	0.802693	2.94749	1.72408	-14.7126	-4.11642	1.0983	-8.63906	-4.06964	0	0	23.1047	-3.43494	42.5288	51.8973	50.4735	-8.73947	-4.18289	2.92491	-22.0624		16.6532
22.1541	5.38231	5.49019	2.49835	2.14516	-15.7929	-1.4179	1.65321	-13.6237	-1.378	0	0	28.8806	-4.2732	40.1757	67.0047	49.122	1.45731	-26.5458	2.25686	-17.0905		16.5395	0.583222	-7.65733			24.3929	3.77127	1.05951	2.40544	1.63813	-14.9507	-3.84293	1.07722	-8.44657	-3.80118	0	0	25.7185	-3.51254	42.2978	57.1442	51.5666	-6.31723	-2.89995	2.81492	-21.2655		16.7536
21.2635	5.27897	5.7409	1.87918	1.90012	-16.0818	-1.29171	1.61825	-13.3151	-1.25698	0	0	31.4199	-3.99105	40.271	72.0675	49.4204	1.84156	-30.9285	1.86248	-14.0192		16.5335	0.912655	-7.55984			23.5602	3.78949	1.75845	1.80849	1.52957	-15.31	-3.59176	1.08544	-8.52161	-3.55205	0	0	28.3111	-3.55021	41.9882	62.2588	52.2604	-4.47432	-1.71654	2.61002	-19.7575		16.8287
20.3031	5.17985	6.25078	1.14434	1.63837	-16.6301	-1.20857	1.59005	-13.0655	-1.17728	0	0	33.8885	-3.71512	40.5788	76.6851	49.7066	1.58415	-33.4725	1.47784	-10.9416		16.4929	1.25512	-7.44778			22.666	3.79688	2.79137	1.15036	1.3923	-15.8153	-3.36853	1.11369	-8.77946	-3.32902	0	0	30.861	-3.56128	41.6713	67.0763	52.6422	-3.212	-0.626125	2.34037	-17.7287		16.8742
19.3008	5.08589	6.91506	0.33657	1.36448	-17.3634	-1.1546	1.56508	-12.8441	-1.12571	0	0	36.2812	-3.46841	41.1983	80.8774	50.1366	0.994789	-34.1713	1.13061	-8.10647		16.4252	1.59796	-7.32166			21.7229	3.7919	4.03017	0.434299	1.22665	-16.4906	-3.17645	1.15119	-9.12113	-3.13624	0	0	33.3549	-3.55779	41.4198	71.4912	52.8188	-2.42758	0.414023	2.04236	-15.4315		16.8889
18.2892	4.99439	7.63426	-0.485037	1.08756	-18.1595	-1.11011	1.54311	-12.6489	-1.08317	0	0	38.6078	-3.25991	42.156	84.7398	50.779	0.425842	-33.0668	0.830904	-5.62603		16.3406	1.93153	-7.18429			20.7526	3.77412	5.34648	-0.320152	1.03787	-17.3218	-3.01431	1.18865	-9.46181	-2.97327	0	0	35.7891	-3.54902	41.2915	75.4694	52.8943	-1.94483	1.46489	1.75164	-13.14		16.8764
17.3012	4.90013	8.32428	-1.26324	0.82021	-18.9023	-1.05502	1.52469	-12.4851	-1.03007	0	0	40.8927	-3.083	43.3876	88.399	51.5904	0.200618	-30.0439	0.584946	-3.57398		16.2501	2.25085	-7.03952			19.7819	3.74455	6.61934	-1.07429	0.834664	-18.2358	-2.8734	1.21997	-9.74621	-2.8319	0	0	38.1675	-3.54149	41.3349	79.0304	52.9652	-1.55828	2.58025	1.4993	-11.1152		16.8432
16.3653	4.79579	8.92196	-1.95582	0.576745	-19.5202	-0.973421	1.50915	-12.3467	-0.950905	0	0	43.1658	-2.91959	44.7682	91.9604	52.4508	0.554278	-24.8372	0.402768	-2.04777		16.1641	2.55593	-6.89102			18.8381	3.70467	7.73923	-1.77921	0.629106	-19.1229	-2.73692	1.24172	-9.94335	-2.69578	0	0	40.497	-3.5381	41.5925	82.2246	53.1197	-1.06927	3.78854	1.30947	-9.57275		16.7973
15.501	4.67269	9.38519	-2.53828	0.370277	-19.9842	-0.854385	1.49472	-12.2181	-0.835031	0	0	45.4505	-2.74724	46.1626	95.4676	53.2252	1.59567	-17.2153	0.301564	-1.19853		16.0898	2.85104	-6.74245			17.9476	3.65469	8.61278	-2.38947	0.435889	-19.88	-2.58407	1.25179	-10.0346	-2.54451	0	0	42.7869	-3.53559	42.0862	85.116	53.4175	-0.313732	5.08708	1.19723	-8.654		16.7476
14.7178	4.52284	9.68535	-2.99887	0.209939	-20.2899	-0.690881	1.47913	-12.0789	-0.675584	0	0	47.7562	-2.54589	47.459	98.8906	53.8088	3.29591	-7.40118	0.301173	-1.19525		16.03	3.14315	-6.59705			17.1323	3.59294	9.17075	-2.87289	0.269343	-20.4345	-2.39727	1.24906	-10.0098	-2.36076	0	0	45.0476	-3.5241	42.7981	87.7659	53.87	0.81328	6.44759	1.16748	-8.4097		16.7018
14.0147	4.34088	9.80834	-3.33626	0.0993946	-20.4451	-0.479799	1.46043	-11.9118	-0.469467	0	0	50.0769	-2.3029	48.578	102.139	54.1428	5.50136	3.46074	0.40651	-2.07916		15.9829	3.44001	-6.45589			16.4054	3.51572	9.37616	-3.21427	0.139867	-20.7465	-2.16674	1.2336	-9.86973	-2.13466	0	0	47.2862	-3.49002	43.6726	90.2127	54.4439	2.33435	7.82831	1.21485	-8.79851		16.6654
13.3811	4.12525	9.75798	-3.55959	0.0364643	-20.4642	-0.222487	1.43759	-11.7076	-0.217859	0	0	52.3961	-2.01574	49.4718	105.091	54.2157	7.96688	13.5028	0.591618	-3.6298		15.9431	3.74804	-6.31711			15.7681	3.41768	9.22854	-3.41546	0.0517476	-20.8024	-1.88938	1.20704	-9.62886	-1.86276	0	0	49.5026	-3.42061	44.635	92.4568	55.0859	4.17601	9.18401	1.32481	-9.69801		16.6402
12.8	3.8788	9.55206	-3.68663	0.013846	-20.365	0.0756762	1.41051	-11.4649	0.0741662	0	0	54.6917	-1.69183	50.1218	107.628	54.0551	10.4062	21.1473	0.813074	-5.47771		15.9033	4.07053	-6.17686			15.2103	3.2932	8.76258	-3.49417	0.00277848	-20.6186	-1.56728	1.17168	-9.30756	-1.54664	0	0	51.6883	-3.30791	45.6051	94.4584	55.7395	6.17828	10.4732	1.47652	-10.9309		16.6253
12.2518	3.60868	9.21198	-3.7394	0.020956	-20.1653	0.406527	1.37937	-11.1854	0.398805	0	0	56.9405	-1.34571	50.5343	109.661	53.7162	12.5507	25.7411	1.0364	-7.32966		15.8563	4.40674	-6.03105			14.7118	3.13839	8.04157	-3.48217	-0.0148206	-20.2461	-1.20879	1.12921	-8.921	-1.19417	0	0	53.8289	-3.15008	46.505	96.1457	56.3525	8.12535	11.6607	1.6466	-12.3009		16.6174
11.7182	3.32542	8.75473	-3.74065	0.0465046	-19.8826	0.760152	1.34405	-10.8677	0.746518	0	0	59.1212	-0.994785	50.733	111.146	53.2637	14.1962	27.3296	1.24259	-9.02589		15.7953	4.75181	-5.87645			14.2466	2.95332	7.14195	-3.41995	-0.0121466	-19.759	-0.828241	1.08058	-8.47724	-0.819191	0	0	55.9081	-2.95083	47.2678	97.4314	56.8824	9.78736	12.7187	1.81271	-13.6252		16.6126
11.1833	3.0408	8.19094	-3.71164	0.0807146	-19.5354	1.12615	1.30382	-10.5049	1.10727	0	0	61.2149	-0.654685	50.7503	112.075	52.7574	15.2241	26.3075	1.42018	-10.4742		15.7149	5.09802	-5.71129			13.7876	2.74319	6.13383	-3.34896	-0.000471318	-19.2308	-0.442138	1.0266	-7.98346	-0.437853	0	0	57.9105	-2.71744	47.8486	98.2338	57.3022	10.9652	13.6278	1.95664	-14.7608		16.6068
10.6358	2.76625	7.52591	-3.66894	0.116212	-19.1408	1.49578	1.25777	-10.0886	1.47264	0	0	63.2061	-0.336302	50.6215	112.466	52.2438	15.5984	23.4508	1.5596	-11.6018		15.6114	5.43631	-5.53569			13.3089	2.51813	5.06972	-3.30593	0.0114768	-18.715	-0.0648712	0.968484	-7.45058	-0.0643235	0	0	59.8222	-2.45832	48.2298	98.4962	57.6011	11.5284	14.3797	2.06656	-15.6201		16.5957
10.0689	2.51149	6.76655	-3.62356	0.147892	-18.7117	1.8633	1.20565	-9.61627	1.8371	0	0	65.0823	-0.0446387	50.3813	112.358	51.7544	15.3528	20.2896	1.65771	-12.3899		15.4835	5.75791	-5.35158			12.7871	2.29192	3.98207	-3.3196	0.0189518	-18.2415	0.294359	0.907294	-6.88807	0.292235	0	0	61.6304	-2.18067	48.4199	98.1984	57.7807	11.4369	14.9784	2.13825	-16.1767		16.5744
9.47831	2.283	5.93505	-3.58534	0.172649	-18.2594	2.22466	1.14893	-9.10062	2.19664	0	0	66.8335	0.220878	50.0621	111.791	51.3069	14.5722	18.3961	1.72384	-12.9185		15.3326	6.05563	-5.16248			12.2029	2.08052	2.8832	-3.40749	0.0209703	-17.8227	0.632504	0.843171	-6.29714	0.628688	0	0	63.3212	-1.88899	48.4473	97.3577	57.8498	10.7379	15.4374	2.17447	-16.4567		16.5367
8.86144	2.0833	5.07344	-3.56541	0.189372	-17.8012	2.57605	1.09046	-8.56749	2.54728	0	0	68.4539	0.464898	49.6901	110.81	50.9067	13.3738	17.5761	1.76769	-13.2677		15.1635	6.32479	-4.97276			11.544	1.90092	1.7718	-3.57346	0.0182389	-17.4592	0.951782	0.77587	-5.67548	0.947116	0	0	64.8802	-1.58579	48.3503	96.0206	57.8202	9.54155	15.773	2.18289	-16.5216		16.4758
8.21946	1.91145	4.2353	-3.57351	0.198277	-17.363	2.9143	1.03348	-8.04651	2.88559	0	0	69.9427	0.694783	49.2821	109.459	50.546	11.8833	17.4978	1.79857	-13.513		14.9836	6.5638	-4.78715			10.8107	1.76817	0.652357	-3.80769	0.0105632	-17.1475	1.25733	0.705978	-5.02846	1.25249	0	0	66.2952	-1.27384	48.1652	94.2494	57.7033	7.99099	15.9991	2.17395	-16.4526		16.3878
7.55858	1.76431	3.4724	-3.61383	0.199441	-16.9727	3.23863	0.980846	-7.56405	3.21041	0	0	71.3032	0.919559	48.8436	107.781	50.2045	10.2228	17.8286	1.82423	-13.7165		14.8019	6.77407	-4.6103			10.0192	1.69002	-0.44501	-4.08908	-0.00405034	-16.888	1.555	0.635585	-4.37548	1.55047	0	0	67.5594	-0.958707	47.9131	92.1112	57.5052	6.24023	16.1233	2.15941	-16.3403		16.2751
6.89039	1.63743	2.82142	-3.68189	0.192284	-16.6502	3.55167	0.934615	-7.1394	3.5241	0	0	72.5404	1.14821	48.3739	105.821	49.8568	8.50995	18.3085	1.85119	-13.9299		14.6282	6.95944	-4.44603			9.19899	1.66382	-1.45668	-4.39086	-0.0293181	-16.6899	1.84957	0.568367	-3.75088	1.8456	0	0	68.6724	-0.650949	47.5957	89.6719	57.2253	4.44223	16.1455	2.15129	-16.2776		16.1476
6.23009	1.52579	2.29867	-3.76548	0.176298	-16.4025	3.85835	0.89585	-6.78271	3.8313	0	0	73.6577	1.3867	47.8752	103.626	49.4832	6.85388	18.766	1.8845	-14.193		14.4718	7.12508	-4.2961			8.38301	1.67858	-2.29186	-4.68867	-0.0707864	-16.5714	2.14359	0.509136	-3.19975	2.14024	0	0	69.6379	-0.366619	47.2025	86.995	56.8597	2.7364	16.0592	2.16041	-16.348		16.0189
5.59036	1.42433	1.91337	-3.85336	0.151369	-16.2316	4.16145	0.865209	-6.5004	4.13465	0	0	74.655	1.6361	47.3586	101.241	49.0775	5.3473	19.1061	1.92743	-14.5312		14.3397	7.27631	-4.15939			7.59664	1.71914	-2.85056	-4.96901	-0.134475	-16.5552	2.43691	0.463367	-2.77347	2.43405	0	0	70.4604	-0.123367	46.726	84.1363	56.4091	1.23038	15.857	2.19421	-16.6089		15.9026
4.97707	1.32883	1.67904	-3.94282	0.117378	-16.1431	4.45897	0.843191	-6.29733	4.43201	0	0	75.5277	1.89306	46.8442	98.7038	48.6459	4.06213	19.2899	1.9817	-14.9573		14.2363	7.4174	-4.03265			6.85014	1.77053	-3.05773	-5.23186	-0.223175	-16.6566	2.72776	0.435949	-2.51795	2.72512	0	0	71.1427	0.0676935	46.1752	81.1396	55.883	-0.012416	15.5368	2.25547	-17.0799		15.8086
4.39078	1.23698	1.60844	-4.03703	0.0742698	-16.1456	4.74613	0.829843	-6.17414	4.71854	0	0	76.269	2.15171	46.356	96.0432	48.1987	3.04788	19.3179	2.04802	-15.4757		14.1635	7.55075	-3.91169			6.14023	1.82104	-2.90661	-5.48336	-0.332771	-16.8694	3.01674	0.428946	-2.45267	3.01397	0	0	71.6849	0.209853	45.5796	78.0371	55.299	-0.965919	15.1031	2.34389	-17.7554		15.7406
3.8295	1.14897	1.7094	-4.13985	0.0222234	-16.2431	5.01854	0.82508	-6.13018	4.98977	0	0	76.8722	2.40546	45.9142	93.2768	47.7403	2.32769	19.2083	2.12653	-16.0858		14.121	7.67644	-3.79166			5.45563	1.86396	-2.4568	-5.73049	-0.453507	-17.1646	3.30776	0.441636	-2.57096	3.30442	0	0	72.0867	0.320605	44.9831	74.8538	54.6792	-1.62972	14.5619	2.45842	-18.6229		15.6977
3.28997	1.06731	1.9831	-4.25347	-0.0384733	-16.4313	5.27376	0.828983	-6.16621	5.24316	0	0	77.3308	2.64864	45.5321	90.4129	47.2658	1.89788	18.9753	2.21758	-16.7888		14.1064	7.79248	-3.66744			4.78342	1.8972	-1.78296	-5.98029	-0.575914	-17.5069	3.60516	0.472694	-2.86036	3.60067	0	0	72.35	0.421002	44.4307	71.6087	54.0455	-2.02801	13.9132	2.59864	-19.6729		15.6774
2.7698	0.995987	2.41275	-4.3764	-0.107058	-16.6956	5.51234	0.840975	-6.27688	5.4792	0	0	77.64	2.87826	45.214	87.4522	46.7594	1.733	18.6131	2.32292	-17.5957		14.1165	7.89551	-3.53488			4.11583	1.92236	-0.939957	-6.23538	-0.695563	-17.8706	3.91219	0.520695	-3.30736	3.90567	0	0	72.4787	0.524156	43.9573	68.3108	53.4144	-2.21446	13.1478	2.76482	-20.8996		15.6769
2.26933	0.939077	2.9543	-4.50228	-0.18153	-17.0135	5.73791	0.858692	-6.4403	5.70158	0	0	77.7956	3.09446	44.9552	84.3911	46.1965	1.79128	18.0934	2.44608	-18.5299		14.1478	7.98231	-3.39133			3.45502	1.94362	0.0229123	-6.48682	-0.811906	-18.2361	4.23317	0.582776	-3.88486	4.22343	0	0	72.477	0.632397	43.5825	64.9585	52.7914	-2.2674	12.253	2.95768	-22.2981		15.6937
1.79166	0.900144	3.54381	-4.62067	-0.258655	-17.3578	5.95654	0.8784	-6.62197	5.91666	0	0	77.7952	3.29914	44.7458	81.2255	45.5494	2.01729	17.3751	2.59111	-19.6169		14.1969	8.05041	-3.2357			2.81238	1.96649	1.0349	-6.71263	-0.923283	-18.5766	4.57544	0.653897	-4.54546	4.56102	0	0	72.3468	0.741159	43.3118	61.5453	52.1679	-2.27478	11.2237	3.17729	-23.8569		15.7241
1.34073	0.881934	4.11417	-4.71944	-0.334564	-17.6997	6.17593	0.896365	-6.78745	6.13248	0	0	77.6377	3.49459	44.5753	77.9524	44.7934	2.34608	16.4198	2.76103	-20.8718		14.2604	8.09834	-3.06827			2.20334	1.99732	2.00676	-6.88434	-1.02506	-18.8573	4.94833	0.727843	-5.23102	4.92767	0	0	72.0882	0.843937	43.1407	58.066	51.5232	-2.32438	10.0628	3.42119	-25.5449		15.7639
0.919114	0.886254	4.61425	-4.78788	-0.405666	-18.0091	6.40435	0.910614	-6.91862	6.35752	0	0	77.3237	3.68213	44.4359	74.5725	43.9103	2.70989	15.2062	2.95664	-22.2906		14.3355	8.1255	-2.89018			1.64243	2.04322	2.85806	-6.97578	-1.11232	-19.0502	5.36044	0.798627	-5.88585	5.3321	0	0	71.7001	0.935298	43.0595	54.5192	50.8282	-2.50452	8.77296	3.68228	-27.3001		15.8096
0.527881	0.913444	5.01982	-4.81806	-0.469172	-18.2579	6.64954	0.921569	-7.01942	6.59948	0	0	76.8564	3.85915	44.3216	71.0929	42.8897	3.035	13.7376	3.17424	-23.8356		14.4201	8.13232	-2.7015			1.13727	2.11107	3.54676	-6.97309	-1.18294	-19.1449	5.81595	0.862391	-6.47441	5.77873	0	0	71.1823	1.01197	43.0582	50.9053	50.0506	-2.90771	7.34858	3.94756	-29.0279		15.8588
0.169309	0.962407	5.32546	-4.80232	-0.52275	-18.4214	6.91811	0.930883	-7.10508	6.86473	0	0	76.243	4.01522	44.2291	67.5273	41.7346	3.23039	12.0425	3.40286	-25.4196		14.513	8.12022	-2.49936			0.684433	2.20498	4.0793	-6.88111	-1.23772	-19.1474	6.31175	0.918631	-6.99239	6.26462	0	0	70.5347	1.07311	43.1311	47.2231	49.1594	-3.63099	5.7765	4.19812	-30.608		15.9104
-0.152217	1.03152	5.52768	-4.73159	-0.564002	-18.4797	7.21483	0.939688	-7.18603	7.15786	0	0	75.4935	4.1327	44.1617	63.8891	40.468	3.18301	10.1662	3.62367	-26.9108		14.6139	8.09089	-2.27921			0.271597	2.32473	4.49231	-6.71909	-1.27873	-19.074	6.83822	0.969023	-7.45553	6.78014	0	0	69.7574	1.11977	43.2779	43.4706	48.1272	-4.76525	4.04501	4.41095	-31.9106		15.964
-0.433392	1.11889	5.61964	-4.59838	-0.590703	-18.4187	7.54174	0.948277	-7.26498	7.48085	0	0	74.6162	4.19356	44.1352	60.1757	39.1284	2.77308	8.15701	3.81445	-28.168		14.7225	8.04566	-2.03845			-0.1151	2.46641	4.82055	-6.50806	-1.30708	-18.9405	7.38277	1.01493	-7.87663	7.31273	0	0	68.8508	1.15329	43.5005	39.6533	46.9283	-6.37175	2.15835	4.56307	-32.8194		16.0187
-0.675284	1.22224	5.59652	-4.40007	-0.601754	-18.2284	7.89831	0.956824	-7.3435	7.83312	0	0	73.6113	4.18642	44.1773	56.358	37.7527	1.89651	6.05132	3.95571	-29.0801		14.8388	7.98562	-1.77803			-0.485663	2.62405	5.08011	-6.26241	-1.32224	-18.7573	7.93226	1.05613	-8.25377	7.84958	0	0	67.8149	1.17396	43.7991	35.7909	45.537	-8.46048	0.147332	4.6374	-33.2568		16.0738
-0.882725	1.33906	5.45938	-4.13885	-0.597562	-17.9071	8.28244	0.965399	-7.42225	8.21256	0	0	72.4743	4.10668	44.3213	52.3934	36.3642	0.479399	3.86912	4.03415	-29.5797		14.9625	7.91165	-1.50082			-0.844707	2.79107	5.27036	-5.98827	-1.32265	-18.5282	8.47581	1.09121	-8.57437	8.38039	0	0	66.6505	1.18096	44.1714	31.9175	43.9294	-10.9856	-1.93254	4.62787	-33.201		16.1285
-1.063	1.46672	5.21984	-3.82174	-0.579526	-17.467	8.69115	0.973726	-7.49871	8.61626	0	0	71.2029	3.95203	44.5988	48.2482	34.9729	-1.51403	1.62297	4.04413	-29.6429		15.0926	7.82417	-1.2093			-1.19165	2.9615	5.37682	-5.68402	-1.30656	-18.251	9.00719	1.11815	-8.82012	8.8998	0	0	65.3596	1.17293	44.6143	28.0766	42.0893	-13.8559	-4.01603	4.54171	-32.6929		16.1823
-1.22558	1.60297	4.90339	-3.46169	-0.549801	-16.9412	9.1197	0.98091	-7.56464	9.03966	0	0	69.7984	3.72045	45.0356	43.9077	33.5757	-4.06905	-0.671871	3.99046	-29.302		15.2273	7.7229	-0.904188			-1.52472	3.13007	5.38553	-5.34573	-1.27332	-17.9194	9.52209	1.13545	-8.97779	9.40437	0	0	63.9462	1.14874	45.1239	24.3159	40.0124	-16.9492	-6.04963	4.39793	-31.832		16.2349
-1.38178	1.74651	4.54547	-3.07608	-0.511474	-16.3787	9.56022	0.985419	-7.60602	9.47533	0	0	68.2625	3.41193	45.6478	39.378	32.1511	-7.10762	-2.99552	3.88989	-28.6571		15.3645	7.60682	-0.584642			-1.84439	3.29198	5.30082	-4.97367	-1.224	-17.5308	10.0145	1.14323	-9.04867	9.88859	0	0	62.4183	1.10721	45.6927	20.6844	37.7083	-20.1221	-8.00742	4.22342	-30.7648		16.2866
-1.54234	1.8976	4.18053	-2.68102	-0.468414	-15.8274	10.0023	0.985463	-7.60642	9.91338	0	0	66.5973	3.02909	46.4349	34.6914	30.6589	-10.49	-5.32606	3.76766	-27.8623		15.5018	7.47431	-0.248885			-2.15383	3.44307	5.14796	-4.57367	-1.16103	-17.0907	10.4764	1.14317	-9.04815	10.3446	0	0	60.7883	1.04682	46.3041	17.2326	35.2	-23.2194	-9.89195	4.04779	-29.6661		16.3382
-1.71614	2.05752	3.83637	-2.28722	-0.424834	-15.3179	10.4344	0.980086	-7.55708	10.3428	0	0	64.8093	2.57654	47.3737	29.9124	29.0518	-14.0333	-7.6408	3.65111	-27.0934		15.6371	7.3238	0.105468			-2.45722	3.58055	4.96098	-4.15409	-1.08741	-16.6123	10.8995	1.13739	-8.99549	10.7639	0	0	59.0728	0.966453	46.9318	14.0102	32.5247	-26.0855	-11.7213	3.89893	-28.7154		16.3908
-1.91091	2.22797	3.54057	-1.90167	-0.385566	-14.8597	10.8452	0.970343	-7.46765	10.7521	0	0	62.9112	2.06131	48.4156	25.1352	27.2886	-17.5397	-9.91556	3.56383	-26.5105		15.7687	7.15412	0.481387			-2.75824	3.7032	4.76614	-3.72198	-1.0061	-16.1119	11.2764	1.1272	-8.90263	11.1388	0	0	57.2917	0.866743	47.5445	11.0615	29.7352	-28.5793	-13.5108	3.79992	-28.0733		16.4451
-2.1362	2.41044	3.33395	-1.53467	-0.356607	-14.4502	11.2215	0.960075	-7.37337	11.1275	0	0	60.9237	1.49496	49.4903	20.4734	25.347	-20.8274	-12.1217	3.52195	-26.2286		15.8958	6.96501	0.881378			-3.06039	3.81176	4.57759	-3.28337	-0.920279	-15.6068	11.6009	1.11275	-8.77086	11.4634	0	0	55.4672	0.749784	48.1122	8.41859	26.8988	-30.5929	-15.2592	3.7661	-27.8521		16.5019
-2.40323	2.60553	3.27219	-1.20247	-0.343223	-14.0836	11.5474	0.955333	-7.3298	11.4518	0	0	58.8751	0.894364	50.5167	16.0444	23.2364	-23.7556	-14.2234	3.53289	-26.3024		16.019	6.75698	1.3063			-3.36802	3.90917	4.40702	-2.84717	-0.83384	-15.1185	11.866	1.09374	-8.59746	11.7307	0	0	53.6241	0.617606	48.6095	6.09738	24.0906	-32.0766	-16.9455	3.80136	-28.0827		16.5622
-2.71721	2.81085	3.39484	-0.916949	-0.345537	-13.756	11.8082	0.960692	-7.37903	11.709	0	0	56.7996	0.28059	51.417	11.9537	21.0018	-26.2407	-16.1827	3.59523	-26.7209		16.1413	6.53136	1.75519			-3.68683	3.99979	4.27428	-2.42792	-0.750849	-14.6728	12.0638	1.07069	-8.38691	11.9328	0	0	51.7878	0.4714	49.0203	4.09172	21.3838	-33.0625	-18.5355	3.89548	-28.6931		16.6282
-3.06901	3.01983	3.68972	-0.672724	-0.357339	-13.4699	11.9948	0.975124	-7.51154	11.8904	0	0	54.7353	-0.32244	52.1298	8.28255	18.7164	-28.2678	-17.9714	3.69835	-27.4063		16.2672	6.2905	2.22539			-4.02213	4.08728	4.19962	-2.04225	-0.674196	-14.2926	12.1886	1.04474	-8.14957	12.0636	0	0	49.9814	0.312832	49.3424	2.37238	18.838	-33.6659	-19.9897	4.02473	-29.5199		16.7036
-3.43939	3.22292	4.10608	-0.452266	-0.369912	-13.2345	12.1037	0.993133	-7.67678	11.9936	0	0	52.7211	-0.888963	52.6179	5.08291	16.466	-29.8925	-19.5754	3.82278	-28.2222		16.4025	6.03803	2.71222			-4.3766	4.1731	4.19112	-1.70358	-0.605351	-13.9908	12.2372	1.01685	-7.89416	12.1195	0	0	48.2229	0.144944	49.592	0.891844	16.4932	-34.063	-21.2668	4.15628	-30.3477		16.7932
-3.80993	3.40908	4.59185	-0.239368	-0.37534	-13.0573	12.1333	1.00925	-7.82451	12.0187	0	0	50.7945	-1.39322	52.8708	2.38014	14.3348	-31.2206	-20.9892	3.94287	-28.9978		16.5532	5.77902	3.20871			-4.74853	4.25535	4.23997	-1.4187	-0.544853	-13.7678	12.2074	0.987257	-7.62288	12.0978	0	0	46.5252	-0.0268494	49.7998	-0.404363	14.3696	-34.4507	-22.322	4.25547	-30.9626		16.9028
-4.16794	3.56711	5.10591	-0.0236146	-0.367553	-12.9354	12.0837	1.01986	-7.92177	11.9667	0	0	48.9884	-1.81309	52.902	0.178617	12.395	-32.3763	-22.2046	4.03168	-29.5641		16.7245	5.51936	3.70637			-5.13054	4.32803	4.32653	-1.18645	-0.492734	-13.6158	12.0974	0.955434	-7.33073	11.997	0	0	44.8999	-0.193222	49.9953	-1.56218	12.471	-34.997	-23.108	4.29401	-31.1994		17.0397
-4.50448	3.68729	5.60545	0.204378	-0.343134	-12.8541	11.9607	1.02215	-7.94277	11.8443	0	0	47.3293	-2.13378	52.7447	-1.53464	10.7022	-33.4723	-23.2046	4.06737	-29.7897		16.9195	5.26495	4.19626			-5.50958	4.38107	4.4329	-0.997839	-0.449243	-13.5251	11.9071	0.920388	-7.00855	11.8168	0	0	43.3594	-0.339574	50.187	-2.60599	10.7887	-35.7946	-23.5773	4.25694	-30.9716		17.212
-4.81398	3.76281	6.04599	0.453785	-0.301138	-12.7919	11.7792	1.01384	-7.86663	11.6668	0	0	45.8337	-2.3501	52.4452	-2.78988	9.2914	-34.5891	-23.9607	4.03859	-29.6078		17.1389	5.02102	4.66998			-5.87036	4.4022	4.55664	-0.838795	-0.414956	-13.4897	11.6368	0.881478	-6.65033	11.5575	0	0	41.9174	-0.4476	50.3536	-3.53608	9.30614	-36.8364	-23.6897	4.14561	-30.2811		17.4264
-5.09636	3.7901	6.39837	0.72872	-0.241466	-12.725	11.5604	0.99508	-7.69464	11.4549	0	0	44.5065	-2.46619	52.0544	-3.63453	8.17446	-35.7564	-24.4363	3.94742	-29.027		17.3812	4.7918	5.12031			-6.19955	4.37974	4.70622	-0.693839	-0.389162	-13.5061	11.2858	0.838579	-6.25477	11.2177	0	0	40.5884	-0.497806	50.4494	-4.33518	8.00307	-38.0191	-23.4205	3.97601	-29.2099		17.6862
-5.35759	3.7685	6.66189	1.02526	-0.16405	-12.6303	11.3218	0.969557	-7.46044	11.2247	0	0	43.3402	-2.49318	51.6157	-4.13099	7.33727	-36.9368	-24.5924	3.80866	-28.1303		17.6437	4.58023	5.54176			-6.48834	4.30568	4.88105	-0.549	-0.368015	-13.5677	10.8477	0.791526	-5.82022	10.7911	0	0	39.3874	-0.471601	50.4171	-4.97694	6.86214	-39.1671	-22.7688	3.77391	-27.9032		17.9906
-5.60637	3.70014	6.85941	1.33334	-0.0699558	-12.4967	11.0655	0.942373	-7.21072	10.9769	0	0	42.3179	-2.44556	51.1532	-4.35191	6.7411	-38.0232	-24.3964	3.64585	-27.0584		17.923	4.38807	5.93033			-6.73062	4.17703	5.0608	-0.391954	-0.344534	-13.6644	10.306	0.739349	-5.33756	10.2608	0	0	38.333	-0.354724	50.2007	-5.43297	5.87606	-40.0683	-21.7679	3.56976	-26.5503		18.3361
-5.84951	3.58964	7.02366	1.64124	0.0372092	-12.3374	10.7725	0.916901	-6.97648	10.6918	0	0	41.4193	-2.33741	50.6625	-4.37185	6.32925	-38.8539	-23.8321	3.48604	-25.9859		18.2167	4.21605	6.28254			-6.91736	3.99343	5.22166	-0.209753	-0.310405	-13.7918	9.63462	0.680286	-4.79027	9.60064	0	0	37.4489	-0.141193	49.7563	-5.67823	5.0537	-40.5108	-20.4968	3.3951	-25.3665		18.7193
-6.08752	3.44384	7.18562	1.94111	0.151188	-12.1864	10.4064	0.893705	-6.76295	10.3332	0	0	40.629	-2.17883	50.1079	-4.25409	6.03955	-39.2395	-22.9183	3.35564	-25.0957		18.5236	4.0642	6.59371			-7.03248	3.75342	5.35336	0.0141297	-0.257016	-13.9593	8.80029	0.611992	-4.15636	8.77696	0	0	36.7626	0.166266	49.0608	-5.69318	4.41992	-40.3167	-19.0753	3.27881	-24.5651		19.1398
-6.31317	3.26992	7.3762	2.23042	0.265824	-12.0851	9.92016	0.87202	-6.56317	9.8545	0	0	39.9452	-1.97389	49.4303	-4.03603	5.82285	-38.9908	-21.7306	3.27855	-24.5633		18.8459	3.93253	6.85625			-7.05426	3.45205	5.46038	0.300062	-0.173393	-14.1823	7.76305	0.532799	-3.42001	7.74914	0	0	36.2992	0.560388	48.1193	-5.46377	4.00565	-39.3858	-17.6325	3.24037	-24.2979		19.5994
-6.5116	3.07258	7.6269	2.51121	0.379752	-12.0704	9.26176	0.851432	-6.37335	9.20402	0	0	39.3854	-1.72029	48.5663	-3.71906	5.66434	-37.9621	-20.3927	3.27408	-24.5323		19.1899	3.82189	7.05812			-6.95898	3.08186	5.54751	0.67259	-0.0426589	-14.4602	6.48024	0.443395	-2.58735	6.47361	0	0	36.0753	1.03361	46.9681	-4.98161	3.83157	-37.7494	-16.2669	3.28099	-24.5803		20.1008
-6.65953	2.8514	7.95702	2.79188	0.500198	-12.165	8.38013	0.832072	-6.19472	8.33085	0	0	38.9856	-1.4104	47.4695	-3.26907	5.59133	-36.129	-19.025	3.3486	-25.0473		19.5646	3.73459	7.18263			-6.72233	2.63532	5.60082	1.16349	0.159969	-14.7653	4.91706	0.346776	-1.68628	4.91493	0	0	36.0931	1.57958	45.6692	-4.24892	3.89408	-35.6107	-15.0179	3.37845	-25.2524		20.6448
-6.72588	2.59906	8.35376	3.09044	0.644229	-12.3704	7.23005	0.813435	-6.02265	7.18993	0	0	38.7922	-1.03161	46.1281	-2.63239	5.65133	-33.6846	-17.6973	3.48166	-25.9562		19.9799	3.67464	7.21019			-6.3211	2.10603	5.58549	1.81395	0.465883	-15.0532	3.057	0.246925	-0.75418	3.05673	0	0	36.3317	2.19154	44.2999	-3.29353	4.15772	-33.335	-13.866	3.49057	-26.0166		21.2273
-6.67564	2.30076	8.76079	3.43515	0.838004	-12.669	5.77758	0.792831	-5.83228	5.74757	0	0	38.8427	-0.567798	44.5772	-1.76669	5.87218	-31.0539	-16.4273	3.62262	-26.9038		20.4421	3.64709	7.12234			-5.73697	1.48954	5.45528	2.67793	0.906748	-15.2659	0.912639	0.148437	0.165585	0.912635	0	0	36.7341	2.85815	42.9461	-2.18833	4.55355	-31.3424	-12.7731	3.57073	-26.5568		21.8364
-6.47722	1.93569	9.08597	3.86127	1.11408	-13.0364	4.00261	0.764603	-5.57127	3.98367	0	0	39.1366	-0.00522745	42.9109	-0.679095	6.23339	-28.755	-15.2068	3.71094	-27.4895		20.9511	3.65633	6.9078			-4.95944	0.786611	5.16499	3.82533	1.50385	-15.3229	-1.46188	0.0579968	1.01013	-1.46165	0	0	37.2013	3.55871	41.7003	-1.05503	4.98761	-29.9259	-11.7298	3.59059	-26.6898		22.4513
-6.1102	1.48229	9.22767	4.40766	1.50492	-13.449	1.89847	0.721587	-5.17307	1.89073	0	0	39.6107	0.657518	41.2829	0.544104	6.66347	-27.1836	-14.0353	3.7087	-27.4747		21.4985	3.70313	6.56864			-3.98432	0.0079293	4.68144	5.34082	2.25802	-15.1234	-3.96188	-0.0143117	1.68507	-3.96016	0	0	37.607	4.2617	40.6515	-0.0388347	5.36409	-29.1215	-10.7568	3.55501	-26.4512		23.0456
-5.56872	0.926701	9.10554	5.11786	2.03326	-13.8762	-0.524995	0.658674	-4.58979	-0.523312	0	0	40.1397	1.4018	39.877	1.74235	7.06511	-26.4545	-12.9393	3.62088	-26.8922		22.0682	3.78171	6.12399			-2.8125	-0.824975	4.00997	7.31073	3.14688	-14.5826	-6.4335	-0.0550953	2.06555	-6.42931	0	0	37.832	4.92983	39.8638	0.73469	5.61172	-28.7271	-9.8772	3.4969	-26.0594		23.5937
-4.85732	0.26984	8.68472	6.04396	2.70485	-14.2717	-3.23021	0.576371	-3.82531	-3.223	0	0	40.5764	2.18979	38.8426	2.73616	7.35393	-26.3774	-11.9544	3.49011	-26.0134		22.641	3.87895	5.60957			-1.45266	-1.68264	3.22402	9.80117	4.1327	-13.6701	-8.68566	-0.0482019	2.00125	-8.68032	0	0	37.7962	5.52798	39.3549	1.19435	5.69553	-28.4421	-9.10343	3.45657	-25.7859		24.0754
-3.98384	-0.471566	7.98715	7.24734	3.5081	-14.5787	-6.13792	0.482286	-2.94972	-6.12975	0	0	40.8026	2.97428	38.2343	3.40196	7.48217	-26.564	-11.0946	3.37284	-25.214		23.1987	3.97712	5.07242			0.075917	-2.53199	2.46257	12.84	5.17805	-12.4109	-10.515	0.0239504	1.32797	-10.5122	0	0	37.4724	6.02964	39.0929	1.33316	5.61289	-28.0284	-8.43794	3.46065	-25.8136		24.4787
-2.9578	-1.26989	7.09438	8.79013	4.42073	-14.7444	-9.11841	0.390762	-2.09662	-9.11226	0	0	40.7598	3.71076	37.9968	3.7126	7.43686	-26.6075	-10.3455	3.31371	-24.8067		23.725	4.05884	4.5624			1.74451	-3.34073	1.88956	16.4084	6.26139	-10.8639	-11.7568	0.176238	-0.0940514	-11.7567	0	0	36.8824	6.42068	39.0065	1.19866	5.38499	-27.4093	-7.87075	3.51135	-26.1571		24.7985
-1.79252	-2.09326	6.13185	10.7229	5.41782	-14.7304	-11.9957	0.32014	-1.4377	-11.9919	0	0	40.4472	4.3661	37.9964	3.72617	7.22851	-26.2451	-9.67883	3.33033	-24.9215		24.2049	4.11162	4.12378			3.51738	-4.08208	1.65773	20.4379	7.39023	-9.10506	-12.3407	0.416167	-2.33354	-12.3303	0	0	36.0835	6.70163	39.0019	0.873463	5.04907	-26.6754	-7.37865	3.58762	-26.67		25.037
-0.504676	-2.91085	5.23685	13.0763	6.4769	-14.5066	-14.5763	0.288642	-1.14369	-14.5733	0	0	39.9049	4.92255	38.0744	3.5449	6.88342	-25.4454	-9.06781	3.41024	-25.4701		24.6243	4.13062	3.78919			5.3539	-4.73806	1.89327	24.8157	8.61005	-7.21009	-12.3061	0.741822	-5.36045	-12.2514	0	0	35.1498	6.8855	38.9856	0.448937	4.65123	-26.013	-6.93149	3.65616	-27.127		25.2025
0.888507	-3.69591	4.53008	15.8565	7.5808	-14.0325	-16.7019	0.311433	-1.35643	-16.6971	0	0	39.1936	5.37603	38.1	3.26997	6.44047	-24.3956	-8.49093	3.51826	-26.2037		24.974	4.11833	3.57687			7.21354	-5.30012	2.67654	29.4045	9.99594	-5.24937	-11.774	1.13968	-9.01634	-11.6264	0	0	34.1502	6.99139	38.898	-0.00225369	4.23777	-25.5893	-6.5012	3.68926	-27.3463		25.3069
2.37083	-4.42699	4.10336	19.0457	8.72091	-13.245	-18.2973	0.399638	-2.17941	-18.2836	0	0	38.3759	5.73006	38.0096	2.97056	5.94885	-23.3877	-7.93109	3.61343	-26.8425		25.2508	4.08205	3.49025			9.06101	-5.76852	4.03042	34.0645	11.6303	-3.31596	-10.9206	1.58257	-12.9991	-10.6375	0	0	33.1295	7.03801	38.7422	-0.442976	3.84509	-25.4613	-6.06891	3.67998	-27.2849		25.363
3.92738	-5.08763	4.01683	22.6059	9.89972	-12.0711	-19.3791	0.558892	-3.66277	-19.338	0	0	37.5007	5.98996	37.8243	2.67361	5.46007	-22.6687	-7.37623	3.66878	-27.2107		25.4578	4.03019	3.51896			10.8686	-6.15151	5.9256	38.6725	13.5821	-1.54188	-9.9636	2.0318	-16.9118	-9.5286	0	0	32.1026	7.04122	38.5859	-0.871164	3.49136	-25.5691	-5.62827	3.64341	-27.0422		25.3804
5.5444	-5.66649	4.29778	26.4868	11.1298	-10.4684	-20.0376	0.785936	-5.76855	-19.9318	0	0	36.5945	6.16128	37.6396	2.36968	5.01582	-22.3511	-6.82261	3.68172	-27.2964		25.6021	3.96967	3.64109			12.6191	-6.46354	8.27837	43.148	15.8834	-0.0553963	-9.14562	2.44353	-20.3608	-8.56976	0	0	31.0618	7.015	38.5314	-1.30585	3.17542	-25.7969	-5.18297	3.60523	-26.7877		25.3652
7.20952	-6.15773	4.93964	30.6308	12.4281	-8.47337	-20.4189	1.06508	-8.33564	-20.1938	0	0	35.6617	6.25129	37.5939	2.02759	4.64004	-22.4204	-6.27468	3.67002	-27.2189		25.692	3.90478	3.82686			14.3089	-6.72057	10.9387	47.478	18.4981	1.08143	-8.71731	2.77612	-23.0391	-8.01723	0	0	29.9903	6.97255	38.6758	-1.76902	2.88294	-26.0417	-4.74133	3.58782	-26.6713		25.3204
8.91029	-6.56116	5.90913	34.9728	13.8119	-6.21876	-20.7172	1.36897	-11.0919	-20.3129	0	0	34.6951	6.27111	37.8249	1.61335	4.33846	-22.7947	-5.74072	3.65917	-27.1469		25.7361	3.83709	4.04297			15.9455	-6.93389	13.7037	51.7146	21.311	1.88845	-8.91624	2.99719	-24.7627	-8.09062	0	0	28.8753	6.92541	39.0773	-2.27175	2.5952	-26.2503	-4.3115	3.602	-26.7661		25.2468
10.6327	-6.88104	7.15684	39.4438	15.2962	-3.89098	-21.1496	1.66485	-13.7263	-20.5179	0	0	33.6885	6.23656	38.4242	1.10807	4.10124	-23.3798	-5.22774	3.66997	-27.2186		25.7429	3.76545	4.2571			17.5402	-7.10741	16.3622	55.946	24.1527	2.44069	-9.92335	3.08947	-25.4684	-8.95066	0	0	27.713	6.882	39.7398	-2.80834	2.29672	-26.4237	-3.89897	3.6452	-27.0541		25.1432
12.362	-7.12347	8.62281	43.9847	16.8895	-1.65068	-21.9034	1.92318	-15.9792	-21.016	0	0	32.646	6.16638	39.4025	0.519261	3.90864	-24.0898	-4.73749	3.71185	-27.4955		25.7211	3.68615	4.44173			19.1014	-7.23917	18.7448	60.2566	26.8438	2.83578	-11.7928	3.05352	-25.1945	-10.6571	0	0	26.5096	6.84624	40.6145	-3.35861	1.98167	-26.6012	-3.505	3.70448	-27.4468		25.007
14.0841	-7.29427	10.2453	48.5572	18.5895	0.424733	-23.0603	2.12492	-17.7041	-21.9099	0	0	31.584	6.07928	40.6824	-0.118484	3.74091	-24.8436	-4.26427	3.7829	-27.9621		25.6786	3.59422	4.57647			20.6335	-7.32567	20.7505	64.6979	29.2328	3.1749	-14.3857	2.90712	-24.0661	-13.1118	0	0	25.2785	6.81798	41.6155	-3.89634	1.65664	-26.8347	-3.1264	3.76202	-27.8254		24.8349
15.7857	-7.39919	11.9689	53.1434	20.3825	2.34624	-24.5362	2.2654	-18.886	-23.1359	0	0	30.5259	5.99215	42.1237	-0.75411	3.58712	-25.5605	-3.79641	3.87396	-28.5542		25.621	3.48575	4.6493			22.1407	-7.36535	22.3422	69.2749	31.2116	3.55136	-17.3678	2.68208	-22.292	-16.0333	0	0	24.0349	6.79592	42.6413	-4.39898	1.33487	-27.1589	-2.7574	3.80209	-28.0874		24.6253
17.4556	-7.44482	13.7449	57.7409	22.2411	4.1769	-26.0912	2.35333	-19.6174	-24.4735	0	0	29.4927	5.92014	43.5656	-1.33535	3.44669	-26.1638	-3.32052	3.97345	-29.1935		25.5502	3.36003	4.6564			23.6309	-7.35927	23.532	73.9419	32.7212	4.03106	-20.3141	2.41802	-20.1513	-19.021	0	0	22.7908	6.78058	43.5965	-4.85165	1.0254	-27.5624	-2.39253	3.81679	-28.1832		24.3797
19.0887	-7.43741	15.5239	62.3589	24.1168	5.98108	-27.4303	2.40447	-20.0397	-25.644	0	0	28.4981	5.8769	44.8622	-1.81904	3.32479	-26.5904	-2.82518	4.07059	-29.8101		25.4651	3.21978	4.60036			25.1143	-7.31006	24.3743	78.6041	33.7629	4.63167	-22.8687	2.15407	-17.9506	-21.6973	0	0	21.5556	6.774	44.4027	-5.24337	0.729924	-27.98	-2.02705	3.8075	-28.1227		24.1042
20.6884	-7.38066	17.2552	67.0092	25.9415	7.78692	-28.3404	2.43359	-20.2792	-26.4415	0	0	27.5497	5.87351	45.9042	-2.17511	3.22806	-26.8043	-2.30267	4.15623	-30.3473		25.3638	3.07012	4.48799			26.6	-7.22033	24.9535	83.1354	34.3973	5.32267	-23.7755	1.92604	-16.0039	-22.8009	0	0	20.3402	6.77704	45.0004	-5.56169	0.450227	-28.3199	-1.65463	3.78093	-27.9492		23.8084
22.2651	-7.27586	18.8987	71.6913	27.6447	9.57219	-28.3699	2.44417	-20.3661	-26.4527	0	0	26.6512	5.91685	46.6272	-2.38845	3.16108	-26.8087	-1.75016	4.22223	-30.7574		25.246	2.9171	4.32863			28.0957	-7.09245	25.3654	87.4056	34.7257	6.04859	-22.5895	1.74802	-14.4568	-21.8368	0	0	19.1603	6.78836	45.3489	-5.79256	0.194736	-28.5043	-1.26616	3.74387	-27.7063		23.5038
23.8288	-7.12364	20.4392	76.3751	29.1785	11.2663	-27.3145	2.43352	-20.2786	-25.495	0	0	25.8025	6.00842	47.0089	-2.45964	3.12316	-26.6458	-1.17088	4.26123	-30.998		25.1134	2.76599	4.13299			29.6088	-6.92956	25.7039	91.3041	34.8681	6.75575	-19.4449	1.61876	-13.3196	-18.9017	0	0	18.035	6.80534	45.4272	-5.92507	-0.0227609	-28.4937	-0.851279	3.70066	-27.4216		23.2029
25.3855	-6.9241	21.8858	80.9972	30.5266	12.7647	-25.2529	2.39393	-19.9528	-23.6411	0	0	24.9984	6.14329	47.0597	-2.40432	3.10648	-26.3761	-0.574502	4.2679	-31.0391		24.9688	2.61967	3.91215			31.1464	-6.73577	26.051	94.7502	34.9439	7.40562	-14.4925	1.53353	-12.5637	-14.1381	0	0	16.9814	6.82518	45.2347	-5.95581	-0.189433	-28.2864	-0.401987	3.65329	-27.1079		22.9169
26.9371	-6.67622	23.2592	85.4708	31.6967	13.9532	-22.3607	2.31477	-19.2974	-21.0426	0	0	24.2273	6.31041	46.8116	-2.25075	3.09671	-26.0517	0.0241835	4.24076	-30.8719		24.8157	2.47839	3.67664			32.715	-6.51572	26.4661	97.6924	35.0533	7.97599	-7.94664	1.48617	-12.1418	-7.76776	0	0	16.0096	6.8449	44.788	-5.8907	-0.298495	-27.9049	0.0843632	3.60246	-26.7692		22.6544
28.4837	-6.37888	24.5836	89.6987	32.7133	14.7346	-18.8286	2.18662	-18.2252	-17.8513	0	0	23.4722	6.49503	46.3081	-2.03579	3.07544	-25.7012	0.608637	4.18275	-30.5125		24.6566	2.34107	3.43601			34.3185	-6.27391	26.9779	100.099	35.2646	8.4541	-0.437333	1.46838	-11.9829	-0.427803	0	0	15.1201	6.86055	44.1185	-5.74405	-0.350282	-27.3851	0.604489	3.54813	-26.405		22.4196
30.0249	-6.03213	25.8833	93.5875	33.6145	15.0527	-14.831	2.00545	-16.6864	-14.1931	0	0	22.7137	6.68179	45.5937	-1.79904	3.02416	-25.3293	1.16522	4.10006	-29.9956		24.4935	2.20624	3.19857			35.9559	-6.01425	27.5789	101.951	35.6064	8.82999	6.64976	1.47366	-12.0301	6.50309	0	0	14.3038	6.86658	43.2713	-5.53666	-0.350605	-26.7743	1.1501	3.48977	-26.0112		22.2123
31.56	-5.63766	27.1767	97.0606	34.4428	14.9133	-10.5115	1.77577	-14.6994	-10.1637	0	0	21.9337	6.85709	44.7069	-1.57713	2.929	-24.9249	1.68527	4.0001	-29.3635		24.3265	2.07226	2.97054			37.6196	-5.74051	28.2334	103.23	36.0754	9.09586	11.4154	1.50446	-12.3049	11.1498	0	0	13.5447	6.85632	42.3053	-5.29269	-0.307869	-26.127	1.71024	3.42702	-25.5847		22.0276
33.0868	-5.19872	28.4679	100.063	35.2367	14.3919	-5.98098	1.51194	-12.3715	-5.84161	0	0	21.1172	7.01008	43.6798	-1.39951	2.78404	-24.4735	2.1641	3.88977	-28.6563		24.1544	1.93659	2.75483			39.2939	-5.45816	28.9041	103.923	36.6598	9.24651	12.4131	1.56707	-12.8617	12.0969	0	0	12.8239	6.82393	41.2905	-5.03598	-0.230643	-25.4989	2.27367	3.36062	-25.13		21.8583
34.6018	-4.72071	29.7436	102.562	36.0251	13.6223	-1.33344	1.23679	-9.89864	-1.31359	0	0	20.2542	7.13302	42.5436	-1.28601	2.59236	-23.9674	2.60033	3.77474	-27.9087		23.9744	1.79558	2.55002			40.9541	-5.17616	29.5783	104.02	37.3622	9.27771	9.70683	1.65333	-13.6248	9.43114	0	0	12.123	6.7658	40.3084	-4.78844	-0.126557	-24.9425	2.82908	3.29305	-24.6638		21.6968
36.1022	-4.21218	30.9738	104.538	36.8233	12.7687	3.32148	0.978037	-7.53828	3.29274	0	0	19.3419	7.22189	41.3357	-1.24623	2.36468	-23.4127	2.99581	3.65943	-27.1487		23.7845	1.6454	2.35038			42.5668	-4.90767	30.2758	103.514	38.2077	9.18802	5.62666	1.7376	-14.3655	5.45019	0	0	11.4246	6.68041	39.4522	-4.57017	-0.00213421	-24.5064	3.36482	3.22879	-24.2172		21.5356
37.5893	-3.68464	32.1165	105.983	37.6294	11.9772	7.81964	0.762628	-5.553	7.78272	0	0	18.3854	7.27669	40.104	-1.28074	2.1169	-22.831	3.35441	3.54754	-26.401		23.5843	1.48362	2.14738			44.0941	-4.66829	31.032	102.402	39.227	8.98186	3.02483	1.80619	-14.9648	2.92215	0	0	10.7114	6.568	38.8196	-4.39928	0.135449	-24.232	3.8698	3.17371	-23.8318		21.368
39.0676	-3.15079	33.1228	106.886	38.4246	11.3364	11.9216	0.611831	-4.15487	11.8898	0	0	17.3964	7.3005	38.9054	-1.38249	1.86803	-22.2558	3.68106	3.44246	-25.6899		23.3764	1.30998	1.93188			45.5023	-4.4705	31.8552	100.681	40.411	8.66926	1.74534	1.87006	-15.5198	1.68169	0	0	9.96692	6.4303	38.4976	-4.2912	0.274793	-24.1442	4.3341	3.13435	-23.555		21.1879
40.5419	-2.62332	33.947	107.237	39.1792	10.871	15.3308	0.539185	-3.47944	15.3018	0	0	16.3913	7.29843	37.8032	-1.5379	1.63801	-21.7284	3.98172	3.34737	-25.0389		23.1649	1.12626	1.69552			46.7688	-4.31813	32.6902	98.3428	41.6705	8.26396	1.49811	1.94435	-16.1616	1.4389	0	0	9.17752	6.26936	38.5498	-4.25679	0.400055	-24.2446	4.74892	3.11726	-23.4345		20.9915
42.0119	-2.11409	34.5589	107.022	39.8646	10.5587	17.7454	0.550941	-3.5888	17.7094	0	0	15.3877	7.27599	36.8606	-1.72881	1.44443	-21.2927	4.26317	3.26477	-24.4677		22.954	0.935094	1.43146			47.8788	-4.20682	33.4453	95.3844	42.8632	7.77682	1.95792	2.04498	-17.0243	1.8721	0	0	8.3377	6.08604	38.9998	-4.29678	0.497079	-24.5161	5.10675	3.1263	-23.4983		20.7779
43.4695	-1.63421	34.9566	106.236	40.4656	10.3513	18.9158	0.647762	-4.48852	18.8556	0	0	14.4028	7.23789	36.132	-1.93469	1.30011	-20.9914	4.53322	3.19553	-23.9848		22.7477	0.738711	1.1352			48.8151	-4.1285	34.066	91.8073	43.8758	7.20673	2.82757	2.18445	-18.2069	2.6859	0	0	7.45228	5.87971	39.8116	-4.39826	0.558877	-24.9366	5.4011	3.15888	-23.7277		20.5487
44.8969	-1.19528	35.1796	104.882	40.996	10.1975	18.6878	0.827065	-6.1485	18.5764	0	0	13.4513	7.18729	35.6572	-2.13505	1.21343	-20.8605	4.80097	3.13928	-23.5898		22.5485	0.538604	0.804963			49.5537	-4.07433	34.5787	87.6125	44.6705	6.53161	3.87651	2.36971	-19.7529	3.6481	0	0	6.53129	5.65013	40.8873	-4.54072	0.584539	-25.4823	5.62513	3.20579	-24.0566		20.3075
46.2661	-0.810418	35.3149	102.971	41.5105	10.0618	17.0364	1.08439	-8.51202	16.8431	0	0	12.5443	7.12572	35.4616	-2.31204	1.18923	-20.921	5.0751	3.0959	-23.2835		22.3579	0.335525	0.441192			50.0691	-4.03574	35.0725	82.7911	45.2641	5.69804	4.9519	2.60205	-21.6498	4.60179	0	0	5.5838	5.4	42.0923	-4.70556	0.575602	-26.1195	5.77051	3.25528	-24.4017		20.0594
47.5424	-0.492968	35.4778	100.517	42.0912	9.91989	14.1302	1.41148	-11.4736	13.8421	0	0	11.6875	7.05358	35.5534	-2.45321	1.22707	-21.176	5.35972	3.06575	-23.0697		22.1765	0.12937	0.04544			50.3445	-4.00663	35.6451	77.3241	45.6681	4.60932	5.96341	2.87694	-23.8309	5.45336	0	0	4.61836	5.13524	43.2964	-4.88002	0.535748	-26.8001	5.82941	3.29805	-24.6984		19.812
48.6901	-0.253395	35.7731	97.5124	42.8105	9.73585	10.4778	1.79016	-14.8251	10.1253	0	0	10.8792	6.97071	35.9235	-2.55496	1.31774	-21.6081	5.65185	3.04935	-22.9532		22.0037	-0.080658	-0.380135			50.3788	-3.98439	36.3491	71.2046	45.8337	3.13179	6.85394	3.183	-26.1752	6.14819	0	0	3.64612	4.86291	44.4048	-5.05579	0.471926	-27.4644	5.80028	3.32995	-24.9188		19.5754
49.6787	-0.0973093	36.2626	93.9283	43.6932	9.44422	7.14497	2.18531	-18.2142	6.78524	0	0	10.1101	6.87702	36.5499	-2.62469	1.44193	-22.1777	5.94208	3.04803	-22.9439		21.839	-0.29504	-0.832752			50.1849	-3.96915	37.1734	64.4772	45.6371	1.13463	7.57295	3.50109	-28.5149	6.64985	0	0	2.68121	4.59026	45.3606	-5.22566	0.393795	-28.0462	5.69343	3.35152	-25.0674		19.3616
50.4865	-0.0245241	36.9538	89.7136	44.6957	8.94229	5.22336	2.56027	-21.3122	4.86526	0	0	9.36699	6.77239	37.3971	-2.67615	1.5759	-22.8278	6.21782	3.06308	-23.0508		21.6821	-0.513185	-1.30902			49.7836	-3.96265	38.0614	57.2719	44.9121	-1.45127	8.06671	3.80561	-30.6611	6.93298	0	0	1.7387	4.3254	46.1326	-5.38057	0.312482	-28.485	5.53227	3.36522	-25.1616		19.1813
51.1005	-0.0296964	37.8088	84.8134	45.7085	8.09595	4.57298	2.9106	-24.0931	4.17385	0	0	8.64032	6.65663	38.4069	-2.72054	1.70108	-23.5	6.46649	3.09319	-23.2643		21.5333	-0.733166	-1.80518			49.1972	-3.9662	38.9383	49.8095	43.5011	-4.59081	8.28375	4.06809	-32.4372	6.98427	0	0	0.83218	4.07776	46.703	-5.50997	0.238555	-28.7444	5.34556	3.37222	-25.2097		19.0421
51.5136	-0.104153	38.7688	79.1931	46.5794	6.7645	4.81429	3.23611	-26.5728	4.30473	0	0	7.92687	6.52901	39.5012	-2.76214	1.80969	-24.1445	6.67776	3.1336	-23.5498		21.3933	-0.952232	-2.31735			48.4462	-3.97798	39.7253	42.3729	41.2952	-8.13633	8.18471	4.26259	-33.7095	6.80138	0	0	-0.0295556	3.85635	47.0654	-5.60643	0.178362	-28.8236	5.15199	3.37121	-25.2027		18.9479
51.7226	-0.23689	39.772	72.8688	47.1358	4.83977	5.50307	3.53655	-28.7696	4.82206	0	0	7.22795	6.38802	40.5939	-2.79988	1.9034	-24.7194	6.8449	3.17799	-23.8618		21.2628	-1.16785	-2.84192			47.5476	-3.99189	40.3427	35.2501	38.26	-11.8556	7.75192	4.37132	-34.4047	6.3896	0	0	-0.845541	3.66686	47.2282	-5.66983	0.131882	-28.7515	4.95023	3.35964	-25.1232		18.8977
51.7285	-0.413272	40.7547	65.9424	47.1966	2.28742	6.26659	3.80865	-30.682	5.38654	0	0	6.54482	6.23303	41.5987	-2.83006	1.98699	-25.1847	6.96471	3.22016	-24.157		21.1429	-1.37752	-3.37398			46.5152	-3.99804	40.7066	28.6745	34.4468	-15.4841	6.99619	4.38836	-34.5126	5.76026	0	0	-1.62333	3.50981	47.2149	-5.70643	0.0952861	-28.5757	4.72222	3.33499	-24.9536		18.8849
51.5357	-0.612784	41.6523	58.6238	46.5904	-0.826007	6.86226	4.04395	-32.2767	5.79792	0	0	5.87325	6.06743	42.4278	-2.84889	2.06131	-25.504	7.03505	3.25412	-24.3936		21.0338	-1.57661	-3.90351			45.363	-3.98407	40.7276	22.7869	29.9913	-18.7737	5.95979	4.31994	-34.0776	4.93357	0	0	-2.37653	3.38113	47.0597	-5.7244	0.0657234	-28.3538	4.44454	3.29527	-24.6792		18.8978
51.149	-0.811398	42.4106	51.2047	45.1921	-4.33959	7.17209	4.22971	-33.4971	5.97613	0	0	5.20222	5.89992	43.0019	-2.85459	2.12126	-25.6544	7.05164	3.27378	-24.5302		20.9334	-1.75682	-4.41549			44.1116	-3.93758	40.315	17.6306	25.1045	-21.5186	4.71634	4.18124	-33.1819	3.94594	0	0	-3.12034	3.274	46.7987	-5.72847	0.045112	-28.1385	4.09957	3.23985	-24.2943		18.9212
50.573	-0.989431	42.9935	43.9811	42.9538	-8.04521	7.1662	4.35284	-34.2874	5.91596	0	0	4.51894	5.74063	43.2796	-2.84995	2.15908	-25.6403	7.00572	3.27406	-24.5322		20.8394	-1.909	-4.89728			42.7919	-3.84931	39.3824	13.1754	20.0538	-23.5607	3.36069	3.99133	-31.9248	2.85191	0	0	-3.86788	3.17972	46.4676	-5.71645	0.041816	-27.9633	3.68037	3.17051	-23.8093		18.938
49.8145	-1.13691	43.376	37.1811	39.9063	-11.7394	6.86555	4.40443	-34.6141	5.64595	0	0	3.81444	5.59558	43.2806	-2.84327	2.16933	-25.4958	6.88646	3.25272	-24.3839		20.7509	-2.02765	-5.34618			41.4458	-3.71638	37.8617	9.3505	15.1347	-24.7943	1.98777	3.76876	-30.4063	1.71428	0	0	-4.62834	3.08798	46.1055	-5.67881	0.0696829	-27.8402	3.18848	3.09147	-23.2521		18.9316
48.8858	-1.25137	43.5255	30.9434	36.1364	-15.2427	6.31763	4.38233	-34.4744	5.20473	0	0	3.08511	5.46457	43.0769	-2.8456	2.15237	-25.2739	6.68797	3.21104	-24.0933		20.6677	-2.11224	-5.76946			40.1225	-3.54302	35.7322	6.07864	10.6368	-25.1863	0.672915	3.52867	-28.7131	0.590168	0	0	-5.4065	2.98826	45.7477	-5.6	0.144488	-27.7643	2.62954	3.00795	-22.6581		18.8876
47.8068	-1.33218	43.3866	25.3302	31.7683	-18.3954	5.5798	4.29142	-33.895	4.6293	0	0	2.33102	5.34315	42.7658	-2.86614	2.11491	-25.0315	6.41392	3.15325	-23.6881		20.5897	-2.16546	-6.17897			38.8718	-3.33996	33.0637	3.30658	6.80504	-24.8139	-0.538061	3.28172	-26.912	-0.479789	0	0	-6.20294	2.87217	45.4123	-5.46134	0.280196	-27.7182	2.01079	2.9244	-22.0587		18.7965
46.6062	-1.37721	42.8787	20.3435	26.959	-21.0601	4.70678	4.14097	-32.9183	3.94977	0	0	1.55349	5.22582	42.4449	-2.90927	2.06748	-24.8196	6.07634	3.08506	-23.2067		20.5153	-2.1908	-6.58606			37.733	-3.12468	30.0577	1.02193	3.7967	-23.8895	-1.63094	3.03584	-25.0592	-1.47739	0	0	-7.01298	2.73463	45.0977	-5.24487	0.487593	-27.6791	1.34104	2.8435	-21.4734		18.6554
45.3202	-1.38278	41.9027	15.9374	21.8994	-23.1245	3.74759	3.94115	-31.5867	3.19175	0	0	0.753219	5.10823	42.1938	-2.97289	2.02146	-24.6763	5.69323	3.01234	-22.6895		20.4412	-2.19128	-6.9991			36.7231	-2.91914	27.054	-0.750315	1.64868	-22.7442	-2.61813	2.79936	-23.2225	-2.40588	0	0	-7.82438	2.5727	44.7955	-4.93619	0.775453	-27.6294	0.630124	2.76604	-20.9085		18.4686
43.9912	-1.34542	40.3526	12.0332	16.8139	-24.4967	2.74902	3.70105	-29.9346	2.38206	0	0	-0.0700189	4.98709	42.0667	-3.04847	1.98706	-24.6227	5.28511	2.94026	-22.1729		20.3618	-2.16977	-7.42316			35.8362	-2.74193	24.4597	-1.97108	0.278661	-21.7484	-3.52816	2.58169	-21.4855	-3.28271	0	0	-8.61557	2.38347	44.5043	-4.52519	1.15296	-27.5603	-0.115581	2.69187	-20.3634		18.2473
42.6665	-1.26452	38.1404	8.53812	11.9532	-25.1075	1.75583	3.42882	-27.9921	1.55036	0	0	-0.916864	4.85939	42.0932	-3.1228	1.97227	-24.6629	4.86831	2.87283	-21.6861		20.2705	-2.12945	-7.85978			35.0562	-2.60142	22.6142	-2.62182	-0.467375	-21.1896	-4.3952	2.39162	-19.9338	-4.1314	0	0	-9.35581	2.16248	44.2389	-4.00566	1.63265	-27.4743	-0.901415	2.62052	-19.8355		18.0076
41.3967	-1.14537	35.2374	5.36831	7.57724	-24.9418	0.80678	3.13253	-25.7948	0.726387	0	0	-1.78724	4.72214	42.2774	-3.18062	1.98233	-24.7849	4.44957	2.81276	-21.2497		20.1611	-2.07382	-8.30553			34.3717	-2.49682	21.6692	-2.73081	-0.745623	-21.1613	-5.25194	2.23688	-18.6473	-4.97552	0	0	-10.0069	1.90338	44.0291	-3.37406	2.23226	-27.3862	-1.75249	2.5512	-19.3192		17.7672
40.228	-1.00311	31.7294	2.47592	3.919	-24.0846	-0.0712128	2.82209	-23.4013	-0.0653552	0	0	-2.67863	4.57341	42.5999	-3.20613	2.0215	-24.9629	4.02837	2.76136	-20.8742		20.03	-2.00575	-8.75189
39.1889	-0.863275	27.8624	-0.127139	1.1324	-22.7569	-0.869941	2.51126	-20.9143	-0.812621	0	0	-3.58357	4.41261	43.0236	-3.18347	2.09553	-25.1651	3.60242	2.71836	-20.5586		19.8772	-1.9271	-9.18794
38.2805	-0.752437	24.0409	-2.36688	-0.759995	-21.3043	-1.60285	2.21812	-18.49	-1.52009	0	0	-4.48842	4.23927	43.4988	-3.09809	2.21245	-25.3612	3.16877	2.6817	-20.2885		19.7069	-1.83981	-9.60276
37.4797	-0.682873	20.7437	-4.13958	-1.88148	-20.1172	-2.29971	1.96229	-16.316	-2.20705	0	0	-5.37433	4.05212	43.9655	-2.93791	2.38216	-25.5248	2.72142	2.64753	-20.0358		19.5268	-1.74651	-9.98523
36.7569	-0.646248	18.3708	-5.36361	-2.44775	-19.5045	-2.99758	1.75976	-14.5595	-2.90124	0	0	-6.21891	3.84914	44.3599	-2.69282	2.61582	-25.6339	2.24842	2.61096	-19.7645		19.3467	-1.65033	-10.3243
36.0961	-0.621745	17.1106	-6.0151	-2.67128	-19.5919	-3.73663	1.61869	-13.3189	-3.63599	0	0	-6.99752	3.62736	44.626	-2.35354	2.92527	-25.6737	1.72866	2.56683	-19.4359		19.1765	-1.55541	-10.6105
35.5017	-0.588999	16.908	-6.13225	-2.69063	-20.2981	-4.56156	1.53858	-12.6086	-4.45132	0	0	-7.6844	3.38261	44.7232	-1.9106	3.32301	-25.6374	1.13088	2.51079	-19.0166		19.0254	-1.46731	-10.8368
[truncated: 122 more columns]
