# Supplementary material for: Identify the Alteration of Balance Control and Risk of Falling in Stroke Survivors During Obstacle Crossing Based on Kinematic Analysis
Source: Front Neurol. 2019 Jul 30;10:813. doi: 10.3389/fneur.2019.00813 (PMC6682676; doi:10.3389/fneur.2019.00813)
Supplement: Supplementary file 2 [file Data_Sheet_1.ZIP › Curve of Stroke and Control/normal/N5 curve.xlsx]

## Sheet: Sheet1
44																											48
lipeiyan:LHipAngles			lipeiyan:LKneeAngles			lipeiyan:LAnkleAngles			lipeiyan:LAbsAnkleAngle			lipeiyan:RHipAngles			lipeiyan:RKneeAngles			lipeiyan:RAnkleAngles				lipeiyan:RPelvisAngles					lipeiyan:LHipAngles			lipeiyan:LKneeAngles			lipeiyan:LAnkleAngles			lipeiyan:LAbsAnkleAngle			lipeiyan:RHipAngles			lipeiyan:RKneeAngles			lipeiyan:RAnkleAngles				lipeiyan:RPelvisAngles
X	Y	Z	X	Y	Z	X	Y	Z	X	Y	Z	X	Y	Z	X	Y	Z	X	Y	Z		X	Y	Z			X	Y	Z	X	Y	Z	X	Y	Z	X	Y	Z	X	Y	Z	X	Y	Z	X	Y	Z		X
deg	deg	deg	deg	deg	deg	deg	deg	deg	deg	deg	deg	deg	deg	deg	deg	deg	deg	deg	deg	deg		deg	deg	deg			deg	deg	deg	deg	deg	deg	deg	deg	deg	deg	deg	deg	deg	deg	deg	deg	deg	deg	deg	deg	deg		deg
33.3985	1.92699	-22.609	10.0079	-11.0409	1.79011	0.0361681	-7.74733	22.2563	0.0334736	0	0	-6.00587	6.17136	-8.92806	9.1152	-7.39206	-7.53659	19.0481	-1.63658	7.01533		9.91525	0.119451	-2.63117			33.6528	4.22532	-22.7497	15.4995	-12.5637	-0.953898	2.47582	-8.64309	24.6841	2.24947	0	0	-4.98101	7.10735	-8.89782	11.2516	-7.58394	-6.87616	19.7327	-1.54386	6.47648		8.5145
32.9797	2.36471	-22.1868	10.5997	-11.3261	1.99429	-0.605671	-7.33123	21.0968	-0.565074	0	0	-6.08395	5.90249	-9.68034	10.4548	-7.80548	-7.36298	18.9717	-1.69759	7.36918		9.78589	-0.0147139	-2.58186			33.2065	4.7316	-22.4265	15.6777	-12.9068	-0.79956	1.73059	-8.46384	24.2059	1.57839	0	0	-4.88618	6.8114	-8.63844	12.9291	-7.7051	-7.67413	19.3126	-1.6091	6.85576		8.45748
32.5187	2.83641	-21.6707	11.2556	-11.607	2.13695	-1.13537	-6.91781	19.9255	-1.06739	0	0	-6.07913	5.59965	-10.4539	11.9526	-8.23513	-7.2259	18.5674	-1.76025	7.73202		9.64039	-0.156747	-2.5035			32.7617	5.25441	-21.9617	16.0555	-13.2419	-0.400023	1.15986	-8.05101	23.0899	1.06693	0	0	-4.63632	6.46623	-8.32146	14.8358	-7.76012	-8.58558	18.4281	-1.68296	7.28435		8.40951
32.0167	3.33449	-21.0805	11.9465	-11.8718	2.23133	-1.52585	-6.52074	18.7831	-1.44457	0	0	-5.98633	5.26426	-11.1813	13.6154	-8.66393	-7.13984	17.7637	-1.81543	8.05103		9.48078	-0.305238	-2.39947			32.3119	5.78619	-21.3628	16.5932	-13.5456	0.262101	0.835735	-7.44151	21.406	0.77808	0	0	-4.21961	6.07173	-7.9578	16.9835	-7.73645	-9.53402	17.0127	-1.75526	7.70319		8.36853
31.4752	3.85033	-20.439	12.6457	-12.1108	2.2923	-1.76021	-6.14907	17.6987	-1.67687	0	0	-5.80138	4.89868	-11.7887	15.4495	-9.06618	-7.11766	16.4934	-1.8527	8.26623		9.30963	-0.458748	-2.27409			31.8492	6.31856	-20.646	17.2446	-13.7984	1.14922	0.784737	-6.69703	19.2924	0.740667	0	0	-3.62719	5.62922	-7.5683	19.3795	-7.62602	-10.4278	15.015	-1.81419	8.04389		8.33119
30.8968	4.3747	-19.7712	13.3301	-12.3173	2.33499	-1.83193	-5.80799	16.6913	-1.75472	0	0	-5.52066	4.50608	-12.2029	17.4601	-9.40692	-7.16863	14.7032	-1.86107	8.31453		9.13	-0.615791	-2.13229			31.3656	6.84266	-19.8373	17.9593	-13.9866	2.17403	0.988096	-5.89103	16.9377	0.945231	0	0	-2.85314	5.14151	-7.18244	22.0257	-7.42819	-11.1703	12.4138	-1.8473	8.23505		8.29327
30.2848	4.89795	-19.1036	13.98	-12.4872	2.37378	-1.74407	-5.49986	15.7715	-1.67839	0	0	-5.14031	4.09007	-12.3598	19.6509	-9.64326	-7.29449	12.3676	-1.83015	8.13604		8.9453	-0.774769	-1.97954			30.8542	7.34965	-18.9728	18.6859	-14.1036	3.21631	1.3955	-5.09628	14.5534	1.35072	0	0	-1.89391	4.61295	-6.83939	24.9198	-7.15397	-11.6686	9.2377	-1.8433	8.212		8.25015
29.643	5.4106	-18.4623	14.5797	-12.6195	2.4214	-1.50761	-5.22498	14.9435	-1.45661	0	0	-4.65482	3.65394	-12.2177	22.0226	-9.72948	-7.48598	9.50308	-1.75241	7.68667		8.75913	-0.934005	-1.82146			30.3096	7.8311	-18.0972	19.3766	-14.1502	4.14989	1.94368	-4.37512	12.3418	1.89874	0	0	-0.748366	4.04954	-6.58285	28.0544	-6.8277	-11.8453	5.58	-1.79392	7.92676		8.19749
28.9762	5.90353	-17.8717	15.1171	-12.7151	2.48768	-1.13989	-4.98253	14.2075	-1.10502	0	0	-4.05579	3.20033	-11.7691	24.5722	-9.62543	-7.71949	6.17895	-1.62566	6.95195		8.57515	-1.09164	-1.66364			29.729	8.27951	-17.2591	19.9919	-14.1345	4.87104	2.57126	-3.77326	10.4653	2.52846	0	0	0.582783	3.45887	-6.45978	31.4179	-6.48883	-11.6484	1.60273	-1.69642	7.3624		8.1318
28.2888	6.36849	-17.3526	15.5837	-12.7764	2.57963	-0.662476	-4.77096	13.5611	-0.644006	0	0	-3.33057	2.731	-11.0526	27.292	-9.30889	-7.95592	2.51729	-1.45514	5.9598		8.39683	-1.24564	-1.51122			29.1118	8.68865	-16.5063	20.5039	-14.0701	5.319	3.22765	-3.31713	9.02688	3.18763	0	0	2.0969	2.84983	-6.51466	34.9942	-6.18973	-11.0581	-2.48109	-1.55453	6.53855		8.05088
27.5858	6.7983	-16.9199	15.9743	-12.8062	2.7003	-0.0995786	-4.58847	13.0005	-0.0970262	0	0	-2.46154	2.24733	-10.1568	30.1728	-8.78899	-8.14316	-1.32033	-1.25392	4.7844		8.22737	-1.39381	-1.36878			28.4594	9.05381	-15.8789	20.897	-13.9735	5.48395	3.87658	-3.01378	8.0634	3.83819	0	0	3.78897	2.2323	-6.78418	38.7615	-5.99048	-10.0893	-6.44411	-1.3775	5.50684		7.95402
26.8711	7.18712	-16.5819	16.2866	-12.8073	2.84919	0.523712	-4.43307	12.5211	0.511255	0	0	-1.4272	1.75148	-9.21441	33.2072	-8.11586	-8.22259	-5.15722	-1.04055	3.53355		8.06948	-1.53375	-1.23992			27.7738	9.37201	-15.4032	21.1673	-13.8606	5.40108	4.49577	-2.85333	7.55181	4.4567	0	0	5.65141	1.6165	-7.29287	42.6909	-5.95119	-8.79073	-10.086	-1.17745	4.33658		7.84209
26.1483	7.53057	-16.3391	16.5206	-12.7819	3.02229	1.18293	-4.30272	12.1175	1.15657	0	0	-0.204563	1.24747	-8.38314	36.3939	-7.38143	-8.13912	-8.82687	-0.834591	2.32288		7.92526	-1.66298	-1.12729			27.0576	9.64174	-15.0888	21.3195	-13.7443	5.13719	5.0749	-2.81314	7.4235	5.03225	0	0	7.67352	1.01262	-8.04955	46.7463	-6.12264	-7.23808	-13.2635	-0.965941	3.09529		7.71722
25.42	7.8258	-16.1845	16.6781	-12.7312	3.21236	1.85543	-4.19533	11.784	1.81632	0	0	1.22679	0.741663	-7.81999	39.7375	-6.7095	-7.85178	-12.1924	-0.651971	1.24761		7.7962	-1.77887	-1.03226			26.313	9.86289	-14.9273	21.3643	-13.6322	4.77358	5.61236	-2.86278	7.582	5.56313	0	0	9.84098	0.430284	-9.04419	50.8838	-6.53617	-5.52545	-15.8989	-0.751653	1.8347		7.58252
24.6878	8.07145	-16.1048	16.7626	-12.6559	3.41004	2.52145	-4.10885	11.5149	2.47067	0	0	2.88063	0.242218	-7.65513	43.2426	-6.23663	-7.34111	-15.1547	-0.501704	0.36213		7.6829	-1.87882	-0.955034			25.5412	10.0365	-14.8953	21.3149	-13.5267	4.38961	6.11167	-2.96927	7.92164	6.05313	0	0	12.1357	-0.121656	-10.2478	55.0544	-7.19644	-3.75447	-17.9718	-0.539701	0.586071		7.44156
23.9523	8.26754	-16.0823	16.7783	-12.5563	3.6044	3.16485	-4.04137	11.3044	3.10339	0	0	4.76077	-0.242242	-7.9704	46.905	-6.08701	-6.61338	-17.6533	-0.384811	-0.326826		7.58539	-1.96029	-0.894608			24.7433	10.1645	-14.9588	21.1845	-13.4254	4.05005	6.57825	-3.10208	8.34438	6.50831	0	0	14.5358	-0.635354	-11.6134	59.2072	-8.07755	-2.02332	-19.5021	-0.332138	-0.637258		7.29789
23.2137	8.41531	-16.0963	16.7303	-12.4327	3.78402	3.7735	-3.99116	11.1477	3.7022	0	0	6.85936	-0.703983	-8.79061	50.7034	-6.34966	-5.69949	-19.6616	-0.295479	-0.853288		7.50289	-2.02088	-0.848856			23.9197	10.2494	-15.0795	20.9849	-13.3238	3.79728	7.01682	-3.23673	8.77202	6.93434	0	0	17.0164	-1.10378	-13.0799	63.2928	-9.12514	-0.417085	-20.5325	-0.129196	-1.83279		7.15463
22.4713	8.51692	-16.1264	16.6237	-12.2861	3.93813	4.33942	-3.95681	11.0403	4.25896	0	0	9.15656	-1.13673	-10.0815	54.5976	-7.05901	-4.64923	-21.1796	-0.223095	-1.27977		7.434	-2.05844	-0.814775			23.0709	10.2944	-15.2193	20.7255	-13.2165	3.649	7.43021	-3.35691	9.15283	7.33509	0	0	19.5507	-1.52088	-14.577	67.2658	-10.2628	0.999394	-21.1159	0.0696225	-3.00247		7.01418
21.7246	8.57528	-16.1538	16.4637	-12.1185	4.05733	4.8584	-3.93722	10.9791	4.76927	0	0	11.6217	-1.5354	-11.7567	58.5331	-8.18531	-3.52216	-22.2263	-0.154871	-1.68161		7.37685	-2.07116	-0.788667			22.1974	10.3026	-15.3455	20.4131	-13.099	3.60077	7.81904	-3.45482	9.46244	7.712	0	0	22.1109	-1.88155	-16.0321	71.0866	-11.4027	2.1864	-21.3058	0.264827	-4.14843		6.8781
20.9725	8.59375	-16.1631	16.2555	-11.9327	4.13453	5.32969	-3.93153	10.9613	5.23218	0	0	14.2158	-1.8951	-13.6898	62.4504	-9.63625	-2.37764	-22.8336	-0.0783818	-2.13193		7.32918	-2.05762	-0.766308			21.3003	10.2771	-15.4331	20.0525	-12.9687	3.63158	8.1822	-3.53008	9.70006	8.06443	0	0	24.6702	-2.18184	-17.3751	74.7196	-12.4565	3.13057	-21.1531	0.456648	-5.27125		6.74716
20.2145	8.57585	-16.1439	16.0043	-11.7329	4.16519	5.7551	-3.93937	10.9858	5.64929	0	0	16.8945	-2.21014	-15.7306	66.2933	-11.2714	-1.2661	-23.0407	0.0162905	-2.68892		7.28848	-2.01691	-0.743379			20.3816	10.2208	-15.4664	19.6472	-12.8249	3.71056	8.5177	-3.58784	9.88216	8.3904	0	0	27.2034	-2.41927	-18.5445	78.1338	-13.3461	3.84345	-20.7041	0.645081	-6.37026		6.62145
19.4502	8.52516	-16.0905	15.7151	-11.5237	4.14762	6.13856	-3.96045	11.0517	6.02429	0	0	19.6128	-2.47373	-17.7242	70.0124	-12.9255	-0.223981	-22.8909	0.135145	-3.38744		7.25226	-1.94867	-0.715584			19.4439	10.1364	-15.4383	19.2005	-12.6686	3.80435	8.82371	-3.63615	10.0343	8.68768	0	0	29.6885	-2.59307	-19.4901	81.3007	-14.0094	4.35829	-20.0017	0.830242	-7.44555		6.50076
18.6799	8.44512	-16.0027	15.3932	-11.3106	4.08327	6.48529	-3.99471	11.1588	6.36217	0	0	22.3282	-2.6786	-19.5276	73.564	-14.4339	0.727498	-22.4295	0.279737	-4.23583		7.21813	-1.85314	-0.678916			18.4909	10.0264	-15.3501	18.7158	-12.5025	3.88209	9.09932	-3.68415	10.1853	8.95473	0	0	32.1064	-2.70442	-20.1747	84.1954	-14.405	4.7229	-19.0871	1.01241	-8.49827		6.38471
17.9043	8.33906	-15.8848	15.0439	-11.099	3.97618	6.80117	-4.04218	11.307	6.66856	0	0	25.0043	-2.81841	-21.0233	76.9063	-15.6553	1.58019	-21.702	0.447492	-5.21774		7.18399	-1.73125	-0.629939			17.5273	9.89286	-15.2095	18.1974	-12.3299	3.91996	9.34512	-3.74016	10.3614	9.1914	0	0	34.4417	-2.75652	-20.5751	86.7972	-14.512	4.99283	-18.0016	1.19218	-9.5314		6.27317
17.1247	8.21004	-15.7449	14.6726	-10.8941	3.83283	7.09244	-4.10278	11.496	6.94945	0	0	27.6112	-2.88908	-22.1256	79.9974	-16.4848	2.33625	-20.7532	0.632901	-6.29935		7.14815	-1.58451	-0.565854			16.5589	9.73798	-15.0293	17.6511	-12.1545	3.90323	9.56357	-3.81071	10.5828	9.39941	0	0	36.6821	-2.75448	-20.6813	89.0903	-14.3284	5.22229	-16.7873	1.37013	-10.5479		6.16628
16.3434	8.06104	-15.5946	14.2853	-10.7006	3.66164	7.36533	-4.17643	11.7253	7.21081	0	0	30.1267	-2.89014	-22.7836	82.7966	-16.8603	3.00399	-19.6254	0.82892	-7.43789		7.10946	-1.41511	-0.484652			15.5923	9.5639	-14.8251	17.0841	-11.9802	3.82728	9.75903	-3.89969	10.8616	9.58253	0	0	38.8186	-2.70517	-20.4965	91.0651	-13.8686	5.45703	-15.4871	1.54656	-11.549		6.06465
15.5631	7.89491	-15.4465	13.8881	-10.5224	3.47231	7.62585	-4.26275	11.9935	7.45843	0	0	32.5355	-2.82503	-22.9782	85.2681	-16.7602	3.59481	-18.3583	1.02854	-8.59118		7.06733	-1.22585	-0.385243			14.6347	9.37301	-14.6136	16.5047	-11.8103	3.69717	9.93763	-4.00826	11.2011	9.74647	0	0	40.845	-2.61691	-20.0364	92.7178	-13.1606	5.72866	-14.1434	1.72114	-12.5325		5.96931
14.7871	7.71446	-15.3141	13.4871	-10.3625	3.27501	7.8797	-4.36117	12.2986	7.69776	0	0	34.8285	-2.70106	-22.7203	87.3869	-16.2001	4.11979	-16.9879	1.2259	-9.7245		7.02184	-1.01997	-0.267366			13.6936	9.16787	-14.4111	15.9227	-11.6476	3.52574	10.1068	-4.13504	11.5964	9.89843	0	0	42.7576	-2.49902	-19.3296	94.0504	-12.2436	6.05195	-12.7959	1.89274	-13.4919		5.88167
14.0193	7.52263	-15.209	13.0886	-10.2225	3.07993	8.13234	-4.47051	12.6368	7.93406	0	0	37.0022	-2.52879	-22.0474	89.1422	-15.2258	4.58736	-15.5469	1.41701	-10.8146		6.9736	-0.801175	-0.131663			12.7764	8.95152	-14.2313	15.3484	-11.4944	3.3312	10.2749	-4.27644	12.036	10.0466	0	0	44.5551	-2.36144	-18.4164	95.0691	-11.166	6.42521	-11.4791	2.05957	-14.4172		5.80331
13.2638	7.3224	-15.1413	12.699	-10.1034	2.89671	8.38895	-4.58922	13.0028	8.17236	0	0	39.0583	-2.32101	-21.0209	90.538	-13.9083	5.00248	-14.0649	1.59997	-11.8507		6.9238	-0.573424	0.0204773			11.8902	8.72724	-14.0853	14.7925	-11.3521	3.13443	10.4503	-4.42736	12.5034	10.1998	0	0	46.2383	-2.21401	-17.3481	95.7834	-9.98357	6.83266	-10.2212	2.21939	-15.2963		5.73592
12.5246	7.11698	-15.1175	12.3242	-10.0051	2.73317	8.65434	-4.71515	13.3899	8.41736	0	0	41.0029	-2.0914	-19.7217	91.5914	-12.3377	5.3659	-12.5685	1.77465	-12.8325		6.87404	-0.340854	0.18687			11.0411	8.49874	-13.9796	14.2652	-11.222	2.95593	10.6411	-4.58177	12.9799	10.3662	0	0	47.8092	-2.06601	-16.1848	96.2039	-8.75703	7.24858	-9.04312	2.36982	-16.117		5.6811
11.8059	6.90969	-15.14	11.9701	-9.92689	2.59598	8.93314	-4.8455	13.7892	8.67366	0	0	42.8458	-1.8532	-18.2462	92.3279	-10.6174	5.67475	-11.0819	1.94207	-13.7663		6.82619	-0.107571	0.364856			10.2345	8.26991	-13.9169	13.7762	-11.1049	2.81304	10.8545	-4.73362	13.4466	10.5535	0	0	49.2707	-1.92539	-14.9916	96.3413	-7.54921	7.64154	-7.9592	2.50864	-16.8683		5.64023
11.111	6.70396	-15.207	11.6418	-9.86774	2.48937	9.22959	-4.97692	14.1904	8.94562	0	0	44.5987	-1.61774	-16.6976	92.777	-8.85633	5.92326	-9.62751	2.10367	-14.6605		6.78224	0.122484	0.551329			9.47439	8.04483	-13.8953	13.334	-11.0015	2.71886	11.0962	-4.8771	13.8858	10.768	0	0	50.6256	-1.79847	-13.8348	96.2047	-6.42151	7.97889	-6.97825	2.63386	-17.5408		5.61432
10.443	6.50329	-15.3129	11.344	-9.82637	2.41576	9.54758	-5.10558	14.5816	9.23732	0	0	46.2737	-1.39353	-15.1773	92.9669	-7.16073	6.10415	-8.22589	2.26056	-15.5215		6.74417	0.345637	0.742932			8.76344	7.82754	-13.9095	12.9456	-10.9126	2.681	11.3708	-5.00733	14.283	11.0148	0	0	51.8753	-1.68951	-12.7765	95.801	-5.42981	8.22966	-6.10527	2.74363	-18.1263		5.60387
9.8043	6.31116	-15.4487	11.0809	-9.80167	2.37545	9.89047	-5.22744	14.9509	9.55245	0	0	47.8808	-1.18583	-13.7759	92.922	-5.62508	6.2098	-6.89672	2.41295	-16.351		6.71369	0.558584	0.936331			8.10285	7.62191	-13.9514	12.6167	-10.8391	2.70197	11.6809	-5.1203	14.6263	11.2973	0	0	53.0193	-1.60089	-11.8704	95.1349	-4.62118	8.36791	-5.34264	2.83615	-18.6166		5.60884
9.19647	6.13083	-15.6028	10.8562	-9.79275	2.36701	10.2611	-5.33842	15.286	9.89436	0	0	49.4261	-0.99675	-12.5646	92.6602	-4.32433	6.23353	-5.6588	2.55981	-17.1437		6.69222	0.758583	1.12833			7.49253	7.43148	-14.011	12.3513	-10.7823	2.77966	12.028	-5.21321	14.9079	11.6174	0	0	54.0544	-1.53327	-11.1586	94.2086	-4.03077	8.37395	-4.69179	2.90931	-19.0023		5.62858
8.62029	5.96525	-15.7626	10.6727	-9.79908	2.38779	10.6616	-5.43456	15.5754	10.2658	0	0	50.9104	-0.826035	-11.5908	92.1929	-3.30884	6.17104	-4.53015	2.6988	-17.8877		6.68064	0.943424	1.31609			6.93096	7.25926	-14.0779	12.1517	-10.7432	2.90886	12.4123	-5.28424	15.1226	11.976	0	0	54.9742	-1.486	-10.6693	93.0227	-3.68024	8.23561	-4.15333	2.96059	-19.2717		5.66178
8.07586	5.81696	-15.9149	10.5329	-9.82041	2.4341	11.0934	-5.5124	15.8091	10.6688	0	0	52.3281	-0.671875	-10.8758	91.5252	-2.60207	6.02113	-3.52804	2.82642	-18.5652		6.67928	1.11149	1.4973			6.41554	7.10767	-14.1418	12.0192	-10.7231	3.08181	12.8328	-5.33267	15.2687	12.3725	0	0	55.7698	-1.45762	-10.4165	91.5762	-3.57707	7.9484	-3.72759	2.98692	-19.4096		5.70663
7.56255	5.68786	-16.0481	10.4388	-9.85681	2.50177	11.5571	-5.56928	15.9795	11.1047	0	0	53.6683	-0.531828	-10.418	90.6567	-2.20289	5.78619	-2.66812	2.9383	-19.1547		6.68786	1.2618	1.67032			5.94268	6.97831	-14.1937	11.9532	-10.7226	3.2893	13.2874	-5.3588	15.3474	12.8053	0	0	56.4302	-1.44607	-10.401	89.8679	-3.71536	7.515	-3.41403	2.98462	-19.3975		5.76087
7.07913	5.57918	-16.1518	10.3918	-9.90832	2.58642	12.0523	-5.60335	16.0814	11.574	0	0	54.9149	-0.403484	-10.1969	89.583	-2.08995	5.47206	-1.96383	3.02962	-19.6327		6.70553	1.39393	1.83431			5.50799	6.87205	-14.2261	11.9523	-10.742	3.52178	13.7733	-5.36364	15.362	13.272	0	0	56.943	-1.44912	-10.612	87.8958	-4.07678	6.94495	-3.21071	2.94968	-19.2144		5.82194
6.62377	5.49143	-16.2179	10.393	-9.9749	2.68378	12.5778	-5.61373	16.1125	12.0761	0	0	56.0489	-0.284968	-10.1802	88.2966	-2.22804	5.08756	-1.42538	3.09556	-19.9761		6.73086	1.50802	1.98934			5.10675	6.78885	-14.234	12.0139	-10.7812	3.76946	14.2868	-5.34922	15.3186	13.769	0	0	57.2959	-1.46435	-11.0289	85.6583	-4.63243	6.25329	-3.11355	2.87803	-18.8377		5.8873
6.19419	5.42431	-16.2411	10.4429	-10.0562	2.78987	13.1314	-5.60058	16.0732	12.6094	0	0	57.0497	-0.175139	-10.3302	86.7885	-2.57547	4.64332	-1.05888	3.13162	-20.1633		6.76199	1.60468	2.1363			4.73402	6.72789	-14.2143	12.1341	-10.839	4.0228	14.8238	-5.31827	15.2253	14.2922	0	0	57.4774	-1.48928	-11.6243	83.1544	-5.34477	5.46018	-3.11569	2.76604	-18.2453		5.95454
5.78785	5.37683	-16.2192	10.5417	-10.1516	2.90132	13.7103	-5.56515	15.9672	13.1716	0	0	57.8975	-0.0738733	-10.6112	85.05	-3.09088	4.15149	-0.865449	3.13396	-20.1754		6.79675	1.6849	2.27706			4.3849	6.68765	-14.166	12.3084	-10.9138	4.27318	15.3795	-5.27392	15.0914	14.8367	0	0	57.4779	-1.52136	-12.3657	80.3851	-6.16963	4.58965	-3.20702	2.611	-17.4184		6.02169
5.40191	5.34736	-16.1519	10.6892	-10.26	3.0153	14.3108	-5.50944	15.8002	13.7592	0	0	58.5745	0.0178772	-10.9944	83.0737	-3.73812	3.62466	-0.840967	3.0995	-19.9966		6.83279	1.74998	2.41431			4.05492	6.66592	-14.0907	12.5314	-11.0033	4.51339	15.949	-5.21981	14.9278	15.3971	0	0	57.2909	-1.55795	-13.2182	77.3537	-7.0588	3.66886	-3.3741	2.41163	-16.3439		6.08735
5.0335	5.33369	-16.0419	10.8845	-10.3797	3.12999	14.9289	-5.43624	15.5805	14.3683	0	0	59.0667	0.098046	-11.4607	80.8551	-4.48914	3.07565	-0.97573	3.02595	-19.6136		6.86778	1.80142	2.55148			3.74005	6.66004	-13.9912	12.7967	-11.1049	4.73751	16.527	-5.15967	14.7457	15.9679	0	0	56.9136	-1.59628	-14.1459	74.0682	-7.96186	2.72671	-3.60046	2.16841	-15.0167		6.15088
4.6797	5.33331	-15.8941	11.1261	-10.509	3.24398	15.56	-5.349	15.3179	14.994	0	0	59.3639	0.163478	-12.0016	78.3934	-5.32429	2.51723	-1.2547	2.9117	-19.0149		6.89952	1.84083	2.69262			3.43695	6.66703	-13.8722	13.0974	-11.2158	4.94148	17.1088	-5.09737	14.5567	16.5435	0	0	56.3474	-1.63356	-15.1137	70.5421	-8.82906	1.79278	-3.86697	1.88384	-13.4423		6.21247
4.33783	5.34347	-15.7151	11.4121	-10.6459	3.35708	16.1994	-5.2515	15.0236	15.6312	0	0	59.4608	0.210034	-12.6175	75.6915	-6.23007	1.96174	-1.65802	2.75562	-18.19		6.92615	1.86976	2.84224			3.14286	6.68372	-13.7395	13.426	-11.3333	5.12336	17.6893	-5.03646	14.3716	17.1183	0	0	55.5982	-1.66691	-16.0884	66.796	-9.61394	0.895353	-4.15232	1.56232	-11.6381		6.27312
4.00531	5.36134	-15.5126	11.7396	-10.7884	3.46981	16.8419	-5.1477	14.7094	16.2742	0	0	59.3564	0.232975	-13.3148	72.7561	-7.19536	1.42101	-2.16176	2.55698	-17.1285		6.94625	1.88974	3.0051			2.85581	6.70694	-13.5998	13.7743	-11.455	5.28291	18.2641	-4.98044	14.2011	17.6872	0	0	54.6763	-1.6936	-17.0397	62.8585	-10.2759	0.0602338	-4.43363	1.21013	-9.63425		6.33468
3.67996	5.38432	-15.2956	12.105	-10.935	3.58354	17.4825	-5.0417	14.3875	16.9174	0	0	59.0531	0.227248	-14.1005	69.5974	-8.20643	0.906145	-2.73901	2.31545	-15.8211		6.95898	1.90205	3.18598			2.57433	6.73356	-13.4597	14.1337	-11.5789	5.42151	18.8292	-4.93225	14.0542	18.2453	0	0	53.5964	-1.71094	-17.9405	58.7661	-10.7827	-0.69141	-4.68711	0.835111	-7.47376		6.39972
3.35979	5.40993	-15.0728	12.5038	-11.0843	3.70038	18.1164	-4.9372	14.0693	17.5549	0	0	58.5568	0.188114	-14.9788	66.2286	-9.24259	0.426558	-3.36107	2.03127	-14.2607		6.96414	1.90784	3.38946			2.29762	6.76077	-13.3262	14.4956	-11.7035	5.54188	19.3809	-4.89465	13.9394	18.7884	0	0	52.3764	-1.71661	-18.7677	54.5621	-11.1127	-1.34432	-4.88894	0.44634	-5.21101		6.47138
3.0432	5.43617	-14.8533	12.9309	-11.2357	3.82284	18.7383	-4.83779	13.7657	18.1809	0	0	57.8753	0.111559	-15.9453	62.6663	-10.2728	-0.0105022	-3.9987	1.70566	-12.4456		6.96221	1.90787	3.61969			2.02512	6.78594	-13.2055	14.8508	-11.8277	5.64736	19.916	-4.86992	13.8639	19.3124	0	0	51.0375	-1.70857	-19.5022	50.295	-11.2566	-1.89097	-5.01689	0.0536931	-2.90884		6.55316
2.72893	5.46133	-14.6452	13.3801	-11.3892	3.95403	19.3433	-4.74649	13.4861	18.7896	0	0	57.0182	-0.004922	-16.9849	58.9312	-11.2554	-0.40152	-4.6233	1.34114	-10.3827		6.95442	1.90276	3.88008			1.7566	6.80678	-13.103	15.1906	-11.9512	5.74195	20.4317	-4.85975	13.8328	19.8139	0	0	49.6028	-1.68514	-20.1288	46.0152	-11.2171	-2.33344	-5.05249	-0.332697	-0.633963		6.6488
2.4159	5.48416	-14.4555	13.8448	-11.5453	4.09691	19.9262	-4.66578	13.2383	19.3752	0	0	55.9962	-0.161966	-18.0702	55.0499	-12.1406	-0.7477	-5.20784	0.942013	-8.0921		6.94264	1.89284	4.17321			1.49195	6.82126	-13.0228	15.5067	-12.0735	5.82916	20.9252	-4.86546	13.8503	20.2896	0	0	48.0964	-1.64512	-20.6364	41.7723	-11.0093	-2.68504	-4.98413	-0.703202	1.54938		6.76202
2.1032	5.5038	-14.2894	14.3177	-11.7049	4.25424	20.482	-4.59746	13.0282	19.9321	0	0	54.8209	-0.357823	-19.1621	51.056	-12.8752	-1.05646	-5.72749	0.514659	-5.61005		6.92936	1.87824	4.50051			1.23103	6.82758	-12.9675	15.7912	-12.1943	5.91256	21.3941	-4.88758	13.9179	20.7365	0	0	46.5428	-1.58772	-21.0182	37.6122	-10.6579	-2.97189	-4.81057	-1.04965	3.58697		6.89626
1.79016	5.51968	-14.15	14.7911	-11.8692	4.42812	21.0054	-4.54261	12.8593	20.4547	0	0	53.5052	-0.588293	-20.2129	46.9909	-13.4112	-1.34144	-6.15998	0.067737	-2.99139		6.91765	1.85902	4.86219			0.973717	6.82402	-12.9386	16.0378	-12.3134	5.99511	21.8356	-4.92611	14.0355	21.1519	0	0	44.9657	-1.51256	-21.2712	33.5749	-10.1954	-3.23372	-4.5438	-1.36643	5.44215		7.05456
1.47601	5.53135	-14.0387	15.2572	-12.0392	4.61977	21.4912	-4.50169	12.7331	20.9375	0	0	52.063	-0.846761	-21.1705	42.9029	-13.7128	-1.62214	-6.48626	-0.38792	-0.308505		6.91094	1.83521	5.25706			0.719669	6.80893	-12.9356	16.2411	-12.4301	6.0793	22.247	-4.98015	14.2002	21.5327	0	0	43.3878	-1.41963	-21.3968	29.6934	-9.65796	-3.52252	-4.21043	-1.65144	7.10157		7.23929
1.16009	5.53842	-13.9544	15.7081	-12.2157	4.82937	21.9341	-4.47444	12.6489	21.3752	0	0	50.51	-1.12473	-21.9833	38.844	-13.7631	-1.92212	-6.69181	-0.839525	2.35191		6.91289	1.80697	5.68254			0.46864	6.7805	-12.9574	16.3978	-12.5433	6.16706	22.6251	-5.04827	14.4075	21.8761	0	0	41.8299	-1.30931	-21.4008	25.9936	-9.08302	-3.89887	-3.85072	-1.90665	8.57727		7.45213
0.841778	5.54039	-13.894	16.1365	-12.3989	5.05561	22.3293	-4.46007	12.6046	21.7632	0	0	48.8636	-1.41232	-22.6051	34.8656	-13.5666	-2.26582	-6.76851	-1.27275	4.89459		6.92731	1.77461	6.13455			0.220386	6.73674	-13.0016	16.5065	-12.6515	6.25932	22.9662	-5.1284	14.6509	22.179	0	0	40.311	-1.18223	-21.293	22.4954	-8.50547	-4.42517	-3.51493	-2.13777	9.90381		7.69391
0.52045	5.53646	-13.853	16.5356	-12.5881	5.29587	22.6721	-4.45734	12.5961	22.0972	0	0	47.1423	-1.69915	-22.9982	31.0135	-13.1489	-2.67576	-6.71772	-1.67253	7.22392		6.95784	1.73877	6.6077			-0.0251003	6.67537	-13.0654	16.5679	-12.7529	6.35632	23.2664	-5.21819	14.9229	22.438	0	0	38.8476	-1.03938	-21.088	19.2137	-7.95558	-5.155	-3.25785	-2.35296	11.1292		7.96458
0.195478	5.52539	-13.8253	16.8995	-12.7816	5.54598	22.9586	-4.46475	12.619	22.3736	0	0	45.3662	-1.97488	-23.1366	27.3251	-12.5525	-3.16951	-6.55275	-2.02404	9.25233		7.00776	1.70045	7.09536			-0.267346	6.59369	-13.1458	16.5852	-12.8454	6.45711	23.5213	-5.31533	15.2164	22.6498	0	0	37.4544	-0.881897	-20.8045	16.1611	-7.45705	-6.12152	-3.13264	-2.56061	12.3019		8.26331
-0.133539	5.50542	-13.8042	17.2241	-12.9769	5.80025	23.186	-4.48069	12.6682	22.5899	0	0	43.5559	-2.22988	-23.0059	23.8279	-11.8302	-3.75769	-6.30039	-2.31391	10.9076		7.07992	1.66105	7.58982			-0.505325	6.48858	-13.2398	16.5636	-12.9265	6.55879	23.7261	-5.41802	15.5257	22.8104	0	0	36.1438	-0.711119	-20.4651	13.3485	-7.02595	-7.32526	-3.18477	-2.76656	13.4546		8.58844
-0.466788	5.47413	-13.783	17.5065	-13.1706	6.05185	23.3522	-4.5038	12.7396	22.7446	0	0	41.7323	-2.45559	-22.6047	20.5405	-11.0387	-4.44307	-6.00023	-2.53181	12.1399		7.17635	1.62236	8.08256			-0.736936	6.35658	-13.3456	16.5105	-12.9942	6.65673	23.876	-5.52567	15.8489	22.9154	0	0	34.9261	-0.528513	-20.0957	10.787	-6.67033	-8.72616	-3.44683	-2.9717	14.5916		8.93772
-0.804015	5.42841	-13.7557	17.7463	-13.3585	6.29271	23.4564	-4.53309	12.8299	22.8372	0	0	39.9162	-2.64493	-21.9453	17.4749	-10.2323	-5.21967	-5.70086	-2.67189	12.926		7.29833	1.58661	8.5646			-0.958978	6.1938	-13.4616	16.4355	-13.0464	6.74369	23.966	-5.63926	16.1888	22.96	0	0	33.8096	-0.335486	-19.7239	8.48774	-6.39016	-10.2414	-3.93376	-3.17018	15.6805		9.30847
-1.14443	5.36449	-13.717	17.9452	-13.5362	6.51373	23.4986	-4.56825	12.9383	22.8676	0	0	38.1287	-2.79254	-21.0558	14.6394	-9.45891	-6.07229	-5.45408	-2.73395	13.2727		7.4461	1.55629	9.02676			-1.16691	5.99614	-13.5877	16.3493	-13.0817	6.80973	23.9914	-5.76206	16.5548	22.9386	0	0	32.8007	-0.133479	-19.3778	6.46138	-6.17817	-11.7509	-4.63851	-3.3492	16.6526		9.69767
-1.48658	5.27803	-13.6635	18.1072	-13.6991	6.7052	23.4791	-4.60977	13.0661	22.8363	0	0	36.3913	-2.89489	-19.9832	12.0407	-8.75605	-6.9755	-5.3078	-2.724	13.2172		7.61891	1.53412	9.46003			-1.35473	5.75934	-13.7249	16.2642	-13.0991	6.84165	23.9471	-5.90012	16.9646	22.8444	0	0	31.9034	0.0762599	-19.0835	4.71668	-6.02122	-13.1112	-5.52865	-3.49057	17.4133		10.1022
-1.82815	5.1641	-13.5935	18.2389	-13.8425	6.8568	23.3984	-4.65916	13.218	22.7432	0	0	34.7264	-2.95016	-18.7978	9.68681	-8.14919	-7.89254	-5.29969	-2.65422	12.8271		7.815	1.52298	9.85593			-1.51507	5.47918	-13.8754	16.1935	-13.0983	6.82377	23.8281	-6.0622	17.4433	22.6695	0	0	31.1191	0.292687	-18.8634	3.2585	-5.90264	-14.1747	-6.5457	-3.57415	17.86		10.5187
-2.16589	5.01744	-13.5071	18.3497	-13.9623	6.95804	23.2556	-4.71891	13.4015	22.5868	0	0	33.158	-2.95805	-17.5955	7.5873	-7.65043	-8.77526	-5.45265	-2.54205	12.1975		8.03165	1.52573	10.2069			-1.63934	5.1517	-14.0427	16.151	-13.0801	6.73805	23.6287	-6.26	18.0239	22.4042	0	0	30.4466	0.514947	-18.7339	2.08595	-5.80516	-14.8114	-7.60992	-3.5826	17.9051		10.9442
-2.49544	4.83261	-13.4067	18.4508	-14.0548	6.99857	23.0479	-4.79257	13.6273	22.3634	0	0	31.7112	-2.9192	-16.496	5.75362	-7.25825	-9.56556	-5.77322	-2.4086	11.4444		8.26537	1.54514	10.5066			-1.71809	4.77336	-14.2309	16.1512	-13.0463	6.56608	23.3416	-6.50714	18.7437	22.0366	0	0	29.8815	0.742514	-18.7042	1.19084	-5.71387	-14.9298	-8.63195	-3.50624	17.4972		11.3752
-2.81133	4.60414	-13.2964	18.5561	-14.117	6.96894	22.7693	-4.88436	13.908	22.066	0	0	30.4109	-2.83463	-15.6344	4.19722	-6.95891	-10.2001	-6.25221	-2.27644	10.6946		8.51197	1.58381	10.7503			-1.74139	4.3413	-14.4458	16.2095	-12.9998	6.2913	22.9573	-6.81844	19.6412	21.5523	0	0	29.4161	0.975124	-18.7751	0.556623	-5.61856	-14.4945	-9.52997	-3.3465	16.638		11.8085
-3.10704	4.32679	-13.1821	18.6812	-14.1472	6.86091	22.4097	-4.99896	14.2575	21.6839	0	0	29.2783	-2.70544	-15.1421	2.9265	-6.72993	-10.6189	-6.86755	-2.16685	10.07		8.76686	1.64406	10.9348			-1.69947	3.85361	-14.693	16.3417	-12.9453	5.9021	22.4629	-7.20795	20.7495	20.9346	0	0	29.0393	1.21272	-18.9393	0.157834	-5.51472	-13.537	-10.2463	-3.11673	15.3884		12.2403
-3.37487	3.99579	-13.0711	18.843	-14.1445	6.66824	21.9546	-5.1412	14.6897	21.2016	0	0	28.3274	-2.53298	-15.1218	1.94318	-6.54557	-10.7765	-7.58779	-2.09688	9.6699		9.02526	1.72788	11.0589			-1.58329	3.30953	-14.9784	16.5653	-12.8893	5.39574	21.8402	-7.68664	22.0884	20.1644	0	0	28.7366	1.45552	-19.1824	-0.0396993	-5.40287	-12.1572	-10.7571	-2.84027	13.8644		12.6667
-3.60612	3.60706	-12.9721	19.0601	-14.1097	6.38766	21.3842	-5.31531	15.2163	20.5997	0	0	27.5599	-2.31897	-15.6201	1.23867	-6.38302	-10.6535	-8.37567	-2.07655	9.55344		9.28236	1.83682	11.1237			-1.385	2.70967	-15.3077	16.899	-12.8402	4.78139	21.0649	-8.2599	23.6571	19.2215	0	0	28.4907	1.7039	-19.4845	-0.0775229	-5.28638	-10.5123	-11.0703	-2.54628	12.2213		13.0828
-3.7912	3.15745	-12.8946	19.3516	-14.0454	6.01947	20.6742	-5.52445	15.8452	19.8549	0	0	26.9627	-2.06514	-16.6072	0.791472	-6.22738	-10.2651	-9.19108	-2.10697	9.72764		9.53365	1.97204	11.1318			-1.09859	2.05631	-15.6852	17.3632	-12.8086	4.0824	20.1049	-8.92398	25.4258	18.0861	0	0	28.282	1.95827	-19.822	-0.00159663	-5.16876	-8.79234	-11.2158	-2.26473	10.628		13.4835
-3.91982	2.64502	-12.8484	19.7373	-13.9563	5.56815	19.7964	-5.76996	16.5783	18.9413	0	0	26.5074	-1.77229	-17.9732	0.566676	-6.07322	-9.6615	-9.99287	-2.18012	10.1458		9.77503	2.13414	11.0883			-0.720108	1.35345	-16.1132	17.9799	-12.8075	3.3354	18.9202	-9.66293	27.3312	16.7415	0	0	28.0894	2.21912	-20.1705	0.141952	-5.05155	-7.1871	-11.2315	-2.02161	9.23837		13.8628
-3.98102	2.06927	-12.8435	20.2371	-13.8496	5.04285	18.7201	-6.05078	17.4096	17.833	0	0	26.1547	-1.43888	-19.5461	0.518092	-5.92236	-8.92014	-10.7399	-2.28054	10.718		10.003	2.32318	10.9995			-0.2479	0.607185	-16.5909	18.7717	-12.8517	2.58665	17.4656	-10.4458	29.2768	15.1767	0	0	27.8913	2.48668	-20.5063	0.311234	-4.93357	-5.85374	-11.1521	-1.83539	8.16631		14.2147
-3.96363	1.43144	-12.8894	20.8707	-13.7354	4.45752	17.4147	-6.36271	18.3238	16.5057	0	0	25.8601	-1.06079	-21.1259	0.593326	-5.77926	-8.1309	-11.3922	-2.38885	11.3327		10.2148	2.53859	10.8735			0.317517	-0.174458	-17.1136	19.761	-12.9574	1.88537	15.6974	-11.2255	31.139	13.3897	0	0	27.6671	2.76107	-20.8086	0.47193	-4.8117	-4.89452	-11.0039	-1.71534	7.47201		14.5327
-3.85644	0.734714	-12.9938	21.6573	-13.6273	3.83035	15.852	-6.69779	19.2946	14.9402	0	0	25.5811	-0.632572	-22.5233	0.740219	-5.64664	-7.3792	-11.9131	-2.48561	11.8795		10.4082	2.77913	10.7195			0.973584	-0.98128	-17.6715	20.9683	-13.1415	1.276	13.5857	-11.94	32.78	11.3904	0	0	27.3976	3.04201	-21.0602	0.598971	-4.68217	-4.34856	-10.803	-1.66149	7.15988		14.8109
-3.64846	-0.0155146	-13.1622	22.6152	-13.5415	3.18286	14.0104	-7.04408	20.2853	13.1254	0	0	25.2821	-0.150043	-23.5894	0.912617	-5.52324	-6.73409	-12.2725	-2.55459	12.2681		10.5821	3.04284	10.5474			1.71615	-1.80106	-18.249	22.411	-13.4205	0.791076	11.1315	-12.5195	34.065	9.20298	0	0	27.0672	3.32882	-21.2489	0.676463	-4.54183	-4.19715	-10.5575	-1.66613	7.18678		15.0446
-3.32938	-0.811379	-13.3967	23.7611	-13.4977	2.53875	11.8789	-7.38553	21.2492	11.0607	0	0	24.9365	0.387206	-24.2289	1.07366	-5.40399	-6.24242	-12.4513	-2.5846	12.4367		10.7357	3.32697	10.3671			2.5401	-2.61979	-18.8251	24.1028	-13.8086	0.446459	8.38155	-12.8976	34.8816	6.86762	0	0	26.6643	3.62049	-21.3674	0.696703	-4.38879	-4.3768	-10.2692	-1.7158	7.47471		15.2303
-2.88992	-1.64251	-13.6946	25.1099	-13.5173	1.92227	9.46146	-7.70235	22.1319	8.75863	0	0	24.5258	0.974582	-24.4006	1.19648	-5.28176	-5.92947	-12.4436	-2.56984	12.3538		10.8692	3.62808	10.1886			3.43964	-3.42184	-19.3724	26.0529	-14.3152	0.2404	5.4331	-13.0256	35.1541	4.43993	0	0	26.1821	3.91554	-21.4131	0.658531	-4.22252	-4.79614	-9.93679	-1.7938	7.92606		15.3668
-2.32237	-2.49592	-14.0473	26.6739	-13.6225	1.35594	6.78145	-7.97254	22.8755	6.24589	0	0	24.0394	1.6023	-24.11	1.26326	-5.1494	-5.80242	-12.2572	-2.50971	12.0154		10.9831	3.942	10.021			4.40897	-4.19055	-19.8591	28.2665	-14.943	0.156281	2.42103	-12.884	34.8524	1.98657	0	0	25.6193	4.21216	-21.3882	0.565626	-4.04374	-5.3536	-9.55788	-1.88265	8.43898		15.4554
-1.62106	-3.35597	-14.4396	28.4624	-13.8342	0.859281	3.88349	-8.17365	23.4235	3.56302	0	0	23.4734	2.2562	-23.4015	1.26395	-5.00151	-5.85377	-11.9123	-2.40817	11.442		11.0783	4.26387	9.87222			5.44235	-4.90877	-20.2497	30.746	-15.6845	0.167315	-0.510316	-12.4856	33.9909	-0.423115	0	0	24.98	4.50825	-21.2989	0.42483	-3.85427	-5.95299	-9.13187	-1.96648	8.92166		15.4998
-0.782775	-4.20468	-14.8489	30.4813	-14.1693	0.447044	0.833042	-8.28562	23.7266	0.762625	0	0	22.8299	2.91929	-22.3513	1.19531	-4.83556	-6.06412	-11.4374	-2.27314	10.6759		11.1559	4.58836	9.74878			6.53422	-5.55957	-20.5072	33.4915	-16.5203	0.243071	-3.23874	-11.8693	32.6203	-2.72744	0	0	24.2734	4.80145	-21.1547	0.244687	-3.65681	-6.51644	-8.66181	-2.03315	9.30463		15.5061
0.192712	-5.022	-15.2458	32.7334	-14.6375	0.128437	-2.28777	-8.29327	23.7472	-2.09398	0	0	22.1173	3.57347	-21.0612	1.06029	-4.65217	-6.40444	-10.8651	-2.11576	9.77795		11.2176	4.90974	9.65531			7.67891	-6.12707	-20.5951	36.5022	-17.4172	0.356071	-5.68603	-11.0869	30.8134	-4.88128	0	0	23.5124	5.08934	-20.9676	0.034236	-3.45496	-6.99272	-8.15545	-2.07577	9.54898		15.4822
1.30218	-5.78636	-15.5946	35.2187	-15.2384	-0.0927474	-5.38833	-8.1882	23.463	-4.94165	0	0	21.349	4.20136	-19.6507	0.867662	-4.45465	-6.83827	-10.2275	-1.94939	8.82334		11.2646	5.22203	9.59442			8.87002	-6.59728	-20.4791	39.7757	-18.3279	0.486885	-7.82358	-10.1914	28.6529	-6.86058	0	0	22.7127	5.36942	-20.7514	-0.197699	-3.25298	-7.36017	-7.62492	-2.09332	9.6495		15.4369
2.53885	-6.47555	-15.8551	37.9357	-15.9581	-0.217473	-8.37906	-7.96952	22.8673	-7.71634	0	0	20.5424	4.7881	-18.2467	0.631005	-4.24791	-7.32497	-9.55322	-1.78821	7.89375		11.2985	5.51934	9.56666			10.1001	-6.95879	-20.1287	43.3068	-19.1917	0.627099	-9.66447	-9.22931	26.2212	-8.66185	0	0	21.8909	5.63927	-20.5207	-0.442857	-3.05553	-7.62431	-7.08485	-2.0902	9.63163		15.3791
3.89216	-7.0675	-15.9847	40.8816	-16.768	-0.249766	-11.181	-7.64301	21.9674	-10.3599	0	0	19.7167	5.32234	-16.9689	0.367128	-4.0371	-7.82372	-8.86515	-1.64559	7.06763		11.3208	5.79584	9.57046			11.3599	-7.20358	-19.5185	47.0848	-19.9372	0.77981	-11.2488	-8.23749	23.5965	-10.2975	0	0	21.0631	5.89667	-20.2901	-0.693546	-2.8673	-7.81082	-6.54986	-2.07474	9.54309		15.317
5.34792	-7.54163	-15.9413	44.0528	-17.6235	-0.194819	-13.7324	-7.21961	20.7824	-12.8231	0	0	18.89	5.79679	-15.9163	0.0937994	-3.82655	-8.29827	-8.18037	-1.53257	6.41077		11.3328	6.04617	9.60234			12.6386	-7.32733	-18.6287	51.0891	-20.4864	0.957308	-12.6286	-7.24446	20.8525	-11.7891	0	0	20.2439	6.13958	-20.0729	-0.942373	-2.69255	-7.95553	-6.03184	-2.05715	9.44226		15.2569
6.88872	-7.87997	-15.6857	47.4438	-18.465	-0.0572214	-15.9914	-6.7136	19.3401	-15.0669	0	0	18.0773	6.20779	-15.1559	-0.172511	-3.61931	-8.72029	-7.51061	-1.45656	5.96806		11.3356	6.26553	9.65709			13.9237	-7.32984	-17.4461	55.2857	-20.7602	1.17631	-13.8556	-6.27303	18.062	-13.1602	0	0	19.4445	6.36629	-19.8807	-1.18197	-2.53483	-8.09405	-5.53809	-2.0473	9.38577		15.2032
8.49446	-8.06841	-15.1839	51.0454	-19.221	0.160108	-17.9365	-6.14105	17.6752	-17.0631	0	0	17.289	6.55459	-14.7175	-0.41836	-3.41741	-9.07161	-6.86328	-1.42092	5.76022		11.3305	6.44982	9.72812			15.202	-7.21491	-15.9651	59.6248	-20.6859	1.45279	-14.9725	-5.34281	15.2992	-14.4302	0	0	18.6733	6.57536	-19.7226	-1.40484	-2.39679	-8.25341	-5.07042	-2.05301	9.41854		15.1582
10.1433	-8.09783	-14.4092	54.8403	-19.8118	0.456472	-19.5626	-5.5189	15.8286	-18.7924	0	0	16.531	6.83854	-14.5948	-0.634156	-3.22243	-9.34418	-6.24232	-1.42502	5.78413		11.3181	6.59583	9.80786			16.4606	-6.99029	-14.1881	64.0413	-20.2044	1.79765	-16.0074	-4.47125	12.6391	-15.6095	0	0	17.9349	6.76567	-19.6042	-1.6035	-2.28017	-8.44682	-4.62537	-2.07895	9.56719		15.1222
11.8126	-7.96479	-13.3434	58.7999	-20.1557	0.832019	-20.8783	-4.86456	13.8475	-20.2444	0	0	15.8046	7.06241	-14.7525	-0.814046	-3.03616	-9.53846	-5.64885	-1.46493	6.01687		11.2991	6.70125	9.88818			17.688	-6.66716	-12.128	68.4608	-19.2793	2.21513	-16.9709	-3.67298	10.1502	-16.6974	0	0	17.2306	6.9365	-19.5278	-1.77085	-2.1859	-8.67314	-4.19532	-2.12635	9.83853		15.0935
13.4804	-7.67212	-11.9782	62.8804	-20.1762	1.28614	-21.9009	-4.19551	11.7846	-21.4162	0	0	15.1085	7.23013	-15.1353	-0.955213	-2.86111	-9.66118	-5.08166	-1.53445	6.42171		11.2739	6.7648	9.96086			18.876	-6.25943	-9.80965	72.8087	-17.9021	2.70423	-17.8547	-2.95779	7.88503	-17.6803	0	0	16.5593	7.08736	-19.4919	-1.90075	-2.1143	-8.91922	-3.77004	-2.1934	10.2215		15.0697
15.1265	-7.22889	-10.3153	67.0232	-19.81	1.81524	-22.6523	-3.52871	9.69573	-22.3112	0	0	14.4393	7.34657	-15.6781	-1.057	-2.70065	-9.72252	-4.53745	-1.626	6.95392		11.2424	6.78622	10.018			20.0206	-5.78273	-7.27198	77.0204	-16.0969	3.26242	-18.6343	-2.32834	5.86946	-18.533	0	0	15.9175	7.21803	-19.4915	-1.98869	-2.06517	-9.16506	-3.33853	-2.27604	10.6923		15.0476
16.7339	-6.64984	-8.36888	71.1581	-19.0153	2.41124	-23.155	-2.87957	7.63559	-22.9379	0	0	13.7929	7.4173	-16.3135	-1.12019	-2.55879	-9.73446	-4.01144	-1.73161	7.56625		11.2045	6.76614	10.0526			21.1228	-5.25332	-4.56873	81.0499	-13.9198	3.88833	-19.2729	-1.7794	4.09892	-19.2216	0	0	15.3005	7.32855	-19.5185	-2.0323	-2.038	-9.38922	-2.89074	-2.36895	11.2199		15.0235
18.2899	-5.95458	-6.16614	75.2113	-17.7785	3.06184	-23.4274	-2.26043	5.651	-23.3068	0	0	13.1647	7.44849	-16.9778	-1.14652	-2.43992	-9.70905	-3.49771	-1.84333	8.21218		11.1596	6.70615	10.0587			22.1892	-4.68671	-1.76757	84.8728	-11.4559	4.58297	-19.7282	-1.29849	2.54091	-19.708	0	0	14.7026	7.41914	-19.5627	-2.03169	-2.03198	-9.57349	-2.4188	-2.46648	11.7715		14.9945
19.7874	-5.1661	-3.74913	79.1151	-16.1184	3.7521	-23.4818	-1.67916	3.77461	-23.4278	0	0	12.5502	7.44663	-17.6138	-1.13847	-2.34818	-9.65791	-2.98985	-1.95378	8.84861		11.107	6.6086	10.0317			23.2308	-4.09654	1.0528	88.4836	-8.81134	5.34766	-19.959	-0.868498	1.14446	-19.9549	0	0	14.1178	7.49019	-19.6122	-1.98932	-2.04605	-9.70578	-1.91777	-2.56335	12.3173		14.9574
21.2245	-4.30918	-1.17565	82.8162	-14.0878	4.46671	-23.3233	-1.1383	2.02096	-23.308	0	0	11.9448	7.41833	-18.1726	-1.09914	-2.28707	-9.59177	-2.48151	-2.05626	9.43713		11.0456	6.47653	9.96861			24.2623	-3.49364	3.80836	91.8889	-6.10365	6.18019	-19.9307	-0.470882	-0.148161	-19.9306	0	0	13.5399	7.54219	-19.6545	-1.90975	-2.07889	-9.78093	-1.38588	-2.65502	12.8316		14.91
22.6051	-3.40839	1.48181	86.2804	-11.7698	5.19176	-22.9513	-0.635273	0.386322	-22.9507	0	0	11.3439	7.36986	-18.6143	-1.03218	-2.25891	-9.5204	-1.96701	-2.14495	9.94486		10.9746	6.31349	9.86825			25.2997	-2.88588	6.41695	95.0983	-3.44946	7.07125	-19.6181	-0.0885681	-1.3909	-19.6121	0	0	12.9633	7.5757	-19.6776	-1.79904	-2.12882	-9.8001	-0.824143	-2.73788	13.2947		14.8504
23.9379	-2.48652	4.13947	89.491	-9.27038	5.91521	-22.3611	-0.16347	-1.1475	-22.3563	0	0	10.7431	7.30705	-18.9085	-0.941613	-2.26449	-9.45231	-1.44169	-2.21509	10.3453		10.893	6.12346	9.73086			26.3587	-2.27837	8.8055	98.1163	-0.953567	8.00152	-19.0077	0.291902	-2.6263	-18.987	0	0	12.3825	7.59133	-19.6703	-1.6641	-2.19387	-9.76925	-0.235872	-2.80926	13.6921		14.7773
25.2341	-1.56326	6.70861	92.4436	-6.70787	6.62577	-21.5476	0.285907	-2.60685	-21.5242	0	0	10.1382	7.2349	-19.035	-0.831437	-2.30292	-9.39445	-0.902255	-2.26317	10.6191		10.7999	5.91063	9.55825			27.4533	-1.67444	10.9163	100.937	1.3007	8.94165	-18.0969	0.67932	-3.88161	-18.054	0	0	11.7931	7.58976	-19.6234	-1.51208	-2.27173	-9.69746	0.374075	-2.86734	14.0146		14.6901
26.5062	-0.654668	9.1037	95.138	-4.20004	7.31149	-20.5077	0.72198	-4.01963	-20.4549	0	0	9.52538	7.15736	-18.9849	-0.705269	-2.37157	-9.35167	-0.346815	-2.28716	10.7556		10.6948	5.67934	9.35348			28.5937	-1.07653	12.7109	103.541	3.25698	9.85442	-16.894	1.07756	-5.16792	-16.8233	0	0	11.1913	7.57164	-19.53	-1.34981	-2.35986	-9.59567	0.999907	-2.91118	14.2573		14.5884
27.7652	0.226601	11.2514	97.5713	-1.85161	7.95846	-19.2424	1.15258	-5.40968	-19.1534	0	0	8.90197	7.07715	-18.7615	-0.565962	-2.46629	-9.32643	0.225185	-2.28675	10.7533		10.5775	5.43385	9.12064			29.7866	-0.487313	14.1714	105.902	4.88756	10.6993	-15.4172	1.48584	-6.481	-15.3163	0	0	10.5742	7.5377	-19.3857	-1.18341	-2.45564	-9.47589	1.63546	-2.94068	14.4204		14.4722
29.0195	1.07039	13.0975	99.7332	0.255424	8.5507	-17.7593	1.58312	-6.79288	-17.6305	0	0	8.26652	6.99583	-18.3805	-0.415336	-2.58179	-9.31839	0.813286	-2.26343	10.6206		10.4484	5.1784	8.86452			31.0342	0.0896582	15.3	107.983	6.19173	11.4374	-13.6944	1.89913	-7.80294	-13.5652	0	0	9.94007	7.48873	-19.1889	-1.01805	-2.55653	-9.35068	2.27468	-2.9566	14.5083		14.3422
30.2733	1.86808	14.6121	101.605	2.06789	9.07102	-16.0735	2.01585	-8.17474	-15.9059	0	0	7.61907	6.91387	-17.8696	-0.254206	-2.71213	-9.32453	1.41633	-2.22048	10.376		10.3081	4.91694	8.59028			32.3342	0.649591	16.1171	109.748	7.19102	12.0362	-11.7635	2.3087	-9.10438	-11.6132	0	0	9.28809	7.42556	-18.9407	-0.857699	-2.66019	-9.23271	2.91201	-2.96047	14.5296		14.199
31.526	2.61161	15.79	103.161	3.56233	9.50273	-14.2092	2.44948	-9.54951	-14.0083	0	0	6.96126	6.83094	-17.2665	-0.0825726	-2.85127	-9.33959	2.0328	-2.1627	10.0463		10.1578	4.65317	8.30316			33.6799	1.18635	16.6577	111.161	7.92342	12.4725	-9.67266	2.70272	-10.3471	-9.51388	0	0	8.61866	7.34918	-18.6445	-0.705047	-2.76463	-9.13386	3.54272	-2.9544	14.4961		14.0438
32.7729	3.29294	16.6496	104.374	4.74243	9.83126	-12.1999	2.87916	-10.9004	-11.9765	0	0	6.29615	6.74628	-16.6151	0.0998616	-2.99365	-9.35701	2.66113	-2.0959	9.66424		9.99922	4.39044	8.00817			35.0601	1.69278	16.9681	112.191	8.43722	12.7334	-7.48018	3.06729	-11.4879	-7.32949	0	0	7.93319	7.26065	-18.3061	-0.56142	-2.86833	-9.06443	4.16308	-2.9408	14.4211		13.8782
34.0045	3.90377	17.2281	105.214	5.63324	10.0453	-10.0884	3.2968	-12.2012	-9.8582	0	0	5.62765	6.65919	-15.9614	0.29313	-3.13453	-9.37008	3.29966	-2.02627	9.26512		9.83437	4.13184	7.70985			36.4595	2.16115	17.1013	112.813	8.78518	12.8148	-5.25261	3.38781	-12.4829	-5.1281	0	0	7.23411	7.16124	-17.9328	-0.42675	-2.9702	-9.03179	4.77051	-2.92208	14.3176		13.7038
35.2082	4.43591	17.5762	105.658	6.27452	10.1365	-7.92571	3.69193	-13.4197	-7.70797	0	0	4.96014	6.56924	-15.3481	0.496543	-3.27029	-9.37301	3.94672	-1.95972	8.8828		9.66566	3.88004	7.41209			37.8593	2.58361	17.1124	113.006	9.01966	12.7199	-3.0608	3.65121	-13.2947	-2.9787	0	0	6.52477	7.0524	-17.5332	-0.299633	-3.06964	-9.03944	5.36346	-2.90029	14.1971		13.5226
36.3684	4.88162	17.7511	105.684	6.71348	10.0989	-5.76851	4.05303	-14.522	-5.58362	0	0	4.29755	6.47655	-14.8099	0.708247	-3.39842	-9.36206	4.60038	-1.90122	8.54601		9.49561	3.63741	7.11798			39.2378	2.95293	17.0538	112.755	9.18829	12.4563	-0.973748	3.84825	-13.8982	-0.945238	0	0	5.8093	6.93571	-17.1165	-0.17748	-3.16644	-9.08641	5.94125	-2.8769	14.0676		13.3371
37.4677	5.23415	17.81	105.276	6.99846	9.92705	-3.67534	4.36929	-15.4781	-3.54187	0	0	3.64315	6.38181	-14.3704	0.925217	-3.51741	-9.33602	5.25835	-1.85434	8.27567		9.32694	3.40601	6.82971			40.5712	3.26299	16.9704	112.048	9.33037	12.0343	0.948564	3.97576	-14.287	0.919224	0	0	5.09237	6.81291	-16.6922	-0.0567682	-3.26076	-9.16719	6.50375	-2.8527	13.9334		13.1497
38.4884	5.48823	17.8037	104.424	7.1733	9.614	-1.70208	4.63218	-16.2658	-1.63393	0	0	2.99907	6.28636	-14.0405	1.14335	-3.62648	-9.29627	5.91783	-1.821	8.0832		9.16236	3.18764	6.54861			41.8354	3.50919	16.8955	110.88	9.47395	11.4646	2.66171	4.03798	-14.4763	2.57714	0	0	4.37905	6.68587	-16.2695	0.0665936	-3.35306	-9.2724	7.051	-2.82783	13.7954		12.9632
39.413	5.64052	17.7711	103.122	7.2723	9.1505	0.103258	4.83694	-16.8749	0.0988117	0	0	2.3663	6.19189	-13.8182	1.35792	-3.72532	-9.24635	6.57559	-1.80151	7.97061		9.0045	2.9838	6.27518			43.0065	3.68886	16.8477	109.247	9.63323	10.7562	4.1404	4.04642	-14.5019	4.00826	0	0	3.67444	6.55653	-15.8568	0.196878	-3.44401	-9.38998	7.58291	-2.80196	13.6515		12.7803
40.2262	5.68983	17.7352	101.368	7.31648	8.52432	1.7047	4.983	-17.3068	1.6275	0	0	1.74485	6.10046	-13.6908	1.56406	-3.81384	-9.19127	7.22797	-1.7947	7.93128		8.85587	2.79577	6.00916			44.0627	3.80151	16.8295	107.15	9.80631	9.91537	5.3788	4.01823	-14.4162	5.20896	0	0	2.98344	6.42684	-15.4616	0.338046	-3.53447	-9.50683	8.09892	-2.77452	13.4989		12.6039
40.9152	5.63738	17.7001	99.1667	7.31036	7.72091	3.08122	5.07346	-17.5732	2.9373	0	0	1.13408	6.01421	-13.6382	1.75728	-3.89206	-9.13652	7.87111	-1.79832	7.95218		8.71876	2.62459	5.74969			44.9847	3.84885	16.8267	104.593	9.97384	8.94263	6.38722	3.97303	-14.2787	6.18912	0	0	2.31048	6.29869	-15.09	0.493396	-3.62543	-9.61031	8.59786	-2.745	13.3344		12.4368
41.4707	5.48684	17.6504	96.526	7.23993	6.72589	4.22763	5.11375	-17.6917	4.02735	0	0	0.533029	5.93524	-13.6358	1.93405	-3.96013	-9.08718	8.50121	-1.80943	8.01636		8.59523	2.47104	5.49551			45.7571	3.83487	16.8094	101.583	10.0983	7.8317	7.18689	3.92904	-14.1447	6.96789	0	0	1.65929	6.17385	-14.7468	0.665196	-3.71801	-9.68978	9.07789	-2.71318	13.1568		12.2816
41.8879	5.24444	17.5512	93.4623	7.07226	5.5282	5.15342	5.10943	-17.679	4.90943	0	0	-0.0591761	5.8654	-13.6588	2.09209	-4.01844	-9.04699	9.1148	-1.82484	8.1054		8.48704	2.33563	5.24511			46.3686	3.76571	16.7344	98.1321	10.1249	6.56909	7.80438	3.89873	-14.0523	7.56944	0	0	1.03259	6.05385	-14.4353	0.854495	-3.81343	-9.73735	9.53667	-2.67926	12.9672		12.1407
42.1663	4.91887	17.351	89.9999	6.75762	4.12501	5.88018	5.06377	-17.5447	5.60575	0	0	-0.642981	5.80607	-13.6848	2.2307	-4.06776	-9.01773	9.70904	-1.84158	8.20203		8.39566	2.21855	4.99696			46.8128	3.64931	16.548	94.2597	9.9849	5.13634	8.26713	3.88513	-14.0108	8.01954	0	0	0.431923	5.93997	-14.1574	1.06109	-3.91296	-9.74827	9.97149	-2.64389	12.7693		12.0158
42.31	4.52104	16.9851	86.173	6.23445	2.52666	6.43804	4.9754	-17.2844	6.14616	0	0	-1.21832	5.75803	-13.697	2.35084	-4.1094	-8.99891	10.282	-1.85717	8.29202		8.32218	2.11968	4.74971			47.0879	3.49503	16.1897	89.9947	9.60123	3.51582	8.60074	3.87908	-13.9924	8.34369	0	0	-0.142455	5.83315	-13.9136	1.28366	-4.01791	-9.72051	10.3797	-2.6081	12.5686		11.9084
42.3272	4.06363	16.3814	82.0264	5.43849	0.761488	6.86159	4.83667	-16.8741	6.56483	0	0	-1.78447	5.72131	-13.6846	2.45503	-4.14534	-8.98775	10.8329	-1.86988	8.36534		8.26741	2.03849	4.50238			47.1971	3.31308	15.596	85.3784	8.89754	1.70063	8.82846	3.85883	-13.9305	8.56681	0	0	-0.691789	5.73389	-13.7037	1.52002	-4.12953	-9.65386	10.7589	-2.57308	12.372		11.8189
42.2302	3.56045	15.4666	77.614	4.3148	-1.12088	7.18587	4.63311	-16.2686	6.89671	0	0	-2.34011	5.69511	-13.644	2.5472	-4.1782	-8.97956	11.3619	-1.8788	8.41676		8.23176	1.97406	4.25451			47.1479	3.11372	14.706	80.466	7.81139	-0.293078	8.97239	3.79203	-13.7263	8.71412	0	0	-1.21877	5.64224	-13.5264	1.76761	-4.24899	-9.54906	11.1075	-2.54	12.186		11.7471
42.034	3.02538	14.1756	72.9953	2.83308	-3.04926	7.44264	4.34459	-15.4037	7.17386	0	0	-2.88362	5.67781	-13.5776	2.63234	-4.21121	-8.9683	11.8705	-1.88379	8.44552		8.21524	1.92505	4.00631			46.9517	2.90645	13.467	75.324	6.3089	-2.41389	9.05575	3.64085	-13.2628	8.81226	0	0	-1.72754	5.55772	-13.38	2.02382	-4.37728	-9.40679	11.4249	-2.50981	12.016		11.6915
41.755	2.47145	12.4614	68.2288	1.00219	-4.93405	7.65737	3.94847	-14.2039	7.42193	0	0	-3.4133	5.66709	-13.4918	2.71611	-4.24806	-8.94771	12.3608	-1.88531	8.4543		8.2175	1.88968	3.75871			46.6221	2.69912	11.8423	70.0253	4.40004	-4.56693	9.10494	3.3696	-12.4266	8.88989	0	0	-2.22343	5.47936	-13.2626	2.28662	-4.51523	-9.22722	11.7113	-2.48316	11.8657		11.6497
41.4092	1.91001	10.3053	63.3658	-1.11932	-6.67377	7.84742	3.42457	-12.5965	7.65739	0	0	-3.92775	5.66001	-13.3949	2.80437	-4.29267	-8.91228	12.835	-1.88416	8.44769		8.2377	1.8658	3.51342			46.1739	2.4974	9.81925	64.6406	2.14917	-6.61499	9.15012	2.95323	-11.132	8.97652	0	0	-2.71265	5.40562	-13.172	2.55492	-4.66348	-9.01005	11.9684	-2.46028	11.7366		11.6183
41.0099	1.3505	7.72805	58.4474	-3.42016	-8.16537	8.02157	2.76083	-10.5296	7.88563	0	0	-4.42623	5.65317	-13.2944	2.90277	-4.34892	-8.85843	13.2953	-1.88117	8.43044		8.27459	1.85085	3.27286			45.6211	2.30478	7.4173	59.2328	-0.322986	-8.39364	9.22252	2.38376	-9.34185	9.09916	0	0	-3.20169	5.33443	-13.1062	2.82907	-4.82245	-8.75514	12.1985	-2.4412	11.6288		11.5928
40.566	0.801292	4.79408	53.5084	-5.74653	-9.31685	8.18047	1.9581	-7.99086	8.1005	0	0	-4.90885	5.64297	-13.1942	3.01647	-4.42044	-8.78541	13.7428	-1.87691	8.40588		8.32646	1.84204	3.04016			44.9747	2.12328	4.69347	53.8565	-2.85066	-9.74062	9.34859	1.67238	-7.07866	9.27671	0	0	-3.69671	5.26325	-13.0629	3.11111	-4.99241	-8.46362	12.4045	-2.42574	11.5414		11.5685
40.0809	0.271404	1.61025	48.5879	-7.92462	-10.062	8.31733	1.03214	-5.02147	8.28518	0	0	-5.37676	5.62567	-13.0936	3.15001	-4.51035	-8.69587	14.1772	-1.87154	8.37491		8.3911	1.83632	2.81898			44.2427	1.95508	1.74216	48.5642	-5.24785	-10.5354	9.54215	0.845962	-4.42045	9.5135	0	0	-4.20266	5.18914	-13.0394	3.40512	-5.17349	-8.13899	12.5891	-2.41373	11.4735		11.5405
39.5541	-0.227602	-1.68583	43.7413	-9.79296	-10.3742	8.4182	0.0120583	-1.71782	8.41439	0	0	-5.83188	5.59758	-12.9866	3.30753	-4.62103	-8.59569	14.5964	-1.8647	8.33549		8.4659	1.83055	2.61333			43.4303	1.80448	-1.31328	43.4166	-7.34266	-10.735	9.79773	-0.0601045	-1.48339	9.79441	0	0	-4.72248	5.10877	-13.0323	3.71732	-5.36568	-7.78831	12.7536	-2.40519	11.4251		11.5046
38.9833	-0.680509	-4.94466	39.0462	-11.2351	-10.2735	8.46204	-1.06394	1.77948	8.45793	0	0	-6.27662	5.55516	-12.8632	3.4932	-4.75403	-8.49343	14.9959	-1.85566	8.28333		8.54788	1.82158	2.42743			42.5426	1.67909	-4.33622	38.4887	-9.01105	-10.3904	10.0881	-1.00967	1.60317	10.0841	0	0	-5.25634	5.01866	-13.0373	4.05609	-5.56885	-7.4233	12.8972	-2.4004	11.398		11.4573
38.3681	-1.06893	-8.02648	34.5958	-12.2017	-9.82116	8.42179	-2.15378	5.30753	8.38542	0	0	-6.71326	5.49502	-12.7123	3.71189	-4.90989	-8.39905	15.3689	-1.84352	8.21322		8.63374	1.80636	2.26543			41.5869	1.58995	-7.19635	33.8664	-10.199	-9.63499	10.3673	-1.97162	4.72002	10.3318	0	0	-5.80106	4.91516	-13.0484	4.43197	-5.78269	-7.06049	13.0154	-2.40004	11.396		11.3968
37.7121	-1.37342	-10.8186	30.4834	-12.714	-9.10238	8.26749	-3.2156	8.70498	8.1716	0	0	-7.14326	5.41391	-12.5241	3.96985	-5.0882	-8.32242	15.7066	-1.82751	8.12082		8.71995	1.78203	2.13118			40.5758	1.54996	-9.78652	29.6343	-10.9248	-8.649	10.5773	-2.92239	7.77219	10.479	0	0	-6.34976	4.79462	-13.0585	4.85746	-6.00668	-6.72114	13.0988	-2.40519	11.4251		11.3229
37.0233	-1.57632	-13.2433	26.7861	-12.8494	-8.20462	7.97131	-4.2102	11.8303	7.80093	0	0	-7.56666	5.30881	-12.2936	4.27528	-5.28755	-8.27185	15.9976	-1.80732	8.0042		8.80293	1.74603	2.02799			39.5268	1.57165	-12.0334	25.8613	-11.2646	-7.61464	10.6564	-3.8451	10.6906	10.4693	0	0	-6.89202	4.65357	-13.0584	5.34671	-6.23992	-6.4302	13.1321	-2.4173	11.4937		11.2371
36.313	-1.66415	-15.2589	23.5547	-12.7168	-7.20052	7.51369	-5.10198	14.5707	7.27071	0	0	-7.98151	5.17688	-12.023	4.6386	-5.50564	-8.25262	16.2283	-1.78327	7.86521		8.87912	1.69616	1.95842			38.4618	1.66505	-13.8993	22.5923	-11.3259	-6.67756	10.5462	-4.72566	13.4222	10.255	0	0	-7.41425	4.48872	-13.0383	5.9152	-6.48099	-6.21446	13.0931	-2.43808	11.6112		11.1425
35.5938	-1.62901	-16.8534	20.8131	-12.4318	-6.14078	6.88902	-5.85961	16.8445	6.5921	0	0	-8.38356	5.01543	-11.7227	5.07231	-5.73943	-8.26643	16.3826	-1.75647	7.71015		8.94522	1.63063	1.92406			37.4046	1.83632	-15.3783	19.8476	-11.2229	-5.92248	10.1976	-5.54733	15.9138	9.80281	0	0	-7.90045	4.29708	-12.9873	6.57926	-6.72773	-6.09999	12.9519	-2.46928	11.7874		11.0432
34.8774	-1.46911	-18.0377	18.5633	-12.0984	-5.05534	6.11009	-6.45698	18.5981	5.78989	0	0	-8.76627	4.82214	-11.4104	5.59051	-5.98535	-8.31099	16.4417	-1.72865	7.54911		8.99823	1.54813	1.92538			36.3777	2.08716	-16.4886	17.6272	-11.057	-5.3645	9.57704	-6.28483	18.0965	9.09918	0	0	-8.33332	4.07614	-12.8948	7.35558	-6.97702	-6.10891	12.6713	-2.5124	12.0305		10.9437
34.1726	-1.18833	-18.838	16.792	-11.7976	-3.95991	5.21015	-6.87499	19.8032	4.90125	0	0	-9.12108	4.5951	-11.1099	6.208	-6.23962	-8.38071	16.3839	-1.70207	7.39517		9.03569	1.44781	1.96161			35.4003	2.41517	-17.2645	15.9173	-10.9063	-4.95397	8.67676	-6.90119	19.8781	8.15615	0	0	-8.69534	3.82379	-12.7515	8.26069	-7.22462	-6.25569	12.2064	-2.56823	12.3447		10.8485
33.4849	-0.795525	-19.2902	15.4757	-11.5833	-2.86327	4.24208	-7.10397	20.4553	3.97415	0	0	-9.4379	4.33286	-10.8468	6.93938	-6.49861	-8.46741	16.1839	-1.67911	7.26208		9.05574	1.32934	2.03073
32.816	-0.303501	-19.4363	14.5832	-11.4831	-1.77374	3.27363	-7.14574	20.5736	3.06464	0	0	-9.70584	4.03456	-10.6452	7.79794	-6.75912	-8.56189	15.8127	-1.66189	7.16219		9.05723	1.19283	2.12945
[truncated: 98 more columns]
