# Supplementary material for: Identify the Alteration of Balance Control and Risk of Falling in Stroke Survivors During Obstacle Crossing Based on Kinematic Analysis
Source: Front Neurol. 2019 Jul 30;10:813. doi: 10.3389/fneur.2019.00813 (PMC6682676; doi:10.3389/fneur.2019.00813)
Supplement: Supplementary file 2 [file Data_Sheet_1.ZIP › Curve of Stroke and Control/normal/N6 curve.xlsx]

## Sheet: Sheet1
15																											16
lishangyuan:LHipAngles			lishangyuan:LKneeAngles			lishangyuan:LAnkleAngles			lishangyuan:LAbsAnkleAngle			lishangyuan:RHipAngles			lishangyuan:RKneeAngles			lishangyuan:RAnkleAngles				lishangyuan:RPelvisAngles					lishangyuan:LHipAngles			lishangyuan:LKneeAngles			lishangyuan:LAnkleAngles			lishangyuan:LAbsAnkleAngle			lishangyuan:RHipAngles			lishangyuan:RKneeAngles			lishangyuan:RAnkleAngles				lishangyuan:RPelvisAngles
X	Y	Z	X	Y	Z	X	Y	Z	X	Y	Z	X	Y	Z	X	Y	Z	X	Y	Z		X	Y	Z			X	Y	Z	X	Y	Z	X	Y	Z	X	Y	Z	X	Y	Z	X	Y	Z	X	Y	Z		X
deg	deg	deg	deg	deg	deg	deg	deg	deg	deg	deg	deg	deg	deg	deg	deg	deg	deg	deg	deg	deg		deg	deg	deg			deg	deg	deg	deg	deg	deg	deg	deg	deg	deg	deg	deg	deg	deg	deg	deg	deg	deg	deg	deg	deg		deg
44.8447	11.085	-28.6034	9.47711	-12.6958	-33.7015	-22.2775	-6.67849	28.7628	-19.4097	0	0	7.69641	4.98961	27.7767	10.5839	-1.49828	-53.1383	2.54782	-1.53111	12.4054		16.4378	-6.83011	-6.71141			45.2676	11.0304	-27.2462	9.97715	-12.3682	-32.9453	-26.0915	-5.85547	25.5491	-23.3783	0	0	8.32685	6.63412	24.7546	8.63144	-4.2141	-54.561	2.81301	-1.41506	11.9584		17.0103
44.2701	11.3772	-28.2587	9.59695	-12.9616	-33.4208	-22.3741	-6.50048	28.0838	-19.6232	0	0	7.57191	4.58184	27.7235	11.5417	-0.372711	-52.4689	2.01422	-1.44617	12.0784		16.3148	-6.70977	-6.63257			44.7384	11.307	-26.8323	9.7908	-12.5013	-33.9613	-25.9817	-5.85226	25.5362	-23.284	0	0	8.17176	6.36741	24.3905	9.44477	-3.55342	-53.8003	2.77785	-1.36572	11.7679		16.9783
43.7405	11.6666	-27.9337	9.97817	-13.1767	-32.7647	-22.1105	-6.22184	27.0031	-19.5944	0	0	7.61946	4.07466	27.7638	12.6918	1.02075	-51.8121	1.06976	-1.35762	11.7366		16.1849	-6.59313	-6.48974			44.2747	11.5631	-26.4042	10.0174	-12.6117	-34.5717	-25.3526	-5.81052	25.3681	-22.7617	0	0	8.09358	6.01607	24.1901	10.3833	-2.69588	-53.0812	2.53631	-1.28741	11.4651		16.931
43.2724	11.959	-27.7077	10.5842	-13.3601	-31.6967	-21.4553	-5.86671	25.5943	-19.2617	0	0	7.8742	3.45167	27.8888	14.0405	2.71446	-51.1727	-0.36022	-1.27682	11.424		16.0514	-6.4824	-6.27565			43.8835	11.8123	-26.0153	10.5923	-12.7008	-34.6151	-24.2313	-5.69615	24.9052	-21.8547	0	0	8.11044	5.56441	24.1329	11.4456	-1.61476	-52.4249	2.01126	-1.19378	11.102		16.8693
42.863	12.2613	-27.6133	11.3696	-13.5373	-30.2732	-20.4266	-5.4751	24.0003	-18.5924	0	0	8.36393	2.69744	28.0857	15.5886	4.73108	-50.5299	-2.31677	-1.21002	11.1651		15.9163	-6.37985	-5.99023			43.5589	12.0681	-25.6922	11.4429	-12.7734	-33.9973	-22.6703	-5.4815	24.0267	-20.6117	0	0	8.24512	4.99795	24.1923	12.6306	-0.282815	-51.8474	1.12604	-1.0996	10.7359		16.7956
42.4804	12.5847	-27.6004	12.2531	-13.723	-28.6898	-19.1236	-5.09469	22.4121	-17.6295	0	0	9.1071	1.80419	28.3317	17.3381	7.07226	-49.8308	-4.78461	-1.15722	10.96		15.7803	-6.28683	-5.63946			43.2764	12.3423	-25.4245	12.4794	-12.8382	-32.7654	-20.7765	-5.16862	22.7238	-19.0982	0	0	8.52187	4.30511	24.3539	13.9341	1.3283	-51.3579	-0.189219	-1.01666	10.4128		16.714
42.0662	12.9429	-27.5431	13.1091	-13.9057	-27.2565	-17.7186	-4.773	21.0394	-16.5022	0	0	10.1105	0.778781	28.5959	19.301	9.7092	-48.9838	-7.66381	-1.10924	10.7734		15.6447	-6.2032	-5.23479			42.9948	12.643	-25.1728	13.5826	-12.905	-31.1499	-18.7333	-4.80137	21.1615	-17.428	0	0	8.96108	3.47855	24.6358	15.3431	3.24748	-50.9617	-1.98698	-0.951266	10.1575		16.6296
41.551	13.3472	-27.289	13.7929	-14.0475	-26.2961	-16.4046	-4.55016	20.073	-15.3826	0	0	11.3657	-0.354302	28.8536	21.5004	12.583	-47.8517	-10.7489	-1.04268	10.5142		15.5109	-6.12787	-4.79272			42.6638	12.9729	-24.8852	14.6084	-12.9777	-29.5054	-16.7622	-4.44882	19.6293	-15.7618	0	0	9.57434	2.5177	25.0972	16.8293	5.50175	-50.6565	-4.28183	-0.900581	9.9593		16.5481
40.8791	13.7976	-26.7324	14.1836	-14.1071	-26.0266	-15.3358	-4.4523	19.6446	-14.4232	0	0	12.8515	-1.55439	29.0987	23.9704	15.6155	-46.2551	-13.7382	-0.920025	10.0354		15.3809	-6.05947	-4.33396			42.2345	13.3278	-24.517	15.4141	-13.0471	-28.1714	-15.0501	-4.17289	18.4088	-14.2631	0	0	10.3662	1.43321	25.8152	18.3565	8.10669	-50.4059	-7.02011	-0.849781	9.76044		16.4736
40.0335	14.2767	-25.8852	14.2216	-14.0735	-26.4853	-14.5951	-4.48817	19.8019	-13.7146	0	0	14.5443	-2.76961	29.343	26.759	18.7231	-44.0035	-16.2895	-0.700979	9.17657		15.2586	-5.99671	-3.88153			41.6722	13.698	-24.0501	15.8927	-13.0967	-27.3534	-13.7058	-4.00778	17.6698	-13.0474	0	0	11.3453	0.253713	26.8214	19.9129	11.0457	-50.0935	-10.0486	-0.774267	9.46439		16.4096
39.0475	14.7521	-24.892	13.9243	-13.9794	-27.5197	-14.1868	-4.64816	20.4995	-13.2714	0	0	16.4281	-3.94406	29.607	29.9257	21.8238	-40.952	-18.1162	-0.357918	7.82305		15.1496	-5.93781	-3.45756			40.9694	14.07	-23.5122	15.9976	-13.1194	-27.0874	-12.7591	-3.96016	17.4555	-12.1623	0	0	12.5353	-0.970488	28.0472	21.5552	14.2499	-49.4909	-13.1041	-0.646153	8.96093		16.3599
37.9932	15.1871	-23.9698	13.3769	-13.8815	-28.8383	-14.0424	-4.9036	21.5999	-13.0382	0	0	18.495	-5.02651	29.912	33.5255	24.8385	-37.0658	-19.0801	0.114722	5.94365		15.0606	-5.87971	-3.07959			40.1523	14.4285	-22.9816	15.7518	-13.1284	-27.2757	-12.178	-4.01935	17.7218	-11.5919	0	0	13.9704	-2.17264	29.3393	23.4267	17.6027	-48.2806	-15.8496	-0.439238	8.14477		16.3292
36.953	15.553	-23.3123	12.7034	-13.827	-30.1014	-14.0393	-5.20872	22.8922	-12.9136	0	0	20.7389	-5.97784	30.2742	37.5852	27.6903	-32.4517	-19.2181	0.700088	3.59801		14.9963	-5.81764	-2.7571			39.2742	14.7584	-22.5613	15.2377	-13.1517	-27.7499	-11.8856	-4.16588	18.3775	-11.2713	0	0	15.6792	-3.28289	30.5331	25.7258	20.9656	-46.1461	-17.9602	-0.132735	6.92955		16.321
35.9913	15.8367	-23.0147	12.0258	-13.8344	-31.0234	-14.0381	-5.50818	24.1365	-12.789	0	0	23.1478	-6.77363	30.6953	42.0912	30.304	-27.3351	-18.6881	1.36352	0.924859		14.9579	-5.74503	-2.48902			38.3971	15.0467	-22.3348	14.5718	-13.2162	-28.3304	-11.7778	-4.37555	19.307	-11.1068	0	0	17.6715	-4.24238	31.515	28.6451	24.1982	-42.8935	-19.2308	0.282202	5.27429		16.3353
35.136	16.04	-23.0486	11.4295	-13.895	-31.4535	-13.9281	-5.75043	25.1254	-12.5874	0	0	25.7007	-7.40217	31.1578	46.9883	32.6087	-21.9989	-17.6888	2.06024	-1.88666		14.9416	-5.65345	-2.26454			37.5712	15.2839	-22.3292	13.872	-13.3344	-28.8661	-11.7443	-4.6207	20.3802	-10.9997	0	0	19.9331	-5.01083	32.2361	32.3126	27.1606	-38.5413	-19.642	0.796347	3.21087		16.3678
34.3775	16.176	-23.2848	10.9472	-13.9858	-31.4008	-13.661	-5.90124	25.7328	-12.2838	0	0	28.3681	-7.86151	31.6251	52.1839	34.54	-16.7246	-16.3998	2.74279	-4.63206		14.9406	-5.53391	-2.06746			36.8179	15.4654	-22.4985	13.2264	-13.4996	-29.2526	-11.6879	-4.86973	21.455	-10.8678	0	0	22.4283	-5.56679	32.6924	36.7554	29.7129	-33.3208	-19.3391	1.38289	0.846691		16.4099
33.6803	16.263	-23.5528	10.5642	-14.0814	-30.9964	-13.2552	-5.95136	25.9333	-11.8998	0	0	31.1178	-8.1564	32.0467	57.5588	36.0407	-11.7584	-14.9538	3.36792	-7.12769		14.9462	-5.37923	-1.88232			36.1259	15.5919	-22.7371	12.6777	-13.6876	-29.4352	-11.5394	-5.08859	22.3864	-10.6592	0	0	25.1044	-5.90582	32.9006	41.8862	31.7282	-27.5997	-18.55	2.0041	-1.6603		16.4509
32.9999	16.3173	-23.7112	10.2372	-14.1638	-30.423	-12.7742	-5.91704	25.7961	-11.4829	0	0	33.9195	-8.29398	32.3672	62.9782	37.0631	-7.30486	-13.429	3.90141	-9.23591		14.9489	-5.18534	-1.69913			35.4614	15.6695	-22.9221	12.225	-13.8674	-29.4042	-11.2682	-5.24737	23.0542	-10.3579	0	0	27.8988	-6.03947	32.8884	47.5098	33.1181	-21.794	-17.5	2.6191	-4.13582		16.4805
32.2961	16.3488	-23.6944	9.91317	-14.2271	-29.8554	-12.2988	-5.83578	25.4699	-11.0875	0	0	36.7458	-8.28232	32.5413	68.2965	37.5819	-3.52587	-11.8498	4.32263	-10.8826		14.9392	-4.95144	-1.51405			34.7868	15.7067	-22.964	11.8374	-14.0129	-29.1884	-10.8913	-5.33058	23.4015	-9.98578	0	0	30.7463	-5.99314	32.6938	53.3556	33.8571	-16.3044	-16.3574	3.18891	-6.41548		16.4917
31.5413	16.3603	-23.5141	9.54354	-14.2781	-29.4278	-11.9	-5.75581	25.1471	-10.7579	0	0	39.5698	-8.13215	32.548	73.3662	37.6127	-0.521784	-10.2094	4.62846	-12.0667		14.9092	-4.67917	-1.32694			34.0743	15.7121	-22.8377	11.4701	-14.1122	-28.8474	-10.4704	-5.34464	23.46	-9.59634	0	0	33.5883	-5.80086	32.3629	59.1348	33.9876	-11.4768	-15.2141	3.67894	-8.35959		16.4817
30.7227	16.3489	-23.2334	9.09513	-14.3302	-29.2198	-11.6206	-5.72245	25.012	-10.5177	0	0	42.3645	-7.85764	32.3955	78.058	37.219	1.69818	-8.50913	4.83417	-12.8572		14.8543	-4.37131	-1.13933			33.3103	15.6921	-22.5771	11.0791	-14.1691	-28.4609	-10.087	-5.31676	23.3439	-9.25368	0	0	36.3765	-5.49869	31.9466	64.5975	33.6065	-7.57054	-14.094	4.062	-9.86574		16.45
29.8413	16.3076	-22.9367	8.55504	-14.3968	-29.2479	-11.4705	-5.76629	25.1896	-10.367	0	0	45.1037	-7.47465	32.1115	82.281	36.4965	3.22324	-6.78431	4.96886	-13.372		14.7729	-4.0308	-0.953335			32.4915	15.6506	-22.2448	10.6326	-14.1974	-28.1142	-9.80797	-5.2851	23.2119	-9.00715	0	0	39.0724	-5.12029	31.4975	69.5663	32.843	-4.72274	-12.9827	4.32345	-10.8858		16.3962
28.908	16.2282	-22.7021	7.93018	-14.4842	-29.4688	-11.433	-5.89772	25.7187	-10.2874	0	0	47.7649	-6.99914	31.7235	85.9907	35.5435	4.21656	-5.09442	5.06759	-13.7479		14.6667	-3.66031	-0.769705			31.6194	15.5887	-21.9008	10.1155	-14.213	-27.8778	-9.66594	-5.28516	23.2122	-8.87689	0	0	41.6438	-4.69541	31.0696	73.9446	31.8389	-2.92414	-11.8631	4.46621	-11.4398		16.3188
27.939	16.1043	-22.5745	7.24222	-14.587	-29.8	-11.474	-6.10677	26.5505	-10.2501	0	0	50.3315	-6.4484	31.2526	89.1802	34.4469	4.87333	-3.50145	5.16396	-14.1137		14.5398	-3.26262	-0.585606			30.6982	15.505	-21.5908	9.52878	-14.2279	-27.7841	-9.65706	-5.33944	23.4384	-8.85354	0	0	44.0656	-4.24856	30.712	77.7082	30.7258	-2.02947	-10.7338	4.51083	-11.6125		16.2157
26.9513	15.9338	-22.5518	6.52075	-14.6903	-30.1509	-11.5525	-6.36814	27.5733	-10.2253	0	0	52.793	-5.84309	30.7195	91.8652	33.2842	5.38086	-2.05497	5.28463	-14.5699		14.3992	-2.84125	-0.394166			29.7343	15.3955	-21.347	8.8837	-14.2472	-27.8178	-9.75411	-5.45343	23.9108	-8.90985	0	0	46.3226	-3.79591	30.4551	80.8869	29.6003	-1.80331	-9.60637	4.49026	-11.5329		16.0856
25.9606	15.7206	-22.5955	5.79569	-14.7763	-30.4479	-11.6288	-6.64892	28.6507	-10.1886	0	0	55.1438	-5.208	30.1545	94.0708	32.1291	5.88611	-0.787007	5.44476	-15.1724		14.2532	-2.40158	-0.187173			28.7376	15.255	-21.1931	8.19666	-14.2691	-27.9242	-9.92147	-5.61761	24.5852	-9.01414	0	0	48.4126	-3.34371	30.3037	83.5431	28.5117	-1.97409	-8.492	4.44328	-11.3509		15.9296
24.9797	15.4738	-22.6532	5.09123	-14.8317	-30.6442	-11.6687	-6.91636	29.6561	-10.1228	0	0	57.3799	-4.57122	29.6042	95.8235	31.0572	6.46897	0.287113	5.64414	-15.9177		14.1107	-1.95145	0.0412456			27.7233	15.0789	-21.1518	7.4871	-14.2875	-28.0263	-10.1207	-5.81402	25.3823	-9.13486	0	0	50.3465	-2.89022	30.2393	85.7512	27.4676	-2.27668	-7.39369	4.40903	-11.2182		15.7525
24.0189	15.2065	-22.6841	4.42351	-14.8516	-30.7176	-11.6459	-7.14538	30.5011	-10.0163	0	0	59.4999	-3.96164	29.121	97.1505	30.1356	7.13414	1.16715	5.86703	-16.744		13.9795	-1.50068	0.293257			26.7121	14.8653	-21.253	6.77672	-14.2968	-28.0439	-10.3089	-6.02477	26.2257	-9.23788	0	0	52.1453	-2.4292	30.2315	87.5841	26.4493	-2.48501	-6.30813	4.42204	-11.2686		15.5621
23.0868	14.9313	-22.6748	3.80106	-14.8391	-30.667	-11.5458	-7.32474	31.1525	-9.86273	0	0	61.5068	-3.40458	28.7394	98.0827	29.402	7.82558	1.86404	6.08763	-17.5546		13.8644	-1.05919	0.567532			25.7274	14.6166	-21.5255	6.08837	-14.2944	-27.9152	-10.4402	-6.23798	27.0663	-9.28603	0	0	53.8356	-1.95368	30.246	89.1032	25.4268	-2.44037	-5.23448	4.50628	-11.5949		15.368
22.1899	14.6581	-22.6333	3.22699	-14.8024	-30.5108	-11.3658	-7.45752	31.6289	-9.65992	0	0	63.406	-2.91877	28.4662	98.6534	28.8602	8.45566	2.39006	6.2785	-18.25		13.7676	-0.635682	0.859748			24.7914	14.3405	-21.9677	5.44469	-14.2808	-27.6185	-10.4729	-6.44754	27.8802	-9.2459	0	0	55.4467	-1.46045	30.2443	90.3572	24.368	-2.07211	-4.18335	4.66967	-12.2254		15.1805
21.3308	14.3943	-22.5715	2.70177	-14.7507	-30.283	-11.1101	-7.5548	31.9747	-9.40772	0	0	65.1998	-2.51539	28.2938	98.8911	28.4973	8.93523	2.74853	6.41798	-18.7546		13.6889	-0.236827	1.16345			23.9187	14.0486	-22.5271	4.86556	-14.2596	-27.1808	-10.3816	-6.64936	28.6523	-9.09874	0	0	57.0073	-0.954434	30.1813	91.3824	23.2437	-1.40089	-3.17868	4.90166	-13.1154		15.008
20.5086	14.1449	-22.4961	2.22479	-14.6916	-30.0213	-10.7832	-7.62859	32.2353	-9.1057	0	0	66.8831	-2.1984	28.2125	98.8148	28.3001	9.19531	2.92742	6.49419	-19.029		13.6267	0.133042	1.47107			23.1131	13.7543	-23.1062	4.36423	-14.2361	-26.6677	-10.1639	-6.83792	29.3633	-8.84683	0	0	58.5421	-0.44954	30.0069	92.2054	22.0313	-0.523189	-2.25189	5.17591	-14.159		14.8551
19.7192	13.912	-22.4109	1.79439	-14.6303	-29.7565	-10.3877	-7.68803	32.4441	-8.75239	0	0	68.4438	-1.96485	28.2159	98.4346	28.2586	9.19839	2.89987	6.50507	-19.0681		13.5789	0.472058	1.77478			22.3667	13.4695	-23.5885	3.94466	-14.2147	-26.1614	-9.83923	-7.00483	29.9843	-8.51182	0	0	60.067	0.0342084	29.6791	92.8426	20.7238	0.421073	-1.43435	5.45755	-15.2204		14.7223
18.9579	13.6947	-22.3211	1.40766	-14.5697	-29.5081	-9.924	-7.74007	32.6261	-8.34582	0	0	69.865	-1.80587	28.3006	97.7535	28.3656	8.94092	2.63129	6.45643	-18.8931		13.5433	0.78103	2.06792			21.6654	13.202	-23.8782	3.6015	-14.1976	-25.7333	-9.43953	-7.14092	30.4848	-8.1251	0	0	61.5843	0.47742	29.1856	93.2982	19.343	1.29031	-0.752537	5.71317	-16.1743		14.6075
18.2209	13.4893	-22.2329	1.06151	-14.5114	-29.2832	-9.39044	-7.7895	32.7982	-7.883	0	0	71.1278	-1.70803	28.4618	96.7671	28.6098	8.44598	2.08849	6.3595	-18.5434		13.5183	1.06268	2.34653			20.9939	12.9536	-23.9425	3.32242	-14.1839	-25.4207	-8.99586	-7.24196	30.853	-7.71441	0	0	63.0812	0.868469	28.5576	93.5654	17.944	1.97633	-0.226473	5.91915	-16.9362		14.5075
17.5073	13.2929	-22.1524	0.754746	-14.4559	-29.078	-8.78286	-7.83807	32.9667	-7.36011	0	0	72.2177	-1.65538	28.6853	95.4659	28.9653	7.74737	1.24334	6.22719	-18.0637		13.5044	1.31939	2.60914			20.3407	12.721	-23.8181	3.0924	-14.1712	-25.2213	-8.53005	-7.31102	31.103	-7.29653	0	0	64.5347	1.20469	27.8643	93.6332	16.6079	2.41968	0.127643	6.06482	-17.4712		14.4185
16.8204	13.1065	-22.0788	0.488094	-14.4044	-28.8849	-8.09909	-7.88339	33.1233	-6.77617	0	0	73.1298	-1.63251	28.9446	93.8441	29.3862	6.87711	0.0761923	6.06955	-17.4885		13.5041	1.55128	2.85558			19.6996	12.5001	-23.5711	2.89845	-14.1555	-25.1094	-8.05523	-7.35408	31.2582	-6.87977	0	0	65.9201	1.48649	27.1893	93.4921	15.4231	2.60537	0.291942	6.15001	-17.7825		14.3387
16.1651	12.9355	-21.9998	0.262311	-14.359	-28.7034	-7.34632	-7.92012	33.2499	-6.13856	0	0	73.8693	-1.62717	29.2083	91.9072	29.8162	5.86246	-1.41029	5.89173	-16.8351		13.521	1.75644	3.08601			19.0695	12.2892	-23.2594	2.73217	-14.1334	-25.0558	-7.58001	-7.37597	31.3369	-6.46913	0	0	67.2183	1.71252	26.6002	93.1385	14.4593	2.54659	0.242369	6.17959	-17.8904		14.2681
15.5443	12.7864	-21.8969	0.0760265	-14.3217	-28.5424	-6.54521	-7.94275	33.3276	-5.4652	0	0	74.4437	-1.63055	29.4476	89.6721	30.2004	4.72266	-3.17753	5.69482	-16.1062		13.5575	1.93262	3.30085			18.4529	12.0884	-22.924	2.58956	-14.1031	-25.0362	-7.11154	-7.38032	31.3525	-6.06889	0	0	68.4194	1.88099	26.1267	92.5757	13.7452	2.26749	-0.0524073	6.15832	-17.8128		14.2084
14.9579	12.6637	-21.7578	-0.0742132	-14.2939	-28.4143	-5.7265	-7.94838	33.347	-4.78126	0	0	74.8578	-1.63607	29.6418	87.1635	30.4943	3.46541	-5.15152	5.47823	-15.2979		13.6137	2.07848	3.50037			17.8534	11.8993	-22.596	2.46904	-14.0647	-25.0331	-6.65611	-7.3712	31.3197	-5.68271	0	0	69.5195	1.99262	25.7618	91.8108	13.2685	1.79108	-0.62821	6.08796	-17.5559		14.1607
14.4035	12.5694	-21.5821	-0.192369	-14.2764	-28.3287	-4.92095	-7.93772	33.3103	-4.11096	0	0	75.1123	-1.63896	29.7824	84.4091	30.6702	2.08784	-7.23704	5.24275	-14.4118		13.6882	2.19337	3.68467			17.2736	11.7236	-22.3016	2.3695	-14.0198	-25.033	-6.21673	-7.35368	31.2568	-5.31156	0	0	70.5138	2.0515	25.4815	90.848	12.9936	1.13752	-1.51616	5.96788	-17.1155		14.1252
13.8773	12.5036	-21.3757	-0.280603	-14.2689	-28.2861	-4.14628	-7.91239	33.2232	-3.46763	0	0	75.2035	-1.63677	29.8761	81.4358	30.7202	0.579907	-9.33377	4.993	-13.464		13.7792	2.27723	3.85443			16.7147	11.5638	-22.0634	2.28955	-13.9707	-25.0234	-5.79091	-7.33332	31.1834	-4.95194	0	0	71.3908	2.06475	25.2676	89.6824	12.8843	0.330484	-2.72846	5.79827	-16.4898		14.1012
13.3739	12.4659	-21.1402	-0.338075	-14.2695	-28.2749	-3.40238	-7.87009	33.0774	-2.85047	0	0	75.1249	-1.62981	29.9391	78.2676	30.65	-1.0705	-11.349	4.73759	-12.4867		13.8846	2.33045	4.01176			16.177	11.4226	-21.8956	2.2273	-13.9196	-24.9949	-5.37087	-7.31513	31.1178	-4.59623	0	0	72.1343	2.04141	25.1159	88.3018	12.914	-0.598334	-4.24731	5.58202	-15.686		14.0889
12.8871	12.4554	-20.8688	-0.361984	-14.2742	-28.2757	-2.67992	-7.8039	32.8482	-2.25119	0	0	74.8703	-1.62071	29.9899	74.9257	30.4697	-2.87044	-13.209	4.48777	-11.5233		14.0032	2.35383	4.1604			15.6599	11.3031	-21.7997	2.17968	-13.8685	-24.9471	-4.94545	-7.30337	31.0753	-4.23432	0	0	72.7298	1.99023	25.0304	86.6961	13.0637	-1.61216	-6.02207	5.32425	-14.7194		14.09
12.4127	12.4709	-20.5543	-0.350423	-14.279	-28.2732	-1.97496	-7.70958	32.5195	-1.66521	0	0	74.4346	-1.61365	30.0467	71.4267	30.1884	-4.82185	-14.871	4.25451	-10.6175		14.1347	2.34832	4.30508			15.1621	11.2083	-21.7629	2.14224	-13.8195	-24.8924	-4.50271	-7.30084	31.0662	-3.85583	0	0	73.1688	1.91752	25.0161	84.8633	13.3183	-2.67639	-7.97436	5.03183	-13.6119		14.107
11.9508	12.5096	-20.2013	-0.303429	-14.2805	-28.2635	-1.29645	-7.59215	32.1068	-1.09815	0	0	73.8147	-1.61365	30.1278	67.7785	29.8132	-6.92594	-16.3284	4.04545	-9.80095		14.2799	2.31462	4.45094			14.6809	11.1416	-21.7601	2.11069	-13.7755	-24.8512	-4.03377	-7.30726	31.0894	-3.4536	0	0	73.4466	1.82609	25.0773	82.8084	13.6657	-3.76279	-10.0067	4.7145	-12.3979		14.1424
11.5063	12.5677	-19.8295	-0.220511	-14.2767	-28.2478	-0.659261	-7.46333	31.6496	-0.561207	0	0	73.008	-1.62672	30.2539	63.979	29.348	-9.18551	-17.6071	3.86354	-9.08704		14.4405	2.25289	4.6032			14.2143	11.1063	-21.7625	2.08339	-13.7401	-24.8421	-3.53511	-7.31963	31.1341	-3.0254	0	0	73.5591	1.71596	25.2187	80.5396	14.0962	-4.85071	-12.0125	4.38616	-11.1294		14.1978
11.0868	12.642	-19.4645	-0.099227	-14.2667	-28.2223	-0.0741993	-7.33478	31.1887	-0.063475	0	0	72.0128	-1.66044	30.4502	60.0161	28.7968	-11.6079	-18.7544	3.70755	-8.47255		14.6189	2.16296	4.76709			13.7625	11.1046	-21.7476	2.06205	-13.7165	-24.8757	-3.00805	-7.335	31.1895	-2.57294	0	0	73.5025	1.58626	25.445	78.065	14.5995	-5.92695	-13.887	4.06482	-9.87677		14.2743
10.7005	12.7303	-19.1317	0.0631489	-14.2517	-28.178	0.454141	-7.21609	30.759	0.390254	0	0	70.8281	-1.72414	30.7467	55.8715	28.1635	-14.2127	-19.8278	3.57277	-7.93992		14.8184	2.04482	4.94779			13.3275	11.1377	-21.7015	2.0499	-13.7061	-24.9539	-2.45807	-7.35093	31.2468	-2.10133	0	0	73.2729	1.43645	25.7616	75.3901	15.1635	-6.98781	-15.5409	3.77042	-8.72046		14.3725
10.3546	12.8317	-18.8532	0.266803	-14.2344	-28.1065	0.924185	-7.11595	30.3934	0.797167	0	0	69.4574	-1.8276	31.1654	51.5315	27.4415	-17.0345	-20.8874	3.45056	-7.45574		15.0425	1.8985	5.1501			12.9101	11.2063	-21.6107	2.04859	-13.7081	-25.0759	-1.89717	-7.36384	31.2933	-1.62109	0	0	72.8677	1.26695	26.1763	72.5167	15.7735	-8.04334	-16.9157	3.52139	-7.73648		14.4931
10.0534	12.9473	-18.6427	0.508787	-14.2177	-28.005	1.33884	-7.04175	30.1206	1.15803	0	0	67.9122	-1.97931	31.7091	47.0029	26.6057	-20.1156	-21.9873	3.32888	-6.97254		15.294	1.72387	5.37833			12.5094	11.3097	-21.4636	2.05704	-13.7189	-25.2416	-1.34311	-7.37017	31.316	-1.14741	0	0	72.2875	1.0796	26.6973	69.4435	16.4112	-9.12203	-17.9965	3.33106	-6.98123		14.6372
9.79714	13.0798	-18.4979	0.783916	-14.2047	-27.8776	1.70788	-6.99718	29.956	1.47967	0	0	66.2126	-2.18531	32.3585	42.3227	25.6194	-23.4955	-23.1687	3.19411	-6.43623		15.5754	1.5207	5.63606			12.1248	11.445	-21.2593	2.07344	-13.734	-25.448	-0.810927	-7.36982	31.3148	-0.692789	0	0	71.5398	0.876538	27.3278	66.1721	17.0527	-10.272	-18.8141	3.20477	-6.47868		14.8065
9.58129	13.2322	-18.4008	1.08562	-14.1974	-27.7334	2.04241	-6.98134	29.8974	1.77051	0	0	64.3893	-2.44764	33.0731	37.5654	24.4477	-27.2017	-24.4546	3.03308	-5.79381		15.8877	1.28932	5.92527			11.7588	11.6067	-21.0097	2.09802	-13.7496	-25.6865	-0.305784	-7.36738	31.306	-0.261263	0	0	70.6409	0.657955	28.0624	62.7115	17.6679	-11.5555	-19.4415	3.13777	-6.21163		15.0041
9.39764	13.4061	-18.3278	1.40674	-14.1959	-27.5826	2.34818	-6.99	29.9294	2.03489	0	0	62.4843	-2.76069	33.7864	32.8492	23.0678	-31.238	-25.8462	2.83405	-4.99776		16.2301	1.03095	6.24497			11.4156	11.7884	-20.7336	2.13393	-13.7624	-25.9397	0.174107	-7.36919	31.3125	0.148747	0	0	69.6122	0.420952	28.8899	59.076	18.2255	-13.043	-19.9865	3.11449	-6.11879		15.2326
9.23798	13.5998	-18.2655	1.74166	-14.1996	-27.4289	2.62629	-7.01833	30.0342	2.27345	0	0	60.5495	-3.10748	34.4068	28.3303	21.4773	-35.5627	-27.319	2.58863	-4.01343		16.6004	0.748046	6.59075			11.0987	11.9832	-20.4514	2.18592	-13.7698	-26.1831	0.631994	-7.37962	31.35	0.539724	0	0	68.4716	0.16023	29.802	55.2754	18.6974	-14.8064	-20.5722	3.11168	-6.10756		15.4928
9.09745	13.8085	-18.2167	2.08911	-14.2081	-27.2692	2.87675	-7.06322	30.1997	2.48605	0	0	58.6398	-3.45938	34.8294	24.1802	19.7019	-40.0633	-28.822	2.29524	-2.83358		16.9947	0.444238	6.95559			10.8105	12.1852	-20.1763	2.25895	-13.7707	-26.3948	1.07031	-7.39926	31.4205	0.91335	0	0	67.2295	-0.131479	30.7926	51.3118	19.0566	-16.9125	-21.3056	3.10425	-6.07792		15.7831
8.97358	14.0242	-18.1896	2.45302	-14.2226	-27.1004	3.09746	-7.12337	30.4205	2.67071	0	0	56.8052	-3.77955	34.9523	20.5561	17.7976	-44.5443	-30.2774	1.96159	-1.48883		17.4084	0.12435	7.33043			10.552	12.3895	-19.9087	2.35754	-13.7667	-26.5655	1.48848	-7.4254	31.5141	1.26891	0	0	65.8932	-0.462413	31.8448	47.1917	19.2682	-19.419	-22.251	3.06936	-5.93867		16.1006
8.86359	14.237	-18.1878	2.84103	-14.2441	-26.9255	3.28082	-7.19822	30.6939	2.8208	0	0	55.0854	-4.02838	34.6952	17.5737	15.8431	-48.744	-31.5766	1.60304	-0.0418834		17.8347	-0.206244	7.70369			10.3236	12.5933	-19.639	2.4849	-13.7623	-26.699	1.88236	-7.45435	31.6176	1.60288	0	0	64.4732	-0.837614	32.9173	42.9433	19.2832	-22.3711	-23.4243	2.98682	-5.60899		16.4416
8.76382	14.4346	-18.2108	3.26326	-14.2717	-26.7532	3.41299	-7.28838	31.0212	2.92439	0	0	53.5042	-4.16962	34.0205	15.2845	13.9194	-52.3823	-32.5823	1.2375	1.4333		18.2658	-0.542468	8.06099			10.1231	12.7942	-19.3605	2.64208	-13.7624	-26.8057	2.2473	-7.48528	31.7279	1.91132	0	0	62.9855	-1.25326	33.9421	38.6293	19.045	-25.7937	-24.8037	2.83895	-5.0174		16.8018
8.67099	14.6026	-18.2542	3.7327	-14.3016	-26.5979	3.47444	-7.3967	31.4113	2.96476	0	0	52.0648	-4.17627	32.9515	13.663	12.0844	-55.2336	-33.1477	0.878566	2.87996		18.6934	-0.87999	8.38664			9.94461	12.9888	-19.0747	2.82761	-13.7704	-26.8946	2.58042	-7.52046	31.853	2.19161	0	0	61.4496	-1.69456	34.8365	34.3462	18.5085	-29.6774	-26.3439	2.61325	-4.1123		17.1745
8.58433	14.7256	-18.3075	4.26556	-14.3269	-26.4824	3.43779	-7.52949	31.885	2.91857	0	0	50.7524	-4.03521	31.5752	12.6148	10.3582	-57.1899	-33.1449	0.531774	4.2741		19.1102	-1.2156	8.66626			9.77808	13.1729	-18.7862	3.0385	-13.7867	-26.9671	2.87936	-7.56042	31.9946	2.44169	0	0	59.8877	-2.13749	35.5187	30.2136	17.6597	-33.9596	-27.986	2.30703	-2.88104		17.5523
8.5078	14.7884	-18.3504	4.8811	-14.337	-26.4432	3.26229	-7.6976	32.4776	2.75165	0	0	49.5437	-3.74822	30.0247	12.0067	8.73225	-58.2651	-32.489	0.200432	5.60129		19.5117	-1.54717	8.88893			9.61169	13.3422	-18.4928	3.27224	-13.8088	-27.0155	3.13923	-7.60029	32.1356	2.6579	0	0	58.3236	-2.55208	35.917	26.358	16.5224	-38.5067	-29.6617	1.93085	-1.36484		17.9282
8.45093	14.7761	-18.3523	5.60149	-14.317	-26.53	2.88833	-7.91584	33.2351	2.41558	0	0	48.4185	-3.3292	28.4477	11.7041	7.19043	-58.5364	-31.1553	-0.101011	6.80339		19.8957	-1.87303	9.04868			9.43406	13.4931	-18.1806	3.52893	-13.8314	-27.0334	3.34999	-7.63205	32.2475	2.8328	0	0	56.7799	-2.9057	35.9729	22.8955	15.1501	-43.1011	-31.2919	1.50936	0.336245		18.2968
8.42771	14.6729	-18.279	6.45203	-14.2461	-26.7927	2.24014	-8.20015	34.2021	1.85258	0	0	47.3662	-2.79984	26.977	11.6	5.73032	-58.0848	-29.1921	-0.3381	7.74456		20.261	-2.19117	9.14426			9.23803	13.6233	-17.8338	3.81285	-13.8496	-27.0222	3.49632	-7.64936	32.3084	2.9545	0	0	55.2755	-3.16636	35.6466	19.9151	13.616	-47.4451	-32.7754	1.07925	2.07147		18.6544
8.45617	14.4611	-18.1089	7.46194	-14.0983	-27.259	1.23727	-8.56197	35.4004	1.0085	0	0	46.3883	-2.1865	25.7122	11.6275	4.37213	-56.996	-26.7292	-0.466219	8.25139		20.6055	-2.49928	9.17718			9.02386	13.7321	-17.4473	4.13365	-13.8596	-26.9891	3.55925	-7.65027	32.3116	3.00756	0	0	53.8255	-3.30728	34.9267	17.4664	12.0007	-51.2104	-33.978	0.680348	3.67736		18.9997
8.56108	14.1222	-17.8532	8.66594	-13.8476	-27.9101	-0.194781	-9.00274	36.8121	-0.155943	0	0	45.4986	-1.51671	24.7127	11.7569	3.15082	-55.4204	-23.9786	-0.458205	8.21973		20.9263	-2.79448	9.14924			8.80093	13.8205	-17.03	4.50633	-13.8603	-26.9472	3.51678	-7.63868	32.2708	2.97303	0	0	52.4463	-3.3131	33.8374	15.5557	10.3817	-54.1382	-34.743	0.340299	5.04173		19.3338
8.77581	13.6377	-17.5599	10.1047	-13.475	-28.6754	-2.12547	-9.50799	38.3667	-1.66634	0	0	44.7205	-0.814022	23.9964	11.9863	2.09908	-53.608	-21.2054	-0.32679	7.69976		21.2208	-3.07233	9.06118			8.58597	13.8892	-16.6026	4.9496	-13.8516	-26.917	3.34522	-7.62583	32.2256	2.82945	0	0	51.1545	-3.18337	32.4395	14.15	8.8183	-56.1257	-34.9274	0.0639488	6.14626		19.6598
9.13632	12.9933	-17.2822	11.8232	-12.971	-29.4477	-4.61588	-10.0335	39.9137	-3.53886	0	0	44.08	-0.0940488	23.5477	12.3314	1.2373	-51.8545	-18.6592	-0.120443	6.88067		21.4862	-3.32619	8.91281			8.40041	13.9348	-16.1984	5.48488	-13.8332	-26.9198	3.02616	-7.62928	32.2377	2.55932	0	0	49.9629	-2.93005	30.8235	13.1859	7.34097	-57.2321	-34.4405	-0.162806	7.04908		19.9804
9.67134	12.1824	-17.0421	13.8684	-12.3328	-30.1036	-7.67676	-10.4908	41.2033	-5.76829	0	0	43.5919	0.634015	23.3306	12.8108	0.57446	-50.3951	-16.5064	0.101945	5.99465		21.7176	-3.54766	8.70424			8.26637	13.9482	-15.8563	6.13552	-13.8028	-26.9697	2.55365	-7.66819	32.3745	2.15652	0	0	48.875	-2.57196	29.0993	12.5833	5.9543	-57.6081	-33.2645	-0.357133	7.81994		20.2967
10.3964	11.209	-16.8287	16.2864	-11.5626	-30.5125	-11.1775	-10.7526	41.9186	-8.29336	0	0	43.2443	1.36102	23.3067	13.4232	0.113478	-49.3367	-14.7966	0.296599	5.21667		21.907	-3.7287	8.43694			8.20287	13.9162	-15.606	6.92472	-13.7543	-27.0766	1.92635	-7.75841	32.69	1.62114	0	0	47.887	-2.1295	27.3855	12.2616	4.65287	-57.4007	-31.4563	-0.521096	8.46808		20.6072
11.314	10.091	-16.6202	19.118	-10.6711	-30.5452	-14.7705	-10.6941	41.7602	-10.963	0	0	42.9893	2.06931	23.4544	14.123	-0.144844	-48.6607	-13.4716	0.447353	4.61276		22.0465	-3.86654	8.11476			8.22241	13.8214	-15.4518	7.87205	-13.6733	-27.2533	1.1233	-7.90823	33.2089	0.93982	0	0	46.9919	-1.62129	25.7969	12.1514	3.43834	-56.698	-29.1325	-0.633207	8.90997		20.9083
12.4178	8.86352	-16.3935	22.3931	-9.67973	-30.0965	-17.9445	-10.2503	40.5314	-13.5426	0	0	42.7522	2.72838	23.7727	14.8132	-0.204051	-48.2667	-12.4157	0.564954	4.14091		22.1343	-3.96776	7.74623			8.331	13.6435	-15.3664	8.99274	-13.536	-27.5146	0.0885192	-8.11575	33.9174	0.073457	0	0	46.1828	-1.06332	24.4339	12.1984	2.32722	-55.5519	-26.4573	-0.658238	9.00848		21.1961
13.6969	7.57695	-16.1181	26.1237	-8.61993	-29.1204	-20.2398	-9.44622	38.1802	-15.7798	0	0	42.455	3.30159	24.2565	15.3733	-0.0821022	-48.0108	-11.5184	0.677637	3.68826		22.1781	-4.04627	7.34708			8.53484	13.3614	-15.3109	10.3025	-13.3146	-27.8672	-1.25778	-8.3701	34.7694	-1.03318	0	0	45.4571	-0.469415	23.3687	12.3643	1.34633	-54.0511	-23.6386	-0.571772	8.66795		21.4666
15.1359	6.2859	-15.7615	30.2935	-7.53064	-27.6558	-21.481	-8.37951	34.8006	-17.4994	0	0	42.0407	3.76239	24.8628	15.707	0.177284	-47.736	-10.71	0.815532	3.13368		22.1903	-4.1166	6.93787			8.84863	12.9549	-15.2687	11.823	-12.989	-28.2936	-2.99722	-8.65431	35.7005	-2.4336	0	0	44.8194	0.14947	22.6343	12.6282	0.521962	-52.3644	-20.908	-0.380832	7.91375		21.7167
16.7123	5.03794	-15.3067	34.8502	-6.45738	-25.8272	-21.821	-7.17775	30.6193	-18.6557	0	0	41.4851	4.10738	25.4986	15.7782	0.501819	-47.324	-9.9649	0.99168	2.42439		22.1814	-4.18912	6.53754			9.29673	12.406	-15.2562	13.5832	-12.551	-28.7443	-5.19413	-8.94228	36.6215	-4.16674	0	0	44.28	0.786827	22.2245	12.9845	-0.128191	-50.7106	-18.4713	-0.123698	6.89362		21.9435
18.395	3.86953	-14.7562	39.7041	-5.44736	-23.8225	-21.5829	-5.96231	25.977	-19.3103	0	0	40.7967	4.35643	26.0438	15.6155	0.803097	-46.7634	-9.29182	1.18797	1.63308		22.1568	-4.27066	6.15831			9.90453	11.7007	-15.2983	15.6172	-12.0012	-29.1413	-7.86456	-9.18889	37.3927	-6.24107	0	0	43.8457	1.43992	22.1051	13.4343	-0.597082	-49.288	-16.4553	0.147972	5.81089		22.1433
20.1479	2.80639	-14.1266	44.7367	-4.54137	-21.869	-21.0751	-4.83166	21.2917	-19.5754	0	0	40.0096	4.54394	26.3937	15.292	0.999148	-46.178	-8.717	1.35642	0.953524		22.1182	-4.36673	5.80323			10.6891	10.833	-15.4015	17.9615	-11.3443	-29.3846	-10.921	-9.324	37.8083	-8.60855	0	0	43.5026	2.1039	22.2327	13.9625	-0.8878	-48.2338	-14.8834	0.387556	4.85243		22.3107
21.9371	1.86403	-13.4419	49.8191	-3.76773	-20.2067	-20.498	-3.85573	16.9837	-19.5666	0	0	39.1721	4.70792	26.4925	14.8979	1.03538	-45.7709	-8.2626	1.43819	0.623497		22.0668	-4.48246	5.46593			11.6567	9.81251	-15.5398	20.6524	-10.5851	-29.3637	-14.1195	-9.26358	37.623	-11.1405	0	0	43.2062	2.76298	22.5716	14.5111	-1.01434	-47.6208	-13.6935	0.564367	4.14327		22.4426
23.7353	1.04828	-12.7284	54.8347	-3.13983	-19.0389	-19.9307	-3.07242	13.3708	-19.3685	0	0	38.3326	4.88017	26.3435	14.5157	0.894224	-45.7166	-7.93032	1.39016	0.817363		22.0046	-4.62218	5.13323			12.8062	8.67008	-15.6589	23.7211	-9.73147	-28.9792	-17.0706	-8.94329	36.6247	-13.6265	0	0	42.8882	3.38803	23.0937	14.9779	-1.00478	-47.4525	-12.7875	0.669274	3.72187		22.5427
25.5242	0.356462	-12.0133	59.6998	-2.66074	-18.4768	-19.3617	-2.48733	10.5963	-19.0187	0	0	37.5247	5.07908	26.0035	14.1988	0.593671	-46.0733	-7.69924	1.20474	1.56546		21.9339	-4.78809	4.79006			14.1317	7.45409	-15.6982	27.1876	-8.80064	-28.1687	-19.3674	-8.35276	34.7119	-15.8192	0	0	42.4812	3.94641	23.7556	15.2541	-0.903854	-47.6372	-12.0719	0.716848	3.53063		22.6206
27.2949	-0.220774	-11.325	64.3684	-2.33164	-18.5232	-18.7385	-2.07913	8.62899	-18.5186	0	0	36.7549	5.30745	25.5711	13.9589	0.178572	-46.7636	-7.53434	0.914604	2.73485		21.8562	-4.9792	4.42438			15.6209	6.21976	-15.6111	31.0517	-7.82338	-26.9267	-20.7861	-7.53845	31.9168	-17.5314	0	0	41.9394	4.41674	24.4795	15.272	-0.769974	-47.9869	-11.4711	0.739416	3.43988		22.6858
29.0474	-0.695959	-10.6907	68.8253	-2.15491	-19.0965	-18.0088	-1.80884	7.31444	-17.8573	0	0	36.0029	5.55532	25.1702	13.7687	-0.292298	-47.6243	-7.3971	0.580383	4.07896		21.7709	-5.19172	4.0304			17.2531	5.01954	-15.3736	35.2845	-6.83867	-25.314	-21.414	-6.57842	28.3822	-18.7365	0	0	41.2489	4.79682	25.1585	15.0283	-0.666368	-48.2851	-10.932	0.770053	3.31665		22.7431
30.7897	-1.08082	-10.1353	73.0754	-2.13485	-20.0589	-17.1349	-1.62919	6.43619	-17.0236	0	0	35.2351	5.80618	24.9181	13.5835	-0.762788	-48.4861	-7.25359	0.267017	5.33504		21.6762	-5.42069	3.60988			19.0003	3.89721	-14.989	39.8248	-5.88796	-23.4554	-21.6044	-5.56204	24.3578	-19.5982	0	0	40.4272	5.10232	25.6837	14.5763	-0.651646	-48.3946	-10.4334	0.821447	3.10987		22.7924
32.5359	-1.38309	-9.68464	77.1327	-2.27999	-21.2451	-16.0936	-1.49445	5.77545	-16.0097	0	0	34.4223	6.04291	24.893	13.3661	-1.19391	-49.235	-7.07955	0.0215649	6.31526		21.5706	-5.6617	3.17147			20.8315	2.8842	-14.4928	44.5834	-5.01512	-21.5391	-21.817	-4.5849	20.2244	-20.4097	0	0	39.5142	5.35964	25.9753	14.0013	-0.770365	-48.3261	-9.98554	0.875592	2.89193		22.8309
34.3012	-1.60537	-9.36155	81.0067	-2.59687	-22.4942	-14.8847	-1.36913	5.15944	-14.823	0	0	33.5506	6.25108	25.1178	13.1	-1.56975	-49.8316	-6.86356	-0.13702	6.94659		21.4532	-5.91198	2.72799			22.7154	1.9981	-13.9379	49.4514	-4.26149	-19.8105	-22.4538	-3.74291	16.4713	-21.4854	0	0	38.5587	5.59696	26.0023	13.3921	-1.04463	-48.2133	-9.60955	0.893225	2.82094		22.8561
36.0953	-1.74589	-9.16969	84.688	-3.071	-23.6765	-13.5476	-1.23286	4.48829	-13.5053	0	0	32.6217	6.4193	25.5708	12.7865	-1.89268	-50.2991	-6.60776	-0.215066	7.25666		21.3258	-6.17044	2.29305			24.6222	1.24481	-13.3667	54.3166	-3.65	-18.5208	-23.7341	-3.11477	13.5693	-23.0328	0	0	37.6055	5.83576	25.7854	12.8195	-1.46999	-48.2193	-9.31535	0.836119	3.05083		22.8675
37.9187	-1.80041	-9.08685	88.1457	-3.65977	-24.7069	-12.1603	-1.08126	3.74013	-12.134	0	0	31.6478	6.53813	26.2069	12.4346	-2.17292	-50.6974	-6.32438	-0.234325	7.33311		21.1919	-6.43709	1.87835			26.5218	0.622383	-12.7914	59.0819	-3.17087	-17.8325	-25.6194	-2.73923	11.7979	-25.0403	0	0	36.6819	6.08417	25.3944	12.3204	-2.01558	-48.447	-9.09423	0.687963	3.64675		22.8656
39.7666	-1.7647	-9.07807	91.3358	-4.30696	-25.5433	-10.8123	-0.922719	2.9563	-10.7978	0	0	30.6461	6.59971	26.9712	12.0551	-2.42042	-51.0925	-6.02846	-0.221053	7.28043		21.0567	-6.71247	1.49187			28.3844	0.124164	-12.1961	63.6785	-2.78172	-17.7643	-27.8319	-2.60334	11.151	-27.2623	0	0	35.7905	6.33552	24.9382	11.8943	-2.62974	-48.9017	-8.92365	0.462918	4.55034		22.8505
41.6319	-1.63731	-9.11866	94.2151	-4.96634	-26.174	-9.57517	-0.771862	2.20942	-9.56798	0	0	29.6368	6.59942	27.7987	11.6605	-2.64311	-51.525	-5.73021	-0.198415	7.19054		20.9248	-6.99742	1.13618			30.185	-0.259017	-11.5502	68.0673	-2.4217	-18.2146	-29.9901	-2.65184	11.3822	-29.3419	0	0	34.9156	6.57264	24.5408	11.5159	-3.25124	-49.5111	-8.77551	0.198659	5.60838		22.8211
43.5071	-1.42187	-9.21026	96.7496	-5.61764	-26.6036	-8.48991	-0.642566	1.56868	-8.48671	0	0	28.6426	6.53893	28.6048	11.2705	-2.85037	-51.988	-5.43109	-0.183887	7.13284		20.7987	-7.29326	0.807517			31.9084	-0.537436	-10.825	72.236	-2.0321	-19.0205	-31.7756	-2.81047	12.1359	-30.9857	0	0	34.0369	6.77571	24.3081	11.1564	-3.82354	-50.1735	-8.62337	-0.0597615	6.63923		22.7758
45.3833	-1.12828	-9.38284	98.9175	-6.26936	-26.8472	-7.56965	-0.543473	1.07732	-7.56831	0	0	27.687	6.42784	29.2852	10.9135	-3.05464	-52.4258	-5.1239	-0.189191	7.15391		20.6777	-7.60155	0.496878			33.5518	-0.720661	-10.006	76.1924	-1.5744	-20.0076	-32.5868	-3.0398	13.2177	-31.6217	0	0	33.1404	6.92876	24.3012	10.7989	-4.30685	-50.8007	-8.44771	-0.275257	7.49549		22.7125
47.2503	-0.772412	-9.68301	100.709	-6.94884	-26.9288	-6.8075	-0.476668	0.745969	-6.80692	0	0	26.7902	6.28148	29.7457	10.6212	-3.26643	-52.7604	-4.79617	-0.219279	7.27338		20.5581	-7.92333	0.19234			35.1203	-0.816482	-9.09482	79.951	-1.03529	-21.0279	-32.2047	-3.31469	14.5016	-31.062	0	0	32.2221	7.0233	24.5282	10.4419	-4.68437	-51.3392	-8.23778	-0.427615	8.09881		22.6284
49.0963	-0.374645	-10.1518	102.122	-7.68244	-26.8771	-6.1835	-0.438419	0.556232	-6.1832	0	0	25.9638	6.11593	29.9422	10.4166	-3.48821	-52.9293	-4.43613	-0.271702	7.48139		20.4354	-8.2581	-0.118737			36.6226	-0.831205	-8.10561	83.5198	-0.422462	-21.9827	-30.7016	-3.61224	15.8743	-29.4126	0	0	31.2869	7.0586	24.9518	10.0948	-4.96119	-51.776	-7.99146	-0.515794	8.44715		22.5212
50.9071	0.0424262	-10.8004	103.161	-8.47399	-26.7171	-5.66985	-0.42109	0.470269	-5.66965	0	0	25.2087	5.9449	29.898	10.3074	-3.71426	-52.9119	-4.03773	-0.338385	7.74569		20.3059	-8.60303	-0.44798			38.0691	-0.770551	-7.06713	86.8954	0.235377	-22.8231	-28.1808	-3.91123	17.2347	-26.8111	0	0	30.345	7.03996	25.5056	9.77111	-5.15732	-52.129	-7.7128	-0.554239	8.59882		22.3899
52.6653	0.456514	-11.5988	103.83	-9.29666	-26.4656	-5.23602	-0.415752	0.443786	-5.23586	0	0	24.5169	5.78013	29.6846	10.2885	-3.93622	-52.7265	-3.60035	-0.409045	8.02538		20.1676	-8.95237	-0.804398			39.4753	-0.640311	-6.03545	90.0664	0.879044	-23.5332	-24.7063	-4.18747	18.4737	-23.3551	0	0	29.41	6.97616	26.1089	9.48489	-5.29893	-52.4296	-7.40897	-0.565704	8.64403		22.2359
54.3508	0.849517	-12.4862	104.131	-10.1044	-26.1362	-4.85495	-0.415479	0.442431	-4.8548	0	0	23.8737	5.63218	29.3813	10.347	-4.14938	-52.4114	-3.12528	-0.475141	8.28664		20.0194	-9.29782	-1.19177			40.8657	-0.446386	-5.10457	93.0206	1.41166	-24.1134	-20.3093	-4.40749	19.4477	-19.1041	0	0	28.4961	6.87747	26.6816	9.2474	-5.41117	-52.7027	-7.08739	-0.57302	8.67287		22.0633
55.943	1.21288	-13.3882	104.064	-10.8477	-25.7463	-4.50724	-0.417552	0.452715	-4.5071	0	0	23.2605	5.50958	29.0368	10.467	-4.35737	-52.0055	-2.61411	-0.533445	8.51681		19.8607	-9.6294	-1.60505			42.2707	-0.194299	-4.39084	95.745	1.71767	-24.5772	-15.0424	-4.52531	19.9644	-14.119	0	0	27.6138	6.75392	27.161	9.06265	-5.51383	-52.9561	-6.75262	-0.591814	8.74694		21.8784
57.4222	1.55026	-14.2276	103.632	-11.4802	-25.3148	-4.18284	-0.42303	0.479893	-4.1827	0	0	22.6553	5.41656	28.6644	10.6269	-4.57025	-51.5459	-2.07106	-0.586156	8.72465		19.6908	-9.9365	-2.02993			43.717	0.110829	-3.99142	98.2222	1.70743	-24.9513	-9.07718	-4.4878	19.8003	-8.5364	0	0	26.766	6.61414	27.5136	8.92553	-5.6198	-53.18	-6.40468	-0.62767	8.88817		21.6878
58.7728	1.87359	-14.9429	102.838	-11.9684	-24.8587	-3.8816	-0.435357	0.541046	-3.88142	0	0	22.0335	5.34995	28.2786	10.7956	-4.79419	-51.0813	-1.50684	-0.636741	8.92388		19.5104	-10.2101	-2.44841			45.22	0.463007	-3.95632	100.432	1.34606	-25.2576	-2.81851	-4.25145	18.7581	-2.66869	0	0	25.9502	6.46538	27.7312	8.82543	-5.73567	-53.3552	-6.04012	-0.678797	9.08935		21.4974
59.9886	2.19521	-15.5174	101.692	-12.3131	-24.4054	-3.61809	-0.461696	0.671702	-3.61784	0	0	21.372	5.29881	27.9155	10.9356	-5.02434	-50.6711	-0.93823	-0.686844	9.12099		19.3222	-10.4456	-2.84577			46.7847	0.854243	-4.30312	102.358	0.636658	-25.4962	3.03255	-3.81048	16.7785	2.90334	0	0	25.1618	6.31421	27.8205	8.75139	-5.86349	-53.4655	-5.65545	-0.740719	9.3327		21.3115
61.0744	2.52222	-15.9914	100.212	-12.5591	-24.0005	-3.42374	-0.514105	0.931662	-3.42329	0	0	20.6579	5.2493	27.61	11.0172	-5.24956	-50.3621	-0.381966	-0.737415	9.31972		19.1304	-10.643	-3.21346			48.4102	1.27413	-5.04693	103.997	-0.41248	-25.6476	7.56531	-3.21797	14.0515	7.33767	0	0	24.3959	6.16694	27.7958	8.69487	-6.00297	-53.5045	-5.24988	-0.809616	9.60305		21.1318
62.041	2.85547	-16.4361	98.4206	-12.7749	-23.6886	-3.33814	-0.606387	1.3893	-3.33716	0	0	19.8912	5.18996	27.3743	11.0264	-5.45891	-50.1748	0.151036	-0.790027	9.52622		18.9403	-10.8057	-3.54819			50.0891	1.71016	-6.20202	105.351	-1.79256	-25.6894	9.90929	-2.57294	11.0059	9.72525	0	0	23.6478	6.02907	27.6729	8.6509	-6.15255	-53.4749	-4.82514	-0.883322	9.89177		20.957
62.899	3.19125	-16.9199	96.3369	-13.0229	-23.4867	-3.39518	-0.748847	2.0954	-3.3929	0	0	19.0821	5.11393	27.2021	10.9631	-5.6433	-50.1066	0.657821	-0.845934	9.74538		18.7583	-10.9375	-3.84997			51.804	2.14851	-7.75231	106.426	-3.47	-25.6071	9.53003	-1.97711	8.13386	9.43328	0	0	22.913	5.90503	27.4664	8.61831	-6.30959	-53.3823	-4.38318	-0.96087	10.195		20.784
63.6534	3.52413	-17.4821	93.9763	-13.3375	-23.3814	-3.61396	-0.946124	3.07209	-3.60875	0	0	18.2464	5.0197	27.0766	10.8377	-5.79583	-50.1384	1.14242	-0.905034	9.97672		18.5908	-11.0411	-4.12028			53.527	2.57578	-9.62336	107.224	-5.3649	-25.3979	6.5006	-1.49716	5.78875	6.46731	0	0	22.1889	5.79811	27.1893	8.5989	-6.47012	-53.2308	-3.92342	-1.04118	10.5084		20.6096
64.3009	3.84932	-18.1181	91.3453	-13.7107	-23.3361	-3.99322	-1.19613	4.30712	-3.98193	0	0	17.4029	4.91086	26.9746	10.667	-5.91216	-50.2405	1.61293	-0.965698	10.2138		18.4442	-11.1176	-4.36124			55.2213	2.98155	-11.6785	107.737	-7.35037	-25.0704	1.7622	-1.14775	4.06844	1.75776	0	0	21.4743	5.70959	26.8615	8.59494	-6.62794	-53.0251	-3.44282	-1.12174	10.8221		20.4319
64.8311	4.16286	-18.7882	88.4465	-14.0991	-23.2983	-4.50851	-1.48822	5.74482	-4.48582	0	0	16.5687	4.79438	26.8737	10.4697	-5.99009	-50.3777	2.07788	-1.02489	10.4448		18.3232	-11.1668	-4.57609			56.8458	3.36151	-13.7296	107.941	-9.26293	-24.6424	-2.81566	-0.888205	2.78551	-2.81233	0	0	20.7697	5.63736	26.5169	8.60625	-6.77413	-52.7792	-2.94035	-1.19879	11.1215		20.2527
65.2332	4.45976	-19.4548	85.2862	-14.4583	-23.2127	-5.11458	-1.80371	7.28941	-5.07313	0	0	15.7573	4.67901	26.7572	10.2628	-6.02924	-50.5157	2.5433	-1.079	10.6557		18.2312	-11.1875	-4.7699			58.3603	3.71929	-15.5728	107.799	-10.933	-24.1391	-5.65829	-0.670941	1.70933	-5.65576	0	0	20.0762	5.5764	26.1955	8.62946	-6.89925	-52.5186	-2.42007	-1.26935	11.3951		20.076
65.5009	4.73311	-20.1096	81.8766	-14.7709	-23.0405	-5.75456	-2.12122	8.83292	-5.68609	0	0	14.9788	4.57387	26.6173	10.0609	-6.03094	-50.6284	3.01073	-1.12529	10.8359		18.1698	-11.1782	-4.94937			59.734	4.06452	-17.05	107.276	-12.2361	-23.5921	-7.05768	-0.512969	0.926028	-7.05676	0	0	19.3926	5.52105	25.9275	8.65849	-6.99659	-52.2723	-1.88977	-1.33235	11.6389		19.9053
65.6304	4.97629	-20.7571	78.2274	-15.0317	-22.7751	-6.37343	-2.42268	10.2864	-6.27058	0	0	14.2406	4.48677	26.4606	9.87506	-5.99754	-50.7062	3.476	-1.16243	10.9802		18.1404	-11.1387	-5.12211			60.9548	4.40708	-18.1056	106.355	-13.1369	-23.0418	-7.40782	-0.419559	0.462673	-7.40758	0	0	18.7156	5.4662	25.7311	8.68584	-7.0621	-52.0668	-1.35846	-1.38781	11.8533		19.7431
65.6134	5.18771	-21.3748	74.3378	-15.2115	-22.4488	-6.93123	-2.69643	11.5945	-6.78912	0	0	13.5471	4.42306	26.3062	9.7127	-5.93278	-50.7534	3.93073	-1.18989	11.0869		18.1442	-11.0708	-5.29526			62.0298	4.75192	-18.7926	105.045	-13.6918	-22.5349	-7.10089	-0.390602	0.319015	-7.10078	0	0	18.0432	5.40856	25.6128	8.70536	-7.09389	-51.9216	-0.834818	-1.43631	12.0404		19.5917
65.4342	5.37398	-21.8992	70.1974	-15.248	-22.1325	-7.4116	-2.93726	12.7352	-7.22828	0	0	12.8986	4.38583	26.1711	9.57863	-5.84334	-50.7787	4.36609	-1.20835	11.1586		18.1809	-10.978	-5.47367			62.9786	5.09741	-19.2352	103.377	-14.0166	-22.1164	-6.47293	-0.424687	0.488112	-6.47269	0	0	17.3773	5.34822	25.5627	8.7151	-7.09369	-51.8445	-0.325294	-1.47967	12.2075		19.4538
65.0737	5.54843	-22.2549	65.7955	-15.077	-21.9223	-7.82419	-3.14627	13.7167	-7.59971	0	0	12.2904	4.37627	26.058	9.47647	-5.73973	-50.7868	4.77426	-1.22059	11.2061		18.2471	-10.8641	-5.6594			63.8228	5.437	-19.5752	101.385	-14.2411	-21.82	-5.77703	-0.521102	0.966371	-5.7762	0	0	16.7228	5.28874	25.5576	8.71681	-7.06683	-51.8299	0.167788	-1.52062	12.365		19.3322
64.5171	5.72636	-22.395	61.1301	-14.6722	-21.9212	-8.20126	-3.3324	14.5838	-7.93529	0	0	11.7135	4.39361	25.9552	9.40807	-5.63566	-50.7773	5.14676	-1.2313	11.2476		18.3366	-10.733	-5.85245			64.5786	5.76187	-19.9227	99.0975	-14.4662	-21.6549	-5.17594	-0.67896	1.74908	-5.17352	0	0	16.0858	5.23527	25.5743	8.71308	-7.01923	-51.8641	0.646661	-1.56085	12.5196		19.2303
63.7601	5.92152	-22.322	56.2121	-14.0623	-22.2246	-8.58749	-3.51395	15.4229	-8.27604	0	0	11.155	4.43466	25.8433	9.37228	-5.54574	-50.745	5.47373	-1.24607	11.3049		18.4414	-10.5884	-6.05139			65.2516	6.06353	-20.3291	96.5349	-14.7366	-21.5996	-4.75086	-0.894747	2.81788	-4.7451	0	0	15.4712	5.19209	25.5995	8.70547	-6.95451	-51.93	1.11687	-1.59984	12.6693		19.1516
62.8103	6.14454	-22.0886	51.0692	-13.3252	-22.9048	-9.02742	-3.71707	16.3535	-8.65933	0	0	10.6003	4.49315	25.7003	9.36485	-5.48173	-50.6829	5.74493	-1.27075	11.4005		18.5529	-10.4338	-6.25373			65.8372	6.33504	-20.7896	93.7097	-15.0407	-21.6071	-4.51945	-1.15968	4.12729	-4.50771	0	0	14.8823	5.1614	25.6304	8.69453	-6.87336	-52.0118	1.58435	-1.63578	12.8071		19.0987
61.6884	6.40228	-21.7865	45.7525	-12.5683	-23.9854	-9.55957	-3.96947	17.4974	-9.11339	0	0	10.0345	4.55974	25.5091	9.37888	-5.4491	-50.5858	5.95076	-1.31033	11.5538		18.6628	-10.2721	-6.45679			66.326	6.57196	-21.2733	90.6349	-15.3375	-21.6187	-4.4546	-1.45797	5.59624	-4.43333	0	0	14.3202	5.14325	25.6689	8.68004	-6.77514	-52.0987	2.05237	-1.66754	12.9287		19.0726
60.427	6.69744	-21.5329	40.3449	-11.9026	-25.4128	-10.2145	-4.29067	18.932	-9.6565	0	0	9.44451	4.62368	25.2633	9.40587	-5.44617	-50.4487	6.08201	-1.36703	11.773		18.7638	-10.1047	-6.65859			66.7113	6.77171	-21.7706	87.3311	-15.6035	-21.5803	-4.50217	-1.76846	7.11731	-4.46741	0	0	13.7836	5.13657	25.7161	8.66128	-6.66023	-52.1848	2.5203	-1.69536	13.0352		19.073
59.0695	7.02865	-21.445	34.9659	-11.4125	-27.046	-11.0082	-4.68231	20.6476	-10.2931	0	0	8.82066	4.67487	24.9695	9.43844	-5.46489	-50.266	6.1288	-1.43912	12.0512		18.8508	-9.9319	-6.85826			66.9939	6.93204	-22.3228	83.826	-15.8629	-21.4559	-4.59687	-2.07034	8.58642	-4.54524	0	0	13.2691	5.14004	25.7697	8.63807	-6.53098	-52.2625	2.98333	-1.7196	13.1279		19.098
57.667	7.39029	-21.6168	29.7688	-11.1356	-28.6824	-11.9353	-5.12425	22.5369	-11.012	0	0	8.15995	4.70542	24.6425	9.47551	-5.49169	-50.0322	6.07988	-1.5217	12.3692		18.9206	-9.75311	-7.05563			67.1737	7.05342	-22.9725	80.1398	-16.1432	-21.2388	-4.67975	-2.35012	9.9377	-4.60938	0	0	12.773	5.15217	25.8279	8.61255	-6.3904	-52.32	3.43095	-1.73956	13.2042		19.1454
56.2758	7.77189	-22.1077	24.9277	-11.065	-30.1163	-12.9712	-5.58098	24.4354	-11.7918	0	0	7.46844	4.71043	24.2971	9.52706	-5.50926	-49.7423	5.92142	-1.60905	12.7047		18.9716	-9.56748	-7.25016			67.2365	7.14402	-23.6802	76.2684	-16.3983	-20.9643	-4.71437	-2.60381	11.1533	-4.62513	0	0	12.2944	5.17146	25.89	8.5907	-6.24145	-52.346	3.84375	-1.75503	13.2632		19.2134
54.9569	8.15821	-22.9411	20.6207	-11.1681	-31.2006	-14.0828	-6.01511	26.1873	-12.6121	0	0	6.76256	4.68646	23.9455	9.61491	-5.49733	-49.3963	5.63775	-1.69645	13.0394		19.004	-9.37504	-7.43957			67.1547	7.22011	-24.3223	72.1875	-16.5098	-20.7193	-4.69686	-2.83598	12.2567	-4.58957	0	0	11.8346	5.1964	25.9577	8.58057	-6.08826	-52.3376	4.1939	-1.76835	13.314		19.3007
53.772	8.53171	-24.0942	17.0096	-11.4055	-31.8829	-15.2455	-6.39807	27.6892	-13.4645	0	0	6.06803	4.62834	23.6038	9.76985	-5.43144	-49.0023	5.21944	-1.78005	13.3587		19.02	-9.1782	-7.61891			66.9013	7.30128	-24.7728	67.8724	-16.3693	-20.6317	-4.65115	-3.05953	13.3104	-4.52595	0	0	11.3945	5.22478	26.0328	8.58737	-5.93766	-52.3001	4.45239	-1.78367	13.3725		19.406
52.7747	8.87709	-25.4868	14.2206	-11.7466	-32.2059	-16.4583	-6.71361	28.8957	-14.3619	0	0	5.41607	4.5271	23.296	10.0278	-5.28288	-48.5748	4.67248	-1.85594	13.6478		19.0228	-8.98275	-7.77985			66.4605	7.40597	-24.9672	63.3117	-15.938	-20.8336	-4.61099	-3.29413	14.4061	-4.4657	0	0	10.97	5.2536	26.1147	8.60994	-5.79804	-52.2422	4.5974	-1.805	13.4538		19.5275
52.0021	9.18666	-26.9813	12.3272	-12.1762	-32.2796	-17.7422	-6.95506	29.8	-15.3336	0	0	4.83925	4.37004	23.0489	10.4258	-5.02134	-48.1299	4.01136	-1.91954	13.8895		19.0148	-8.79795	-7.91004			65.8283	7.54962	-24.9099	58.5115	-15.2525	-21.4165	-4.60234	-3.56057	15.6373	-4.43164	0	0	10.5513	5.28079	26.1915	8.64246	-5.67811	-52.1684	4.62348	-1.83581	13.5712		19.6609
51.4688	9.46445	-28.4014	11.343	-12.6847	-32.2278	-19.096	-7.1175	30.399	-16.3901	0	0	4.36704	4.14132	22.8858	10.9954	-4.61776	-47.6811	3.23744	-1.96537	14.0634		18.9966	-8.63616	-7.99322			65.0089	7.74336	-24.6616	53.4972	-14.4053	-22.3985	-4.64051	-3.87456	17.069	-4.43568	0	0	10.1235	5.30735	26.2306	8.67904	-5.58715	-52.0727	4.54652	-1.87995	13.7391		19.7977
																											64.0143	7.99214	-24.3237	48.3171	-13.5179	-23.7175	-4.73778	-4.24314	18.7212	-4.48658	0	0	9.66987	5.33599	26.189	8.71725	-5.53296	-51.9413	4.39265	-1.9417	13.9736		19.926
																											62.867	8.29318	-24.0171	43.048	-12.7078	-25.2421	-4.90861	-4.66259	20.5621	-4.5952	0	0	9.17881	5.36773	26.0373	8.75911	-5.51668	-51.7623	4.17828	-2.02342	14.2832		20.0341
																											61.6022	8.63735	-23.8609	37.7979	-12.0613	-26.7971	-5.1692	-5.11799	22.5105	-4.7744	0	0	8.64733	5.39943	25.7739	8.81087	-5.52969	-51.5305	3.90487	-2.12335	14.6607		20.115
																											60.2667	9.0115	-23.9575	32.7029	-11.6245	-28.202	-5.53443	-5.58719	24.4608	-5.03634	0	0	8.0802	5.42517	25.4191	8.88281	-5.55562	-51.2471	3.57165	-2.23661	15.0868		20.1656
																											58.9141	9.39992	-24.3813	27.9173	-11.404	-29.3121	-6.01205	-6.04776	26.3169	-5.38698	0	0	7.48746	5.43769	25.0036	8.98912	-5.57345	-50.9198	3.18537	-2.35838	15.5429		20.1858
																											57.5978	9.7856	-25.159	23.5965	-11.375	-30.053	-6.59818	-6.48236	28.0142	-5.82223	0	0	6.8831	5.42919	24.5608	9.14784	-5.55976	-50.5585	2.75591	-2.48443	16.013		20.1763
																											56.3631	10.1527	-26.2473	19.8763	-11.4943	-30.4399	-7.28735	-6.87983	29.52	-6.33717	0	0	6.28448	5.39141	24.1247	9.37954	-5.48999	-50.1693	2.28761	-2.60952	16.4772		20.1397
																											55.242	10.4893	-27.5282	16.8532	-11.7215	-30.5765	-8.09914	-7.23484	30.8271	-6.94875	0	0	5.71233	5.31566	23.7267	9.7069	-5.33892	-49.7544	1.77648	-2.72721	16.9118		20.0799
																											54.2497	10.7903	-28.8307	14.5705	-12.0306	-30.6187	-9.09562	-7.54411	31.9369	-7.70969	0	0	5.18988	5.19205	23.3903	10.1536	-5.08072	-49.3153	1.20902	-2.83207	17.2974		20.0007
																											53.3848	11.0595	-29.9638	13.016	-12.4048	-30.7142	-10.3655	-7.79736	32.8256	-8.69633	0	0	4.73972	5.0093	23.1259	10.7419	-4.69115	-48.8533	0.557233	-2.92148	17.6248		19.9043
																											52.6309	11.3101	-30.752	12.1303	-12.8211	-30.9382	-11.9739	-7.96678	33.41	-9.97295	0	0	4.38036	4.75559	22.9273	11.4889	-4.15058	-48.3678	-0.226644	-2.99574	17.8958		19.7899
[truncated: 98 more columns]
