# Supplementary material for: Identify the Alteration of Balance Control and Risk of Falling in Stroke Survivors During Obstacle Crossing Based on Kinematic Analysis
Source: Front Neurol. 2019 Jul 30;10:813. doi: 10.3389/fneur.2019.00813 (PMC6682676; doi:10.3389/fneur.2019.00813)
Supplement: Supplementary file 2 [file Data_Sheet_1.ZIP › Curve of Stroke and Control/normal/N7 curve.xlsx]

## Sheet: Sheet1
18																											19
liushihong:LHipAngles			liushihong:LKneeAngles			liushihong:LAnkleAngles			liushihong:LAbsAnkleAngle			liushihong:RHipAngles			liushihong:RKneeAngles			liushihong:RAnkleAngles				liushihong:RPelvisAngles					liushihong:LHipAngles			liushihong:LKneeAngles			liushihong:LAnkleAngles			liushihong:LAbsAnkleAngle			liushihong:RHipAngles			liushihong:RKneeAngles			liushihong:RAnkleAngles				liushihong:RPelvisAngles
X	Y	Z	X	Y	Z	X	Y	Z	X	Y	Z	X	Y	Z	X	Y	Z	X	Y	Z		X	Y	Z			X	Y	Z	X	Y	Z	X	Y	Z	X	Y	Z	X	Y	Z	X	Y	Z	X	Y	Z		X
deg	deg	deg	deg	deg	deg	deg	deg	deg	deg	deg	deg	deg	deg	deg	deg	deg	deg	deg	deg	deg		deg	deg	deg			deg	deg	deg	deg	deg	deg	deg	deg	deg	deg	deg	deg	deg	deg	deg	deg	deg	deg	deg	deg	deg		deg
28.8491	7.42034	-21.102	-1.19078	-0.833891	-6.04828	-0.792013	2.29193	-4.2975	-0.789786	0	0	-6.01189	-0.728527	-20.5142	8.7888	-0.716109	5.0329	19.2393	2.29227	-5.55331		10.4006	-5.30731	-3.60831			31.7861	5.77307	-17.2005	-0.226069	-0.837916	-7.85542	-1.47568	3.06555	-7.51726	-1.46299	0	0	-8.59727	-3.10658	-21.5423	11.6941	-1.71804	6.42478	15.5534	0.564924	-1.46059		11.626
28.1684	7.62846	-19.1603	-1.24216	-0.869484	-6.70355	-1.56202	2.56381	-5.43335	-1.555	0	0	-6.2237	-1.02205	-20.6335	9.66242	-1.03189	5.26369	18.8408	2.23286	-5.4133		10.4014	-5.36232	-3.71759			30.9576	5.96959	-18.1516	-0.0094278	-0.759439	-7.04449	-2.26022	3.06851	-7.52952	-2.24072	0	0	-8.87143	-3.69402	-21.7484	12.8051	-2.03637	6.35866	13.8018	0.27019	-0.759369		11.4572
27.4532	7.85499	-17.6629	-1.28902	-0.839483	-6.99259	-2.41899	2.77545	-6.31451	-2.4043	0	0	-6.38754	-1.36519	-20.7522	10.638	-1.38469	5.39891	18.1533	2.14849	-5.21436		10.384	-5.44715	-3.77491			30.1083	6.20805	-19.3106	0.195433	-0.654367	-6.01613	-3.06409	3.0672	-7.52411	-3.03768	0	0	-8.96415	-4.35347	-21.9487	14.1987	-2.42699	6.25768	11.7226	-0.0156608	-0.0790439		11.2731
26.7481	8.09807	-16.771	-1.26917	-0.755235	-6.82866	-3.24088	2.91913	-6.91102	-3.21731	0	0	-6.46442	-1.7602	-20.8892	11.7678	-1.78466	5.43145	17.1523	2.03179	-4.93896		10.3489	-5.56266	-3.77996			29.2313	6.51034	-20.2185	0.39878	-0.53172	-4.96101	-3.77375	3.10166	-7.66654	-3.73997	0	0	-8.82462	-5.08584	-22.162	15.9392	-2.8968	6.15017	9.30713	-0.275679	0.539824		11.0773
26.0769	8.35826	-16.458	-1.14538	-0.634718	-6.2722	-3.91288	3.00151	-7.25231	-3.88153	0	0	-6.40697	-2.20733	-21.0665	13.1135	-2.23839	5.37077	15.8156	1.87876	-4.57746		10.3001	-5.70287	-3.73446			28.3114	6.903	-20.4528	0.578054	-0.409278	-4.11116	-4.30254	3.19775	-8.06319	-4.25993	0	0	-8.40958	-5.89126	-22.4105	18.0814	-3.44938	6.07521	6.5908	-0.489208	1.04795		10.8728
25.4281	8.63752	-16.4921	-0.944564	-0.499488	-5.52133	-4.3692	3.04333	-7.42538	-4.33249	0	0	-6.16533	-2.70501	-21.3	14.7389	-2.74664	5.24343	14.1247	1.69302	-4.13813		10.2435	-5.855	-3.64348			27.3353	7.39971	-19.7801	0.693173	-0.30265	-3.63682	-4.61805	3.36511	-8.75211	-4.56416	0	0	-7.68822	-6.76574	-22.709	20.659	-4.08779	6.08552	3.67336	-0.629333	1.38131		10.6629
24.7656	8.93531	-16.5556	-0.746307	-0.366701	-4.81105	-4.60401	3.07005	-7.53589	-4.56417	0	0	-5.69323	-3.25121	-21.5914	16.7005	-3.30409	5.09201	12.0815	1.48933	-3.65577		10.1859	-6.00219	-3.51758			26.3076	7.9833	-18.2705	0.725132	-0.218007	-3.55283	-4.73601	3.59409	-9.69039	-4.66828	0	0	-6.64545	-7.69433	-23.0581	23.6749	-4.82	6.24591	0.72232	-0.663577	1.46276		10.4529
24.058	9.24284	-16.4268	-0.632353	-0.243395	-4.30586	-4.65716	3.09728	-7.64843	-4.61564	0	0	-4.95452	-3.84402	-21.9265	19.0385	-3.90125	4.97518	9.72855	1.29667	-3.19898		10.1337	-6.12741	-3.37394			25.26	8.60562	-16.2917	0.699778	-0.155228	-3.72002	-4.69438	3.85157	-10.7391	-4.61199	0	0	-5.28176	-8.64545	-23.4447	27.0965	-5.66517	6.62661	-2.05154	-0.559326	1.21477		10.2492
23.2993	9.54198	-16.0755	-0.644039	-0.130135	-4.06074	-4.5892	3.12336	-7.75617	-4.54712	0	0	-3.92812	-4.48036	-22.2801	21.7686	-4.52945	4.96338	7.16452	1.15589	-2.86493		10.0915	-6.21758	-3.23471			24.2434	9.2071	-14.3524	0.671461	-0.113452	-3.94003	-4.52985	4.08737	-11.6929	-4.43565	0	0	-3.60997	-9.56962	-23.8492	30.8569	-6.65526	7.28876	-4.44016	-0.291861	0.578338		10.0606
22.5097	9.81054	-15.6228	-0.774527	-0.0270757	-4.0485	-4.45848	3.13304	-7.79616	-4.41719	0	0	-2.61063	-5.15152	-22.6241	24.8778	-5.18688	5.13134	4.54791	1.11409	-2.7657		10.0615	-6.26553	-3.12254			23.3014	9.73762	-12.8665	0.679832	-0.0917017	-4.07167	-4.27407	4.25558	-12.3693	-4.17468	0	0	-1.65212	-10.4043	-24.2492	34.8613	-7.82629	8.26455	-6.28523	0.149286	-0.471633		9.89697
21.7205	10.0298	-15.225	-0.986395	0.0647794	-4.20004	-4.30648	3.11087	-7.70458	-4.26753	0	0	-1.01604	-5.83801	-22.9348	28.3245	-5.88347	5.54757	2.07986	1.21638	-3.0085		10.0438	-6.26961	-3.05555			22.4462	10.1647	-11.9896	0.717448	-0.0857679	-4.09458	-3.96087	4.33485	-12.6867	-3.86402	0	0	0.561045	-11.0849	-24.6218	39.0005	-9.19966	9.5407	-7.50563	0.759021	-1.92213		9.76791
20.9594	10.1885	-14.9801	-1.23244	0.144996	-4.43112	-4.1511	3.05449	-7.47155	-4.11579	0	0	0.827434	-6.50798	-23.1976	32.042	-6.64106	6.26178	-0.0366728	1.49742	-3.67492		10.0369	-6.23196	-3.04367			21.656	10.4723	-11.6289	0.734563	-0.0854934	-4.08926	-3.626	4.33012	-12.6678	-3.53762	0	0	2.98937	-11.5586	-24.9419	43.1676	-10.7615	11.05	-8.09927	1.51876	-3.7255		9.67914
20.2427	10.2838	-14.894	-1.47098	0.213815	-4.6629	-3.98788	2.97788	-7.15445	-3.95678	0	0	2.88163	-7.12197	-23.408	35.9454	-7.48544	7.2879	-1.6446	1.97311	-4.80038		10.0386	-6.15687	-3.08716			20.8942	10.6575	-11.5869	0.674107	-0.0765987	-4.1594	-3.29863	4.25962	-12.3854	-3.22178	0	0	5.58405	-11.7955	-25.1787	47.2739	-12.4504	12.6717	-8.12731	2.39769	-5.80153		9.63045
19.5747	10.3198	-14.9053	-1.67373	0.271327	-4.83879	-3.79875	2.90311	-6.84455	-3.77164	0	0	5.1026	-7.64288	-23.5667	39.9405	-8.4316	8.58953	-2.66214	2.63529	-6.36017		10.0469	-6.04997	-3.17753			20.1312	10.7278	-11.7078	0.506875	-0.0469923	-4.35473	-2.99328	4.14247	-11.9148	-2.92873	0	0	8.29047	-11.7926	-25.2959	51.2566	-14.161	14.2494	-7.69169	3.35352	-8.0403		9.61514
18.95	10.3062	-14.9343	-1.828	0.317847	-4.93272	-3.56512	2.84925	-6.62109	-3.54131	0	0	7.44457	-8.04696	-23.6738	43.9355	-9.46987	10.0767	-3.08746	3.45023	-8.26546		10.0589	-5.91791	-3.30019			19.3528	10.6985	-11.9314	0.242969	0.00788165	-4.6467	-2.70821	3.99321	-11.3128	-2.65555	0	0	11.0521	-11.5704	-25.2607	55.0792	-15.7671	15.6271	-6.90905	4.33695	-10.3159		9.62087
18.3582	10.2553	-14.9278	-1.93404	0.355457	-4.94686	-3.27853	2.82416	-6.51688	-3.25732	0	0	9.8639	-8.32969	-23.726	47.8519	-10.562	11.6183	-2.98633	4.36097	-10.371		10.0713	-5.76777	-3.43778			18.5542	10.5891	-12.2598	-0.0828592	0.0845128	-4.96706	-2.43259	3.82086	-10.6144	-2.39094	0	0	13.8153	-11.1654	-25.0581	58.7254	-17.1535	16.6896	-5.88341	5.30018	-12.5105		9.63153
17.7866	10.1793	-14.8778	-2.00043	0.3882	-4.90556	-2.94411	2.82183	-6.50723	-2.92513	0	0	12.3218	-8.50346	-23.7168	51.6289	-11.6497	13.0662	-2.47083	5.29388	-12.4962		10.079	-5.60557	-3.57358			17.733	10.4199	-12.7004	-0.434428	0.1744	-5.26679	-2.1572	3.62943	-9.83476	-2.12548	0	0	16.5354	-10.6213	-24.7011	62.1908	-18.2439	17.3847	-4.68896	6.20509	-14.5358		9.63055
17.2232	10.0871	-14.8129	-2.03848	0.420113	-4.84404	-2.57667	2.82667	-6.5273	-2.55995	0	0	14.7871	-8.58892	-23.6418	55.2254	-12.6724	14.2892	-1.67042	6.172	-14.4625		10.0765	-5.4344	-3.69425			16.8864	10.208	-13.2309	-0.789739	0.267522	-5.54375	-1.87983	3.4206	-8.97997	-1.85679	0	0	19.1837	-9.98193	-24.2307	65.4754	-19.0123	17.722	-3.37155	7.02703	-16.3411		9.60561
16.6586	9.98279	-14.7725	-2.05692	0.452873	-4.79129	-2.19255	2.82231	-6.5092	-2.1784	0	0	17.2373	-8.60583	-23.5057	58.6208	-13.5855	15.2074	-0.702317	6.93393	-16.1383		10.0588	-5.25302	-3.79075			16.0144	9.96508	-13.7935	-1.14208	0.3551	-5.82703	-1.60274	3.1978	-8.06339	-1.58689	0	0	21.7534	-9.28543	-23.7097	68.579	-19.4814	17.7547	-1.96169	7.75461	-17.9092		9.55292
16.0875	9.86448	-14.7835	-2.05904	0.485617	-4.75493	-1.8028	2.79967	-6.41515	-1.79151	0	0	19.659	-8.56759	-23.3276	61.8146	-14.3693	15.8106	0.348883	7.55057	-17.4724		10.0222	-5.0558	-3.85781			15.1253	9.69701	-14.3149	-1.49104	0.431331	-6.14431	-1.32697	2.96892	-7.11734	-1.31674	0	0	24.2587	-8.56161	-23.2109	71.5004	-19.7094	17.5583	-0.484563	8.38843	-19.251		9.47866
15.508	9.72614	-14.8514	-2.04263	0.516673	-4.71846	-1.41015	2.75973	-6.24914	-1.40176	0	0	22.0467	-8.48154	-23.1403	64.8217	-15.0294	16.1513	1.43657	8.03016	-18.4954		9.96548	-4.83489	-3.89213			14.2364	9.40531	-14.7361	-1.83186	0.493888	-6.50082	-1.04872	2.74463	-6.18636	-1.04261	0	0	26.7265	-7.83239	-22.8003	74.2388	-19.77	17.215	1.04073	8.94056	-20.4005		9.39519
14.9204	9.56107	-14.9584	-2.0045	0.545114	-4.65416	-1.0114	2.71144	-6.04832	-1.00576	0	0	24.4009	-8.35274	-22.9852	67.6655	-15.5898	16.3217	2.54526	8.41083	-19.298		9.88914	-4.58365	-3.89114			13.3691	9.0899	-15.0368	-2.15162	0.543524	-6.88164	-0.760666	2.53343	-5.30663	-0.757405	0	0	29.1838	-7.11363	-22.5208	76.7938	-19.7338	16.8057	2.60806	9.43383	-21.4117		9.31424
14.3254	9.36666	-15.0713	-1.94616	0.570574	-4.54445	-0.603714	2.66596	-5.85898	-0.60056	0	0	26.7283	-8.1882	-22.9019	70.3726	-16.0847	16.4276	3.68126	8.74727	-20.0002		9.79559	-4.30044	-3.8537			12.54	8.75028	-15.2332	-2.43356	0.583403	-7.26381	-0.455972	2.33932	-4.49575	-0.454569	0	0	31.6475	-6.41525	-22.3879	79.1656	-19.6573	16.406	4.22443	9.89803	-22.3495		9.2414
13.7235	9.1463	-15.1544	-1.87639	0.592265	-4.39543	-0.189448	2.6311	-5.71382	-0.188507	0	0	29.0408	-7.99715	-22.9152	72.9685	-16.5472	16.5644	4.86239	9.09606	-20.7209		9.68846	-3.98977	-3.7823			11.7544	8.38471	-15.3554	-2.66312	0.618075	-7.61982	-0.129382	2.16474	-3.7649	-0.129103	0	0	34.1215	-5.73998	-22.4015	81.3561	-19.5863	16.0801	5.89905	10.3634	-23.2758		9.17449
13.1146	8.9067	-15.1807	-1.80977	0.609054	-4.23552	0.223418	2.60894	-5.62149	0.222343	0	0	31.3524	-7.78718	-23.0302	75.4725	-17.0026	16.7965	6.10692	9.50274	-21.5518		9.57135	-3.65946	-3.68397			11.0045	7.98878	-15.4247	-2.8315	0.652175	-7.91627	0.22453	2.01438	-3.13437	0.224194	0	0	36.5992	-5.08361	-22.5658	83.3697	-19.5673	15.8773	7.63166	10.8549	-24.2389		9.10481
12.4963	8.6524	-15.1376	-1.76159	0.620945	-4.10023	0.625484	2.59693	-5.57143	0.622529	0	0	33.6746	-7.56036	-23.2438	77.8943	-17.4718	17.1455	7.42428	9.99265	-22.539		9.44637	-3.31578	-3.56788			10.2734	7.5563	-15.4448	-2.9368	0.689091	-8.11985	0.611214	1.89515	-2.63388	0.610568	0	0	39.0688	-4.43856	-22.9004	85.2145	-19.653	15.826	9.4106	11.3895	-25.2683		9.02051
11.8643	8.38176	-15.0302	-1.74167	0.630403	-4.01595	1.0104	2.58971	-5.5413	1.00568	0	0	36.0131	-7.31303	-23.561	80.2344	-17.9799	17.5916	8.80932	10.5679	-23.6784		9.31298	-2.9603	-3.44209			9.54152	7.08259	-15.4114	-2.98362	0.730175	-8.2086	1.03342	1.81268	-2.28743	1.0326	0	0	41.517	-3.79847	-23.4259	86.8994	-19.8889	15.9276	11.2179	11.9746	-26.3731		8.91057
11.2142	8.08697	-14.8821	-1.75181	0.642462	-3.99181	1.37623	2.58086	-5.50441	1.36988	0	0	38.3667	-7.03812	-23.9966	82.4842	-18.5545	18.0796	10.2415	11.2097	-24.9242		9.16872	-2.59015	-3.3123			8.79403	6.56856	-15.3259	-2.98301	0.77451	-8.1853	1.4882	1.76685	-2.09479	1.4872	0	0	43.9306	-3.16035	-24.1336	88.4286	-20.2874	16.1529	13.0325	12.6069	-27.5411		8.7686
10.5434	7.7577	-14.7269	-1.78738	0.663231	-4.0188	1.72513	2.56552	-5.44044	1.71735	0	0	40.7265	-6.72778	-24.5565	84.6277	-19.2081	18.5306	11.6895	11.885	-26.2054		9.01058	-2.20065	-3.18321			8.02327	6.02171	-15.1981	-2.95183	0.819371	-8.0811	1.96675	1.75109	-2.02858	1.96552	0	0	46.2955	-2.52336	-24.9694	89.795	-20.8144	16.4451	14.8289	13.2702	-28.7372		8.59411
9.85069	7.38551	-14.5916	-1.84193	0.697789	-4.07608	2.0621	2.5428	-5.34571	2.05313	0	0	43.0765	-6.37492	-25.2163	86.6408	-19.9196	18.8621	13.1189	12.5543	-27.445		8.83647	-1.78783	-3.05975			7.22767	5.45366	-15.0395	-2.90857	0.861234	-7.93892	2.45881	1.75663	-2.05184	2.45723	0	0	48.595	-1.888	-25.852	90.9774	-21.4041	16.7291	16.5756	13.9349	-29.9058		8.39118
9.13603	6.96648	-14.4879	-1.91035	0.748483	-4.14173	2.39342	2.51543	-5.23149	2.38345	0	0	45.3944	-5.97409	-25.9185	88.493	-20.6342	19.0159	14.4999	13.1822	-28.5802		8.64571	-1.34952	-2.94724			6.41003	4.87694	-14.8584	-2.86736	0.896875	-7.79272	2.95684	1.77633	-2.13465	2.95478	0	0	50.8092	-1.25756	-26.7049	91.9439	-21.9882	16.928	18.2357	14.5619	-30.9806		8.16617
8.39993	6.50241	-14.4116	-1.99056	0.81425	-4.20465	2.72466	2.48719	-5.11364	2.71381	0	0	47.6557	-5.52394	-26.5945	90.1514	-21.2875	18.9784	15.8111	13.7446	-29.5744		8.43904	-0.885837	-2.84957			5.57671	4.30461	-14.6625	-2.83561	0.923491	-7.66232	3.45591	1.80465	-2.25367	3.45324	0	0	52.9167	-0.640294	-27.4704	92.6578	-22.5126	16.9812	19.7712	15.1094	-31.8973		7.92641
7.64465	6.00059	-14.3478	-2.08201	0.890832	-4.26796	3.05997	2.46063	-5.00273	3.0483	0	0	49.839	-5.03017	-27.1933	91.585	-21.8332	18.7757	17.038	14.2297	-30.4145		8.21877	-0.399356	-2.76711			4.73663	3.75069	-14.4594	-2.8157	0.938305	-7.5579	3.95184	1.83659	-2.38787	3.9484	0	0	54.8966	-0.0486661	-28.1059	93.0836	-22.9386	16.8577	21.1468	15.5406	-32.6052		7.67982
6.87621	5.47307	-14.2819	-2.18193	0.971431	-4.34235	3.40274	2.43607	-4.90017	3.39028	0	0	51.9296	-4.50668	-27.6917	92.7696	-22.2541	18.4562	18.1705	14.633	-31.1008		7.98882	0.104424	-2.69574			3.899	3.22934	-14.2543	-2.80752	0.938549	-7.48199	4.44107	1.86831	-2.52114	4.43676	0	0	56.7297	0.5037	-28.5792	93.1931	-23.2408	16.5618	22.333	15.8307	-33.0742		7.43413
6.1056	4.93535	-14.209	-2.28162	1.04777	-4.43408	3.75683	2.41227	-4.80074	3.74363	0	0	53.9189	-3.97327	-28.0829	93.6884	-22.5512	18.0746	19.2006	14.955	-31.6408		7.75431	0.616995	-2.62785			3.0714	2.7514	-14.0483	-2.80944	0.922578	-7.42868	4.92144	1.8981	-2.64627	4.91618	0	0	58.3996	1.00571	-28.8729	92.9701	-23.4107	16.1318	23.3109	15.9715	-33.2999		7.19598
5.34734	4.40432	-14.1332	-2.36677	1.11122	-4.53797	4.12689	2.38816	-4.69996	4.11298	0	0	55.8018	-3.45141	-28.3623	94.3323	-22.7299	17.6839	20.123	15.1998	-32.0468		7.52068	1.12782	-2.55418			2.25877	2.32185	-13.8424	-2.81809	0.891127	-7.38379	5.39215	1.92597	-2.7633	5.38586	0	0	59.892	1.45121	-28.9886	92.4126	-23.4574	15.6337	24.0791	15.9743	-33.3045		6.96964
4.61586	3.89543	-14.0613	-2.42167	1.15414	-4.63935	4.51719	2.36409	-4.59934	4.50261	0	0	57.5742	-2.95959	-28.5226	94.6978	-22.7931	17.3291	20.9364	15.3741	-32.3333		7.29265	1.62634	-2.46643			1.46409	1.94034	-13.6407	-2.82831	0.847399	-7.32695	5.85317	1.95302	-2.87687	5.84577	0	0	61.1951	1.83921	-28.9426	91.5323	-23.402	15.1496	24.6527	15.8662	-33.1313		6.75742
3.92085	3.42012	-13.9939	-2.43606	1.17131	-4.72315	4.92955	2.34221	-4.50785	4.91426	0	0	59.2309	-2.50995	-28.5604	94.7858	-22.7462	17.0437	21.6426	15.4859	-32.5161		7.07358	2.104	-2.35949			0.689999	1.60416	-13.4503	-2.83429	0.796082	-7.23903	6.30448	1.98037	-2.99166	6.29585	0	0	62.3002	2.17144	-28.7607	90.351	-23.2714	14.7599	25.052	15.6799	-32.8311		6.56081
3.2643	2.98451	-13.9212	-2.40967	1.16105	-4.7816	5.36212	2.32597	-4.43992	5.34598	0	0	60.7657	-2.10681	-28.4837	94.6009	-22.6028	16.8468	22.2464	15.5443	-32.6111		6.86524	2.55531	-2.23252			-0.0595881	1.31107	-13.2759	-2.83142	0.742148	-7.11182	6.74577	2.00802	-3.10769	6.7358	0	0	63.2048	2.44891	-28.4757	88.8961	-23.096	14.5266	25.2892	15.4441	-32.4478		6.38201
2.64081	2.59035	-13.8254	-2.35244	1.1252	-4.81751	5.80972	2.31894	-4.4105	5.79246	0	0	62.1717	-1.74808	-28.3136	94.1504	-22.3868	16.7438	22.7525	15.5573	-32.6323		6.66816	2.9773	-2.08854			-0.778332	1.0606	-13.1193	-2.81604	0.689869	-6.95086	7.17772	2.03437	-3.21825	7.16634	0	0	63.9113	2.67019	-28.1242	87.1955	-22.9054	14.4829	25.3581	15.1761	-32.0076		6.22462
2.04163	2.23697	-13.6915	-2.2791	1.068	-4.84056	6.26607	2.32308	-4.42783	6.24729	0	0	63.4423	-1.42844	-28.0816	93.4435	-22.13	16.7279	23.1604	15.5298	-32.5876		6.48246	3.36841	-1.93269			-1.45717	0.853429	-12.9804	-2.78284	0.64197	-6.7679	7.6037	2.05743	-3.315	7.5909	0	0	64.4253	2.83196	-27.7407	85.271	-22.7237	14.6304	25.2271	14.8789	-31.5139		6.0933
1.45863	1.92248	-13.5157	-2.20257	0.994613	-4.86075	6.72674	2.33806	-4.49047	6.706	0	0	64.5711	-1.14196	-27.8233	92.4888	-21.8667	16.7805	23.4586	15.4599	-32.4736		6.30828	3.72779	-1.77064			-2.08613	0.68991	-12.8549	-2.7248	0.599012	-6.57466	8.02944	2.07686	-3.39647	8.01524	0	0	64.7534	2.93002	-27.3568	83.1356	-22.5664	14.9429	24.8361	14.5427	-30.948		5.99297
0.887183	1.64448	-13.3071	-2.12908	0.910155	-4.88332	7.19094	2.36158	-4.58886	7.16777	0	0	65.5508	-0.882864	-27.5679	91.2929	-21.6245	16.8769	23.6228	15.3388	-32.2754		6.14603	4.05496	-1.60782			-2.65772	0.569376	-12.7256	-2.63653	0.559378	-6.38185	8.46116	2.09519	-3.47335	8.44551	0	0	64.902	2.95902	-27.0014	80.7934	-22.4414	15.3765	24.0983	14.1474	-30.2731		5.92758
0.326144	1.40056	-13.0823	-2.05707	0.819289	-4.90771	7.66117	2.39069	-4.71054	7.63514	0	0	66.372	-0.64587	-27.3307	89.8601	-21.417	16.9954	23.6186	15.1545	-31.9719		5.9959	4.34935	-1.44875			-3.17	0.491016	-12.5593	-2.51733	0.51989	-6.19984	8.90356	2.11783	-3.56829	8.88616	0	0	64.8754	2.91214	-26.6992	78.2411	-22.3491	15.8805	22.9149	13.6673	-29.4389		5.89882
-0.223339	1.18884	-12.8569	-1.97874	0.726067	-4.92828	8.14151	2.42316	-4.84622	8.11221	0	0	67.0233	-0.42772	-27.1135	88.1938	-21.2438	17.123	23.404	14.8965	-31.5432		5.8573	4.60978	-1.29544			-3.62746	0.454586	-12.3173	-2.37042	0.477211	-6.03525	9.35894	2.15155	-3.70962	9.33915	0	0	64.6744	2.78266	-26.4669	75.4727	-22.281	16.4089	21.2093	13.0762	-28.3904		5.90491
-0.758707	1.00878	-12.6427	-1.88218	0.633791	-4.934	8.63605	2.45797	-4.99164	8.60304	0	0	67.4929	-0.229283	-26.9158	86.2995	-21.1003	17.2548	22.9307	14.5588	-30.9754		5.72879	4.83378	-1.14664			-4.03871	0.459226	-11.9759	-2.19977	0.429521	-5.88821	9.82668	2.20144	-3.91864	9.80348	0	0	64.2954	2.56805	-26.3078	72.4853	-22.2162	16.9268	18.9664	12.356	-27.0808		5.9412
-1.27707	0.862592	-12.4457	-1.7556	0.544619	-4.91037	9.14693	2.49594	-5.15018	9.10969	0	0	67.774	-0.0557582	-26.7423	84.1864	-20.985	17.3914	22.1494	14.1409	-30.2619		5.60894	5.01691	-0.999305			-4.4132	0.501428	-11.5402	-2.00704	0.377156	-5.75431	10.3029	2.2678	-4.1965	10.275	0	0	63.7313	2.27293	-26.2085	69.2851	-22.1175	17.4083	16.253	11.5042	-25.4867		6.00127
-1.77604	0.755845	-12.2646	-1.59152	0.459169	-4.84613	9.67221	2.53902	-5.32994	9.62999	0	0	67.8656	0.0857734	-26.601	81.8672	-20.8998	17.5372	21.0225	13.6467	-29.4028		5.49727	5.15285	-0.851191			-4.7584	0.574264	-11.0435	-1.78924	0.321261	-5.63	10.781	2.3445	-4.51743	10.7471	0	0	62.9724	1.90877	-26.1379	65.8885	-21.9299	17.8266	13.2051	10.5387	-23.6211		6.07787
-2.25459	0.69556	-12.0911	-1.38946	0.376624	-4.74047	10.2053	2.58899	-5.5383	10.1571	0	0	67.7708	0.18911	-26.4955	79.3558	-20.8414	17.6971	19.5422	13.0828	-28.4023		5.39447	5.23558	-0.701165			-5.07905	0.668137	-10.536	-1.53868	0.262145	-5.51392	11.2532	2.42055	-4.83532	11.2126	0	0	62.0071	1.49122	-26.0486	62.3236	-21.5846	18.1426	9.99517	9.49623	-21.5386		6.16359
-2.71237	0.685857	-11.9061	-1.15548	0.29517	-4.6066	10.7373	2.64664	-5.77854	10.6821	0	0	67.4946	0.248798	-26.4232	76.6681	-20.7962	17.8765	17.7429	12.459	-27.2703		5.30255	5.26313	-0.545975			-5.37845	0.772269	-10.0652	-1.24597	0.199353	-5.40103	11.7138	2.48507	-5.1048	11.6667	0	0	60.8259	1.03733	-25.8801	58.629	-21.0079	18.3007	6.79215	8.42756	-19.3331		6.25211
-3.14869	0.72503	-11.6752	-0.899828	0.212747	-4.46925	11.2599	2.71231	-6.05193	11.1964	0	0	67.0429	0.257645	-26.3805	73.8238	-20.7437	18.0805	15.6985	11.7885	-26.0241		5.22476	5.23969	-0.376662			-5.65855	0.876697	-9.66455	-0.902598	0.132542	-5.27706	12.1631	2.53174	-5.29957	12.1103	0	0	59.4243	0.562841	-25.5623	54.8497	-20.1336	18.2318	3.72964	7.38981	-17.1266		6.33977
-3.56211	0.805736	-11.3573	-0.633973	0.128515	-4.35729	11.7667	2.7859	-6.35794	11.6933	0	0	66.4235	0.207063	-26.3687	70.847	-20.6622	18.3099	13.5075	11.0858	-24.6858		5.16514	5.17437	-0.179793			-5.91779	0.974894	-9.34973	-0.501001	0.0608414	-5.12098	12.607	2.55947	-5.41523	12.5498	0	0	57.8058	0.078377	-25.0229	51.0293	-18.9167	17.8595	0.889023	6.43716	-15.049		6.42641
-3.9521	0.917637	-10.9302	-0.366403	0.0442924	-4.29006	12.2538	2.86572	-6.68943	12.1691	0	0	65.644	0.0921916	-26.3904	67.7612	-20.5316	18.5542	11.2719	10.3635	-23.276		5.1265	5.0773	0.0559344			-6.14911	1.06526	-9.12594	-0.0329307	-0.0186894	-4.91286	13.0525	2.56937	-5.45653	12.9923	0	0	55.9832	-0.413227	-24.2006	47.2003	-17.3471	17.1115	-1.70109	5.61246	-13.2137		6.51478
-4.3201	1.05025	-10.4135	-0.0990145	-0.0358269	-4.26623	12.7213	2.94726	-7.02762	12.6241	0	0	64.7082	-0.0822911	-26.4394	64.5855	-20.3275	18.7851	9.07976	9.63022	-21.8101		5.109	4.95646	0.332865			-6.34138	1.1501	-8.9928	0.508855	-0.111508	-4.64401	13.5023	2.56171	-5.42456	13.4407	0	0	53.9784	-0.915337	-23.0634	43.3769	-15.4598	15.9349	-4.05465	4.94078	-11.696		6.60953
-4.66818	1.19432	-9.86419	0.174373	-0.107923	-4.26429	13.1744	3.02416	-7.34605	13.0643	0	0	63.6154	-0.302125	-26.4947	61.3319	-20.0167	18.9578	6.99325	8.89256	-20.3013		5.11036	4.81727	0.644158			-6.48524	1.23354	-8.93781	1.12395	-0.223686	-4.32525	13.9523	2.53628	-5.31849	13.891	0	0	51.8237	-1.43295	-21.6249	39.5561	-13.3394	14.3144	-6.21187	4.42571	-10.5196		6.71644
-4.99621	1.34243	-9.34436	0.465922	-0.170894	-4.2553	13.6211	3.09103	-7.6226	13.4984	0	0	62.3639	-0.549919	-26.5198	58.0076	-19.5569	19.0135	5.04487	8.15748	-18.7648		5.12792	4.66358	0.98024			-6.57857	1.31963	-8.92736	1.79913	-0.358506	-3.98652	14.3912	2.49479	-5.14536	14.332	0	0	49.5624	-1.96948	-19.9565	35.7294	-11.1136	12.2885	-8.2197	4.04943	-9.65391		6.84173
-5.30106	1.489	-8.88936	0.789051	-0.227052	-4.21689	14.0694	3.14587	-7.84912	13.9349	0	0	60.9538	-0.812306	-26.4685	54.6184	-18.9023	18.8848	3.24003	7.43329	-17.2203		5.16023	4.49886	1.3356			-6.62761	1.41134	-8.91205	2.51035	-0.514065	-3.66798	14.8025	2.44113	-4.9213	14.7467	0	0	47.2463	-2.5255	-18.1858	31.9006	-8.9328	9.95457	-10.1124	3.77684	-9.0237		6.99095
-5.57819	1.63044	-8.49845	1.15419	-0.280902	-4.13946	14.525	3.19027	-8.03234	14.3794	0	0	59.3893	-1.08319	-26.2868	51.1721	-18.0082	18.4985	1.5648	6.73001	-15.6927		5.2072	4.32613	1.71125			-6.64377	1.5095	-8.84635	3.23113	-0.683778	-3.40736	15.1687	2.37919	-4.66249	15.1173	0	0	44.9299	-3.09793	-16.4775	28.0997	-6.93699	7.45752	-11.8998	3.56462	-8.53139		7.16751
-5.82442	1.76546	-8.14325	1.566	-0.336973	-4.02447	14.9896	3.22879	-8.19115	14.8332	0	0	57.6754	-1.36182	-25.9064	47.6774	-16.8324	17.7781	-0.00439034	6.0605	-14.2148		5.26916	4.14743	2.11252			-6.63995	1.61203	-8.70628	3.94021	-0.858854	-3.22884	15.4759	2.31106	-4.37753	15.4296	0	0	42.6615	-3.67823	-14.997	24.385	-5.22227	4.96607	-13.5674	3.37317	-8.08608		7.37166
-6.03856	1.89503	-7.78493	2.02386	-0.397734	-3.87819	15.4608	3.26769	-8.3514	15.2928	0	0	55.8158	-1.64842	-25.2398	44.1392	-15.3405	16.6515	-1.49217	5.44353	-12.8338		5.34651	3.96337	2.54532			-6.62918	1.71388	-8.49575	4.62412	-1.03029	-3.13577	15.7167	2.23722	-4.06849	15.6761	0	0	40.4766	-4.25186	-13.8741	20.8314	-3.82402	2.64933	-15.0865	3.17747	-7.62975		7.6002
-6.22025	2.02122	-7.39306	2.52421	-0.462858	-3.70767	15.9326	3.31225	-8.53478	15.7515	0	0	53.8128	-1.94094	-24.1918	40.5514	-13.5213	15.0662	-2.9179	4.90649	-11.618		5.43992	3.77341	3.01296			-6.62399	1.80875	-8.24476	5.27569	-1.19022	-3.10953	15.8907	2.15776	-3.73564	15.8561	0	0	38.3966	-4.79966	-13.1796	17.5155	-2.7228	0.660606	-16.4247	2.97162	-7.14861		7.84774
-6.36842	2.14566	-6.95804	3.06269	-0.530668	-3.52097	16.3967	3.36362	-8.746	16.2008	0	0	51.6716	-2.23528	-22.6897	36.8929	-11.4102	13.0076	-4.29188	4.48363	-10.6524		5.55051	3.57677	3.51536			-6.63565	1.89153	-7.9984	5.89109	-1.33316	-3.11722	16.0019	2.07308	-3.38064	15.9733	0	0	36.4334	-5.30212	-12.929	14.5047	-1.86761	-0.872765	-17.5519	2.76292	-6.65969		8.10848
-6.48046	2.26882	-6.49359	3.63543	-0.600741	-3.32885	16.8447	3.41724	-8.96616	16.6329	0	0	49.4079	-2.52899	-20.7242	33.1358	-9.10662	10.51	-5.61454	4.20672	-10.0164		5.68002	3.37338	4.04954			-6.67214	1.95963	-7.79702	6.46751	-1.45653	-3.12786	16.0551	1.98386	-3.00633	16.0324	0	0	34.5962	-5.74465	-13.1082	11.8526	-1.2008	-1.86507	-18.4439	2.55756	-6.17754		8.3782
-6.55312	2.3902	-6.02662	4.23882	-0.674757	-3.14342	17.2692	3.46497	-9.16195	17.0421	0	0	47.0563	-2.82454	-18.3819	29.2677	-6.77181	7.6575	-6.88054	4.09054	-9.74875		5.83046	3.1641	4.61041			-6.73571	2.01261	-7.65475	7.0027	-1.55975	-3.13006	16.0513	1.89081	-2.61565	16.0341	0	0	32.8973	-6.12125	-13.6993	9.59723	-0.673264	-2.29286	-19.0831	2.34816	-5.68495		8.65568
-6.58554	2.50885	-5.57917	4.86719	-0.754494	-2.97489	17.6634	3.50013	-9.30601	17.4234	0	0	44.6749	-3.12921	-15.8541	25.3195	-4.6008	4.57955	-8.08614	4.1201	-9.81688		6.00358	2.95045	5.19114			-6.82088	2.05085	-7.55226	7.49693	-1.64313	-3.13761	15.9846	1.79491	-2.21272	15.9724	0	0	31.3527	-6.43354	-14.6857	7.75741	-0.248211	-2.21189	-19.4565	2.11326	-5.13125		8.94303
-6.58066	2.62331	-5.16336	5.5128	-0.839995	-2.82734	18.0213	3.51982	-9.38661	17.7719	0	0	42.3411	-3.45071	-13.4167	21.3828	-2.77314	1.4473	-9.23517	4.24611	-10.107		6.20002	2.73434	5.78339			-6.91482	2.07533	-7.44736	7.9557	-1.70804	-3.17952	15.8442	1.69794	-1.8051	15.8361	0	0	29.9803	-6.68677	-16.0394	6.3292	0.0998356	-1.74888	-19.5477	1.82899	-4.45979		9.24472
-6.54371	2.73102	-4.79058	6.16819	-0.92973	-2.69772	18.3376	3.52285	-9.39904	18.0828	0	0	40.1367	-3.79142	-11.3646	17.598	-1.39651	-1.54158	-10.3389	4.39623	-10.452		6.41884	2.51788	6.37808			-6.99992	2.08706	-7.29385	8.39052	-1.75663	-3.28517	15.6182	1.60256	-1.40398	15.6134	0	0	28.7951	-6.88524	-17.7099	5.28506	0.387185	-1.06288	-19.3308	1.48459	-3.64452		9.56601
-6.48086	2.82813	-4.47733	6.82642	-1.02134	-2.58013	18.606	3.50682	-9.33339	18.3509	0	0	38.1244	-4.14668	-9.9139	14.1109	-0.472221	-4.1952	-11.4096	4.50155	-10.6935		6.65764	2.30312	6.96637			-7.05678	2.0851	-7.05664	8.81826	-1.78964	-3.47411	15.2943	1.51156	-1.02113	15.2918	0	0	27.8069	-7.03033	-19.6263	4.57839	0.623858	-0.292193	-18.7771	1.09098	-2.71084		9.91129
-6.39805	2.9109	-4.24579	7.48051	-1.11281	-2.47039	18.8187	3.46679	-9.16938	18.5694	0	0	36.3343	-4.50989	-9.14213	11.0293	0.0877542	-6.3597	-12.4495	4.51938	-10.7343		6.91331	2.09093	7.54063			-7.06655	2.0643	-6.72106	9.26071	-1.80405	-3.75117	14.8549	1.42678	-0.664403	14.8538	0	0	27.0144	-7.12084	-21.7017	4.15073	0.818076	0.48732	-17.8769	0.681805	-1.73855		10.282
-6.29979	2.97749	-4.12281	8.12365	-1.20426	-2.36715	18.9663	3.39587	-8.87844	18.7306	0	0	34.767	-4.8779	-8.99957	8.40749	0.409727	-7.93837	-13.4445	4.43786	-10.5475		7.18313	1.88009	8.09441			-7.01182	2.01396	-6.29681	9.74544	-1.79343	-4.10824	14.2759	1.34695	-0.328428	14.2757	0	0	26.399	-7.1532	-23.8277	3.93602	0.979569	1.25902	-16.6594	0.305388	-0.843127		10.6746
-6.18881	3.02811	-4.13404	8.7501	-1.29814	-2.26962	19.0414	3.28745	-8.43274	18.8277	0	0	33.4054	-5.25111	-9.35555	6.25297	0.610578	-8.89996	-14.3707	4.26705	-10.1552		7.46564	1.66786	8.62225			-6.87595	1.91918	-5.81901	10.3066	-1.75111	-4.52956	13.528	1.26521	0.0156128	13.528	0	0	25.9221	-7.12167	-25.8687	3.86173	1.11935	2.00923	-15.196	0.00438102	-0.126747		11.0802
-6.06815	3.06325	-4.28972	9.3539	-1.39634	-2.17458	19.0422	3.13924	-7.82175	18.8583	0	0	32.225	-5.62879	-10.0454	4.54045	0.770453	-9.27847	-15.2075	4.02635	-9.60065		7.7607	1.45168	9.11934			-6.64099	1.76561	-5.34434	10.9857	-1.67412	-4.99071	12.5775	1.16991	0.416734	12.5772	0	0	25.5332	-7.02204	-27.6745	3.85269	1.24723	2.66802	-13.5876	-0.207127	0.376671		11.4869
-5.94468	3.08184	-4.56839	9.92555	-1.49556	-2.07758	18.9748	2.95668	-7.06664	18.8252	0	0	31.202	-6.00503	-10.9108	3.22649	0.926282	-9.16043	-15.9445	3.73435	-8.92525		8.0688	1.2308	9.58162			-6.28469	1.54546	-4.94303	11.8308	-1.56661	-5.45345	11.3898	1.04849	0.927701	11.3883	0	0	25.1842	-6.85796	-29.1063	3.84138	1.37085	3.11817	-11.9438	-0.345257	0.705412		11.8842
-5.83036	3.08107	-4.91485	10.4504	-1.58518	-1.97777	18.8497	2.7527	-6.21994	18.7346	0	0	30.3168	-6.36848	-11.8299	2.2622	1.08137	-8.65877	-16.5773	3.40506	-8.16032		8.39018	1.0067	10.0064			-5.77866	1.26128	-4.68626	12.8945	-1.44273	-5.86376	9.93573	0.891878	1.58655	9.93189	0	0	24.8384	-6.64522	-30.0614	3.77874	1.49768	3.27424	-10.3547	-0.430479	0.90821		12.2671
-5.73939	3.0572	-5.26229	10.9122	-1.65102	-1.87881	18.6796	2.54323	-5.34751	18.5954	0	0	29.5555	-6.70518	-12.7352	1.60292	1.22199	-7.88448	-17.0954	3.04866	-7.32881		8.72386	0.782575	10.3931			-5.09014	0.924158	-4.63386	14.2294	-1.32917	-6.15451	8.19872	0.69799	2.40159	8.19147	0	0	24.4721	-6.40868	-30.491	3.63801	1.63728	3.14834	-8.8734	-0.461573	0.982198		12.6365
-5.68275	3.00632	-5.56104	11.3004	-1.68298	-1.78834	18.4779	2.34092	-4.50247	18.4188	0	0	28.9092	-7.00165	-13.6196	1.2131	1.3319	-6.92875	-17.4742	2.67331	-6.44943		9.06744	0.562939	10.7443			-4.18943	0.547742	-4.82248	15.884	-1.26581	-6.25086	6.18207	0.475457	3.33579	6.17155	0	0	24.0698	-6.17332	-30.413	3.41127	1.79999	2.84197	-7.52157	-0.415954	0.873647		12.9958
-5.66377	2.92557	-5.79285	11.614	-1.68121	-1.7185	18.255	2.15082	-3.70656	18.2155	0	0	28.372	-7.24751	-14.5247	1.06369	1.40029	-5.86324	-17.6733	2.28701	-5.54091		9.41749	0.352894	11.0659			-3.05917	0.142179	-5.25776	17.8956	-1.30305	-6.07713	3.92151	0.24677	4.29392	3.91049	0	0	23.623	-5.9546	-29.9204	3.10454	1.99147	2.47727	-6.30985	-0.276613	0.54205		13.3447
-5.67851	2.8142	-5.95471	11.8587	-1.65364	-1.68968	18.0121	1.97185	-2.9559	17.9873	0	0	27.939	-7.43665	-15.5147	1.12351	1.4236	-4.74887	-17.6426	1.90006	-4.62779		9.77124	0.157341	11.3673			-1.7012	-0.286739	-5.91333	20.2852	-1.49517	-5.56632	1.49941	0.0488937	5.12099	1.49342	0	0	23.1309	-5.75396	-29.1711	2.73486	2.20796	2.13008	-5.25134	-0.0591663	0.0245065		13.6775
-5.71935	2.67299	-6.03666	12.0397	-1.60847	-1.73054	17.7371	1.80153	-2.24057	17.7231	0	0	27.6037	-7.56623	-16.6496	1.35157	1.40413	-3.63565	-17.3363	1.52705	-3.74514		10.1278	-0.0190202	11.6593			-0.138119	-0.731989	-6.73435	23.0525	-1.88974	-4.67431	-0.952321	-0.0710142	5.62113	-0.947742	0	0	22.5997	-5.56156	-28.3494	2.32609	2.43767	1.80834	-4.35879	0.185392	-0.557564		13.9842
-5.77722	2.50265	-6.02016	12.1602	-1.54999	-1.87077	17.4048	1.63871	-1.55604	17.3982	0	0	27.3573	-7.63464	-17.9705	1.69755	1.34865	-2.55285	-16.7289	1.18708	-2.93896		10.488	-0.171229	11.9501			1.58836	-1.17812	-7.64179	26.1733	-2.51369	-3.39847	-3.27451	-0.0659193	5.5999	-3.25886	0	0	22.0398	-5.36414	-27.6153	1.90278	2.66728	1.47933	-3.63375	0.392725	-1.05094		14.2548
-5.84071	2.30225	-5.89796	12.2266	-1.48113	-2.13	16.9821	1.48227	-0.897907	16.9799	0	0	27.1879	-7.64022	-19.4955	2.11067	1.26732	-1.50362	-15.8303	0.900581	-2.25858		10.8538	-0.293778	12.2423			3.42019	-1.59917	-8.53074	29.5995	-3.3554	-1.7938	-5.32419	0.0981968	4.91511	-5.30455	0	0	21.4613	-5.15304	-27.0727	1.48689	2.88698	1.1186	-3.05943	0.513117	-1.33736		14.4825
-5.89458	2.06894	-5.68768	12.2549	-1.40665	-2.51057	16.4322	1.32935	-0.254321	16.432	0	0	27.0817	-7.58297	-21.2217	2.54993	1.17198	-0.480357	-14.692	0.679174	-1.73229		11.226	-0.38128	12.533			5.28737	-1.96362	-9.27197	33.2638	-4.34918	0.0244125	-7.01378	0.431745	3.51909	-7.00049	0	0	20.8721	-4.92835	-26.7708	1.0996	3.09127	0.746267	-2.60199	0.527456	-1.37147		14.6639
-5.92113	1.79924	-5.42214	12.2705	-1.33167	-2.99717	15.7177	1.17621	0.390235	15.7174	0	0	27.0212	-7.46759	-23.1157	2.98431	1.07457	0.499841	-13.3952	0.513704	-1.33876		11.604	-0.430275	12.8176			7.11589	-2.24178	-9.72341	37.0877	-5.37108	1.89501	-8.32557	0.91763	1.47824	-8.32278	0	0	20.2793	-4.69838	-26.7149	0.763402	3.27664	0.424322	-2.21743	0.445846	-1.17733		14.7994
-5.90269	1.49196	-5.13829	12.3032	-1.25958	-3.56128	14.8047	1.01881	1.05259	14.8022	0	0	26.9813	-7.30388	-25.084	3.38043	0.988297	1.3651	-12.0288	0.376436	-1.01219		11.9864	-0.441806	13.0914			8.83944	-2.41163	-9.75926	40.9921	-6.2582	3.64028	-9.30252	1.5147	-1.03436	-9.30099	0	0	19.6899	-4.47615	-26.8707	0.496617	3.43969	0.216202	-1.86347	0.294901	-0.818173		14.8929
-5.82186	1.15135	-4.87809	12.386	-1.19371	-4.16385	13.6702	0.852175	1.75351	13.6637	0	0	26.9275	-7.10406	-26.9603	3.69361	0.93076	2.00583	-10.6731	0.240629	-0.68902		12.3719	-0.423232	13.349			10.4121	-2.46232	-9.30776	44.9046	-6.85053	5.10369	-10.0255	2.16764	-3.77704	-10.0035	0	0	19.109	-4.27481	-27.1585	0.302209	3.57737	0.140578	-1.51128	0.104784	-0.365718		14.952
-5.6606	0.78772	-4.6921	12.5546	-1.14047	-4.7572	12.3081	0.670184	2.5184	12.2961	0	0	26.8223	-6.88043	-28.5449	3.87528	0.924376	2.33972	-9.38888	0.10038	-0.355235		12.7602	-0.387305	13.5841			11.8159	-2.39601	-8.37725	48.7645	-7.03809	6.18788	-10.5894	2.82052	-6.50178	-10.5206	0	0	18.5372	-4.10346	-27.4601	0.161405	3.68869	0.157332	-1.15046	-0.0974986	0.115744		14.9864
-5.4002	0.413918	-4.63171	12.8482	-1.11023	-5.28737	10.7261	0.468221	3.36614	10.7073	0	0	26.6343	-6.6442	-29.6727	3.88892	0.991351	2.37004	-8.21531	-0.0229909	-0.0615969		13.1509	-0.348215	13.7909			13.0611	-2.22712	-7.05725	52.5283	-6.79283	6.88089	-11.085	3.4285	-9.01237	-10.9465	0	0	17.9685	-3.96514	-27.6493	0.0385127	3.77609	0.193033	-0.78497	-0.289207	0.572022		15.0061
-5.02216	0.0402876	-4.73546	13.308	-1.1163	-5.69698	8.93943	0.246985	4.29302	8.91414	0	0	26.3463	-6.40438	-30.2671	3.72231	1.14473	2.19064	-7.17281	-0.0906633	0.0994746		13.5431	-0.316676	13.9664			14.1786	-1.97898	-5.49804	56.1746	-6.17523	7.25394	-11.5877	3.96246	-11.1884	-11.3645	0	0	17.3928	-3.85715	-27.6371	-0.103266	3.84435	0.183456	-0.423377	-0.452688	0.961056		15.0177
-4.51021	-0.328039	-5.01942	13.9754	-1.17396	-5.92927	6.97191	0.0149086	5.26283	6.94237	0	0	25.9602	-6.16712	-30.363	3.39366	1.38011	1.94056	-6.2679	-0.0699023	0.0500601		13.9335	-0.297166	14.1118			15.2088	-1.67811	-3.87423	59.7049	-5.31213	7.43074	-12.1518	4.40808	-12.9793	-11.8368	0	0	16.8011	-3.7736	-27.4035	-0.284251	3.89747	0.102313	-0.0704178	-0.578354	1.26004		15.0243
-3.85229	-0.688625	-5.47523	14.889	-1.30031	-5.93541	4.86468	-0.211633	6.20652	4.8361	0	0	25.4971	-5.93639	-30.0925	2.94866	1.67481	1.73817	-5.49707	0.042147	-0.216635		14.3174	-0.289227	14.2296			16.1911	-1.349	-2.3492	63.1375	-4.35786	7.54734	-12.8086	4.7628	-14.3863	-12.4005	0	0	16.1923	-3.70746	-26.9975	-0.500131	3.93579	-0.0392082	0.275138	-0.667771	1.47273		15.0257
-3.04262	-1.03654	-6.06989	16.0828	-1.51331	-5.68668	2.68676	-0.409618	7.02844	2.66655	0	0	24.9894	-5.71426	-29.6296	2.44422	1.99701	1.63229	-4.85054	0.213554	-0.624587		14.6895	-0.291143	14.3223			17.1579	-1.01111	-1.04999	66.4964	-3.45566	7.72086	-13.5577	5.03357	-15.4483	-13.0591	0	0	15.5747	-3.65146	-26.504	-0.72893	3.9564	-0.21224	0.61679	-0.731597	1.62453		15.0204
-2.08437	-1.36008	-6.74387	17.5828	-1.82717	-5.18497	0.540022	-0.551271	7.61469	0.53526	0	0	24.4664	-5.50098	-29.1237	1.92667	2.31873	1.59903	-4.31577	0.395241	-1.05693		15.0448	-0.30365	14.3893			18.1327	-0.677851	-0.0555738	69.7995	-2.7121	8.03098	-14.3458	5.23695	-16.2387	-13.7619	0	0	14.9609	-3.59881	-26.0058	-0.945602	3.95653	-0.390684	0.95519	-0.78408	1.74933		15.0078
-0.992435	-1.64058	-7.40735	19.4044	-2.2429	-4.46641	-1.44917	-0.606751	7.84386	-1.43561	0	0	23.9463	-5.29628	-28.6654	1.42152	2.62296	1.58505	-3.8787	0.545486	-1.41435		15.3787	-0.331359	14.427			19.1301	-0.356904	0.60433	73.0511	-2.18666	8.51358	-15.0444	5.40112	-16.872	-14.3826	0	0	14.3622	-3.54456	-25.5619	-1.13345	3.9367	-0.559371	1.28582	-0.8375	1.87634		14.9881
0.20555	-1.85694	-7.94164	21.5487	-2.73626	-3.59486	-3.15692	-0.548349	7.60262	-3.12914	0	0	23.4365	-5.10088	-28.2961	0.940908	2.90273	1.56006	-3.52133	0.644052	-1.64877		15.6881	-0.381153	14.4288			20.1566	-0.0510975	0.937753	76.2399	-1.89672	9.15799	-15.4543	5.56569	-17.5025	-14.7222	0	0	13.7835	-3.48687	-25.2017	-1.28798	3.9016	-0.710582	1.60094	-0.897962	2.02007		14.962
1.47236	-1.99276	-8.21524	24.0046	-3.25097	-2.64782	-4.49693	-0.35705	6.81049	-4.46513	0	0	22.9406	-4.91664	-28.0362	0.497375	3.15631	1.53547	-3.22023	0.689229	-1.7562		15.9706	-0.45875	14.3875			21.2109	0.239927	0.979821	79.3387	-1.82438	9.90567	-15.3336	5.77807	-18.3095	-14.5397	0	0	13.2219	-3.42667	-24.9272	-1.41532	3.85855	-0.836662	1.89352	-0.96333	2.17543		14.9298
2.76851	-2.04199	-8.11702	26.7529	-3.7049	-1.697	-5.44112	-0.0296406	5.44866	-5.41646	0	0	22.4629	-4.74507	-27.8992	0.1082	3.38336	1.53888	-2.95071	0.685812	-1.74808		16.2246	-0.565939	14.2979			22.2837	0.517287	0.783629	82.3084	-1.92494	10.66	-14.4195	6.08932	-19.4782	-13.5779	0	0	12.6674	-3.36589	-24.72	-1.52771	3.81473	-0.926856	2.16086	-1.02495	2.32185		14.8901
4.06064	-2.01131	-7.59493	29.769	-4.01082	-0.791062	-6.01644	0.417582	3.57847	-6.00466	0	0	22.0068	-4.58472	-27.8813	-0.212062	3.58319	1.57882	-2.69294	0.637478	-1.63314		16.4487	-0.699628	14.1584			23.361	0.782131	0.413502	85.1038	-2.13608	11.3114	-12.4171	6.55307	-21.1876	-11.5657	0	0	12.1072	-3.30667	-24.5523	-1.63801	3.77484	-0.974065	2.40553	-1.07413	2.43868		14.8402
5.32682	-1.9178	-6.67902	33.023	-4.10345	0.0545211	-6.28637	0.952598	1.33115	-6.28466	0	0	21.5707	-4.42988	-27.9472	-0.46075	3.75396	1.6341	-2.43391	0.54893	-1.42255		16.6418	-0.853305	13.9712			24.4269	1.03626	-0.0605863	87.681	-2.38823	11.7694	-8.96294	7.22448	-23.5914	-8.20844	0	0	11.5302	-3.25155	-24.3986	-1.75546	3.74051	-0.981614	2.63393	-1.10802	2.51919		14.7775
6.55721	-1.78318	-5.47473	36.4788	-3.96166	0.860629	-6.32968	1.53888	-1.1361	-6.32843	0	0	21.1479	-4.2715	-28.0323	-0.648261	3.8924	1.67152	-2.16409	0.431567	-1.14336		16.8029	-1.01942	13.7405			25.4679	1.28317	-0.569271	90.0027	-2.61503	11.9864	-3.59613	8.14898	-26.7572	-3.21064	0	0	10.9303	-3.20372	-24.2426	-1.88389	3.71143	-0.962434	2.85394	-1.13015	2.57174		14.7008
7.75223	-1.62749	-4.13402	40.0984	-3.61804	1.67775	-6.22076	2.14678	-3.68963	-6.20782	0	0	20.7287	-4.10017	-28.065	-0.790352	3.99449	1.66876	-1.87374	0.303961	-0.839733		16.9313	-1.19111	13.4723			26.4742	1.52813	-1.04941	92.0423	-2.76084	11.9654	4.19092	9.32615	-30.538	3.60877	0	0	10.307	-3.16635	-24.0781	-2.02166	3.68657	-0.931307	3.07419	-1.14638	2.61029		14.6103
8.91962	-1.46473	-2.8215	43.8474	-3.15438	2.56593	-6.01451	2.75735	-6.23924	-5.97875	0	0	20.3057	-3.90942	-27.9963	-0.897479	4.05666	1.62371	-1.55295	0.185249	-0.557224		17.0266	-1.36289	13.1742			27.4393	1.77766	-1.44232	93.784	-2.77878	11.7534	14.6885	10.6398	-34.4239	12.0731	0	0	9.66444	-3.14167	-23.9048	-2.16273	3.66501	-0.898326	3.30416	-1.16059	2.64403		14.5073
10.0703	-1.30157	-1.6839	47.6961	-2.68215	3.56383	-5.74415	3.35835	-8.72433	-5.67747	0	0	19.8769	-3.69774	-27.8167	-0.968368	4.07667	1.55322	-1.19357	0.0883462	-0.326594		17.0884	-1.53107	12.8542			28.3598	2.03858	-1.69744	95.2217	-2.63244	11.4205	27.4112	11.8039	-37.58	21.3982	0	0	9.00879	-3.13051	-23.7252	-2.29898	3.64625	-0.868694	3.55191	-1.17352	2.67474		14.3939
11.2143	-1.13858	-0.827099	51.6135	-2.31392	4.66735	-5.43099	3.93945	-11.0953	-5.32918	0	0	19.4462	-3.46835	-27.5523	-0.992502	4.05474	1.48409	-0.792184	0.017838	-0.158776		17.1174	-1.69384	12.52			29.2377	2.31697	-1.78679	96.3582	-2.30731	11.0394	40.7212	12.4788	-39.2913	30.3247	0	0	8.34754	-3.13232	-23.5415	-2.42215	3.62992	-0.845218	3.82038	-1.18413	2.69994		14.2725
12.3572	-0.972374	-0.29875	55.5603	-2.13169	5.82971	-5.09561	4.49119	-13.3105	-4.95838	0	0	19.0198	-3.22805	-27.2444	-0.95985	3.99524	1.43964	-0.353324	-0.0276782	-0.0504404		17.1165	-1.8512	12.1783			30.081	2.61752	-1.72106	97.2061	-1.82513	10.6757	52.5633	12.5566	-39.4833	37.7949	0	0	7.6878	-3.14538	-23.3545	-2.52604	3.61513	-0.830597	4.10528	-1.19117	2.71665		14.1455
13.4986	-0.797902	-0.0811636	59.4856	-2.16265	6.9773	-4.76297	5.00554	-15.3389	-4.59293	0	0	18.6017	-2.98529	-26.9293	-0.870659	3.90752	1.43064	0.110087	-0.0519117	0.0072394		17.0905	-2.00433	11.8352			30.9018	2.94327	-1.54113	97.7843	-1.23485	10.3848	61.7557	12.2229	-38.6525	43.4694	0	0	7.03566	-3.16691	-23.1639	-2.60755	3.59996	-0.828469	4.39684	-1.19382	2.72294		14.0153
14.6318	-0.610189	-0.101672	63.3299	-2.37355	8.02824	-4.46236	5.47486	-17.155	-4.26345	0	0	18.1893	-2.74799	-26.6254	-0.739008	3.80396	1.45812	0.582047	-0.0574531	0.0204288		17.0457	-2.15478	11.4968			31.7109	3.29508	-1.29326	98.1109	-0.589303	10.2013	68.2302	11.7276	-37.3813	47.5564	0	0	6.39505	-3.19264	-22.9709	-2.66706	3.58179	-0.841806	4.68439	-1.19153	2.71749		13.8836
15.7463	-0.404866	-0.262045	67.0334	-2.69048	8.90982	-4.22405	5.89026	-18.7327	-3.99992	0	0	17.7713	-2.52209	-26.3327	-0.590423	3.69705	1.51988	1.04964	-0.044115	-0.0113182		16.9874	-2.30442	11.1689			32.5139	3.67176	-1.00974	98.1971	0.0737304	10.1311	72.4301	11.2284	-36.0527	50.4222	0	0	5.76717	-3.2176	-22.7798	-2.70799	3.55808	-0.871552	4.95992	-1.1842	2.7001		13.7514
16.8314	-0.178334	-0.472199	70.5453	-3.03169	9.57255	-4.07123	6.24203	-20.0454	-3.82422	0	0	17.3303	-2.31143	-26.0399	-0.456177	3.59796	1.61056	1.50349	-0.0106441	-0.0909844		16.9187	-2.45531	10.857			33.311	4.07085	-0.708588	98.0445	0.731863	10.1502	74.836	10.79	-34.8459	52.3837	0	0	5.1505	-3.23701	-22.5962	-2.73571	3.52692	-0.913802	5.21945	-1.17123	2.66931		13.6193
17.8784	0.0717253	-0.67062	73.8289	-3.33328	9.99844	-4.00676	6.52288	-21.0775	-3.73829	0	0	16.8485	-2.11887	-25.7396	-0.365204	3.5165	1.71783	1.93413	0.0401941	-0.211987		16.8402	-2.60933	10.5651			34.0996	4.48983	-0.4037	97.6479	1.36839	10.2132	75.8103	10.427	-33.818	53.6548	0	0	4.54205	-3.24742	-22.4246	-2.7557	3.48735	-0.960625	5.46214	-1.15159	2.62267		13.4877
18.8828	0.346085	-0.828124	76.8613	-3.55901	10.201	-4.00457	6.73138	-21.8343	-3.71688	0	0	16.3134	-1.94743	-25.4391	-0.33703	3.46045	1.81949	2.33043	0.0971199	-0.347476		16.7511	-2.768	10.2952			34.8758	4.92708	-0.106113	96.9986	1.96989	10.2686	75.596	10.1337	-32.9681	54.3509	0	0	3.93994	-3.24703	-22.2689	-2.77176	3.43919	-1.00534	5.68853	-1.12577	2.56134		13.3575
19.8442	0.644107	-0.940454	79.6316	-3.6976	10.2176	-4.01513	6.87321	-22.3445	-3.71321	0	0	15.7214	-1.79992	-25.1564	-0.380233	3.4343	1.88114	2.68107	0.140408	-0.450503		16.6504	-2.93214	10.0465			35.6345	5.38245	0.180933	96.0869	2.53051	10.2746	74.354	9.89781	-32.2719	54.5078	0	0	3.34389	-3.23591	-22.1322	-2.78653	3.38302	-1.04895	5.89892	-1.09731	2.49376		13.2303
20.7671	0.964246	-1.01815	82.137	-3.75534	10.097	-3.98227	6.95982	-22.6541	-3.67458	0	0	15.0762	-1.67768	-24.9083	-0.494262	3.43862	1.86378	2.9782	0.149147	-0.471302		16.5378	-3.10153	9.81649			36.366	5.85646	0.465603	94.9024	3.05617	10.2061	72.1953	9.70558	-31.6963	54.1051	0	0	2.7542	-3.216	-22.0166	-2.8019	3.32023	-1.09904	6.09312	-1.07181	2.43317		13.1075
21.6598	1.30446	-1.07486	84.3796	-3.74539	9.88827	-3.85727	7.00623	-22.8195	-3.55496	0	0	14.3872	-1.57936	-24.6996	-0.669747	3.47021	1.7509	3.22383	0.115335	-0.390828		16.4145	-3.27465	9.60156			37.054	6.34905	0.767366	93.4327	3.56523	10.0547	69.2027	9.54365	-31.2055	53.0904	0	0	2.17036	-3.19104	-21.9224	-2.81815	3.25306	-1.16098	6.27168	-1.05318	2.38893		12.9894
22.5326	1.66344	-1.11683	86.3634	-3.67765	9.63529	-3.60165	7.02919	-22.9011	-3.31743	0	0	13.6684	-1.50151	-24.522	-0.888105	3.52239	1.56793	3.43381	0.0513089	-0.238442		16.2832	-3.44923	9.39827			37.6782	6.85874	1.10793	91.6662	4.07832	9.82934	65.4501	9.40076	-30.7681	51.4045	0	0	1.59229	-3.16582	-21.8506	-2.8315	3.18403	-1.2323	6.43702	-1.04235	2.3632		12.8753
23.3961	2.04175	-1.13648	88.0931	-3.5522	9.37785	-3.18416	7.04545	-22.9588	-2.9317	0	0	12.9356	-1.4401	-24.3585	-1.12607	3.58575	1.36229	3.63269	-0.0198794	-0.0690028		16.1478	-3.62318	9.20438			38.2207	7.38209	1.49789	89.597	4.60314	9.55165	61.0147	9.26923	-30.3617	49.0057	0	0	1.02198	-3.14452	-21.8028	-2.834	3.11511	-1.30481	6.59297	-1.03843	2.35388		12.7644
24.2599	2.44233	-1.115	89.5748	-3.36105	9.15468	-2.58152	7.06993	-23.0457	-2.37537	0	0	12.2039	-1.392	-24.1906	-1.36253	3.64943	1.17003	3.84474	-0.0794642	0.0728189		16.0123	-3.79549	9.01957			38.671	7.9134	1.92597	87.2287	5.12318	9.24666	55.9845	9.14485	-29.9741	45.8916	0	0	0.463573	-3.12925	-21.7775	-2.8159	3.04684	-1.37001	6.74483	-1.03988	2.35731		12.6564
25.1326	2.86997	-1.03009	90.8162	-3.09401	9.00344	-1.78616	7.11388	-23.2013	-1.64166	0	0	11.4845	-1.35588	-24.0026	-1.58276	3.70309	1.00612	4.0889	-0.117606	0.163603		15.8798	-3.96663	8.84557			39.0265	8.44459	2.35765	84.5745	5.59744	8.93456	50.4652	9.02563	-29.5997	42.1126	0	0	-0.0780638	-3.11965	-21.7657	-2.76893	2.97826	-1.42146	6.89914	-1.04393	2.36695		12.5519
26.0222	3.33	-0.866065	91.8265	-2.74681	8.95458	-0.812858	7.18327	-23.4463	-0.745739	0	0	10.7841	-1.33228	-23.7847	-1.77864	3.739	0.870574	4.37659	-0.131228	0.196024		15.7518	-4.13831	8.68571			39.2897	8.96559	2.74786	81.6555	5.97437	8.6297	44.5905	8.91094	-29.2367	37.7779	0	0	-0.59756	-3.11335	-21.7545	-2.68688	2.90746	-1.45319	7.06285	-1.04649	2.37302		12.4524
26.9369	3.82653	-0.621035	92.6138	-2.32693	9.01804	0.302072	7.2772	-23.7765	0.276434	0	0	10.1066	-1.32313	-23.5359	-1.94589	3.75354	0.755719	4.71123	-0.121597	0.1731		15.6297	-4.3124	8.54411			39.4645	9.46513	3.05701	78.4982	6.20878	8.34496	38.5314	8.80224	-28.8902	33.0531	0	0	-1.08899	-3.10687	-21.7372	-2.56428	2.83286	-1.45733	7.24169	-1.04425	2.36771		12.3601
27.8843	4.36015	-0.307142	93.1819	-1.85306	9.17334	1.50755	7.38777	-24.1629	1.37544	0	0	9.45523	-1.33024	-23.2645	-2.08064	3.74759	0.652754	5.0897	-0.0926104	0.104109		15.5146	-4.48955	8.42452			39.5536	9.93147	3.2601	75.1325	6.27278	8.09747	32.4989	8.70537	-28.5794	28.1524	0	0	-1.54668	-3.09622	-21.7188	-2.39582	2.75392	-1.42436	7.43911	-1.03653	2.34936		12.2774
28.8683	4.92649	0.0544649	93.5288	-1.34979	9.37479	2.74766	7.50296	-24.5628	2.49885	0	0	8.83234	-1.35376	-22.9866	-2.17809	3.72553	0.558296	5.5049	-0.0490972	0.000540275		15.4067	-4.66823	8.32924			39.5576	10.3539	3.34518	71.5905	6.15762	7.90922	26.7313	8.63222	-28.3434	23.3211	0	0	-1.96798	-3.07792	-21.7072	-2.1791	2.67082	-1.34776	7.65649	-1.02455	2.32091		12.2054
29.8861	5.51652	0.444067	93.6461	-0.837768	9.56757	3.97145	7.6111	-24.936	3.60072	0	0	8.23803	-1.3915	-22.7203	-2.23407	3.69315	0.477135	5.94778	0.00517428	-0.128635		15.3051	-4.84517	8.25863			39.4764	10.7238	3.30594	67.9034	5.86906	7.79317	21.4648	8.5969	-28.2291	18.8086	0	0	-2.35389	-3.0499	-21.7041	-1.91569	2.58358	-1.22635	7.89457	-1.00983	2.28592		12.1442
30.9258	6.11802	0.858122	93.5185	-0.320295	9.70118	5.13896	7.70402	-25.2547	4.64664	0	0	7.66903	-1.43835	-22.4759	-2.24871	3.65532	0.418824	6.40813	0.0693206	-0.281311		15.2067	-5.01599	8.21101			39.3122	11.0363	3.13031	64.1003	5.41725	7.7348	16.8994	8.60738	-28.263	14.835	0	0	-2.70652	-3.01233	-21.707	-1.60859	2.49176	-1.06176	8.15477	-0.993644	2.24746		12.0931
31.9672	6.71718	1.31796	93.124	0.224038	9.73768	6.2234	7.77835	-25.5085	5.6147	0	0	7.11876	-1.48634	-22.2492	-2.22872	3.61458	0.391098	6.87551	0.145709	-0.463119		15.1082	-5.17577	8.1826			39.0724	11.2898	2.79922	60.2048	4.81428	7.68635	13.1701	8.65877	-28.4292	11.5584	0	0	-3.02604	-2.96725	-21.7156	-1.25895	2.39462	-0.853239	8.4397	-0.976621	2.20701		12.0524
32.9853	7.3005	1.86008	92.4368	0.831319	9.65575	7.2097	7.8362	-25.7052	6.49297	0	0	6.57912	-1.52639	-22.0252	-2.18571	3.57138	0.39528	7.34059	0.237362	-0.681246		15.007	-5.31994	8.16763			38.7677	11.4858	2.294	56.2315	4.07881	7.57335	10.3293	8.7308	-28.6612	9.05226	0	0	-3.31121	-2.91707	-21.7311	-0.867327	2.29159	-0.597671	8.7512	-0.957102	2.16063		12.0231
33.9572	7.85709	2.51174	91.4332	1.52828	9.45028	8.08976	7.8847	-25.8696	7.27445	0	0	6.04318	-1.55125	-21.7893	-2.13131	3.52538	0.426657	7.79647	0.344869	-0.937075		14.902	-5.44555	8.15912			38.4082	11.6279	1.60814	52.1829	3.24349	7.30595	8.33976	8.78926	-28.8487	7.29873	0	0	-3.56151	-2.86312	-21.7518	-0.436559	2.18244	-0.295518	9.08844	-0.931454	2.09967		12.0067
34.8662	8.38124	3.27112	90.0966	2.31289	9.13074	8.85642	7.93451	-26.0379	7.95137	0	0	5.50657	-1.55864	-21.5341	-2.07362	3.47674	0.477618	8.23925	0.465548	-1.2242		14.7936	-5.55304	8.15023			38.0003	11.7198	0.751431	48.0506	2.35482	6.79215	7.08268	8.79071	-28.8533	6.19973	0	0	-3.77885	-2.80533	-21.7708	0.0271363	2.06739	0.0425022	9.44744	-0.897088	2.01799		12.0037
35.7034	8.87283	4.10509	88.4213	3.15093	8.72115	9.49975	7.99743	-26.2499	8.51238	0	0	4.96835	-1.55184	-21.2625	-2.01547	3.42642	0.541582	8.66787	0.594553	-1.53106		14.6828	-5.64629	8.13547			37.5461	11.7652	-0.25395	43.8239	1.46562	5.96169	6.38093	8.69267	-28.5385	5.60297	0	0	-3.96757	-2.74224	-21.7796	0.515768	1.94656	0.397393	9.82243	-0.854699	1.91723		12.0138
36.4656	9.33548	4.95922	86.414	3.98447	8.26002	10.0077	8.08359	-26.5389	8.944	0	0	4.43055	-1.53809	-20.9854	-1.95439	3.37586	0.615666	9.08377	0.726411	-1.84461		14.5714	-5.73139	8.11145			37.047	11.7665	-1.38705	39.5016	0.622568	4.8015	6.03597	8.46722	-27.8071	5.33679	0	0	-4.13387	-2.67132	-21.77	1.01982	1.8194	0.749387	10.2064	-0.80698	1.80378		12.0362
37.1532	9.77341	5.77076	84.0935	4.74441	7.79604	10.3688	8.19886	-26.9231	9.23449	0	0	3.8973	-1.52538	-20.7192	-1.8838	3.32612	0.702546	9.49042	0.85683	-2.15461		14.4606	-5.81447	8.07706			36.5069	11.7255	-2.64551	35.1033	-0.143819	3.38352	5.86711	8.1107	-26.6295	5.24291	0	0	-4.28533	-2.58969	-21.7364	1.5288	1.68489	1.08538	10.5926	-0.756675	1.68417		12.0698
37.7666	10.1883	6.48115	81.4877	5.36502	7.37937	10.5751	8.34355	-27.4015	9.37719	0	0	3.37353	-1.51929	-20.4804	-1.79553	3.27685	0.809073	9.89243	0.983578	-2.45576		14.3518	-5.89996	8.03319			35.9366	11.6438	-4.0625	30.6721	-0.822205	1.85736	5.73756	7.64042	-25.0367	5.19687	0	0	-4.42982	-2.49574	-21.6788	2.03286	1.54285	1.40033	10.9754	-0.706447	1.56472		12.1135
38.3049	10.5774	7.04674	78.6289	5.79788	7.05247	10.6265	8.51297	-27.9564	9.37451	0	0	2.8638	-1.52112	-20.2811	-1.683	3.22556	0.940202	10.2938	1.10527	-2.74476		14.2459	-5.98968	7.98208			35.354	11.5236	-5.70644	26.2691	-1.40978	0.409516	5.56193	7.08208	-23.0888	5.11517	0	0	-4.57419	-2.39108	-21.6062	2.52552	1.39501	1.69539	11.3501	-0.66037	1.45513		12.166
38.7653	10.9337	7.44235	75.5506	6.01849	6.84289	10.5365	8.69917	-28.5595	9.24241	0	0	2.37197	-1.52801	-20.1261	-1.54298	3.16791	1.09459	10.697	1.22029	-3.01777		14.1446	-6.08286	7.92617			34.7832	11.3674	-7.66358	21.966	-1.89649	-0.789622	5.29795	6.45714	-20.8372	4.95054	0	0	-4.72331	-2.28056	-21.5341	3.00464	1.24469	1.97538	11.7112	-0.62384	1.36824		12.2258
39.1457	11.2474	7.6537	72.2858	6.02148	6.75872	10.3349	8.89246	-29.178	9.01173	0	0	1.90204	-1.53501	-20.0112	-1.37465	3.09911	1.26739	11.1035	1.32796	-3.2732		14.05	-6.17718	7.86626			34.2469	11.1766	-9.99731	17.8348	-2.25087	-1.63191	4.93218	5.77915	-18.3136	4.6818	0	0	-4.88035	-2.17044	-21.4781	3.47182	1.09477	2.24767	12.0534	-0.601537	1.31519		12.2907
39.4473	11.5089	7.6667	68.8656	5.81084	6.78593	10.0615	9.08152	-29.7756	8.72201	0	0	1.45852	-1.53717	-19.9239	-1.17823	3.01552	1.45314	11.5141	1.42931	-3.51351		13.9652	-6.2695	7.80052			33.7596	10.9529	-12.7071	13.9413	-2.42371	-2.09733	4.46876	5.05729	-15.5408	4.30506	0	0	-5.04716	-2.06662	-21.4481	3.93086	0.94603	2.52272	12.3724	-0.595011	1.29966		12.3587
39.6744	11.7105	7.46377	65.3181	5.39485	6.88862	9.75368	9.25298	-30.3112	8.40988	0	0	1.04493	-1.53014	-19.8489	-0.954901	2.91572	1.645	11.9284	1.52558	-3.74167		13.8925	-6.35613	7.72543			33.3243	10.7005	-15.7065	10.3436	-2.36952	-2.25244	3.92501	4.30263	-12.5578	3.83097	0	0	-5.22445	-1.9744	-21.4472	4.38636	0.79692	2.81248	12.6652	-0.602313	1.31703		12.4279
39.8314	11.8479	7.03183	61.6647	4.79041	7.01218	9.43503	9.39174	-30.7403	8.09969	0	0	0.66202	-1.50988	-19.7747	-0.706712	2.8006	1.83534	12.345	1.61653	-3.95706		13.8328	-6.43266	7.63785			32.9364	10.4287	-18.838	7.09701	-2.07534	-2.21557	3.3317	3.53282	-9.43983	3.28654	0	0	-5.41174	-1.89857	-21.4732	4.84239	0.645225	3.12736	12.9288	-0.618914	1.35652		12.4976
39.9206	11.9211	6.37315	57.9175	4.03002	7.08601	9.11242	9.48184	-31.0168	7.80069	0	0	0.307695	-1.4728	-19.6982	-0.436295	2.67282	2.01646	12.762	1.69975	-4.15406		13.7848	-6.49433	7.53614			32.5908	10.1512	-21.9052	4.25779	-1.57729	-2.1079	2.73221	2.7756	-6.31514	2.71562	0	0	-5.60693	-1.84306	-21.5198	5.30138	0.489938	3.47022	13.1571	-0.639849	1.40632		12.569
39.942	11.9338	5.51088	54.0782	3.16356	7.02532	8.7787	9.50659	-31.0925	7.50961	0	0	-0.0213799	-1.41662	-19.6212	-0.146652	2.53588	2.18042	13.1779	1.77151	-4.32386		13.7471	-6.53692	7.41986			32.2854	9.88373	-24.7009	1.87701	-0.958495	-2.01734	2.17473	2.06966	-3.3663	2.17098	0	0	-5.80634	-1.80978	-21.5783	5.76374	0.331869	3.83436	13.3384	-0.661719	1.45834		12.6446
39.8951	11.8937	4.48606	50.1417	2.25159	6.73977	8.41905	9.44952	-30.9178	7.21585	0	0	-0.327881	-1.34092	-19.5478	0.160101	2.39326	2.3239	13.5925	1.82926	-4.46043		13.719	-6.55765	7.28919			32.0206	9.64007	-27.0364	-0.00790981	-0.331332	-1.98968	1.6993	1.45934	-0.801409	1.69913	0	0	-6.0053	-1.79798	-21.6397	6.22889	0.17255	4.20478	13.4555	-0.684332	1.51212		12.7279
39.7787	11.8101	3.34768	46.1037	1.3531	6.15428	8.01935	9.29774	-30.45	6.90742	0	0	-0.613525	-1.24675	-19.4845	0.484382	2.24741	2.45623	14.0075	1.87446	-4.56728		13.7003	-6.5553	7.14438			31.7958	9.42963	-28.7597	-1.38326	0.190453	-2.04557	1.32299	0.985282	1.19365	1.3227	0	0	-6.1991	-1.8047	-21.6961	6.69714	0.0129067	4.56324	13.4902	-0.709882	1.57289		12.8212
39.5936	11.6916	2.13759	41.9703	0.512852	5.23589	7.57369	9.04603	-29.6639	6.57639	0	0	-0.879351	-1.13533	-19.4385	0.828978	2.09853	2.59948	14.4256	1.91298	-4.65832		13.6908	-6.53006	6.98523			31.601	9.2583	-29.7621	-2.27075	0.521388	-2.20316	1.02991	0.675831	2.49468	1.02893	0	0	-6.38468	-1.82686	-21.7406	7.17198	-0.147385	4.89369	13.4294	-0.74137	1.64777		12.9247
39.3449	11.5442	0.870425	37.7659	-0.248583	4.01369	7.08781	8.69713	-28.5529	6.22212	0	0	-1.1263	-1.00742	-19.4125	1.19726	1.94433	2.77665	14.8472	1.9519	-4.75028		13.6897	-6.48326	6.81028			31.4069	9.1318	-29.9756	-2.73858	0.627807	-2.48838	0.77114	0.543086	3.05205	0.770046	0	0	-6.56275	-1.86422	-21.764	7.65983	-0.309136	5.18335	13.2674	-0.780657	1.74119		13.0343
39.046	11.3701	-0.483475	33.5382	-0.935935	2.58211	6.57648	8.25762	-27.1179	5.85085	0	0	-1.35565	-0.863972	-19.4025	1.59155	1.78154	2.99836	15.2684	1.99566	-4.85365		13.6947	-6.41726	6.61634			31.1642	9.05604	-29.3895	-2.89934	0.537655	-2.92871	0.476483	0.58014	2.89652	0.475874	0	0	-6.73889	-1.92129	-21.7504	8.16774	-0.472774	5.42153	13.0009	-0.827036	1.85146		13.1417
38.7192	11.1677	-2.00003	29.3536	-1.5674	1.08634	6.05775	7.73352	-25.3556	5.47232	0	0	-1.56998	-0.707021	-19.3988	2.01232	1.6084	3.2583	15.6806	2.04455	-4.96909		13.7027	-6.33522	6.39892			30.815	9.03332	-28.078	-2.89117	0.328921	-3.53459	0.0723417	0.75985	2.14164	0.0722912	0	0	-6.92103	-2.00619	-21.6798	8.70255	-0.639446	5.60056	12.6231	-0.877304	1.97097		13.2361
38.3905	10.9325	-3.78399	25.2871	-2.15436	-0.303532	5.54871	7.1296	-23.2569	5.0966	0	0	-1.77463	-0.540141	-19.3909	2.45738	1.42622	3.53791	16.072	2.09499	-5.08815		13.7086	-6.24089	6.15307
38.0833	10.6581	-5.93687	21.4098	-2.6837	-1.42198	5.06484	6.45221	-20.8191	4.73336	0	0	-1.97796	-0.368739	-19.3734	2.92181	1.23909	3.81529	16.4287	2.14058	-5.1957		13.7066	-6.13861	5.87392
37.8113	10.3377	-8.52114	17.7803	-3.11306	-2.13903	4.62036	5.71226	-18.0602	4.39227	0	0	-2.18998	-0.20037	-19.349	3.40021	1.05228	4.07543	16.7393	2.17439	-5.27545		13.6908	-6.03369	5.55759
37.5745	9.96696	-11.526	14.441	-3.38043	-2.39231	4.22571	4.92654	-15.0298	4.0809	0	0	-2.41991	-0.0441222	-19.3255	3.8891	0.870481	4.31592	16.999	2.1922	-5.31745		13.6571	-5.93201	5.20257
37.3593	9.54797	-14.8472	11.4187	-3.4261	-2.20937	3.88301	4.1174	-11.8139	3.80064	0	0	-2.67366	0.0908758	-19.3118	4.38672	0.696598	4.54297	17.2096	2.19295	-5.31921		13.6044	-5.83884	4.81124
37.143	9.09272	-18.2916	8.72672	-3.21868	-1.70567	3.58463	3.31236	-8.53523	3.54488	0	0	-2.95175	0.196806	-19.3147	4.8907	0.531353	4.75979	17.3743	2.17539	-5.27781		13.5354	-5.75769	4.3905
36.9017	8.62446	-21.6115	6.36625	-2.77416	-1.05442	3.31698	2.54347	-5.34848	3.30252	0	0	-3.24939	0.268085	-19.3378	5.39758	0.373765	4.96224	17.4932	2.13666	-5.18645		13.4557	-5.68989	3.95078
36.6181	8.17447	-24.5555	4.32761	-2.15816	-0.443303	3.06691	1.84546	-2.42516	3.06416	0	0	-3.5584	0.30159	-19.382	5.90527	0.221881	5.14535	17.5626	2.0741	-5.03883		13.3724	-5.63486	3.50418
36.2864	7.77495	-26.9136	2.59421	-1.4708	-0.0360622	2.82667	1.25228	0.0700565	2.82667	0	0	-3.87005	0.296577	-19.4461	6.41412	0.0734316	5.31067	17.5769	1.98801	-4.83558		13.2925	-5.59084	3.06259
35.9124	7.45219	-28.5458	1.15106	-0.822693	0.0533149	2.59457	0.792073	2.0062	2.59297	0	0	-4.17758	0.253909	-19.5255	6.92509	-0.073352	5.46676	17.5305	1.88299	-4.58746		13.2217	-5.55601	2.63666
35.5098	7.22236	-29.3894	-0.0074128	-0.310972	-0.22767	2.37072	0.4816	3.31002	2.36676	0	0	-4.47775	0.175399	-19.6126	7.43723	-0.219066	5.62415	17.4179	1.76645	-4.31189		13.1638	-5.52912	2.23547
35.0935	7.09086	-29.451	-0.877926	0.000501401	-0.872815	2.15367	0.322306	3.97769	2.14848	0	0	-4.77092	0.0628262	-19.7007	7.94725	-0.362911	5.78951	17.2326	1.64454	-4.02339		13.1206	-5.50967	1.86626
34.67	7.05468	-28.7863	-1.45996	0.0942355	-1.83049	1.94306	0.301571	4.06452	1.93817	0	0	-5.06074	-0.0832834	-19.7885	8.45052	-0.50258	5.9623	16.9677	1.51895	-3.72594		13.0916	-5.49811	1.53388
34.231	7.10546	-27.4801	-1.77287	0.001636	-3.0211	1.74289	0.397945	3.66078	1.73933	0	0	-5.35303	-0.264329	-19.8801	8.94297	-0.634771	6.13691	16.6172	1.38731	-3.41394		13.074	-5.49602	1.23997
33.7544	7.23093	-25.6449	-1.86681	-0.208374	-4.35052	1.55812	0.584857	2.87672	1.55615	0	0	-5.65362	-0.483175	-19.9835	9.42265	-0.756987	6.30722	16.1766	1.24532	-3.07717		13.0639	-5.50621	0.98214
33.2145	7.41395	-23.4459	-1.81745	-0.453123	-5.71219	1.38769	0.829674	1.84812	1.38697	0	0	-5.9653	-0.742517	-20.1101	9.89152	-0.870039	6.46997	15.6421	1.08792	-2.70358		13.0576	-5.53186	0.753563
[truncated: 98 more columns]
