# Supplementary material for: Identify the Alteration of Balance Control and Risk of Falling in Stroke Survivors During Obstacle Crossing Based on Kinematic Analysis
Source: Front Neurol. 2019 Jul 30;10:813. doi: 10.3389/fneur.2019.00813 (PMC6682676; doi:10.3389/fneur.2019.00813)
Supplement: Supplementary file 2 [file Data_Sheet_1.ZIP › Curve of Stroke and Control/normal/N8 curve.xlsx]

## Sheet: Sheet1
27																											29
qiumeihua:LHipAngles			qiumeihua:LKneeAngles			qiumeihua:LAnkleAngles			qiumeihua:LAbsAnkleAngle			qiumeihua:RHipAngles			qiumeihua:RKneeAngles			qiumeihua:RAnkleAngles				qiumeihua:RPelvisAngles					qiumeihua:LHipAngles			qiumeihua:LKneeAngles			qiumeihua:LAnkleAngles			qiumeihua:LAbsAnkleAngle			qiumeihua:RHipAngles			qiumeihua:RKneeAngles			qiumeihua:RAnkleAngles				qiumeihua:RPelvisAngles
X	Y	Z	X	Y	Z	X	Y	Z	X	Y	Z	X	Y	Z	X	Y	Z	X	Y	Z		X	Y	Z			X	Y	Z	X	Y	Z	X	Y	Z	X	Y	Z	X	Y	Z	X	Y	Z	X	Y	Z		X
deg	deg	deg	deg	deg	deg	deg	deg	deg	deg	deg	deg	deg	deg	deg	deg	deg	deg	deg	deg	deg		deg	deg	deg			deg	deg	deg	deg	deg	deg	deg	deg	deg	deg	deg	deg	deg	deg	deg	deg	deg	deg	deg	deg	deg		deg
40.8353	-5.73706	-39.6291	7.00436	-4.65409	-2.40433	-4.68609	-6.65245	27.064	-4.17199	0	0	6.77944	8.08436	-6.79056	10.4499	-3.87106	-6.25064	18.8118	-1.00957	6.72236		18.4717	-2.81245	-15.6924			39.6146	-3.44169	-38.4016	5.15953	-3.5559	-2.5259	-6.06339	-7.24134	29.4452	-5.27777	0	0	7.09983	8.53437	-7.12441	10.9172	-3.15149	-7.45699	18.6322	-0.692322	4.14301		18.5003
40.33	-5.43366	-39.5121	6.88589	-4.70348	-2.70056	-6.0292	-6.73426	27.4013	-5.35065	0	0	6.30599	7.84449	-6.90933	10.7773	-3.99705	-6.24755	18.8839	-1.00858	6.7144		18.4658	-2.79709	-15.6368			39.1364	-3.24168	-38.5957	5.26031	-3.67385	-2.67339	-7.70717	-7.3798	29.9892	-6.67028	0	0	6.68626	8.31126	-7.12441	11.5524	-3.22749	-7.44089	18.7042	-0.671892	3.9762		18.4174
39.8636	-5.11088	-39.5728	6.86865	-4.79447	-2.90472	-7.72584	-6.84459	27.8529	-6.82626	0	0	5.88042	7.58133	-6.90346	11.2032	-4.09778	-6.29117	18.8351	-0.993134	6.58933		18.4651	-2.78759	-15.5536			38.6963	-3.03099	-38.9103	5.47602	-3.83205	-2.68629	-9.58126	-7.49567	30.4398	-8.25064	0	0	6.34131	8.06314	-7.05872	12.3232	-3.27532	-7.43982	18.6259	-0.63937	3.71054		18.3381
39.4499	-4.78103	-39.774	6.96788	-4.91606	-2.98279	-9.60312	-6.95835	28.3145	-8.4452	0	0	5.52445	7.29646	-6.80607	11.7619	-4.17419	-6.35819	18.6406	-0.963179	6.34666		18.4689	-2.78115	-15.4372			38.3022	-2.81211	-39.3006	5.81538	-4.02984	-2.49712	-11.407	-7.5561	30.6731	-9.79403	0	0	6.09065	7.78525	-6.90771	13.2702	-3.28416	-7.45173	18.3527	-0.59177	3.32141		18.2612
39.0949	-4.45131	-40.0566	7.20566	-5.06792	-2.87808	-11.3746	-7.04204	28.6515	-9.96652	0	0	5.25788	6.99147	-6.66527	12.4875	-4.22767	-6.41873	18.2724	-0.919777	5.99465		18.4742	-2.77335	-15.2801			37.9566	-2.58201	-39.699	6.28967	-4.2729	-2.04888	-12.8607	-7.53613	30.5962	-11.0458	0	0	5.96101	7.47125	-6.65356	14.4345	-3.23886	-7.47174	17.8345	-0.52681	2.78988		18.1837
38.7922	-4.1218	-40.3425	7.59631	-5.25243	-2.5361	-12.7323	-7.06262	28.734	-11.1429	0	0	5.09788	6.66738	-6.53244	13.4107	-4.25915	-6.44624	17.6986	-0.865196	5.55133		18.4759	-2.75909	-15.0748			37.6499	-2.33289	-40.0202	6.89414	-4.56058	-1.33756	-13.707	-7.42687	30.1727	-11.8209	0	0	5.97771	7.11404	-6.28045	15.8514	-3.12036	-7.49588	17.0187	-0.443839	2.11029		18.1017
38.5195	-3.78544	-40.5392	8.1269	-5.46319	-1.94852	-13.4692	-7.00042	28.4842	-11.8136	0	0	5.06025	6.32424	-6.45607	14.5577	-4.27003	-6.42536	16.8856	-0.803403	5.04862		18.4684	-2.73378	-14.8159			37.359	-2.05573	-40.1771	7.59446	-4.87435	-0.437915	-13.881	-7.2378	29.4312	-12.0606	0	0	6.16413	6.70697	-5.77707	17.5467	-2.90778	-7.52245	15.8582	-0.344396	1.295		18.0116
38.2411	-3.43201	-40.5569	8.74975	-5.67788	-1.17758	-13.5486	-6.85759	27.9058	-11.9483	0	0	5.15943	5.96142	-6.47256	15.9487	-4.26237	-6.35156	15.8002	-0.73917	4.52522		18.447	-2.69394	-14.5032			37.0516	-1.74601	-40.1116	8.33093	-5.17714	0.517656	-13.4775	-6.99322	28.4552	-11.824	0	0	6.54087	6.24536	-5.13798	19.5337	-2.5806	-7.54584	14.3204	-0.231384	0.367844		17.911
37.9166	-3.05568	-40.3395	9.39418	-5.86179	-0.335584	-13.0847	-6.6569	27.0824	-11.6286	0	0	5.40758	5.579	-6.59064	17.5968	-4.23706	-6.22786	14.4124	-0.676109	4.01064		18.4087	-2.63726	-14.143			36.6977	-1.40841	-39.8283	9.03737	-5.42663	1.3988	-12.6794	-6.72518	27.364	-11.2409	0	0	7.12363	5.72809	-4.37011	21.8133	-2.12265	-7.54429	12.3984	-0.107663	-0.647375		17.7996
37.5141	-2.66189	-39.8992	9.99016	-5.98184	0.4677	-12.2663	-6.4327	26.1476	-10.9944	0	0	5.81391	5.17813	-6.77023	19.5068	-4.18719	-6.06079	12.6994	-0.613576	3.49971		18.354	-2.564	-13.751			36.2799	-1.058	-39.4095	9.66189	-5.59456	2.13098	-11.681	-6.46764	26.2944	-10.458	0	0	7.92103	5.15972	-3.50233	24.3748	-1.52892	-7.47336	10.128	0.0248437	-1.73422		17.6794
37.0234	-2.26903	-39.3281	10.4898	-6.02191	1.17161	-11.2778	-6.21952	25.2444	-10.1886	0	0	6.38716	4.76097	-6.91793	21.6765	-4.09141	-5.85691	10.6591	-0.544944	2.93831		18.2873	-2.47887	-13.353			35.7977	-0.717179	-38.9934	10.1784	-5.67756	2.71049	-10.6363	-6.25076	25.3776	-9.59964	0	0	8.93331	4.55277	-2.59085	27.1986	-0.814409	-7.26957	7.61281	0.165282	-2.88473		17.5534
36.4588	-1.90279	-38.7706	10.8761	-5.98809	1.77794	-10.2531	-6.04273	24.4848	-9.32238	0	0	7.14095	4.33052	-6.92336	24.1019	-3.9175	-5.60993	8.34388	-0.459338	2.23728		18.2172	-2.39137	-12.9817			35.2636	-0.410524	-38.7234	10.5862	-5.69274	3.1811	-9.63959	-6.09489	24.7098	-8.74967	0	0	10.1538	3.92898	-1.71454	30.2608	-0.0211311	-6.86293	5.03741	0.313505	-4.09646		17.4246
35.8511	-1.5873	-38.3708	11.1587	-5.90191	2.33201	-9.26679	-5.91414	23.9262	-8.46436	0	0	8.09613	3.89174	-6.72602	26.7825	-3.64171	-5.28512	5.89072	-0.347006	1.31641		18.1549	-2.31227	-12.6688			34.6939	-0.159421	-38.6925	10.9006	-5.66357	3.59682	-8.73083	-6.00637	24.3273	-7.95032	0	0	11.5713	3.31847	-0.962116	33.5353	0.781767	-6.19128	2.63733	0.469983	-5.37165		17.2965
35.2327	-1.33872	-38.2245	11.3616	-5.78802	2.88882	-8.34854	-5.83323	23.5723	-7.64755	0	0	9.27489	3.45372	-6.36398	29.7196	-3.27445	-4.81435	3.51306	-0.204091	0.143884		18.109	-2.24787	-12.436			34.1009	0.0217118	-38.9118	11.1417	-5.60675	3.99364	-7.91255	-5.97764	24.2027	-7.21316	0	0	13.1705	2.75579	-0.414333	36.9914	1.50799	-5.21872	0.632121	0.635613	-6.71557		17.1722
34.6259	-1.16363	-38.3544	11.5108	-5.66427	3.48212	-7.50204	-5.79157	23.3893	-6.88248	0	0	10.6901	3.03119	-5.95276	32.9085	-2.86714	-4.12158	1.4414	-0.0327261	-1.26213		18.0838	-2.19743	-12.2907			33.4891	0.126984	-39.3115	11.3252	-5.52591	4.377	-7.16856	-5.99093	24.2604	-6.5326	0	0	14.9314	2.2744	-0.12706	40.5853	2.07336	-3.95537	-0.834589	0.811013	-8.13061		17.0547
34.039	-1.0597	-38.7104	11.6238	-5.53722	4.10365	-6.72152	-5.77761	23.3278	-6.16984	0	0	12.3367	2.64315	-5.61034	36.3243	-2.48828	-3.16482	-0.147102	0.162627	-2.863		18.0788	-2.15509	-12.2295			32.8553	0.158753	-39.7669	11.4565	-5.41281	4.72025	-6.47937	-6.02452	24.406	-5.89822	0	0	16.8278	1.90067	-0.1155	44.2535	2.42198	-2.46958	-1.71459	0.995336	-9.60685		16.9468
33.4688	-1.01745	-39.1829	11.7046	-5.40194	4.69751	-6.00174	-5.78001	23.3384	-5.50909	0	0	14.1904	2.30963	-5.38799	39.9125	-2.18239	-1.97005	-1.16712	0.377783	-4.62084		18.0913	-2.11292	-12.2437			32.1934	0.125605	-40.1407	11.5325	-5.25428	4.9763	-5.83083	-6.05921	24.556	-5.30188	0	0	18.8289	1.6492	-0.341775	47.9142	2.55185	-0.88467	-2.03944	1.18474	-11.1104		16.8505
32.9052	-1.02324	-39.6341	11.7443	-5.24578	5.1764	-5.34136	-5.78966	23.3808	-4.90164	0	0	16.2132	2.04836	-5.25542	43.592	-1.9432	-0.631252	-1.62137	0.608195	-6.49357		18.1181	-2.06311	-12.3234			31.5004	0.0398187	-40.3281	11.546	-5.04149	5.09673	-5.21741	-6.08353	24.6609	-4.74041	0	0	20.9036	1.52021	-0.720225	51.4812	2.52194	0.6456	-1.89329	1.371	-12.5739		16.7675
32.3386	-1.06406	-39.9419	11.7306	-5.05606	5.45521	-4.74096	-5.80121	23.4316	-4.34922	0	0	18.3635	1.87224	-5.1354	47.2716	-1.71806	0.716612	-1.57697	0.8462	-8.41333		18.1568	-1.99881	-12.4587			30.7818	-0.0839404	-40.288	11.4934	-4.7774	5.05312	-4.63983	-6.09525	24.7114	-4.21413	0	0	23.029	1.49906	-1.14691	54.8833	2.42977	1.97441	-1.38571	1.54158	-13.8996		16.6994
31.7637	-1.13144	-40.0381	11.6573	-4.82843	5.48402	-4.19939	-5.81378	23.4869	-3.85093	0	0	20.6044	1.78743	-4.9534	50.8692	-1.43628	1.93148	-1.13948	1.07915	-10.274		18.2049	-1.91456	-12.6391			30.0521	-0.228989	-40.0446	11.3789	-4.4782	4.84741	-4.10164	-6.09946	24.7295	-3.72493	0	0	25.194	1.5588	-1.54056	58.0787	2.36902	2.9966	-0.623735	1.68223	-14.9815		16.6471
31.1821	-1.22155	-39.9189	11.5295	-4.57102	5.26428	-3.71095	-5.82972	23.5569	-3.40131	0	0	22.9071	1.79205	-4.6693	54.3233	-1.03797	2.89405	-0.423095	1.2912	-11.9488		18.2594	-1.80627	-12.8523			29.3291	-0.37884	-39.6649	11.2135	-4.16801	4.50987	-3.60664	-6.10422	24.7501	-3.27496	0	0	27.395	1.66703	-1.86525	61.0547	2.39878	3.66483	0.307401	1.78177	-15.7406		16.6096
30.599	-1.33172	-39.6303	11.362	-4.30235	4.84662	-3.26578	-5.85184	23.6538	-2.99115	0	0	25.2487	1.8751	-4.28769	57.5954	-0.49201	3.52984	0.474289	1.46778	-13.3279		18.3158	-1.67109	-13.0825			28.625	-0.520902	-39.2259	11.0118	-3.87028	4.08991	-3.15595	-6.11612	24.8013	-2.86461	0	0	29.6267	1.79394	-2.12359	63.8163	2.54165	3.98623	1.34751	1.83602	-16.1519		16.5824
30.0196	-1.45662	-39.2422	11.1734	-4.04504	4.31808	-2.85151	-5.88062	23.7798	-2.60924	0	0	27.6095	2.01616	-3.85264	60.6673	0.197578	3.81986	1.48237	1.59942	-14.3458		18.3687	-1.5078	-13.3106			27.9424	-0.648716	-38.7927	10.7882	-3.60157	3.64736	-2.7432	-6.13706	24.8913	-2.48821	0	0	31.874	1.91687	-2.32723	66.373	2.80693	4.01019	2.45545	1.84926	-16.252		16.5578
29.4455	-1.58732	-38.8282	10.9804	-3.81884	3.78196	-2.45494	-5.91331	23.9226	-2.24394	0	0	29.9731	2.18746	-3.42999	63.5362	0.996778	3.79593	2.55327	1.68336	-14.9901		18.4115	-1.31793	-13.517			27.2766	-0.761002	-38.4117	10.5565	-3.37017	3.24495	-2.35281	-6.16377	25.0059	-2.13216	0	0	34.1143	2.01989	-2.4713	68.7326	3.21324	3.81643	3.60357	1.83295	-16.1287		16.5276
28.8751	-1.71396	-38.4535	10.7951	-3.63538	3.33415	-2.06181	-5.94461	24.0591	-1.88263	0	0	32.3279	2.35924	-3.08015	66.2112	1.85904	3.52774	3.65656	1.72366	-15.2981		18.4384	-1.10639	-13.6875			26.6216	-0.859706	-38.115	10.3283	-3.17802	2.93907	-1.96679	-6.19029	25.1195	-1.78072	0	0	36.3257	2.09214	-2.53231	70.9039	3.79034	3.50356	4.77511	1.8024	-15.8972		16.4859
28.3049	-1.8289	-38.1699	10.6249	-3.49616	3.04295	-1.65864	-5.96914	24.1657	-1.51325	0	0	34.6677	2.50543	-2.84283	68.711	2.73973	3.10817	4.77652	1.72999	-15.3464		18.4445	-0.880719	-13.8156			25.9741	-0.948565	-37.9256	10.1118	-3.02304	2.76825	-1.57593	-6.21232	25.2136	-1.42575	0	0	38.496	2.12681	-2.48645	72.902	4.56204	3.1739	5.96119	1.77254	-15.6704		16.4313
27.731	-1.92847	-38.0168	10.4722	-3.39495	2.93809	-1.23875	-5.98494	24.2344	-1.12957	0	0	36.9912	2.60684	-2.73747	71.0602	3.60162	2.63913	5.90728	1.71531	-15.2344		18.4268	-0.649211	-13.902			25.3339	-1.03252	-37.8619	9.91028	-2.90057	2.74404	-1.18592	-6.23108	25.2938	-1.07221	0	0	40.6249	2.12109	-2.32672	74.7483	5.52996	2.91508	7.15664	1.75439	-15.5323		16.3657
27.1501	-2.01279	-38.0193	10.3347	-3.32183	3.01127	-0.807126	-5.99559	24.2806	-0.735725	0	0	39.3006	2.65198	-2.76748	73.2836	4.41785	2.21652	7.04614	1.69303	-15.0641		18.3849	-0.419015	-13.9517			24.7019	-1.11698	-37.9359	9.72217	-2.80393	2.8509	-0.813582	-6.25381	25.3906	-0.734989	0	0	42.7187	2.07576	-2.0659	76.4654	6.67142	2.78521	8.3551	1.75324	-15.5236		16.2929
26.5594	-2.08448	-38.1859	10.2069	-3.26698	3.22742	-0.378342	-6.00935	24.3402	-0.344712	0	0	41.5981	2.63653	-2.91666	75.3989	5.18032	1.91486	8.18842	1.67441	-14.9216		18.3207	-0.195	-13.971			24.0782	-1.20679	-38.1482	9.54247	-2.72486	3.05438	-0.475546	-6.2904	25.5463	-0.429054	0	0	44.7841	1.99371	-1.72768	78.0692	7.95031	2.8063	9.54589	1.76861	-15.6406		16.2166
25.9578	-2.14732	-38.5063	10.0823	-3.22215	3.5391	0.0316673	-6.03596	24.4555	0.0288262	0	0	43.8813	2.56231	-3.13904	77.4107	5.91316	1.77651	9.32521	1.66698	-14.8647		18.2388	0.0207089	-13.9657			23.4615	-1.30506	-38.4826	9.365	-2.65449	3.314	-0.178353	-6.34824	25.7915	-0.160586	0	0	46.8227	1.87801	-1.33627	79.5642	9.33003	2.96927	10.7128	1.79569	-15.8463		16.1399
25.3461	-2.20517	-38.9509	9.95533	-3.17982	3.89813	0.413529	-6.08296	24.6585	0.375819	0	0	46.1398	2.43524	-3.35868	79.3076	6.67563	1.81025	10.4426	1.67379	-14.9169		18.1453	0.228567	-13.9385			22.8506	-1.41292	-38.9077	9.1845	-2.58481	3.59427	0.081632	-6.42892	26.1318	0.0732879	0	0	48.8305	1.73076	-0.909961	80.9426	10.7817	3.24399	11.8347	1.82743	-16.0868		16.066
24.7274	-2.26178	-39.4766	9.82195	-3.13252	4.26192	0.766055	-6.15402	24.964	0.694481	0	0	48.3567	2.26261	-3.49339	81.0671	7.54009	2.0007	11.5233	1.69355	-15.0681		18.0464	0.431098	-13.889			22.2439	-1.53002	-39.3854	8.99834	-2.51032	3.87116	0.313119	-6.5287	26.5498	0.280099	0	0	50.7991	1.55305	-0.464077	82.1898	12.2811	3.5912	12.8881	1.85658	-16.3073		15.9966
24.1052	-2.32133	-40.0388	9.68028	-3.07348	4.59831	1.09309	-6.24919	25.3709	0.987658	0	0	50.5121	2.05106	-3.48095	82.6622	8.56479	2.31906	12.5483	1.7217	-15.2832		17.9479	0.632236	-13.815			21.6398	-1.65499	-39.8827	8.80737	-2.42926	4.13308	0.52661	-6.64171	27.0196	0.46913	0	0	52.7175	1.34495	-0.018816	83.2897	13.7998	3.973	13.8504	1.87731	-16.4638		15.9316
23.4822	-2.38841	-40.5993	9.52968	-2.99758	4.88736	1.39976	-6.36638	25.8682	1.25948	0	0	52.5839	1.80625	-3.27631	84.0639	9.79414	2.72968	13.4994	1.75218	-15.5155		17.8537	0.836877	-13.7145			21.0362	-1.78537	-40.378	8.61553	-2.34355	4.37741	0.732722	-6.76316	27.52	0.649811	0	0	54.5717	1.10532	0.402917	84.2273	15.306	4.36091	14.7034	1.8864	-16.5323		15.8676
22.8589	-2.467	-41.1275	9.37059	-2.90231	5.11883	1.69189	-6.50233	26.4396	1.51488	0	0	54.5453	1.53274	-2.83138	85.2405	11.2778	3.19414	14.3615	1.77921	-15.7211		17.7651	1.05025	-13.5859			20.4324	-1.91766	-40.8586	8.42812	-2.25759	4.60295	0.940284	-6.89092	28.0414	0.829895	0	0	56.3432	0.832097	0.795752	84.9857	16.7868	4.73794	15.4353	1.8839	-16.5135		15.7998
22.2359	-2.55916	-41.6005	9.20549	-2.78922	5.28974	1.97674	-6.65307	27.0666	1.76018	0	0	56.371	1.23324	-2.11435	86.1645	13.05	3.67859	15.1252	1.79861	-15.8684		17.6813	1.27664	-13.4281			19.8294	-2.04784	-41.3138	8.24996	-2.17647	4.80571	1.15577	-7.02457	28.5813	1.01491	0	0	58.0099	0.52372	1.18267	85.5443	18.2604	5.09466	16.0411	1.87286	-16.4302		15.724
21.6153	-2.66448	-42.0045	9.03936	-2.66435	5.40433	2.26271	-6.81363	27.7266	2.00278	0	0	58.0509	0.908571	-1.16662	86.8261	15.0694	4.15947	15.7872	1.80864	-15.9445		17.6005	1.51818	-13.241			19.2311	-2.1721	-41.7311	8.08496	-2.10495	4.98158	1.38503	-7.16331	29.1359	1.20975	0	0	59.5527	0.18042	1.59468	85.8831	19.7559	5.42309	16.5206	1.85822	-16.3197		15.6383
21.0018	-2.78078	-42.3347	8.87876	-2.53658	5.4722	2.55698	-6.9784	28.3954	2.24918	0	0	59.5931	0.559497	-0.114354	87.2344	17.2045	4.6229	16.35	1.8105	-15.9586		17.5215	1.77468	-13.0258			18.6415	-2.28741	-42.0989	7.9363	-2.04666	5.13106	1.63476	-7.30477	29.6951	1.42003	0	0	60.9598	-0.194906	2.0421	85.9873	21.2821	5.71135	16.8782	1.84583	-16.2261		15.5427
20.4002	-2.90513	-42.592	8.73044	-2.41477	5.50772	2.86497	-7.14115	29.0477	2.50435	0	0	61.011	0.188547	0.904328	87.4016	19.3086	5.05728	16.8191	1.8079	-15.9389		17.4438	2.04435	-12.7842			18.0632	-2.39215	-42.4114	7.80694	-2.00417	5.26115	1.91196	-7.44557	30.2455	1.65162	0	0	62.2263	-0.596494	2.50696	85.8475	22.817	5.94065	17.1231	1.84134	-16.1921		15.4378
19.8152	-3.03457	-42.7835	8.60102	-2.30679	5.52756	3.19069	-7.29673	29.6635	2.77219	0	0	62.3096	-0.200416	1.81402	87.3296	21.2988	5.44627	17.1987	1.80586	-15.9234		17.367	2.32432	-12.5177			17.4979	-2.48602	-42.6715	7.70045	-1.9803	5.3838	2.22295	-7.58224	30.7737	1.90982	0	0	63.3517	-1.01574	2.95692	85.4569	24.321	6.08691	17.2715	1.84894	-16.2496		15.3247
19.251	-3.16572	-42.9224	8.49632	-2.21983	5.5484	3.53717	-7.44191	30.2312	3.05562	0	0	63.4867	-0.603315	2.60369	87.0136	23.1587	5.7655	17.4903	1.80961	-15.9518		17.291	2.61039	-12.2287			16.9489	-2.56957	-42.8892	7.62159	-1.97965	5.51212	2.57397	-7.71204	31.27	2.19985	0	0	64.3379	-1.44134	3.36087	84.8114	25.7522	6.12605	17.3468	1.87018	-16.41		15.2054
18.7111	-3.29377	-43.0235	8.41965	-2.16034	5.5846	3.90597	-7.57464	30.7445	3.35633	0	0	64.5425	-1.01555	3.27975	86.4516	24.8887	5.98435	17.695	1.82348	-16.057		17.2162	2.89696	-11.9205			16.4226	-2.64393	-43.0782	7.57573	-2.00841	5.65665	2.97131	-7.8334	31.7291	2.52692	0	0	65.1891	-1.85998	3.69673	83.9083	27.0744	6.03941	17.3716	1.90388	-16.664		15.0839
18.1978	-3.41284	-43.0979	8.37049	-2.13316	5.64479	4.29676	-7.69335	31.1988	3.67442	0	0	65.4821	-1.43041	3.8349	85.6485	26.4716	6.07236	17.8199	1.84971	-16.2554		17.1441	3.17802	-11.5985			15.9262	-2.71048	-43.2485	7.56637	-2.07188	5.82182	3.41914	-7.94559	32.1495	2.89437	0	0	65.9096	-2.25746	3.95287	82.7461	28.2593	5.81581	17.3581	1.94686	-16.9869		14.9655
17.7115	-3.51768	-43.1523	8.34486	-2.14083	5.72983	4.70773	-7.79783	31.595	4.00868	0	0	66.3125	-1.83843	4.25668	84.613	27.8805	6.00714	17.8773	1.88773	-16.5423		17.0761	3.44821	-11.2692			15.4661	-2.77022	-43.4043	7.5934	-2.17218	6.00568	3.91713	-8.04882	32.5328	3.30173	0	0	66.5032	-2.62062	4.12618	81.324	29.2846	5.4497	17.2978	1.99497	-17.347		14.8558
17.2503	-3.6053	-43.1914	8.33666	-2.18275	5.83562	5.1362	-7.88884	31.9373	4.35708	0	0	67.037	-2.22815	4.54637	83.3521	29.0989	5.77767	17.8738	1.93439	-16.8933		17.0142	3.70377	-10.9402			15.0451	-2.82308	-43.5449	7.65278	-2.30765	6.2009	4.45981	-8.14435	32.8846	3.74408	0	0	66.9723	-2.93888	4.22009	79.6433	30.1326	4.93805	17.1623	2.04417	-17.7139		14.7594
16.8108	-3.67449	-43.2186	8.33911	-2.25512	5.95627	5.57818	-7.96785	32.2324	4.71641	0	0	67.655	-2.58847	4.72091	81.8701	30.1244	5.38403	17.7974	1.98514	-17.2736		16.9598	3.94192	-10.619			14.6625	-2.86811	-43.6685	7.73782	-2.47392	6.39601	5.03756	-8.23509	33.2161	4.21284	0	0	67.3181	-3.20479	4.24321	77.7098	30.7915	4.27963	16.9123	2.0914	-18.0646		14.6789
16.3889	-3.72505	-43.238	8.34642	-2.3517	6.08567	6.02847	-8.03734	32.4903	5.08219	0	0	68.1627	-2.91051	4.80715	80.1687	30.9633	4.83451	17.6174	2.03551	-17.6494		16.9138	4.16001	-10.3101			14.315	-2.90384	-43.7727	7.8403	-2.66509	6.57584	5.6389	-8.32536	33.5433	4.69752	0	0	67.5408	-3.41372	4.20624	75.5358	31.2538	3.47472	16.5062	2.13455	-18.3838		14.6149
15.9818	-3.75737	-43.2552	8.35495	-2.46519	6.21581	6.48104	-8.10191	32.7286	5.4487	0	0	68.5545	-3.18829	4.83696	78.2488	31.6281	4.14337	17.2945	2.08261	-17.9995		16.8764	4.35522	-10.0149			13.9971	-2.92839	-43.8547	7.95157	-2.87484	6.72317	6.2531	-8.4202	33.8844	5.18788	0	0	67.6396	-3.56337	4.11753	73.1399	31.5132	2.52475	15.9026	2.1719	-18.6591		14.5664
15.5889	-3.77298	-43.2771	8.36431	-2.58868	6.33669	6.93108	-8.16798	32.9711	5.81058	0	0	68.8253	-3.41851	4.8352	76.1159	32.1267	3.33047	16.7923	2.12554	-18.3173		16.8473	4.52538	-9.73135			13.703	-2.93956	-43.913	8.0647	-3.09779	6.82458	6.87288	-8.52391	34.2542	5.67644	0	0	67.6143	-3.65382	3.9787	70.5466	31.5598	1.4344	15.0631	2.2017	-18.8782		14.5307
15.2108	-3.7741	-43.3097	8.37784	-2.71717	6.43883	7.37729	-8.24139	33.239	6.16516	0	0	68.9724	-3.60067	4.80801	73.783	32.4516	2.41726	16.0792	2.16422	-18.6026		16.8258	4.66949	-9.45458			13.4283	-2.93526	-43.9499	8.17718	-3.33043	6.87887	7.49581	-8.63772	34.6562	6.16018	0	0	67.4653	-3.68765	3.78625	67.7867	31.3823	0.216197	13.9592	2.22189	-19.0262		14.5049
14.85	-3.76242	-43.3557	8.40194	-2.84829	6.51813	7.82277	-8.32438	33.5398	6.51409	0	0	68.996	-3.73708	4.74634	71.2702	32.5836	1.4229	15.1272	2.19843	-18.8542		16.8106	4.78741	-9.17841			13.17	-2.91438	-43.9723	8.29278	-3.57112	6.90402	8.1244	-8.75663	35.072	6.64186	0	0	67.1931	-3.66902	3.53632	64.8951	30.9718	-1.10542	12.5804	2.2298	-19.0842		14.4856
14.5098	-3.73832	-43.4148	8.44428	-2.98244	6.57608	8.27348	-8.41543	33.8673	6.86227	0	0	68.8989	-3.83206	4.63661	68.6013	32.5032	0.362505	13.9176	2.22743	-19.0668		16.801	4.87929	-8.89644			12.9257	-2.87719	-43.9904	8.42046	-3.81923	6.93457	8.76407	-8.86879	35.4602	7.12907	0	0	66.7982	-3.60232	3.22733	61.9078	30.325	-2.49552	10.9369	2.22216	-19.0282		14.4694
14.1932	-3.70148	-43.4836	8.51188	-3.12206	6.61947	8.73575	-8.50984	34.2042	7.21591	0	0	68.6849	-3.89011	4.46629	65.8034	32.1956	-0.750822	12.4497	2.24944	-19.2279		16.7966	4.94591	-8.60329			12.6925	-2.82519	-44.0138	8.5705	-4.07438	7.00669	9.42025	-8.9601	35.7735	7.63113	0	0	66.2814	-3.49078	2.8596	58.8589	29.4438	-3.91297	9.0603	2.19565	-18.8338		14.4533
13.901	-3.65127	-43.5556	8.61024	-3.27101	6.66169	9.21576	-8.59985	34.5229	7.58228	0	0	68.358	-3.91497	4.22451	62.907	31.6504	-1.90562	10.7449	2.2608	-19.3108		16.7969	4.98876	-8.29544			12.4681	-2.76043	-44.0488	8.74996	-4.33649	7.13995	10.0961	-9.02205	35.9846	8.15478	0	0	65.6458	-3.33671	2.43238	55.7804	28.3331	-5.31473	7.00345	2.14779	-18.4815		14.4352
13.6317	-3.58712	-43.625	8.74271	-3.43378	6.72028	9.72018	-8.67669	34.793	7.96984	0	0	67.9215	-3.90931	3.90324	59.9427	30.8631	-3.0932	8.84572	2.25612	-19.2766		16.8011	5.00986	-7.97141			12.2508	-2.6848	-44.0961	8.96062	-4.60615	7.33149	10.7924	-9.05546	36.0979	8.7023	0	0	64.898	-3.14242	1.94167	52.7024	27.0008	-6.65758	4.83357	2.0777	-17.963		14.4147
13.3825	-3.50871	-43.6887	8.90918	-3.61443	6.81082	10.2546	-8.73427	34.9941	8.38578	0	0	67.3778	-3.87443	3.49879	56.9368	29.8371	-4.30385	6.81	2.23012	-19.0865		16.8086	5.01138	-7.63163			12.0405	-2.59983	-44.1525	9.19913	-4.88421	7.56155	11.5085	-9.0694	36.1451	9.27145	0	0	64.0487	-2.91135	1.38064	49.6538	25.4592	-7.89667	2.6208	1.98689	-17.2866		14.3927
13.1496	-3.41635	-43.7465	9.10453	-3.81489	6.93862	10.8206	-8.77276	35.1281	8.83225	0	0	66.7281	-3.80989	3.01053	53.9095	28.5821	-5.51892	4.70251	2.17974	-18.7168		16.8194	4.99561	-7.27806			11.8372	-2.50695	-44.2132	9.45765	-5.17044	7.80277	12.2419	-9.07765	36.1731	9.85562	0	0	63.1129	-2.64939	0.741822	46.6641	23.7287	-8.98219	0.427921	1.87956	-16.4808		14.3712
12.9269	-3.31109	-43.7989	9.31766	-4.03312	7.09233	11.415	-8.80064	35.2248	9.30411	0	0	65.9745	-3.71443	2.43843	50.8788	27.1112	-6.70818	2.58471	2.1048	-18.1638		16.8326	4.96484	-6.91327			11.6394	-2.4075	-44.274	9.72533	-5.46256	8.0291	12.9872	-9.09389	36.2279	10.4447	0	0	62.1082	-2.3657	0.0208129	43.7618	21.841	-9.86401	-1.69558	1.7619	-15.5895		14.3523
12.7073	-3.19444	-43.8464	9.53293	-4.26303	7.24389	12.0303	-8.83389	35.3398	9.78913	0	0	65.1211	-3.58811	1.78418	47.8621	25.4427	-7.83504	0.504381	2.00776	-17.4425		16.8471	4.92106	-6.53907			11.4445	-2.30277	-44.3306	9.99161	-5.75661	8.22559	13.737	-9.12532	36.3339	11.0285	0	0	61.0527	-2.07198	-0.779605	40.9694	19.84	-10.5091	-3.71706	1.64016	-14.659		14.3374
12.4845	-3.06868	-43.8911	9.73624	-4.49694	7.36414	12.6587	-8.88869	35.5287	10.2733	0	0	64.1745	-3.4332	1.05468	44.874	23.6046	-8.86299	-1.51173	1.89338	-16.5849		16.8618	4.86614	-6.1559			11.2486	-2.19483	-44.3797	10.2492	-6.04733	8.39333	14.4819	-9.16958	36.4826	11.5994	0	0	59.9619	-1.78004	-1.64706	38.2969	17.7786	-10.9144	-5.62056	1.51926	-13.727		14.3275
12.2529	-2.93766	-43.9391	9.92146	-4.72846	7.44441	13.296	-8.97148	35.8123	10.7487	0	0	63.1432	-3.25331	0.263237	41.9254	21.6336	-9.7589	-3.45888	1.76819	-15.6373		16.8756	4.80245	-5.76342			11.0473	-2.08771	-44.421	10.4946	-6.32854	8.54567	15.2108	-9.21798	36.6446	12.1525	0	0	58.8467	-1.49956	-2.56062	35.7425	15.7134	-11.1023	-7.40163	1.40283	-12.8224		14.3228
12.0069	-2.80678	-43.9985	10.0907	-4.95319	7.50042	13.9408	-9.07624	36.1683	11.215	0	0	62.0365	-3.05281	-0.573719	39.024	19.5718	-10.496	-5.34872	1.63924	-14.652		16.8869	4.73316	-5.36134			10.8371	-1.98717	-44.4582	10.7269	-6.59451	8.69857	15.9152	-9.26279	36.7939	12.6849	0	0	57.7131	-1.23793	-3.49361	33.2966	13.6988	-11.1113	-9.06064	1.29338	-11.9659		14.3234
11.7409	-2.68186	-44.0754	10.2492	-5.16803	7.55734	14.5906	-9.19099	36.5544	11.6749	0	0	60.8644	-2.83818	-1.44148	36.1775	17.463	-11.0588	-7.19909	1.51231	-13.6732		16.8941	4.66173	-4.94873			10.6176	-1.899	-44.4968	10.9461	-6.842	8.86132	16.5934	-9.30216	36.9247	13.1969	0	0	56.5647	-1.00062	-4.41612	30.9453	11.7829	-10.9905	-10.6002	1.19181	-11.1662		14.3304
11.4522	-2.56759	-44.17	10.4017	-5.37119	7.635	15.2405	-9.30497	36.934	12.1294	0	0	59.6387	-2.6193	-2.32949	33.3942	15.3512	-11.4466	-9.0237	1.39065	-12.7273		16.8963	4.59113	-4.52297			10.3924	-1.82685	-44.5402	11.1525	-7.07111	9.03379	17.2522	-9.33984	37.0494	13.6921	0	0	55.4041	-0.791113	-5.29304	28.6723	10.0056	-10.7999	-12.0266	1.09726	-10.4178		14.3467
11.143	-2.46653	-44.2762	10.5514	-5.56291	7.74264	15.8855	-9.41212	37.2873	12.5781	0	0	58.3723	-2.40845	-3.22957	30.6821	13.2798	-11.6751	-10.8267	1.27462	-11.8186		16.8949	4.52328	-4.07987			10.1677	-1.77194	-44.5884	11.3466	-7.28422	9.21083	17.9014	-9.38129	37.186	14.1749	0	0	54.2346	-0.609815	-6.0823	26.4622	8.39838	-10.6073	-13.3503	1.00763	-9.70491		14.3774
10.8199	-2.37952	-44.3853	10.7002	-5.74556	7.88022	16.523	-9.51156	37.6122	13.02	0	0	57.0789	-2.21714	-4.1326	28.0458	11.2903	-11.7743	-12.6035	1.16228	-10.9328		16.8939	4.459	-3.61553			9.95012	-1.73366	-44.6394	11.5294	-7.4842	9.38889	18.5478	-9.42943	37.3441	14.6485	0	0	53.0605	-0.454176	-6.73802	24.3037	6.98354	-10.4832	-14.5849	0.920349	-9.00774		14.4279
10.4927	-2.30699	-44.4926	10.8487	-5.92265	8.04188	17.1523	-9.60704	37.9215	13.4527	0	0	55.7717	-2.05312	-5.02617	25.4863	9.4194	-11.7833	-14.3436	1.0502	-10.0439		16.8994	4.39829	-3.12847			9.74488	-1.7107	-44.6912	11.7024	-7.67387	9.56712	19.1931	-9.48431	37.5235	15.1137	0	0	51.8873	-0.320087	-7.22165	22.1948	5.77216	-10.492	-15.746	0.832781	-8.30556		14.5031
10.1718	-2.24978	-44.6	10.9976	-6.09769	8.22252	17.7714	-9.70394	38.2326	13.8719	0	0	54.4625	-1.91954	-5.89447	23.0025	7.69738	-11.7461	-16.0342	0.934286	-9.11924		16.9185	4.34055	-2.62036			9.55383	-1.70126	-44.7429	11.8665	-7.85533	9.74361	19.8337	-9.54497	37.7207	15.5679	0	0	50.7219	-0.203446	-7.51246	20.1452	4.76292	-10.682	-16.8495	0.742525	-7.57918		14.605
9.86814	-2.20805	-44.7125	11.1476	-6.27385	8.41971	18.3757	-9.80626	38.5582	14.2714	0	0	53.1625	-1.81605	-6.71411	20.5935	6.14932	-11.7116	-17.6634	0.810454	-8.12612		16.9592	4.28425	-2.0957			9.37456	-1.70314	-44.7943	12.0208	-8.02923	9.91284	20.4621	-9.61077	37.9335	16.0054	0	0	49.573	-0.100836	-7.6147	18.1764	3.94315	-11.076	-17.9099	0.647515	-6.81187		14.7322
9.59125	-2.18018	-44.8307	11.299	-6.45407	8.63111	18.9574	-9.91474	38.9	14.6447	0	0	51.881	-1.73968	-7.44978	18.2601	4.79625	-11.7357	-19.224	0.675556	-7.0386		17.0286	4.22729	-1.5612			9.20163	-1.7141	-44.8438	12.1643	-8.19525	10.067	21.0678	-9.68071	38.1583	16.4187	0	0	48.4508	-0.00941029	-7.55882	16.3179	3.29202	-11.6658	-18.9392	0.546172	-5.99067		14.8812
9.34776	-2.16353	-44.9467	11.4501	-6.64043	8.84923	19.5061	-10.0279	39.253	14.9849	0	0	50.6252	-1.68529	-8.06214	16.0093	3.65247	-11.8722	-20.7137	0.528213	-5.84488		17.1322	4.16832	-1.02479			9.02936	-1.73284	-44.8882	12.2969	-8.35308	10.1999	21.6404	-9.75238	38.3871	16.8018	0	0	47.3672	0.0738093	-7.39632	14.6018	2.7848	-12.4126	-19.9459	0.437501	-5.10734		15.0472
9.1384	-2.15716	-45.0453	11.5979	-6.83211	9.06116	20.0079	-10.1433	39.6093	15.2835	0	0	49.401	-1.64544	-8.52513	13.8597	2.7216	-12.155	-22.131	0.369419	-4.55266		17.2717	4.10819	-0.494754			8.85396	-1.75953	-44.9238	12.4206	-8.50291	10.3096	22.1713	-9.82178	38.6073	17.1514	0	0	46.3334	0.153048	-7.18325	13.0545	2.39804	-13.2558	-20.9322	0.321658	-4.16301		15.2266
8.95686	-2.16379	-45.1107	11.7395	-7.02436	9.25396	20.4487	-10.2584	39.9609	15.5325	0	0	48.212	-1.60993	-8.8336	11.8399	1.99595	-12.5853	-23.4694	0.202878	-3.19237		17.4444	4.04988	0.020707			8.67306	-1.79532	-44.9517	12.5385	-8.64491	10.4004	22.6531	-9.8848	38.806	17.4659	0	0	45.3557	0.234605	-6.95742	11.6896	2.11283	-14.1277	-21.8919	0.200607	-3.17379		15.4169
8.79201	-2.1888	-45.1347	11.8733	-7.21056	9.41989	20.8176	-10.3709	40.3013	15.7263	0	0	47.0602	-1.56541	-8.99441	9.98167	1.45927	-13.1345	-24.711	0.0348104	-1.81593		17.6447	3.99684	0.512708			8.4853	-1.8415	-44.9789	12.6527	-8.77881	10.4786	23.0804	-9.93932	38.977	17.7436	0	0	44.434	0.326393	-6.72958	10.5041	1.91352	-14.9666	-22.808	0.0778378	-2.16858		15.6167
8.63181	-2.23696	-45.1206	11.999	-7.3854	9.55723	21.1082	-10.4797	40.6269	15.8623	0	0	45.9473	-1.49691	-9.01733	8.31221	1.08916	-13.7565	-25.8212	-0.127561	-0.484112		17.8658	3.95086	0.971579			8.29132	-1.89878	-45.0135	12.7647	-8.90463	10.5471	23.4492	-9.98632	39.1238	17.9816	0	0	43.5647	0.436381	-6.49719	9.48263	1.78321	-15.7231	-23.6524	-0.0430661	-1.17732		15.8261
8.46651	-2.30979	-45.0822	12.1163	-7.54668	9.66685	21.3174	-10.5858	40.9413	15.9386	0	0	44.8765	-1.39057	-8.91302	6.8503	0.858818	-14.4028	-26.7467	-0.278385	0.753496		18.1027	3.91098	1.3875			8.09463	-1.96689	-45.0594	12.8745	-9.02344	10.604	23.7564	-10.0288	39.2559	18.176	0	0	42.7457	0.571359	-6.26491	8.60533	1.70154	-16.3581	-24.3812	-0.159692	-0.220452		16.0469
8.28946	-2.4041	-45.038	12.2233	-7.69439	9.74857	21.444	-10.6929	41.2555	15.9527	0	0	43.8541	-1.23601	-8.69084	5.60411	0.739242	-15.0344	-27.4151	-0.414587	1.87054		18.3525	3.87301	1.75119			7.90076	-2.04444	-45.1144	12.9806	-9.13672	10.6429	23.9987	-10.071	39.3865	18.3212	0	0	41.9784	0.736644	-6.04878	7.85442	1.64736	-16.8396	-24.9261	-0.270444	0.688335		16.2824
8.0968	-2.51295	-45.0041	12.3164	-7.82906	9.80002	21.486	-10.8057	41.5833	15.9007	0	0	42.8887	-1.0268	-8.36144	4.57129	0.700153	-15.6255	-27.7393	-0.535569	2.86158		18.6146	3.83082	2.05482			7.71537	-2.12948	-45.1735	13.0799	-9.24579	10.6552	24.1747	-10.1186	39.5334	18.4118	0	0	41.2671	0.936184	-5.86663	7.21679	1.60287	-17.1436	-25.193	-0.373131	1.53065		16.537
7.88797	-2.62876	-44.9864	12.392	-7.95163	9.817	21.4412	-10.9289	41.9372	15.7786	0	0	41.9913	-0.759517	-7.94675	3.74087	0.709464	-16.1584	-27.6323	-0.641916	3.73134		18.89	3.77906	2.29382			7.5436	-2.22009	-45.2323	13.1683	-9.35198	10.6305	24.2857	-10.1798	39.7215	18.442	0	0	40.6169	1.17238	-5.73034	6.68336	1.555	-17.2576	-25.0786	-0.463832	2.27411		16.8148
7.66726	-2.74721	-44.9793	12.4482	-8.06429	9.79186	21.3096	-11.0674	42.3303	15.5844	0	0	41.1749	-0.432217	-7.48826	3.0975	0.732954	-16.6144	-27.0298	-0.73347	4.47874		19.1805	3.71601	2.46819			7.39025	-2.31568	-45.2876	13.242	-9.45744	10.5544	24.3363	-10.2666	39.9861	18.4058	0	0	40.0333	1.44683	-5.64588	6.24782	1.49365	-17.184	-24.5053	-0.536683	2.8707		17.1192
7.4448	-2.86807	-44.9695	12.4868	-8.17178	9.71238	21.0993	-11.2278	42.7794	15.3206	0	0	40.4531	-0.0444013	-7.03657	2.62397	0.737401	-16.9694	-25.9223	-0.807097	5.0787		19.4889	3.64376	2.58177			7.2596	-2.41839	-45.3384	13.2972	-9.5652	10.4044	24.3323	-10.3964	40.3777	18.2931	0	0	39.5198	1.76157	-5.61511	5.90479	1.40982	-16.9411	-23.4596	-0.585348	3.26889		17.4514
7.23476	-2.99302	-44.9441	12.5115	-8.28174	9.56229	20.828	-11.418	43.3032	14.9963	0	0	39.8369	0.401519	-6.62697	2.30013	0.696735	-17.1976	-24.3789	-0.856566	5.48117		19.8185	3.56584	2.63931			7.15463	-2.53295	-45.3868	13.33	-9.6793	10.149	24.2777	-10.5932	40.963	18.0882	0	0	39.0758	2.11903	-5.62993	5.64552	1.29626	-16.5677	-22.0087	-0.606296	3.44019		17.8097
7.05058	-3.12389	-44.8977	12.5259	-8.40318	9.32208	20.5155	-11.6465	43.9205	14.6218	0	0	39.3309	0.899216	-6.26735	2.10232	0.597498	-17.2815	-22.5449	-0.876532	5.64346		20.1721	3.48549	2.64351			7.07793	-2.66428	-45.437	13.3378	-9.80574	9.75432	24.1712	-10.8848	41.8108	17.7699	0	0	38.6957	2.51976	-5.66332	5.45367	1.15048	-16.1255	-20.2857	-0.601644	3.40216		18.1907
6.90186	-3.26216	-44.8345	12.5327	-8.54431	8.97335	20.1652	-11.9198	44.6417	14.1983	0	0	38.9361	1.43808	-5.94862	2.01092	0.441401	-17.2195	-20.6035	-0.867011	5.56608		20.5503	3.40524	2.59354			7.03366	-2.81494	-45.492	13.3239	-9.95429	9.19866	24.0023	-11.2937	42.9619	17.3183	0	0	38.3713	2.95985	-5.67049	5.30682	0.977493	-15.692	-18.4549	-0.578735	3.2148		18.5907
6.79584	-3.40871	-44.7666	12.5405	-8.71305	8.51661	19.7421	-12.2289	45.4355	13.7113	0	0	38.6553	2.00385	-5.65963	2.02174	0.244301	-17.0245	-18.7247	-0.833229	5.29136		20.9527	3.32685	2.48542			7.02874	-2.98411	-45.5508	13.3049	-10.14	8.49354	23.7473	-11.8188	44.3773	16.7282	0	0	38.0959	3.43068	-5.60214	5.185	0.790744	-15.342	-16.677	-0.546682	2.95254		19.0067
6.74009	-3.56368	-44.7065	12.5716	-8.9178	7.98942	19.1562	-12.5338	46.1965	13.1286	0	0	38.4961	2.58049	-5.39079	2.14934	0.0310677	-16.7162	-17.0238	-0.782187	4.87583		21.3789	3.25134	2.31402			7.07191	-3.16815	-45.6089	13.3166	-10.3835	7.70264	23.3602	-12.4096	45.8891	16.0211	0	0	37.8674	3.92031	-5.42296	5.08177	0.609981	-15.1246	-15.0771	-0.513052	2.67724		19.4357
6.74271	-3.72708	-44.66	12.6574	-9.16537	7.45077	18.2655	-12.7743	46.7816	12.3935	0	0	38.4644	3.15293	-5.12788	2.41821	-0.172087	-16.3099	-15.5397	-0.719828	4.36747		21.8278	3.17904	2.07575			7.17244	-3.36189	-45.6602	13.4127	-10.7081	6.9342	22.7586	-12.9532	47.2085	15.2362	0	0	37.6878	4.41519	-5.12222	5.0103	0.456774	-15.0431	-13.7192	-0.482117	2.4239		19.8734
6.80997	-3.89963	-44.6271	12.8233	-9.45812	6.93383	16.9152	-12.9148	47.1176	11.4197	0	0	38.5532	3.70897	-4.84589	2.84611	-0.342552	-15.8105	-14.2371	-0.649346	3.79205		22.2949	3.10933	1.77096			7.33945	-3.56039	-45.6999	13.652	-11.1336	6.29714	21.8175	-13.3063	48.0307	14.3909	0	0	37.5581	4.90162	-4.71186	4.99829	0.35023	-15.0496	-12.5949	-0.453958	2.1932		20.313
6.94451	-4.08242	-44.6085	13.0793	-9.795	6.41643	14.9925	-12.9759	47.2623	10.1112	0	0	38.732	4.23942	-4.50963	3.42362	-0.462308	-15.2233	-13.0436	-0.571023	3.15171		22.7704	3.03989	1.40551			7.58133	-3.76044	-45.7262	14.0791	-11.6687	5.84321	20.4001	-13.3751	48.1877	13.4379	0	0	37.4705	5.36648	-4.21508	5.06943	0.305121	-15.0648	-11.643	-0.425025	1.9561		20.7453
7.14586	-4.27439	-44.6077	13.4281	-10.1776	5.84593	12.4474	-13.0097	47.3419	8.3985	0	0	38.9453	4.7366	-4.08051	4.09935	-0.518419	-14.5762	-11.9045	-0.484618	2.44439		23.2389	2.96568	0.991563			7.90495	-3.96046	-45.7417	14.7124	-12.3089	5.53776	18.4194	-13.1784	47.7359	12.2692	0	0	37.4015	5.79756	-3.6566	5.22061	0.33012	-15.0189	-10.795	-0.391183	1.67867		21.1595
7.41292	-4.46888	-44.6252	13.8792	-10.6154	5.18883	9.27058	-13.0461	47.4275	6.25686	0	0	39.1234	5.19253	-3.52811	4.78695	-0.505264	-13.9238	-10.8076	-0.391798	1.68372		23.6826	2.87873	0.54755			8.31594	-4.15886	-45.7525	15.5459	-13.0406	5.27921	15.873	-12.8307	46.9171	10.7672	0	0	37.3142	6.18353	-3.0602	5.41367	0.424386	-14.883	-10.0118	-0.35113	1.35023		21.5447
7.7478	-4.65282	-44.6504	14.4561	-11.1267	4.45759	5.47877	-13.0627	47.4664	3.7007	0	0	39.2024	5.59885	-2.84752	5.39543	-0.427921	-13.3203	-9.77003	-0.296077	0.898644		24.0848	2.76999	0.096815			8.81927	-4.3524	-45.7635	16.5611	-13.8492	4.95052	12.8019	-12.4639	46.0238	8.85049	0	0	37.1699	6.51488	-2.45456	5.59172	0.574551	-14.6631	-9.28551	-0.307042	0.988593		21.8912
8.1582	-4.81014	-44.6604	15.1949	-11.7353	3.70742	1.14992	-12.9866	47.2875	0.779989	0	0	39.1421	5.94924	-2.07654	5.86194	-0.305044	-12.7913	-8.81289	-0.201919	0.126055		24.4331	2.63286	-0.335228			9.41821	-4.53589	-45.7712	17.7391	-14.723	4.47166	9.22962	-12.158	45.2555	6.48292	0	0	36.9407	6.78641	-1.88157	5.70718	0.754909	-14.374	-8.62103	-0.262953	0.626874		22.1915
8.65702	-4.92639	-44.6253	16.1404	-12.4666	3.01952	-3.50195	-12.7188	46.6477	-2.40324	0	0	38.9342	6.24248	-1.29883	6.16759	-0.168236	-12.3312	-7.94802	-0.115165	-0.585823		24.7207	2.46588	-0.725081			10.1113	-4.70245	-45.7595	19.067	-15.6524	3.82913	5.15616	-11.9187	44.6387	3.66643	0	0	36.6164	6.99947	-1.39718	5.73886	0.93156	-14.0278	-8.02166	-0.223928	0.306657		22.4407
9.25885	-4.99109	-44.5166	17.3422	-13.3442	2.47865	-8.07989	-12.1761	45.3015	-5.67365	0	0	38.5958	6.48318	-0.623307	6.33177	-0.0547429	-11.9238	-7.17495	-0.0436384	-1.17263		24.9452	2.27273	-1.05504			10.8901	-4.84371	-45.7005	20.5376	-16.6272	3.07711	0.622016	-11.6879	44.031	0.447203	0	0	36.2031	7.16228	-1.06025	5.6908	1.0698	-13.6436	-7.48664	-0.196436	0.0810593		22.637
9.97547	-4.99783	-44.3149	18.8473	-14.3866	2.14852	-12.0741	-11.3348	43.0752	-8.78893	0	0	38.1566	6.67994	-0.149285	6.39395	0.00395646	-11.5618	-6.48371	0.00397387	-1.56311		25.1072	2.06043	-1.31592			11.7401	-4.94991	-45.5582	22.1478	-17.6338	2.31826	-4.19515	-11.3736	43.1817	-3.05777	0	0	35.7172	7.28738	-0.91602	5.58167	1.14299	-13.2553	-7.01147	-0.187795	0.0101533		22.7816
10.8125	-4.94457	-44.0129	20.6943	-15.6023	2.05492	-15.0445	-10.2419	39.9108	-11.4844	0	0	37.647	6.84298	0.0621837	6.39569	-0.00916531	-11.2484	-5.85843	0.0208872	-1.70178		25.21	1.83754	-1.50804			12.6455	-5.01084	-45.2973	23.8994	-18.6572	1.67313	-8.92051	-10.8902	41.8265	-6.63527	0	0	35.1797	7.38743	-0.983899	5.43506	1.13954	-12.9046	-6.58761	-0.204063	0.143647		22.8788
11.7687	-4.83422	-43.6147	22.9106	-16.986	2.17912	-16.7858	-8.98807	35.8689	-13.5343	0	0	37.0926	6.98205	-0.00276217	6.37106	-0.0946713	-10.9821	-5.27954	0.00500603	-1.57157		25.2587	1.61282	-1.64037			13.595	-5.01824	-44.8958	25.8016	-19.6872	1.24792	-13.048	-10.2007	39.7852	-9.99083	0	0	34.6114	7.47212	-1.25249	5.27311	1.06448	-12.6235	-6.20315	-0.247434	0.499536		22.9349
12.8369	-4.67471	-43.1354	25.5118	-18.517	2.46114	-17.3663	-7.67057	31.112	-14.806	0	0	36.5122	7.1051	-0.316782	6.34391	-0.23919	-10.7417	-4.72672	-0.0395294	-1.20633		25.2609	1.39396	-1.72862			14.586	-4.96936	-44.3589	27.8722	-20.7233	1.1093	-16.1379	-9.32919	37.0141	-12.8229	0	0	34.0293	7.54752	-1.67956	5.11221	0.935371	-12.4212	-5.84484	-0.31465	1.05101		22.9576
14.007	-4.47807	-42.6034	28.5007	-20.1621	2.80841	-17.0524	-6.37159	25.8902	-15.2965	0	0	35.9169	7.21734	-0.820572	6.32735	-0.419544	-10.487	-4.18342	-0.102978	-0.685816		25.2248	1.18649	-1.79264			15.6238	-4.86974	-43.7262	30.136	-21.7765	1.26944	-17.9988	-8.33812	33.5894	-14.916	0	0	33.4438	7.61751	-2.1977	4.96129	0.775586	-12.2816	-5.49859	-0.397105	1.72723		22.9552
15.2682	-4.25866	-42.0594	31.8653	-21.8823	3.10747	-16.1929	-5.15255	20.518	-15.1402	0	0	35.3096	7.32184	-1.43221	6.32376	-0.608176	-10.1781	-3.64034	-0.172782	-0.113037		25.1583	0.993347	-1.85307			16.7178	-4.73305	-43.0647	32.618	-22.8653	1.68112	-18.7188	-7.29523	29.6576	-16.1935	0	0	32.8577	7.68539	-2.72579	4.82277	0.608099	-12.1683	-5.14921	-0.482634	2.42813		22.9341
16.61	-4.0311	-41.5436	35.5799	-23.6346	3.2386	-15.1232	-4.05481	15.3249	-14.5733	0	0	34.6869	7.42162	-2.06004	6.32569	-0.780195	-9.79984	-3.09641	-0.237537	0.418326		25.068	0.815852	-1.92755			17.8757	-4.57766	-42.4496	35.3373	-24.0064	2.24316	-18.5686	-6.25618	25.4007	-16.7177	0	0	32.268	7.75448	-3.1855	4.69542	0.451162	-12.0405	-4.78288	-0.558849	3.05211		22.8985
18.0215	-3.8079	-41.0801	39.6087	-25.3698	3.09466	-14.1113	-3.10219	10.5916	-13.8661	0	0	34.0417	7.52136	-2.61915	6.31897	-0.919389	-9.3742	-2.55819	-0.290262	0.850936		24.959	0.654469	-2.02804			19.0981	-4.42103	-41.9382	38.3021	-25.2033	2.82033	-17.8726	-5.26037	21.0107	-16.6483	0	0	31.669	7.82771	-3.51679	4.57717	0.316071	-11.8732	-4.39178	-0.617059	3.52819		22.8491
19.4915	-3.59773	-40.6703	43.9111	-27.0311	2.60196	-13.338	-2.30405	6.50498	-13.2505	0	0	33.368	7.62669	-3.04676	6.28835	-1.01994	-8.9544	-2.03701	-0.329706	1.17451		24.8348	0.508851	-2.16029			20.3766	-4.27501	-41.5524	41.5093	-26.4374	3.27502	-16.9177	-4.33151	16.6627	-16.1873	0	0	31.056	7.90694	-3.68649	4.46712	0.206585	-11.6702	-3.97659	-0.654704	3.83582		22.7843
21.009	-3.40528	-40.2989	48.4449	-28.5571	1.73783	-12.891	-1.65782	3.14385	-12.8713	0	0	32.6637	7.74125	-3.31358	6.22417	-1.08393	-8.60251	-1.54307	-0.359362	1.41774		24.6976	0.377501	-2.32441			21.6952	-4.14448	-41.2748	44.9462	-27.6656	3.49806	-15.9179	-3.48028	12.4919	-15.5314	0	0	30.4273	7.99304	-3.68684	4.36569	0.120337	-11.4603	-3.54487	-0.674756	3.99959		22.7014
22.5663	-3.23296	-39.9458	53.1669	-29.8905	0.537335	-12.7682	-1.15037	0.487816	-12.7677	0	0	31.9331	7.86485	-3.42719	6.12616	-1.11791	-8.36311	-1.08029	-0.384841	1.62667		24.5489	0.258204	-2.51553			23.0363	-4.0294	-41.0598	48.5884	-28.8273	3.42322	-15.0196	-2.71001	8.59472	-14.847	0	0	29.7844	8.08636	-3.53119	4.27343	0.0510879	-11.2814	-3.108	-0.683187	4.06843		22.5988
24.1607	-3.08281	-39.5986	58.0312	-30.9884	-0.910095	-12.8834	-0.758705	-1.56425	-12.8785	0	0	31.1844	7.99442	-3.4237	6.00275	-1.13055	-8.24724	-0.645575	-0.410868	1.84005		24.3899	0.148969	-2.72497			24.3854	-3.92882	-40.8552	52.3972	-29.8593	3.02875	-14.3132	-2.02201	5.04227	-14.2566	0	0	29.1316	8.18755	-3.2546	4.19138	-0.00969844	-11.1597	-2.67719	-0.686499	4.09547		22.4766
25.7939	-2.9569	-39.2623	62.9857	-31.8331	-2.47523	-13.0827	-0.451799	-3.16966	-13.0624	0	0	30.428	8.1263	-3.34983	5.86786	-1.13132	-8.23246	-0.230635	-0.439282	2.07294		24.222	0.0479164	-2.94311			25.7341	-3.84377	-40.6214	56.3216	-30.712	2.33473	-13.8307	-1.41687	1.88371	-13.823	0	0	28.4762	8.29785	-2.91675	4.12424	-0.0720351	-11.0938	-2.25798	-0.690185	4.12556		22.3363
27.4691	-2.85604	-38.9636	67.97	-32.437	-4.0137	-13.1727	-0.194159	-4.51355	-13.1311	0	0	29.6752	8.25749	-3.25112	5.73914	-1.1294	-8.27365	0.176146	-0.469307	2.31896		24.0464	-0.0476354	-3.16331			27.0809	-3.7773	-40.3426	60.3045	-31.3609	1.39535	-13.5377	-0.893408	-0.858679	-13.5361	0	0	27.8277	8.41841	-2.59472	4.08266	-0.145676	-11.0531	-1.84573	-0.697973	4.18913		22.1805
29.1872	-2.77725	-38.7405	72.915	-32.8357	-5.39857	-12.962	0.0489348	-5.77698	-12.895	0	0	28.9381	8.38509	-3.1705	5.63705	-1.13258	-8.31761	0.587403	-0.499392	2.56539		23.8641	-0.141781	-3.38391			28.4297	-3.73257	-40.0281	64.2871	-31.8099	0.281475	-13.3405	-0.448409	-3.18737	-13.3195	0	0	27.1966	8.54895	-2.362	4.08024	-0.237366	-10.9934	-1.42712	-0.711528	4.29975		22.0122
30.9433	-2.71192	-38.619	77.7444	-33.0682	-6.5452	-12.303	0.305914	-7.10633	-12.2071	0	0	28.23	8.50551	-3.14879	5.58151	-1.14666	-8.31789	1.01364	-0.529075	2.80843		23.6763	-0.23931	-3.60707			29.7869	-3.71027	-39.7062	68.2136	-32.0876	-0.93457	-13.1085	-0.0764268	-5.12608	-13.0551	0	0	26.5904	8.68647	-2.26536	4.12653	-0.348715	-10.8774	-0.98837	-0.73063	4.45558		21.835
32.7256	-2.64622	-38.5954	82.3757	-33.1594	-7.41625	-11.1183	0.594385	-8.58924	-10.992	0	0	27.5617	8.6145	-3.22003	5.58695	-1.17535	-8.24618	1.46075	-0.559763	3.05958		23.4848	-0.344562	-3.83613			31.1566	-3.70672	-39.4125	72.0329	-32.2365	-2.18236	-12.7034	0.23135	-6.72135	-12.6147	0	0	26.0116	8.8252	-2.31623	4.22222	-0.476737	-10.6874	-0.52308	-0.753853	4.64494		21.6515
34.5175	-2.56481	-38.6385	86.7225	-33.1194	-8.01114	-9.40378	0.918767	-10.2427	-9.25258	0	0	26.9384	8.70803	-3.40554	5.65846	-1.22104	-8.09593	1.92903	-0.594483	3.3436		23.2907	-0.460373	-4.07408			32.5369	-3.71322	-39.1763	75.7001	-32.2987	-3.38859	-12.0105	0.487918	-8.0432	-11.8906	0	0	25.4575	8.95783	-2.49799	4.35985	-0.616078	-10.4252	-0.0338717	-0.779532	4.8542		21.4634
36.3018	-2.45569	-38.7097	90.7019	-32.9581	-8.35332	-7.21751	1.2707	-12.0168	-7.05853	0	0	26.3569	8.78311	-3.70888	5.78999	-1.28447	-7.87757	2.41408	-0.636416	3.6864		23.0938	-0.587801	-4.32293			33.9186	-3.71709	-39.0115	79.1741	-32.3056	-4.47547	-10.9671	0.708994	-9.17525	-10.825	0	0	24.9205	9.07729	-2.77428	4.52647	-0.761208	-10.1072	0.471079	-0.806241	5.07172		21.271
38.0665	-2.31376	-38.7834	94.2445	-32.7005	-8.48193	-4.66201	1.63192	-13.8133	-4.5269	0	0	25.8056	8.83771	-4.11845	5.96625	-1.36404	-7.60854	2.90913	-0.687464	4.10335		22.892	-0.726478	-4.58357			35.2882	-3.70458	-38.9191	82.4169	-32.2781	-5.36907	-9.57887	0.909375	-10.195	-9.42624	0	0	24.3888	9.17801	-3.09345	4.70567	-0.906984	-9.75974	0.981516	-0.832705	5.28711		21.0734
39.8075	-2.14178	-38.8544	97.3023	-32.3892	-8.44604	-1.86997	1.97858	-15.5113	-1.80184	0	0	25.2696	8.87024	-4.61719	6.16852	-1.45619	-7.30341	3.40794	-0.74792	4.59657		22.6818	-0.875341	-4.8558			36.6323	-3.66449	-38.8969	85.3935	-32.2345	-6.01374	-7.91332	1.09975	-11.1578	-7.76281	0	0	23.8478	9.2563	-3.39674	4.87999	-1.04831	-9.41409	1.48714	-0.857833	5.49147		20.8685
41.5254	-1.9486	-38.93	99.8467	-32.0713	-8.29711	1.00702	2.28616	-16.9944	0.963043	0	0	24.7338	8.87911	-5.1861	6.37935	-1.55604	-6.97133	3.90595	-0.816645	5.15641		22.4599	-1.03338	-5.13843			37.9418	-3.59093	-38.947	88.0755	-32.1961	-6.38493	-6.07019	1.28541	-12.0905	-5.93505	0	0	23.2853	9.31022	-3.63739	5.03533	-1.18077	-9.09853	1.97953	-0.881333	5.68247		20.6544
43.2202	-1.74594	-39.0157	101.861	-31.7831	-8.08084	3.81045	2.53367	-18.1709	3.62016	0	0	24.1842	8.86337	-5.79085	6.58197	-1.6569	-6.62396	4.39884	-0.890579	5.75758		22.2235	-1.19975	-5.42984			39.2127	-3.48422	-39.0741	90.4407	-32.1853	-6.49599	-4.15181	1.46566	-12.9897	-4.04538	0	0	22.6947	9.33967	-3.79811	5.16492	-1.30256	-8.82828	2.45441	-0.903965	5.8663		20.4291
44.8868	-1.54474	-39.1052	103.333	-31.5417	-7.82943	6.39177	2.70705	-18.9856	6.04273	0	0	23.6044	8.8241	-6.36063	6.75587	-1.7485	-6.28793	4.8798	-0.963785	6.35157		21.9714	-1.37356	-5.72834			40.4453	-3.3499	-39.2779	92.4707	-32.2181	-6.39501	-2.24551	1.63388	-13.823	-2.18044	0	0	22.0767	9.34676	-3.89257	5.26967	-1.41588	-8.59972	2.91268	-0.926869	6.0522		20.1921
46.5144	-1.3526	-39.1797	104.252	-31.3453	-7.55861	8.63072	2.801	-19.4236	8.13608	0	0	22.977	8.76509	-6.78908	6.87748	-1.81755	-6.00686	5.33928	-1.02786	6.87035		21.7041	-1.55369	-6.03239			41.6406	-3.19645	-39.5473	94.148	-32.298	-6.14989	-0.416921	1.77953	-14.5396	-0.403569	0	0	21.4364	9.33558	-3.95216	5.35479	-1.52587	-8.39388	3.35909	-0.950629	6.24492		19.9445
48.0881	-1.17316	-39.2125	104.611	-31.1795	-7.26866	10.4497	2.81893	-19.507	9.84375	0	0	22.2907	8.69151	-6.97535	6.9299	-1.85246	-5.8249	5.76892	-1.07498	7.25113		21.4245	-1.73892	-6.34068			42.7988	-3.03268	-39.8581	95.4547	-32.4146	-5.8239	1.2912	1.89236	-15.0915	1.24667	0	0	20.7808	9.31108	-4.00974	5.42601	-1.63777	-8.18669	3.79934	-0.975047	6.44284		19.689
49.5922	-1.00699	-39.1776	104.412	-31.0233	-6.94996	11.8192	2.7711	-19.2845	11.1472	0	0	21.5485	8.60752	-6.87936	6.91454	-1.85033	-5.76278	6.16719	-1.10186	7.46802		21.1366	-1.92819	-6.65191			43.9179	-2.86546	-40.1767	96.3737	-32.5452	-5.45559	2.85567	1.96639	-15.452	2.75237	0	0	20.1165	9.27737	-4.08676	5.48737	-1.75404	-7.96095	4.23791	-0.999527	6.64108		19.4292
51.0109	-0.853332	-39.0566	103.665	-30.8558	-6.58975	12.7541	2.67167	-18.82	12.0617	0	0	20.7689	8.51572	-6.54443	6.85272	-1.82038	-5.80605	6.54115	-1.11127	7.54395		20.8455	-2.12055	-6.96459			44.9941	-2.69854	-40.4662	96.8912	-32.6621	-5.05336	4.26696	2.00126	-15.6214	4.10908	0	0	19.4493	9.23669	-4.18722	5.54077	-1.87346	-7.71354	4.67723	-1.02345	6.83469		19.1692
52.3303	-0.711788	-38.8428	102.396	-30.66	-6.17985	13.3043	2.53547	-18.1794	12.6289	0	0	19.9789	8.41825	-6.07419	6.77693	-1.78042	-5.91255	6.90326	-1.11022	7.53549		20.5556	-2.31474	-7.27695			46.0232	-2.5328	-40.6943	96.9986	-32.7384	-4.60652	5.52301	2.00078	-15.6191	5.31846	0	0	18.7838	9.19014	-4.30112	5.58618	-1.99296	-7.45363	5.1174	-1.0463	7.01946		18.9134
53.5388	-0.583315	-38.5422	100.641	-30.4245	-5.7225	13.5415	2.37513	-17.4191	12.9095	0	0	19.2058	8.31771	-5.59056	6.72044	-1.74991	-6.02953	7.26782	-1.10683	7.50813		20.2709	-2.50918	-7.58713			47	-2.36698	-40.8383	96.6938	-32.7541	-4.10264	6.6274	1.96986	-15.4689	6.38631	0	0	18.1237	9.1387	-4.41574	5.62308	-2.11018	-7.19488	5.55719	-1.06795	7.19437		18.6653
54.6273	-0.470516	-38.1708	98.4452	-30.1438	-5.22976	13.5461	2.19987	-16.5807	12.9727	0	0	18.4717	8.21718	-5.19606	6.70962	-1.74391	-6.11111	7.64827	-1.10774	7.51548		19.995	-2.70194	-7.89334			47.9189	-2.19922	-40.8864	95.9818	-32.6975	-3.54086	7.59137	1.91207	-15.1876	7.32475	0	0	17.4722	9.0838	-4.52392	5.65229	-2.22435	-6.94886	5.99603	-1.08881	7.36274		18.4273
55.5884	-0.377041	-37.7502	95.8602	-29.8154	-4.71577	13.3918	2.01579	-15.6919	12.8839	0	0	17.7898	8.11961	-4.94895	6.75916	-1.76968	-6.13003	8.05415	-1.1164	7.58532		19.7313	-2.89103	-8.19392			48.7736	-2.02825	-40.8384	94.8758	-32.5641	-2.93386	8.43287	1.82945	-14.7841	8.15176	0	0	16.8325	9.02703	-4.62427	5.67663	-2.33552	-6.7236	6.43509	-1.10967	7.53103		18.2008
56.4152	-0.306583	-37.3015	92.9368	-29.4369	-4.19064	13.1339	1.82642	-14.7693	12.6926	0	0	17.163	8.02721	-4.85709	6.87078	-1.8265	-6.08113	8.48909	-1.13269	7.71661		19.4825	-3.07458	-8.48769			49.5584	-1.85389	-40.7031	93.3973	-32.3539	-2.30117	9.17109	1.72402	-14.267	8.88591	0	0	16.2082	8.96922	-4.72021	5.70067	-2.44405	-6.52364	6.8772	-1.13155	7.70742		17.9869
57.1012	-0.261833	-36.8429	89.7223	-29.0039	-3.66179	12.8029	1.63254	-13.8164	12.4264	0	0	16.5868	7.94098	-4.89411	7.03677	-1.90802	-5.97522	8.95181	-1.1542	7.88986		19.2504	-3.25096	-8.77424			50.268	-1.67697	-40.4933	91.5745	-32.0664	-1.66365	9.82178	1.59908	-13.6511	9.54169	0	0	15.6034	8.91029	-4.81829	5.72966	-2.55056	-6.34947	7.32592	-1.15531	7.89874		17.7867
57.6417	-0.244228	-36.3895	86.2592	-28.512	-3.13845	12.4048	1.432	-12.8222	12.0907	0	0	16.0541	7.8608	-5.02742	7.24635	-2.00614	-5.82637	9.43922	-1.17814	8.08248		19.0359	-3.4186	-9.05365			50.8974	-1.49886	-40.2227	89.438	-31.699	-1.04478	10.3947	1.45836	-12.9534	10.1273	0	0	15.0216	8.84918	-4.92329	5.76822	-2.65506	-6.19756	7.78459	-1.18099	8.10539		17.6013
58.0349	-0.254525	-35.9578	82.5857	-27.9613	-2.63318	11.928	1.22007	-11.7629	11.674	0	0	15.559	7.78585	-5.2405	7.49047	-2.11434	-5.64107	9.94915	-1.20275	8.28031		18.8397	-3.57583	-9.32596			51.4417	-1.32107	-39.9038	87.0182	-31.248	-0.474006	10.8911	1.30406	-12.1838	10.6429	0	0	14.465	8.78416	-5.03356	5.81977	-2.75616	-6.06343	8.2554	-1.20766	8.31976		17.4321
58.282	-0.293456	-35.5664	78.735	-27.356	-2.15967	11.3524	0.990387	-10.6055	11.156	0	0	15.0975	7.7153	-5.53728	7.76272	-2.22947	-5.41687	10.4803	-1.22787	8.48202		18.6621	-3.72082	-9.59124			51.8978	-1.1451	-39.5503	84.3447	-30.713	0.0155015	11.3023	1.13582	-11.3395	11.0789	0	0	13.9356	8.71374	-5.14479	5.88709	-2.85191	-5.94387	8.73945	-1.23408	8.53187		17.2804
58.3863	-0.361696	-35.2318	74.7343	-26.7007	-1.73108	10.6595	0.735864	-9.31236	10.5174	0	0	14.6676	7.64905	-5.93291	8.05794	-2.35221	-5.1494	11.0306	-1.25495	8.69921		18.5035	-3.8515	-9.84976			52.2648	-0.972531	-39.1762	81.449	-30.0983	0.398221	11.6117	0.951925	-10.4108	11.4179	0	0	13.4357	8.63824	-5.25674	5.97259	-2.94192	-5.83647	9.2373	-1.25944	8.73519		17.1482
58.3515	-0.459468	-34.9618	70.6062	-25.9935	-1.36075	9.84121	0.449591	-7.84626	9.74818	0	0	14.2679	7.58867	-6.44349	8.37112	-2.48649	-4.83923	11.5951	-1.28669	8.95353		18.3644	-3.96527	-10.1019			52.5442	-0.805504	-38.793	78.3649	-29.4111	0.665982	11.7997	0.750906	-9.38907	11.6394	0	0	12.9678	8.56117	-5.37677	6.07786	-3.0287	-5.73686	9.74926	-1.28345	8.9276		17.0377
58.182	-0.586445	-34.7549	66.3728	-25.2268	-1.06309	8.90594	0.12573	-6.17497	8.85386	0	0	13.8961	7.5375	-7.07726	8.69686	-2.63687	-4.49393	12.1682	-1.32588	9.26701		18.2451	-4.05866	-10.3475			52.7378	-0.646962	-38.4075	75.1248	-28.6575	0.825953	11.85	0.531868	-8.2688	11.725	0	0	12.5337	8.48884	-5.52269	6.20415	-3.11736	-5.6373	10.2758	-1.30675	9.114		16.9505
57.8832	-0.74165	-34.6051	62.0602	-24.3921	-0.849947	7.88076	-0.239095	-4.27948	7.85864	0	0	13.5465	7.49962	-7.8189	9.02743	-2.80411	-4.12982	12.743	-1.37339	9.64626		18.145	-4.128	-10.5863			52.8463	-0.500533	-38.0233	71.7557	-27.8419	0.890066	11.7532	0.293814	-7.0439	11.6632	0	0	12.1343	8.42804	-5.725	6.35367	-3.21406	-5.52767	10.8178	-1.33136	9.31076		16.8873
57.4627	-0.923522	-34.5101	57.7016	-23.4862	-0.721837	6.80854	-0.643878	-2.16533	6.80365	0	0	13.2073	7.47857	-8.61543	9.35103	-2.98181	-3.77336	13.3095	-1.42681	10.0716		18.0628	-4.17066	-10.8189			52.8692	-0.370527	-37.6467	68.2778	-26.969	0.868795	11.5064	0.0352523	-5.70601	11.4486	0	0	11.7703	8.38389	-6.02051	6.52966	-3.32416	-5.39799	11.3756	-1.3604	9.54266		16.8466
56.9322	-1.13106	-34.4791	53.3366	-22.5157	-0.658539	5.73846	-1.08194	0.129248	5.73844	0	0	12.8641	7.47678	-9.38583	9.65432	-3.15806	-3.4554	13.8541	-1.4812	10.5036		17.9963	-4.18633	-11.0474			52.8071	-0.261826	-37.2916	64.7061	-26.0466	0.773363	11.1073	-0.24545	-4.24636	11.0764	0	0	11.4418	8.35841	-6.43721	6.73544	-3.45051	-5.24129	11.9485	-1.3966	9.83119		16.8266
56.3082	-1.36514	-34.5371	49.0098	-21.4985	-0.613701	4.71501	-1.54113	2.5339	4.71039	0	0	12.506	7.49492	-10.0574	9.92944	-3.32174	-3.19537	14.3648	-1.53164	10.9032		17.9435	-4.17739	-11.2763			52.6639	-0.179475	-36.9801	61.0544	-25.0849	0.620616	10.5529	-0.549352	-2.65979	10.5414	0	0	11.1503	8.35004	-6.98074	6.974	-3.59292	-5.05462	12.5332	-1.44091	10.1837		16.8265
55.6109	-1.62878	-34.7222	44.7674	-20.4589	-0.518427	3.77158	-2.00546	4.95623	3.75746	0	0	12.1298	7.53127	-10.5982	10.1787	-3.46839	-2.99026	14.836	-1.57553	11.25		17.9023	-4.14816	-11.5112			52.4481	-0.12778	-36.7375	57.337	-24.0931	0.433552	9.8438	-0.876678	-0.94633	9.84245	0	0	10.899	8.35417	-7.63242	7.24785	-3.74875	-4.83986	13.1237	-1.49257	10.5938		16.8472
54.8623	-1.92571	-35.0762	40.6554	-19.4201	-0.296839	2.92995	-2.4582	7.30088	2.90618	0	0	11.7381	7.58193	-11.0158	10.4108	-3.60024	-2.82143	15.2688	-1.61273	11.5432		17.8708	-4.10354	-11.7575			52.1703	-0.109371	-36.5864	53.571	-23.0769	0.238437	8.99047	-1.2268	0.888281	8.98938	0	0	10.6899	8.36503	-8.348	7.55543	-3.91303	-4.60806	13.711	-1.54938	11.0434		16.8902
54.0831	-2.2585	-35.6336	36.7161	-18.3966	0.109464	2.2028	-2.88633	9.49541	2.1726	0	0	11.3346	7.64165	-11.3344	10.6345	-3.72234	-2.6699	15.67	-1.64429	11.7915		17.8472	-4.04825	-12.0184			51.8421	-0.124635	-36.5433	49.7777	-22.0386	0.0646724	8.01721	-1.59752	2.82874	8.00738	0	0	10.5172	8.37807	-9.04887	7.88647	-4.07655	-4.38601	14.2822	-1.60708	11.4987		16.9562
53.2902	-2.62676	-36.4112	32.9851	-17.3889	0.716553	1.59577	-3.28535	11.5154	1.56365	0	0	10.9225	7.70465	-11.5794	10.8545	-3.8401	-2.52432	16.0495	-1.67163	12.0062		17.8302	-3.98683	-12.2944			51.4745	-0.171983	-36.6187	45.9853	-20.9793	-0.0517636	6.96139	-1.98357	4.84235	6.93642	0	0	10.364	8.39149	-9.61745	8.22106	-4.22372	-4.21677	14.8188	-1.6586	11.9039		17.0444
52.4932	-3.02574	-37.3994	29.4885	-16.3836	1.48217	1.10651	-3.66239	13.3975	1.0764	0	0	10.5036	7.76467	-11.7756	11.0725	-3.95883	-2.37954	16.4167	-1.69645	12.2009		17.8185	-3.92367	-12.5833			51.0784	-0.248766	-36.8194	42.2281	-19.9008	-0.0690306	5.86714	-2.37612	6.87743	5.82478	0	0	10.2074	8.40553	-9.92308	8.53598	-4.33435	-4.14642	15.2993	-1.69524	12.1914		17.1525
51.6926	-3.44526	-38.5565	26.2417	-15.3564	2.30883	0.7226	-4.03424	15.2247	0.697238	0	0	10.0789	7.81515	-11.9464	11.2892	-4.08299	-2.23327	16.776	-1.72073	12.391		17.8108	-3.86267	-12.8806			50.6641	-0.352414	-37.1472	38.5439	-18.8048	0.0489257	4.77645	-2.76519	8.87708	4.71911	0	0	10.0274	8.42062	-9.87924	8.81461	-4.39164	-4.20134	15.7092	-1.71036	12.3099		17.2768
50.8789	-3.86911	-39.8053	23.2513	-14.2785	3.07069	0.423835	-4.41898	17.0818	0.405138	0	0	9.64731	7.84938	-12.1118	11.5042	-4.21495	-2.08477	17.125	-1.74633	12.5912		17.8045	-3.80678	-13.1807			50.2388	-0.481396	-37.5952	34.9709	-17.6905	0.31597	3.72335	-3.1435	10.8004	3.6573	0	0	9.8124	8.43704	-9.49247	9.05306	-4.39113	-4.37148	16.0516	-1.70298	12.2521		17.4124
50.0348	-4.27617	-41.038	20.5185	-13.1267	3.65096	0.189594	-4.82515	19.0021	0.179262	0	0	9.20633	7.86137	-12.2852	11.7174	-4.35486	-1.93491	17.4558	-1.77475	12.8131		17.7968	-3.75757	-13.4781			49.8051	-0.635197	-38.1438	31.5467	-16.5539	0.715629	2.73405	-3.50855	12.6329	2.66781	0	0	9.55984	8.45591	-8.86498	9.25956	-4.34418	-4.6121	16.3471	-1.67856	12.0606		17.5525
49.1414	-4.64452	-42.1375	18.0409	-11.8947	3.97123	0.00645263	-5.24584	20.9445	0.00602628	0	0	8.75396	7.84683	-12.4705	11.9299	-4.5012	-1.7864	17.7573	-1.80679	13.0627		17.7846	-3.71524	-13.7696			49.3602	-0.812737	-38.7599	28.3065	-15.3888	1.20365	1.83108	-3.86152	14.3797	1.7737	0	0	9.27226	8.47936	-8.14639	9.44887	-4.27257	-4.86351	16.6231	-1.64616	11.8062		17.6897
48.1869	-4.95715	-43.009	15.8152	-10.602	4.00171	-0.130143	-5.66124	22.8134	-0.119963	0	0	8.29093	7.80395	-12.6599	12.1462	-4.65148	-1.64396	18.0167	-1.84217	13.3378		17.7663	-3.67912	-14.0553			48.8983	-1.01003	-39.4015	25.2793	-14.192	1.71515	1.03658	-4.20504	16.0535	0.996153	0	0	8.95422	8.50807	-7.46733	9.63557	-4.19825	-5.07592	16.901	-1.61409	11.5539		17.8174
47.1723	-5.205	-43.6039	13.8383	-9.29144	3.75406	-0.221773	-6.0466	24.5015	-0.201803	0	0	7.82177	7.7331	-12.8354	12.3723	-4.80304	-1.514	18.222	-1.87953	13.6276		17.7421	-3.649	-14.3382			48.4129	-1.21858	-40.0233	22.4842	-12.9676	2.17511	0.372129	-4.54075	17.662	0.354588	0	0	8.61096	8.53842	-6.89778	9.82969	-4.13496	-5.2248	17.1887	-1.58716	11.3417		17.9314
46.111	-5.38575	-43.9212	12.108	-8.0186	3.26522	-0.277529	-6.38028	25.9268	-0.249596	0	0	7.35333	7.6354	-12.9702	12.6138	-4.9528	-1.40425	18.3611	-1.91647	13.9134		17.7148	-3.62638	-14.6221			47.8985	-1.42568	-40.5811	19.9289	-11.7306	2.51218	-0.145092	-4.86687	19.1969	-0.137024	0	0	8.2482	8.5625	-6.4507	10.0358	-4.08761	-5.31013	17.4832	-1.567	11.1826		18.0299
45.0222	-5.49945	-43.993	10.6197	-6.83755	2.58104	-0.325273	-6.64894	27.0495	-0.289692	0	0	6.89105	7.51102	-13.0289	12.8729	-5.09536	-1.32396	18.4206	-1.9497	14.1699		17.6878	-3.61456	-14.9106			47.351	-1.61654	-41.0345	17.6117	-10.5054	2.66992	-0.509341	-5.17712	20.6306	-0.476677	0	0	7.87145	8.57142	-6.11497	10.2553	-4.05746	-5.34373	17.7767	-1.55414	11.081		18.1128
43.9251	-5.54455	-43.8669	9.36115	-5.7909	1.74291	-0.421703	-6.85057	27.8772	-0.372765	0	0	6.43638	7.35831	-12.9696	13.148	-5.22153	-1.28531	18.3863	-1.97543	14.3681		17.6642	-3.61756	-15.2054			46.7671	-1.77708	-41.3487	15.5249	-9.32157	2.61073	-0.733825	-5.46216	21.924	-0.680752	0	0	7.48535	8.55903	-5.88469	10.489	-4.04722	-5.33589	18.0635	-1.54928	11.0427		18.1805
42.8357	-5.51617	-43.5935	8.30776	-4.90456	0.779004	-0.658487	-6.99579	28.4655	-0.578876	0	0	5.98654	7.17437	-12.7527	13.4344	-5.31933	-1.30318	18.2463	-1.99031	14.4826		17.6461	-3.63867	-15.504			46.1444	-1.89565	-41.4985	13.6587	-8.21014	2.31711	-0.855032	-5.71285	23.042	-0.786811	0	0	7.09327	8.52273	-5.76577	10.7397	-4.06143	-5.29076	18.3416	-1.55317	11.0733		18.2336
41.7672	-5.40827	-43.221	7.42277	-4.18615	-0.297219	-1.16132	-7.10654	28.9097	-1.01659	0	0	5.53549	6.95718	-12.3513	13.7252	-5.37672	-1.39229	17.9923	-1.99203	14.4958		17.6352	-3.67885	-15.7977			45.4844	-1.96385	-41.4736	12.0044	-7.20076	1.79433	-0.934048	-5.92351	23.9671	-0.853507	0	0	6.69759	8.4617	-5.76053	11.0119	-4.10281	-5.21201	18.61	-1.56548	11.1706		18.2727
40.7298	-5.21806	-42.7959	6.66223	-3.62592	-1.47699	-2.07871	-7.21044	29.3229	-1.81228	0	0	5.07493	6.70751	-11.7613	14.0121	-5.38533	-1.56227	17.6211	-1.97993	14.4028		17.632	-3.73548	-16.0721			44.7937	-1.97666	-41.2849	10.5577	-6.32005	1.07288	-1.05553	-6.09435	24.7075	-0.958888	0	0	6.29984	8.37429	-5.84861	11.3083	-4.16841	-5.11004	18.8624	-1.5841	11.3175		18.2996
39.7312	-4.94953	-42.3616	5.98411	-3.20004	-2.73511	-3.55375	-7.32954	29.7924	-3.08357	0	0	4.59819	6.4294	-11.0158	14.2899	-5.34606	-1.80986	17.1356	-1.95607	14.219		17.6354	-3.80232	-16.3086			44.0858	-1.93274	-40.9666	9.31955	-5.58883	0.204656	-1.32267	-6.23266	25.3005	-1.19578	0	0	5.90118	8.257	-5.98428	11.6287	-4.2493	-5.00322	19.0839	-1.60529	11.4846		18.3173
																											43.3791	-1.83469	-40.5706	8.29492	-5.01858	-0.747028	-1.8486	-6.35228	25.8085	-1.66415	0	0	5.50346	8.10574	-6.11546	11.9722	-4.33435	-4.91181	19.2536	-1.62519	11.6413		18.3293
																											42.6942	-1.68887	-40.1543	7.48975	-4.60949	-1.71756	-2.74417	-6.46964	26.3027	-2.45987	0	0	5.11019	7.91845	-6.21096	12.3408	-4.41582	-4.84937	19.3506	-1.64156	11.77		18.3386
[truncated: 98 more columns]
