# Supplementary material for: Identify the Alteration of Balance Control and Risk of Falling in Stroke Survivors During Obstacle Crossing Based on Kinematic Analysis
Source: Front Neurol. 2019 Jul 30;10:813. doi: 10.3389/fneur.2019.00813 (PMC6682676; doi:10.3389/fneur.2019.00813)
Supplement: Supplementary file 2 [file Data_Sheet_1.ZIP › Curve of Stroke and Control/normal/N9 Curve.xlsx]

## Sheet: Sheet1
35																											40
songxiaoji:LHipAngles			songxiaoji:LKneeAngles			songxiaoji:LAnkleAngles			songxiaoji:LAbsAnkleAngle			songxiaoji:RHipAngles			songxiaoji:RKneeAngles			songxiaoji:RAnkleAngles				songxiaoji:RPelvisAngles					songxiaoji:LHipAngles			songxiaoji:LKneeAngles			songxiaoji:LAnkleAngles			songxiaoji:LAbsAnkleAngle			songxiaoji:RHipAngles			songxiaoji:RKneeAngles			songxiaoji:RAnkleAngles				songxiaoji:RPelvisAngles
X	Y	Z	X	Y	Z	X	Y	Z	X	Y	Z	X	Y	Z	X	Y	Z	X	Y	Z		X	Y	Z			X	Y	Z	X	Y	Z	X	Y	Z	X	Y	Z	X	Y	Z	X	Y	Z	X	Y	Z		X
deg	deg	deg	deg	deg	deg	deg	deg	deg	deg	deg	deg	deg	deg	deg	deg	deg	deg	deg	deg	deg		deg	deg	deg			deg	deg	deg	deg	deg	deg	deg	deg	deg	deg	deg	deg	deg	deg	deg	deg	deg	deg	deg	deg	deg		deg
19.0522	6.59764	-16.9635	10.132	-8.98718	-13.4671	-24.1563	5.50514	18.1573	-22.8829	0	0	-18.3941	2.14781	1.78095	12.7237	-5.162	-15.8638	16.3921	-1.44273	12.1583		-3.03021	-2.08052	-4.65692			18.636	8.45316	-14.0765	9.7725	-8.97093	-12.9296	-24.2864	5.13897	17.0886	-23.15	0	0	-18.6601	2.68666	-0.0822642	13.0932	-5.34331	-15.8926	17.2672	-1.54243	12.7243		-3.15427
18.4891	6.71773	-16.5492	10.3856	-8.81702	-13.2148	-24.8087	5.2303	17.3564	-23.6085	0	0	-18.5497	1.96161	1.8281	13.7476	-5.09872	-16.0495	15.775	-1.49302	12.4441		-3.10007	-2.06877	-4.70379			18.0734	8.52311	-13.6991	10.0145	-8.82211	-12.4961	-25.1344	4.80909	16.1146	-24.0827	0	0	-18.7869	2.50118	-0.19985	14.2293	-5.32336	-15.9992	16.7153	-1.6074	13.0918		-3.26234
17.937	6.85309	-16.064	10.7386	-8.6611	-12.9703	-25.4005	4.92793	16.4667	-24.2896	0	0	-18.551	1.76199	1.8763	15.0139	-5.0105	-16.1938	14.9631	-1.53686	12.6927		-3.16487	-2.0635	-4.73788			17.5319	8.60814	-13.2703	10.3965	-8.6895	-12.0645	-25.8961	4.45594	15.0606	-24.9445	0	0	-18.7517	2.30047	-0.311232	15.6115	-5.29208	-16.0697	15.9424	-1.66806	13.4339		-3.36382
17.3956	7.00114	-15.5213	11.1645	-8.51411	-12.7322	-25.9035	4.60969	15.5208	-24.893	0	0	-18.3819	1.54697	1.91277	16.5376	-4.89366	-16.2778	13.9137	-1.57432	12.9048		-3.22366	-2.06466	-4.76086			17.0101	8.70626	-12.8016	10.8866	-8.56682	-11.6465	-26.5394	4.09448	13.9703	-25.696	0	0	-18.5412	2.08332	-0.422282	17.2506	-5.24729	-16.0913	14.9043	-1.72414	13.7493		-3.45752
16.8633	7.15928	-14.9347	11.6374	-8.37086	-12.4994	-26.2941	4.28637	14.5505	-25.3896	0	0	-18.0283	1.31502	1.92393	18.3295	-4.74694	-16.2823	12.5866	-1.60573	13.0823		-3.27557	-2.07196	-4.77441			16.5054	8.8154	-12.3037	11.4521	-8.44787	-11.254	-27.0378	3.73816	12.8848	-26.3039	0	0	-18.1443	1.84893	-0.539541	19.1535	-5.18825	-16.0509	13.5612	-1.77513	14.0352		-3.54236
16.338	7.32506	-14.3192	12.133	-8.22699	-12.2716	-26.5559	3.96762	13.585	-25.7575	0	0	-17.4789	1.0651	1.89674	20.3967	-4.57227	-16.1887	10.9502	-1.63124	13.2263		-3.31981	-2.08502	-4.78023			16.014	8.93334	-11.7875	12.0609	-8.32737	-10.8973	-27.3732	3.39831	11.8402	-26.7438	0	0	-17.5527	1.59718	-0.669439	21.3228	-5.11613	-15.9351	11.8844	-1.81975	14.2849		-3.61738
15.817	7.49623	-13.6903	12.6287	-8.0794	-12.049	-26.6807	3.66159	12.6502	-25.9839	0	0	-16.7251	0.796856	1.81954	22.7417	-4.37529	-15.9808	8.9893	-1.65069	13.336		-3.35574	-2.10333	-4.77999			15.5313	9.05798	-11.2636	12.6821	-8.20143	-10.585	-27.537	3.08378	10.8658	-27.0027	0	0	-16.761	1.32862	-0.818284	23.7571	-5.03444	-15.7307	9.86438	-1.85574	14.4859		-3.68182
15.2975	7.6707	-13.0631	13.1047	-7.92639	-11.8339	-26.6691	3.37501	11.7682	-26.0658	0	0	-15.7616	0.510894	1.68297	25.3629	-4.16563	-15.6447	6.71532	-1.66305	13.4056		-3.38283	-2.12622	-4.77523			15.0524	9.18721	-10.7416	13.2878	-8.06766	-10.3241	-27.531	2.80097	9.98398	-27.0796	0	0	-15.7667	1.04475	-0.990972	26.4506	-4.94892	-15.426	7.52087	-1.87968	14.6194		-3.73508
14.7766	7.84668	-12.4525	13.5437	-7.76782	-11.6289	-26.5295	3.11307	10.9569	-26.0093	0	0	-14.587	0.208786	1.48081	28.2539	-3.95635	-15.1709	4.17475	-1.66634	13.4242		-3.40072	-2.15289	-4.76726			14.5722	9.31905	-10.2305	13.8532	-7.92538	-10.1196	-27.3662	2.55402	9.20983	-26.9846	0	0	-14.5706	0.747952	-1.19064	29.3935	-4.8672	-15.0113	4.91011	-1.88704	14.6604		-3.77672
14.2514	8.02262	-11.8717	13.9314	-7.60478	-11.4382	-26.2765	2.8796	10.2297	-25.8277	0	0	-13.203	-0.106849	1.21066	31.4043	-3.76295	-14.5543	1.45402	-1.65753	13.3745		-3.40917	-2.18248	-4.75719			14.086	9.45172	-9.73816	14.3574	-7.77531	-9.97483	-27.0617	2.34515	8.55225	-26.7367	0	0	-13.1765	0.441599	-1.41895	32.5717	-4.79843	-14.4798	2.12783	-1.87279	14.581		-3.80657
13.7194	8.19722	-11.3317	14.2567	-7.43923	-11.2666	-25.9292	2.677	9.59584	-25.5401	0	0	-11.6158	-0.4323	0.874885	34.799	-3.60132	-13.7949	-1.3241	-1.63271	13.2346		-3.4081	-2.21398	-4.74577			13.5895	9.58352	-9.27156	14.7843	-7.61951	-9.89112	-26.6418	2.17505	8.01497	-26.3613	0	0	-11.5915	0.130032	-1.6742	35.9672	-4.75141	-13.8282	-0.697097	-1.83202	14.3535		-3.82461
13.1787	8.36938	-10.8412	14.5114	-7.27392	-11.1193	-25.5094	2.50673	9.06118	-25.1687	0	0	-9.83447	-0.762872	0.480671	38.4182	-3.48562	-12.8979	-4.0143	-1.58774	12.9807		-3.39756	-2.24635	-4.73352			13.0793	9.71301	-8.83612	15.122	-7.4609	-9.86876	-26.1348	2.04331	7.59779	-25.8883	0	0	-9.82543	-0.181645	-1.95253	39.5585	-4.7338	-13.057	-3.41894	-1.761	13.9561		-3.831
12.6277	8.53823	-10.4059	14.6902	-7.11165	-11.0014	-25.0397	2.36907	8.62768	-24.7372	0	0	-7.87197	-1.09305	0.0400792	42.2379	-3.42559	-11.8733	-6.47002	-1.51865	12.5895		-3.37777	-2.27851	-4.72057			12.5529	9.83885	-8.43634	15.3633	-7.30295	-9.90567	-25.57	1.94842	7.29678	-25.3482	0	0	-7.89074	-0.487628	-2.24682	43.3205	-4.74996	-12.1705	-5.89702	-1.65752	13.3745		-3.82612
12.0656	8.70295	-10.0282	14.7908	-6.95512	-10.9176	-24.542	2.26338	8.29415	-24.2686	0	0	-5.74396	-1.41663	-0.430122	46.2303	-3.42417	-10.7351	-8.56608	-1.42213	12.041		-3.34904	-2.30927	-4.70675			12.0091	9.9599	-8.07539	15.5052	-7.14936	-9.99904	-24.9762	1.8884	7.10617	-24.7714	0	0	-5.80203	-0.78174	-2.54752	47.2255	-4.79996	-11.1768	-8.01691	-1.5212	12.6039		-3.81053
11.4922	8.86282	-9.70844	14.8133	-6.80683	-10.8717	-24.036	2.18856	8.05768	-23.784	0	0	-3.46846	-1.72707	-0.909645	50.3638	-3.47603	-9.49993	-10.2149	-1.29576	11.3194		-3.31187	-2.3375	-4.69161			11.4478	10.0751	-7.75568	15.549	-7.00378	-10.1443	-24.3795	1.86084	7.0186	-24.1851	0	0	-3.57561	-1.05764	-2.84284	51.2435	-4.87834	-10.0867	-9.70361	-1.35298	11.6466		-3.78491
10.9081	9.01715	-9.44339	14.7602	-6.6686	-10.8663	-23.5389	2.1427	7.9126	-23.3014	0	0	-1.06499	-2.01776	-1.37579	54.6046	-3.56694	-8.18634	-11.3735	-1.13822	10.4148		-3.26677	-2.362	-4.67434			10.8699	10.1836	-7.4788	15.4991	-6.86961	-10.3354	-23.8021	1.863	7.02546	-23.6125	0	0	-1.22889	-1.30925	-3.11943	55.343	-4.97397	-8.9135	-10.9248	-1.15495	10.511		-3.75014
10.3143	9.16523	-9.22871	14.6361	-6.54187	-10.9032	-23.064	2.12383	7.85287	-22.8355	0	0	1.44612	-2.28243	-1.80483	58.9168	-3.67464	-6.81356	-12.0405	-0.949565	9.32433		-3.21445	-2.38163	-4.65403			10.2776	10.2844	-7.24527	15.3632	-6.74967	-10.5653	-23.2613	1.89196	7.11748	-23.0717	0	0	1.22023	-1.53093	-3.36303	59.4917	-5.07027	-7.67194	-11.6857	-0.929925	9.21039		-3.70718
9.71278	9.30632	-9.05857	14.4473	-6.42761	-10.9822	-22.6212	2.1297	7.87146	-22.3964	0	0	4.04465	-2.51547	-2.1738	63.2638	-3.77095	-5.40039	-12.2479	-0.731359	8.05448		-3.15561	-2.39526	-4.62954			9.67381	10.377	-7.05541	15.1511	-6.64626	-10.8257	-22.769	1.94482	7.28535	-22.575	0	0	3.75395	-1.71794	-3.55973	63.6573	-5.14694	-6.3776	-12.0191	-0.681582	7.76362		-3.65712
9.10575	9.43962	-8.92597	14.2014	-6.32629	-11.1023	-22.2162	2.15805	7.96118	-21.9909	0	0	6.71117	-2.71224	-2.46191	67.6082	-3.82472	-3.96526	-12.0501	-0.487046	6.62313		-3.09107	-2.4018	-4.59956			9.06205	10.4604	-6.90894	14.8745	-6.56101	-11.1072	-22.3316	2.01857	7.51937	-22.1293	0	0	6.35503	-1.86656	-3.69619	67.8076	-5.18114	-5.04636	-11.9758	-0.41439	6.19574		-3.6011
8.49597	9.56428	-8.82438	13.9073	-6.23819	-11.2607	-21.8514	2.20669	8.11501	-21.6215	0	0	9.42781	-2.86942	-2.65162	71.9131	-3.80522	-2.52572	-11.5143	-0.22198	5.06066		-3.02167	-2.40026	-4.56285			8.44613	10.5341	-6.80476	14.5458	-6.49476	-11.4001	-21.9503	2.1102	7.80971	-21.7363	0	0	9.00718	-1.97442	-3.76093	71.9111	-5.15015	-3.69402	-11.6147	-0.133768	4.53886		-3.54036
7.88642	9.67944	-8.74721	13.5743	-6.1633	-11.4534	-21.5258	2.27339	8.32578	-21.2878	0	0	12.1785	-2.98514	-2.72954	76.1419	-3.68523	-1.09832	-10.7116	0.0567402	3.40945		-2.94827	-2.38974	-4.5181			7.83009	10.5975	-6.74165	14.1781	-6.44774	-11.6944	-21.6219	2.21671	8.14668	-21.3929	0	0	11.6955	-2.04054	-3.74468	75.9376	-5.0332	-2.33599	-10.9968	0.154009	2.83171		-3.47611
7.28028	9.78418	-8.6891	13.2127	-6.10155	-11.6751	-21.2361	2.35606	8.58666	-20.9867	0	0	14.9494	-3.05905	-2.6869	80.2598	-3.44369	0.301604	-9.71075	0.340732	1.7211		-2.87178	-2.36942	-4.46414			7.21776	10.6499	-6.71763	13.7843	-6.41948	-11.9802	-21.3398	2.33504	8.52035	-21.093	0	0	14.4064	-2.06539	-3.64035	79.8581	-4.81301	-0.987063	-10.1801	0.44201	1.11811		-3.40957
6.68064	9.87762	-8.64504	12.8322	-6.05265	-11.9196	-20.9767	2.45242	8.89027	-20.7131	0	0	17.7288	-3.09239	-2.51903	84.2341	-3.06674	1.66042	-8.57393	0.621018	0.0517885		-2.79306	-2.33863	-4.3999			6.6125	10.691	-6.72946	13.3764	-6.40876	-12.249	-21.0951	2.46211	8.9208	-20.8279	0	0	17.1279	-2.05086	-3.44374	83.6457	-4.47732	0.338957	-9.21721	0.722996	-0.555738		-3.34194
6.09049	9.95892	-8.61149	12.4429	-6.01628	-12.1796	-20.741	2.56016	9.22913	-20.4604	0	0	20.5071	-3.08781	-2.22587	88.0353	-2.54902	2.9663	-7.35378	0.888781	-1.54306		-2.71299	-2.29685	-4.32452			6.01719	10.7203	-6.77379	12.9655	-6.414	-12.4924	-20.8772	2.5948	9.33794	-20.5879	0	0	19.849	-2.00014	-3.15315	87.2757	-4.01944	1.62928	-8.15391	0.989838	-2.14448		-3.27438
5.51254	10.0273	-8.58567	12.0542	-5.99198	-12.4476	-20.5213	2.67682	9.59527	-20.2215	0	0	23.2765	-3.04923	-1.81073	91.6379	-1.89254	4.20971	-6.0923	1.13619	-3.01458		-2.6324	-2.24371	-4.23738			5.43406	10.7375	-6.84581	12.5612	-6.43311	-12.7047	-20.6756	2.73007	9.76211	-20.3628	0	0	22.5604	-1.91756	-2.76951	90.7261	-3.43832	2.87278	-7.02853	1.23607	-3.60761		-3.20795
4.94922	10.0823	-8.56583	11.6749	-5.97929	-12.7155	-20.3099	2.79975	9.98017	-19.9893	0	0	26.0306	-2.98171	-1.28011	95.0209	-1.10595	5.38317	-4.82	1.35701	-4.32464		-2.55206	-2.17908	-4.13813			4.86462	10.7425	-6.93992	12.1718	-6.4637	-12.8815	-20.48	2.86483	10.1836	-20.1433	0	0	25.2533	-1.80839	-2.29583	93.9777	-2.73812	4.0596	-5.87246	1.45627	-4.91206		-3.14361
4.40252	10.1233	-8.55056	11.3127	-5.97756	-12.9758	-20.0992	2.92623	10.3752	-19.7568	0	0	28.7641	-2.89098	-0.64331	98.1676	-0.203196	6.48144	-3.55664	1.54713	-5.4489		-2.47266	-2.10294	-4.02666			4.30966	10.7354	-7.04945	11.8037	-6.50322	-13.0212	-20.2817	2.99629	10.5936	-19.9212	0	0	27.9198	-1.67856	-1.73751	97.0142	-1.92773	5.18157	-4.70992	1.64649	-6.03486		-3.08222
3.87394	10.1503	-8.53883	10.9745	-5.9861	-13.2209	-19.8824	3.05333	10.7711	-19.5177	0	0	31.4723	-2.78342	0.0882804	101.066	0.798171	7.5007	-2.31222	1.70466	-6.37731		-2.39485	-2.01557	-3.90318			3.76939	10.7164	-7.16702	11.462	-6.54905	-13.1237	-20.0731	3.12168	10.9836	-19.69	0	0	30.5524	-1.53441	-1.10178	99.8223	-1.0197	6.23143	-3.55905	1.80447	-6.96378		-3.02445
3.36453	10.1633	-8.52959	10.6661	-6.00414	-13.4446	-19.6533	3.17819	11.159	-19.2669	0	0	34.1503	-2.66561	0.901639	103.707	1.87865	8.43822	-1.08889	1.82993	-7.11315		-2.31917	-1.9174	-3.76821			3.24356	10.6859	-7.28466	11.1503	-6.59871	-13.1913	-19.8485	3.23865	11.3464	-19.4448	0	0	33.1439	-1.38239	-0.397727	102.391	-0.0293213	7.2031	-2.43205	1.92974	-7.69774		-2.97085
2.87488	10.1626	-8.52166	10.3918	-6.03085	-13.6416	-19.4069	3.29809	11.5305	-19	0	0	36.7934	-2.5442	1.78199	106.086	3.01766	9.29175	0.11664	1.92515	-7.67087		-2.24605	-1.80911	-3.62249			2.73147	10.6448	-7.39394	10.8709	-6.64981	-13.2283	-19.6039	3.3451	11.6758	-19.1822	0	0	35.6871	-1.22894	0.363954	104.711	1.02636	8.09094	-1.3364	2.02352	-8.24555		-2.92179
2.40507	10.149	-8.5132	10.1548	-6.06539	-13.8081	-19.1395	3.41034	11.8773	-18.7143	0	0	39.3958	-2.42556	2.71354	108.198	4.19484	10.0594	1.31027	1.99399	-8.07321		-2.17581	-1.69162	-3.46707			2.23241	10.594	-7.48723	10.6252	-6.70042	-13.2399	-19.3369	3.43948	11.9672	-18.9005	0	0	38.1748	-1.08004	1.17095	106.776	2.12924	8.8897	-0.275922	2.08854	-8.62446		-2.87742
1.95487	10.1234	-8.50228	9.95723	-6.10692	-13.9416	-18.8484	3.51278	12.193	-18.4077	0	0	41.9511	-2.31565	3.67931	110.042	5.39057	10.7391	2.49746	2.04106	-8.34785		-2.10864	-1.56601	-3.30315			1.7455	10.5348	-7.55719	10.4139	-6.7489	-13.2323	-19.0462	3.52063	12.2172	-18.5988	0	0	40.5996	-0.941182	2.00978	108.58	3.26117	9.59424	0.747971	2.12867	-8.85796		-2.83781
1.52364	10.0871	-8.48654	9.79987	-6.15467	-14.0411	-18.5322	3.60351	12.472	-18.0796	0	0	44.4514	-2.2198	4.66174	111.616	6.5865	11.3287	3.6805	2.07138	-8.52456		-2.04461	-1.43364	-3.13218			1.27001	10.4686	-7.59724	10.2369	-6.79394	-13.2124	-18.7318	3.58785	12.4239	-18.2774	0	0	42.9537	-0.817173	2.86586	110.118	4.40435	10.1996	1.73477	2.1486	-8.97376		-2.80272
1.11034	10.0417	-8.46279	9.68243	-6.20774	-14.1076	-18.1908	3.68107	12.7099	-17.7301	0	0	46.8877	-2.14249	5.64277	112.919	7.76577	11.8265	4.85635	2.08998	-8.63282		-1.9837	-1.29597	-2.9557			0.805374	10.397	-7.60233	10.0937	-6.83471	-13.1867	-18.3942	3.64084	12.5866	-17.9369	0	0	45.2293	-0.711914	3.72399	111.385	5.54188	10.7013	2.68333	2.15338	-9.00156		-2.7718
0.713893	9.9888	-8.4282	9.60386	-6.26539	-14.143	-17.8249	3.74453	12.9043	-17.3602	0	0	49.2496	-2.08736	6.6044	113.949	8.91311	12.2309	6.01494	2.10146	-8.69965		-1.92569	-1.15466	-2.77534			0.351312	10.3219	-7.56884	9.98378	-6.87074	-13.1613	-18.0343	3.67969	12.7057	-17.5781	0	0	47.4179	-0.628516	4.56871	112.378	6.65806	11.0956	3.59058	2.14816	-8.97122		-2.74455
0.332985	9.93049	-8.37996	9.56222	-6.3268	-14.1508	-17.4361	3.79356	13.0543	-16.9717	0	0	51.5254	-2.05705	7.52895	114.705	10.0147	12.5414	7.13885	2.10981	-8.74825		-1.87029	-1.01153	-2.59284			-0.0923295	10.2452	-7.49447	9.90627	-6.9018	-13.1414	-17.6535	3.70476	12.7825	-17.2021	0	0	49.5112	-0.569179	5.38473	113.095	7.73848	11.3797	4.45038	2.13777	-8.91084		-2.7203
-0.0338409	9.86888	-8.31551	9.555	-6.39113	-14.135	-17.0266	3.82812	13.1598	-16.5663	0	0	53.7021	-2.0533	8.3998	115.186	11.0583	12.7581	8.20339	2.11821	-8.79714		-1.81715	-0.868492	-2.40984			-0.525293	10.169	-7.37884	9.86027	-6.92804	-13.1313	-17.2528	3.71676	12.8193	-16.8098	0	0	51.5001	-0.535259	6.15738	113.535	8.77002	11.5525	5.25285	2.12652	-8.84543		-2.69824
-0.388028	9.8061	-8.23245	9.57919	-6.45743	-14.101	-16.5988	3.84864	13.2225	-16.1466	0	0	55.766	-2.07689	9.20156	115.392	12.033	12.8823	9.17824	2.12896	-8.85964		-1.76573	-0.727483	-2.22797			-0.947371	10.0953	-7.22243	9.84463	-6.94966	-13.134	-16.8338	3.71645	12.8183	-16.4023	0	0	53.3758	-0.527464	6.87328	113.697	9.74103	11.6146	5.98409	2.11795	-8.79558		-2.67749
-0.730981	9.74439	-8.12945	9.63149	-6.52472	-14.0542	-16.1557	3.85592	13.2447	-15.7147	0	0	57.7028	-2.12785	9.92089	115.323	12.9292	12.916	10.0292	2.14343	-8.94373		-1.71546	-0.590543	-2.04877			-1.35818	10.0263	-7.02749	9.8582	-6.96707	-13.1511	-16.3976	3.70476	12.7825	-15.9802	0	0	55.129	-0.545862	7.52043	113.584	10.6409	11.5686	6.62644	2.11472	-8.7768		-2.65711
-1.06418	9.68593	-8.00552	9.70845	-6.59184	-14.0003	-15.7	3.85094	13.2295	-15.2731	0	0	59.4982	-2.20553	10.5466	114.98	13.7384	12.862	10.721	2.16218	-9.05267		-1.66577	-0.459681	-1.8736			-1.75736	9.96368	-6.79698	9.89961	-6.98064	-13.1834	-15.9456	3.68264	12.7148	-15.5445	0	0	56.7506	-0.590036	8.08855	113.2	11.4603	11.4185	7.15911	2.11848	-8.7987		-2.63611
-1.38888	9.63274	-7.86117	9.80669	-6.65764	-13.9446	-15.2344	3.83491	13.1805	-14.8237	0	0	61.1379	-2.30873	11.07	114.365	14.4534	12.723	11.2195	2.18497	-9.18499		-1.61601	-0.336844	-1.70369			-2.14476	9.90951	-6.53432	9.96725	-6.99065	-13.2304	-15.4791	3.65101	12.6178	-15.0962	0	0	58.2318	-0.65934	8.56964	112.548	12.1909	11.1701	7.55951	2.12985	-8.86481		-2.61352
-1.70643	9.5868	-7.69658	9.9227	-6.7207	-13.8926	-14.7613	3.80899	13.1014	-14.3687	0	0	62.6084	-2.43595	11.4852	113.482	15.0683	12.5011	11.4942	2.21088	-9.33531		-1.56553	-0.223924	-1.54001			-2.52041	9.86541	-6.24368	10.0593	-6.99733	-13.2908	-14.9996	3.61073	12.4941	-14.6364	0	0	59.5638	-0.752852	8.95753	111.636	12.8258	10.8294	7.80451	2.1484	-8.97263		-2.58841
-2.01801	9.54983	-7.51339	10.0534	-6.77964	-13.8486	-14.2829	3.77447	12.9959	-13.9096	0	0	63.8974	-2.58539	11.7888	112.336	15.5784	12.1976	11.5197	2.23838	-9.49471		-1.51374	-0.122695	-1.38332			-2.8846	9.83287	-5.92925	10.1735	-7.00075	-13.3626	-14.5088	3.56267	12.3465	-14.1662	0	0	60.7386	-0.869551	9.24845	110.472	13.359	10.4025	7.8721	2.17274	-9.11402		-2.55991
-2.32476	9.5233	-7.31367	10.1957	-6.83307	-13.8164	-13.8012	3.73266	12.868	-13.448	0	0	64.9938	-2.75514	11.98	110.932	15.9805	11.8123	11.2772	2.26537	-9.65096		-1.4601	-0.0347434	-1.23409			-3.238	9.81308	-5.59536	10.3076	-7.0008	-13.4432	-14.0086	3.50761	12.1771	-13.6872	0	0	61.7488	-1.00833	9.44036	109.063	13.7859	9.89473	7.74277	2.2006	-9.27566		-2.52727
-2.62777	9.5085	-7.09973	10.347	-6.87957	-13.7987	-13.3179	3.68474	12.7212	-12.9852	0	0	65.8885	-2.94323	12.0607	109.277	16.2728	11.3435	10.7551	2.28929	-9.78937		-1.40412	0.0384735	-1.09257			-3.58165	9.80696	-5.24583	10.4587	-6.99719	-13.53	-13.501	3.44626	11.9881	-13.2011	0	0	62.5877	-1.16802	9.53309	107.418	14.1033	9.30954	7.40091	2.22886	-9.43952		-2.48985
-2.92807	9.50631	-6.87451	10.5049	-6.91788	-13.7971	-12.8344	3.63191	12.5592	-12.5222	0	0	66.5741	-3.14762	12.0345	107.379	16.4549	10.7878	9.94953	2.30713	-9.89252		-1.34542	0.0957665	-0.958693			-3.91688	9.81509	-4.88492	10.624	-6.98956	-13.6198	-12.9882	3.37936	11.7817	-12.7099	0	0	63.2498	-1.34733	9.52813	105.545	14.309	8.64866	6.83598	2.2538	-9.58402		-2.44717
-3.22679	9.51739	-6.64056	10.6673	-6.94684	-13.8126	-12.3521	3.57533	12.3854	-12.0602	0	0	67.0454	-3.36627	11.9071	105.245	16.5282	10.1406	8.86492	2.31553	-9.94105		-1.28374	0.136154	-0.832116			-4.24538	9.83771	-4.51617	10.8001	-6.97739	-13.7099	-12.4727	3.3076	11.5599	-12.2158	0	0	63.7305	-1.54484	9.4282	103.451	14.4023	7.9116	6.0433	2.27118	-9.6846		-2.39892
-3.52491	9.54201	-6.40101	10.8324	-6.96562	-13.8442	-11.8722	3.51612	12.2033	-11.6001	0	0	67.2995	-3.59703	11.686	102.885	16.4954	9.39644	7.51441	2.3109	-9.91427		-1.21892	0.158912	-0.712262			-4.56902	9.87475	-4.14348	10.9838	-6.96022	-13.797	-11.9571	3.23171	11.325	-11.721	0	0	64.0268	-1.75889	9.23744	101.144	14.3836	7.09592	5.02489	2.27638	-9.71471		-2.34495
-3.82364	9.58013	-6.15827	10.9985	-6.97363	-13.8908	-11.3961	3.45534	12.0161	-11.1432	0	0	67.3357	-3.83766	11.3797	100.305	16.3608	8.54965	5.9198	2.28958	-9.79106		-1.15093	0.163603	-0.598293			-4.88981	9.92571	-3.77078	11.172	-6.93761	-13.8787	-11.4439	3.15259	11.0796	-11.2278	0	0	64.1368	-1.98749	8.96075	98.6307	14.2545	6.19788	3.78982	2.2647	-9.64711		-2.28525
-4.12409	9.63138	-5.91511	11.1642	-6.97074	-13.95	-10.9252	3.39419	11.8275	-10.6905	0	0	67.1555	-4.08578	10.9977	97.5153	16.1295	7.59488	4.11171	2.24811	-9.55108		-1.07986	0.150034	-0.489137			-5.20989	9.98978	-3.40194	11.3614	-6.90923	-13.9524	-10.9358	3.07116	10.8266	-10.7388	0	0	64.0599	-2.22821	8.60382	95.9171	14.0173	5.21335	2.35438	2.2316	-9.4554		-2.22002
-4.42758	9.69502	-5.6736	11.3281	-6.95717	-14.0186	-10.4611	3.33366	11.6405	-10.2436	0	0	66.7628	-4.33879	10.5502	94.5249	15.8079	6.52789	2.12877	2.18347	-9.17628		-1.00593	0.118341	-0.383545			-5.53144	10.0658	-3.04095	11.5488	-6.87495	-14.016	-10.4354	2.98845	10.5692	-10.2565	0	0	63.7972	-2.47823	8.17312	93.0105	13.6754	4.13868	0.741984	2.17296	-9.11528		-2.14959
-4.7355	9.77002	-5.43543	11.4888	-6.93354	-14.0932	-10.0057	3.2748	11.4584	-9.80429	0	0	66.1638	-4.59386	10.0475	91.3437	15.4026	5.34597	0.0163369	2.09332	-8.6523		-0.929435	0.0688941	-0.280114			-5.85647	10.1524	-2.6922	11.7316	-6.83489	-14.0676	-9.94558	2.90562	10.3109	-9.78338	0	0	63.3514	-2.73415	7.67561	89.9192	13.233	2.97202	-1.01773	2.08548	-8.60666		-2.07439
-5.04932	9.85502	-5.20216	11.6451	-6.90094	-14.17	-9.56114	3.21861	11.2843	-9.37462	0	0	65.3665	-4.84793	9.50002	87.9828	14.9206	4.04876	-2.17563	1.97629	-7.96983		-0.850768	0.0023643	-0.17731			-6.1869	10.2479	-2.36051	11.9072	-6.78959	-14.1057	-9.46899	2.82408	10.0563	-9.32221	0	0	62.7263	-2.99212	7.11894	86.6533	12.6954	1.71445	-2.88995	1.96694	-7.91522		-1.99498
-5.37065	9.9484	-4.97476	11.7956	-6.86077	-14.245	-9.13022	3.16601	11.1212	-8.95734	0	0	64.381	-5.09771	8.91763	84.4546	14.3689	2.63852	-4.39508	1.83202	-7.1254		-0.770383	-0.0803407	-0.0735322			-6.52448	10.3502	-2.05058	12.0733	-6.73981	-14.1292	-9.00858	2.74526	9.80967	-8.87579	0	0	61.9277	-3.24768	6.51098	83.2252	12.0685	0.37107	-4.83659	1.81647	-7.03418		-1.91196
-5.70122	10.0483	-4.75379	11.9387	-6.8147	-14.3145	-8.71617	3.1178	10.9715	-8.55564	0	0	63.2193	-5.33969	8.30944	80.7735	13.7539	1.12056	-6.59112	1.66122	-6.12157		-0.688767	-0.178077	0.0328304			-6.87078	10.4573	-1.7672	12.2281	-6.68671	-14.1375	-8.56745	2.67068	9.57603	-8.44719	0	0	60.9628	-3.49606	5.86025	79.6507	11.3595	-1.04864	-6.81836	1.63464	-5.96501		-1.82602
-6.04283	10.1526	-4.53943	12.073	-6.76457	-14.3749	-8.32287	3.07465	10.8375	-8.1734	0	0	61.8948	-5.57021	7.68339	76.9562	13.0813	-0.496369	-8.71675	1.4655	-4.96663		-0.606443	-0.289466	0.143395			-7.2272	10.5671	-1.51478	12.3701	-6.6317	-14.1304	-8.14893	2.60189	9.3602	-8.03971	0	0	59.8402	-3.7321	5.17566	75.9486	10.5768	-2.53012	-8.79686	1.42352	-4.71838		-1.73781
-6.39724	10.2591	-4.33188	12.1969	-6.71236	-14.4231	-7.95473	3.03725	10.7211	-7.815	0	0	60.4223	-5.7855	7.04635	73.0222	12.3562	-2.19974	-10.7315	1.24722	-3.67376		-0.523906	-0.412933	0.259654			-7.59492	10.677	-1.29762	12.4981	-6.57652	-14.1081	-7.7566	2.54051	9.16738	-7.65693	0	0	58.57	-3.95036	4.46636	72.1417	9.72988	-4.05426	-10.7365	1.18653	-3.31358		-1.64802
-6.76632	10.3653	-4.13034	12.3089	-6.65987	-14.4568	-7.61679	3.00603	10.6239	-7.48547	0	0	58.8175	-5.98178	6.40373	68.9939	11.5831	-3.97331	-12.6033	1.00922	-2.2598		-0.441632	-0.546765	0.383051			-7.97503	10.7849	-1.11872	12.611	-6.52295	-14.0716	-7.39439	2.48796	9.00213	-7.30281	0	0	57.1639	-4.14545	3.74205	68.2563	8.82926	-5.59792	-12.6059	0.928202	-1.77772		-1.55727
-7.15189	10.4688	-3.93399	12.4074	-6.60872	-14.4743	-7.31444	2.98136	10.5471	-7.19021	0	0	57.0967	-6.15533	5.75944	64.8967	10.766	-5.79689	-14.3098	0.754646	-0.744272		-0.36008	-0.689091	0.514809			-8.36848	10.8882	-0.980136	12.7083	-6.47285	-14.0217	-7.06638	2.44549	8.86847	-6.98148	0	0	55.6346	-4.3121	3.01247	64.3219	7.88645	-7.1353	-14.3783	0.653879	-0.143981		-1.4661
-7.55552	10.5669	-3.74156	12.4911	-6.56023	-14.4748	-7.05321	2.96356	10.4916	-6.93471	0	0	55.2766	-6.30248	5.11624	60.7591	9.90926	-7.64707	-15.8389	0.486726	0.851783		-0.279605	-0.837908	0.655987			-8.77617	10.9846	-0.882311	12.7894	-6.42793	-13.9606	-6.77688	2.41422	8.76996	-6.69728	0	0	53.9958	-4.44528	2.28773	60.3709	6.91371	-8.63947	-16.032	0.369403	1.55043		-1.37503
-7.97864	10.657	-3.55152	12.5589	-6.51533	-14.4588	-6.83848	2.95284	10.4582	-6.72435	0	0	53.3739	-6.4198	4.47576	56.612	9.01768	-9.49737	-17.1882	0.208768	2.50619		-0.200538	-0.991176	0.807375			-9.19879	11.072	-0.824075	12.8544	-6.38975	-13.8904	-6.53003	2.39497	8.70932	-6.45441	0	0	52.2626	-4.5406	1.57769	56.4375	5.92346	-10.0842	-17.5492	0.0807505	3.2669		-1.28445
-8.42229	10.7364	-3.36159	12.6103	-6.47441	-14.4278	-6.67503	2.9493	10.4472	-6.56388	0	0	51.405	-6.50402	3.83892	52.4885	8.09727	-11.3195	-18.3641	-0.0758962	4.19611		-0.123088	-1.14676	0.969497			-9.637	11.1479	-0.802254	12.9032	-6.35945	-13.814	-6.32978	2.38835	8.68847	-6.25685	0	0	50.4504	-4.5942	0.892181	52.5567	4.92811	-11.446	-18.9156	-0.206271	4.96779		-1.19468
-8.88706	10.8026	-3.16966	12.6452	-6.43752	-14.3847	-6.56659	2.95311	10.459	-6.45702	0	0	49.3861	-6.55221	3.20622	48.4226	7.15545	-13.0846	-19.3797	-0.363897	5.89831		-0.0474436	-1.30257	1.14259			-10.0912	11.2104	-0.811552	12.9364	-6.33773	-13.735	-6.1795	2.3947	8.70848	-6.10798	0	0	48.5753	-4.60315	0.240382	48.7637	3.93934	-12.705	-20.119	-0.486304	6.61876		-1.10591
-9.37291	10.853	-2.97284	12.6645	-6.40412	-14.3335	-6.51547	2.9643	10.4939	-6.40603	0	0	47.3325	-6.56166	2.57821	44.4484	6.20134	-14.7643	-20.2521	-0.651749	7.58911		0.0263213	-1.45645	1.32652			-10.5614	11.2573	-0.845172	12.9549	-6.32486	-13.6573	-6.08162	2.41429	8.7702	-6.01025	0	0	46.6536	-4.56535	-0.369127	45.0923	2.96805	-13.8467	-21.148	-0.754652	8.19044		-1.01828
-9.87915	10.8851	-2.76797	12.6699	-6.37329	-14.2798	-6.52222	2.98293	10.552	-6.41145	0	0	45.2592	-6.53015	1.95584	40.5988	5.24549	-16.3325	-20.9989	-0.935903	9.24508		0.0981401	-1.60635	1.52086			-11.0471	11.2868	-0.894287	12.9605	-6.32046	-13.5857	-6.0375	2.44718	8.87378	-5.96497	0	0	44.7019	-4.47978	-0.928887	41.5743	2.02393	-14.862	-21.9913	-1.00741	9.65944		-0.931823
-10.404	10.8966	-2.55198	12.6644	-6.34385	-14.2302	-6.58535	3.00926	10.634	-6.47176	0	0	43.1802	-6.4558	1.34074	36.9049	4.29951	-17.7668	-21.6348	-1.21273	10.8433		0.168054	-1.75023	1.72481			-11.5474	11.297	-0.949	12.9559	-6.32371	-13.5253	-6.04706	2.49342	9.01931	-5.97201	0	0	42.7364	-4.34645	-1.43288	38.2382	1.11538	-15.7468	-22.6368	-1.2415	11.0084		-0.846518
-10.9447	10.8851	-2.32126	12.6524	-6.31428	-14.1926	-6.70145	3.04344	10.7404	-6.58353	0	0	41.1093	-6.33733	0.735163	33.3946	3.37527	-19.049	-22.1682	-1.47867	12.3626		0.236074	-1.88616	1.93725			-12.0602	11.2862	-0.99874	12.9448	-6.33331	-13.482	-6.10882	2.55323	9.20737	-6.02982	0	0	40.7733	-4.16636	-1.87675	35.1088	0.249607	-16.5021	-23.0713	-1.45459	12.2257		-0.76227
-11.4974	10.8487	-2.07274	12.6399	-6.28302	-14.1753	-6.86538	3.0859	10.8724	-6.74157	0	0	39.0595	-6.17409	0.142425	30.0922	2.48441	-20.1666	-22.5989	-1.73029	13.7838		0.302301	-2.01236	2.15669			-12.5825	11.2527	-1.03252	12.9325	-6.34743	-13.4622	-6.2201	2.6268	9.43838	-6.13557	0	0	38.8279	-3.94154	-2.25812	32.2062	-0.567309	-17.1325	-23.2808	-1.645	13.3039		-0.678973
-12.0567	10.7856	-1.80318	12.6344	-6.24839	-14.1875	-7.07092	3.13721	11.0318	-6.93961	0	0	37.0432	-5.96618	-0.433719	27.0178	1.63732	-21.1125	-22.9176	-1.9644	15.0905		0.36677	-2.12718	2.38131			-13.1098	11.1948	-1.03996	12.9262	-6.36392	-13.4725	-6.37727	2.7145	9.71334	-6.28548	0	0	36.9153	-3.67493	-2.57686	29.5457	-1.33033	-17.6455	-23.2514	-1.8114	14.2383		-0.596475
-12.6161	10.6943	-1.50985	12.6453	-6.20868	-14.238	-7.31145	3.198	11.2205	-7.17095	0	0	35.0723	-5.71451	-0.988946	24.1862	0.842764	-21.8854	-23.1058	-2.17811	16.2694		0.429533	-2.22912	2.60903			-13.6361	11.1111	-1.01224	12.9347	-6.38035	-13.5198	-6.57652	2.81685	10.0337	-6.4755	0	0	35.0493	-3.37025	-2.835	27.1372	-2.03524	-18.0503	-22.9711	-1.95271	15.0257		-0.514642
-13.1674	10.5736	-1.19065	12.6839	-6.16218	-14.3354	-7.58106	3.26909	11.4407	-7.42957	0	0	33.1582	-5.42097	-1.51891	21.6076	0.107341	-22.489	-23.1384	-2.3689	17.3098		0.490593	-2.31693	2.83746			-14.154	11.0002	-0.941227	12.9694	-6.39373	-13.6109	-6.81482	2.93419	10.4	-6.70234	0	0	33.243	-3.032	-3.03662	24.9853	-2.67865	-18.3576	-22.4317	-2.06787	15.663		-0.433332
-13.7014	10.4229	-0.84432	12.7632	-6.10718	-14.4869	-7.87567	3.35122	11.6947	-7.71118	0	0	31.3114	-5.08844	-2.01952	19.287	-0.56462	-22.9317	-22.9872	-2.53455	18.2036		0.549948	-2.38957	3.06399			-14.6543	10.8607	-0.821761	13.0435	-6.40082	-13.7517	-7.09088	3.06682	10.8131	-6.96434	0	0	31.5082	-2.66517	-3.18791	23.0893	-3.25815	-18.5777	-21.6311	-2.15579	16.1469		-0.352443
-14.2075	10.242	-0.469874	12.8978	-6.04166	-14.698	-8.19429	3.44481	11.9836	-8.01453	0	0	29.5413	-4.72078	-2.48723	17.2241	-1.17107	-23.2257	-22.6251	-2.67317	18.9444		0.607512	-2.44626	3.28583			-15.1263	10.6916	-0.650587	13.1729	-6.39774	-13.9474	-7.40634	3.21458	11.2719	-7.2627	0	0	29.8554	-2.27515	-3.29649	21.4436	-3.77232	-18.7213	-20.5764	-2.21549	16.4741		-0.271937
-14.6741	10.0311	-0.0677797	13.1038	-5.96343	-14.9717	-8.53998	3.54991	12.3072	-8.3423	0	0	27.8563	-4.3228	-2.91922	15.4139	-1.71199	-23.3863	-22.0308	-2.78317	19.5276		0.663159	-2.4865	3.50005			-15.5578	10.4919	-0.4272	13.3751	-6.38004	-14.2011	-7.76689	3.37685	11.7739	-7.6025	0	0	28.2931	-1.86758	-3.37099	20.0383	-4.22098	-18.7979	-19.285	-2.24626	16.6424		-0.191798
-15.089	9.79124	0.360828	13.3983	-5.86977	-15.3083	-8.92089	3.66585	12.6633	-8.70219	0	0	26.2632	-3.90009	-3.31365	13.8466	-2.18917	-23.4306	-21.1938	-2.86334	19.95		0.716693	-2.51007	3.70364			-15.9358	10.261	-0.153185	13.6695	-6.34238	-14.5139	-8.18303	3.55204	12.3138	-7.99353	0	0	26.8285	-1.44815	-3.42046	18.8598	-4.60526	-18.8166	-17.7858	-2.24802	16.6519		-0.112108
-15.4397	9.5237	0.814122	13.7993	-5.75731	-15.7043	-9.35087	3.79085	13.046	-9.10744	0	0	24.767	-3.45888	-3.66935	12.5089	-2.60566	-23.3771	-20.1174	-2.91303	20.2107		0.767883	-2.51707	3.89358			-16.2462	9.99892	0.167131	14.0769	-6.27871	-14.8837	-8.6706	3.73774	12.8835	-8.45071	0	0	25.4665	-1.02248	-3.45355	17.8918	-4.92767	-18.7848	-16.1183	-2.22153	16.5071		-0.0330053
-15.7137	9.23058	1.28908	14.325	-5.622	-16.1521	-9.8496	3.92201	13.4462	-9.57703	0	0	23.3706	-3.00584	-3.98585	11.3841	-2.96543	-23.2443	-18.8211	-2.93236	20.3118		0.816399	-2.50793	4.06687			-16.475	9.70585	0.527898	14.6187	-6.18204	-15.3047	-9.25081	3.93021	13.4711	-8.99415	0	0	24.2099	-0.595975	-3.4781	17.116	-5.19204	-18.7091	-14.3307	-2.16869	16.2177		0.0452625
-15.8988	8.91443	1.78212	14.9937	-5.45896	-16.6403	-10.4423	4.05496	13.8504	-10.1354	0	0	22.0746	-2.54775	-4.263	10.4533	-3.2729	-23.0501	-17.34	-2.92244	20.2599		0.861916	-2.48337	4.22065			-16.6084	9.38272	0.921777	15.3164	-6.04467	-15.7674	-9.94966	4.12433	14.0608	-9.64866	0	0	23.059	-0.173594	-3.50052	16.5133	-5.40332	-18.5944	-12.4757	-2.09255	15.7991		0.12237
-15.9839	8.57835	2.28905	15.8227	-5.26253	-17.1528	-11.1589	4.18363	14.2402	-10.8118	0	0	20.8777	-2.09127	-4.50082	9.69613	-3.53256	-22.811	-15.7221	-2.88565	20.0671		0.904033	-2.44445	4.35221			-16.6334	9.03113	1.34051	16.191	-5.85844	-16.258	-10.7966	4.31335	14.6318	-10.4425	0	0	22.012	0.240131	-3.52532	16.064	-5.56721	-18.4447	-10.607	-1.99711	15.2719		0.197922
-15.959	8.22591	2.80503	16.8285	-5.02648	-17.669	-12.0317	4.30034	14.5926	-11.638	0	0	19.776	-1.64267	-4.6993	9.09184	-3.74862	-22.5413	-14.0238	-2.82559	19.7514		0.942306	-2.39254	4.45906			-16.5385	8.6534	1.77558	17.2621	-5.61515	-16.7586	-11.8227	4.48882	15.1592	-11.4057	0	0	21.0646	0.641292	-3.55503	15.7491	-5.68981	-18.2626	-8.77444	-1.88704	14.6604		0.271419
-15.8159	7.86107	3.32562	18.0259	-4.74403	-18.1652	-13.0932	4.39558	14.8793	-12.6468	0	0	18.7637	-1.2076	-4.85822	8.61974	-3.92477	-22.2531	-12.3036	-2.74695	19.3361		0.976312	-2.32927	4.53903			-16.3138	8.25269	2.21853	18.5474	-5.30713	-17.2475	-13.057	4.64045	15.6127	-12.5672	0	0	20.2104	1.02664	-3.59013	15.5498	-5.77728	-18.0504	-7.02086	-1.76719	13.9908		0.342272
-15.5482	7.48816	3.846	19.4277	-4.40848	-18.6142	-14.3716	4.45846	15.0681	-13.8674	0	0	17.8331	-0.790802	-4.97727	8.25994	-4.06412	-21.9561	-10.6163	-2.65509	18.8482		1.00556	-2.25649	4.59023			-15.9521	7.83302	2.66213	20.0621	-4.92764	-17.6996	-14.5225	4.75612	15.9572	-13.9513	0	0	19.4408	1.39362	-3.62919	15.4483	-5.83539	-17.8094	-5.37941	-1.64221	13.2882		0.409868
-15.1518	7.11185	4.36248	21.0442	-4.01329	-18.9868	-15.8857	4.47692	15.1235	-15.3218	0	0	16.9751	-0.396154	-5.05597	7.99371	-4.16914	-21.6575	-9.00805	-2.55557	18.3163		1.02958	-2.17631	4.61119			-15.4485	7.39921	3.10091	21.818	-4.47143	-18.0876	-16.231	4.82223	16.1535	-15.5735	0	0	18.7454	1.74048	-3.66928	15.4277	-5.86937	-17.5414	-3.87265	-1.51625	12.5759		0.473471
-14.625	6.73702	4.87187	22.883	-3.55272	-19.2531	-17.6393	4.43861	15.0085	-17.0188	0	0	16.1794	-0.0263982	-5.09407	7.80375	-4.24186	-21.3624	-7.51307	-2.45359	17.7679		1.04787	-2.09098	4.60083			-14.8011	6.95701	3.53142	23.8237	-3.93521	-18.3831	-18.1772	4.82469	16.1609	-17.4354	0	0	18.1126	2.06609	-3.7063	15.4718	-5.88372	-17.2484	-2.51242	-1.39275	11.8736		0.532378
-13.9687	6.36872	5.37289	24.9485	-3.02184	-19.3841	-19.6149	4.3322	14.6886	-18.9489	0	0	15.4355	0.316795	-5.0916	7.6743	-4.28407	-21.0741	-6.15262	-2.35368	17.2272		1.05992	-2.00284	4.5585			-14.0111	6.51293	3.9527	26.0837	-3.31786	-18.5579	-20.334	4.75033	15.94	-19.5197	0	0	17.5296	2.37005	-3.73552	15.5652	-5.88221	-16.933	-1.30091	-1.27434	11.1968		0.585786
-13.1861	6.01215	5.86569	27.2421	-2.41701	-19.353	-21.7706	4.14897	14.1354	-21.0794	0	0	14.7324	0.632777	-5.04919	7.5913	-4.29763	-20.7948	-4.93553	-2.25933	16.7137		1.06528	-1.91429	4.48401			-13.0828	6.07411	4.36738	28.5983	-2.61995	-18.5854	-22.6502	4.5888	15.4584	-21.7879	0	0	16.9833	2.65254	-3.75216	15.6931	-5.86798	-16.599	-0.232185	-1.16294	10.557		0.632981
-12.283	5.67255	6.35314	29.761	-1.73548	-19.1375	-24.0395	3.88456	13.332	-23.3526	0	0	14.0602	0.921844	-4.96826	7.5424	-4.28477	-20.5256	-3.86009	-2.17294	16.241		1.06347	-1.82774	4.3776			-12.0233	5.64828	4.78095	31.363	-1.84369	-18.4426	-25.0523	4.33494	14.6969	-24.1792	0	0	16.4606	2.9142	-3.75183	15.8417	-5.84366	-16.2514	0.705961	-1.0598	9.96239		0.673216
-11.2676	5.35505	6.84004	32.4988	-0.975609	-18.7208	-26.3353	3.54031	12.2777	-25.6885	0	0	13.4092	1.1851	-4.85125	7.51707	-4.24834	-20.2669	-2.91656	-2.09582	15.8171		1.05402	-1.74549	4.23999			-10.8425	5.24339	5.20234	34.3683	-0.991838	-18.1106	-27.4523	3.99017	13.6536	-26.6143	0	0	15.9489	3.15601	-3.73091	15.9978	-5.81157	-15.8962	1.52998	-0.965685	9.41778		0.705803
-10.1499	5.06463	7.33351	35.4449	-0.136421	-18.0935	-28.5624	3.12371	10.9899	-27.992	0	0	12.7717	1.42428	-4.70153	7.50666	-4.19199	-20.0185	-2.08984	-2.02829	15.4444		1.03649	-1.6697	4.07232			-9.55277	4.86742	5.6434	37.5994	-0.0669364	-17.5768	-29.7589	3.56316	12.348	-29.0039	0	0	15.4368	3.37917	-3.68707	16.1495	-5.77391	-15.5405	2.25873	-0.880925	8.92583		0.730159
-8.9414	4.80602	7.84257	38.5844	0.78265	-17.2542	-30.6287	2.64741	9.50305	-30.1642	0	0	12.1412	1.64146	-4.52346	7.50455	-4.12023	-19.7801	-1.36196	-1.96984	15.1207		1.01052	-1.60244	3.87613			-8.16817	4.52802	6.11828	41.0361	0.929605	-16.8356	-31.8904	3.06874	10.8191	-31.2588	0	0	14.9142	3.58493	-3.61923	16.2859	-5.73291	-15.192	2.9117	-0.805565	8.48729		0.745787
-7.65502	4.58342	8.3774	41.8979	1.78187	-16.2107	-32.4579	2.12759	7.86478	-32.1157	0	0	11.513	1.83903	-4.32234	7.5061	-4.03836	-19.5504	-0.714263	-1.91929	14.84		0.975718	-1.54544	3.65335			-6.70415	4.23223	6.64194	44.6529	1.99772	-15.8889	-33.7844	2.52583	9.12124	-33.301	0	0	14.373	3.77451	-3.52779	16.3979	-5.69087	-14.8585	3.50749	-0.739455	8.10175		0.752314
-6.30402	4.4005	8.94824	45.3621	2.86097	-14.9793	-33.9972	1.58166	6.12954	-33.7765	0	0	10.8843	2.01936	-4.1039	7.50877	-3.95224	-19.3282	-0.129017	-1.87507	14.5938		0.931819	-1.50018	3.40624			-5.17674	3.98601	7.22971	48.4193	3.13921	-14.7464	-35.4034	1.95505	7.31784	-35.0724	0	0	13.807	3.94896	-3.41466	16.4782	-5.65029	-14.5476	4.06269	-0.682312	7.7679		0.749523
-4.90172	4.26017	9.56444	48.95	4.01881	-13.5845	-35.2197	1.02687	4.35393	-35.1031	0	0	10.2539	2.18472	-3.87431	7.51191	-3.86805	-19.1112	0.409395	-1.83534	14.3721		0.878592	-1.46783	3.13738			-3.60199	3.79414	7.89528	52.3007	4.35678	-13.4257	-36.7333	1.37684	5.47526	-36.5385	0	0	13.2122	4.10902	-3.28299	16.5215	-5.61369	-14.2658	4.59104	-0.633789	7.48397		0.737319
-3.46089	4.16456	10.2333	52.6313	5.2526	-12.0574	-36.1217	0.479076	2.59206	-36.0789	0	0	9.62217	2.33703	-3.63953	7.51661	-3.7919	-18.8972	0.913921	-1.79825	14.1647		0.815913	-1.44929	2.84958			-1.99504	3.65969	8.64952	56.2593	5.65301	-11.9519	-37.7789	0.810335	3.65833	-37.6885	0	0	12.5868	4.25529	-3.1369	16.5245	-5.58357	-14.0184	5.10295	-0.593481	7.24784		0.715833
-1.99311	4.11479	10.9584	56.3739	6.55655	-10.4339	-36.7167	-0.0473351	0.894061	-36.7115	0	0	8.99057	2.47798	-3.40513	7.52539	-3.72947	-18.6835	1.3946	-1.76206	13.962		0.743754	-1.44503	2.54584			-0.369874	3.58409	9.49931	60.2554	7.02894	-10.3556	-38.5564	0.272705	1.92678	-38.5306	0	0	11.9309	4.38799	-2.98128	16.4863	-5.56227	-13.8089	5.60554	-0.56098	7.05726		0.6853
-0.508569	4.11104	11.7398	60.1441	7.92176	-8.75204	-37.0291	-0.53984	-0.696121	-37.026	0	0	8.36137	2.60877	-3.17589	7.54171	-3.68568	-18.4671	1.8588	-1.7253	13.7558		0.662234	-1.45525	2.22932			1.26148	3.56688	10.4464	64.2486	8.48236	-8.67182	-39.087	-0.221125	0.332966	-39.0862	0	0	11.2463	4.50717	-2.82131	16.4077	-5.55172	-13.6389	6.10279	-0.535869	6.9099		0.646174
0.984378	4.15243	12.5726	63.908	9.33466	-7.04947	-37.0887	-0.987613	-2.14097	-37.0585	0	0	7.73724	2.73025	-2.9554	7.56961	-3.66437	-18.2455	2.31165	-1.68684	13.5396		0.571587	-1.47979	1.90322			2.88907	3.60582	11.4875	68.1989	10.0069	-6.93784	-39.3909	-0.65897	-1.08069	-39.3826	0	0	10.5365	4.6127	-2.6621	16.2918	-5.55335	-13.508	6.59614	-0.517707	6.80326		0.599065
2.47919	4.23715	13.4478	67.632	10.7777	-5.36113	-36.9259	-1.38209	-3.41156	-36.8496	0	0	7.12088	2.84282	-2.74601	7.61315	-3.66816	-18.0165	2.7567	-1.64592	13.3091		0.472194	-1.51823	1.57084			4.50522	3.69707	12.613	72.0682	11.5909	-5.19057	-39.4848	-1.0319	-2.28376	-39.4473	0	0	9.80578	4.70428	-2.50836	16.1428	-5.56794	-13.4141	7.08517	-0.506024	6.73463		0.544697
3.97123	4.3624	14.3521	71.2831	12.2295	-3.71807	-36.5696	-1.7172	-4.48819	-36.4394	0	0	6.51472	2.94659	-2.54845	7.67597	-3.69828	-17.7786	3.19649	-1.60212	13.062		0.364638	-1.56983	1.23538			6.10461	3.8353	13.8083	75.8198	13.2175	-3.46513	-39.3807	-1.33486	-3.25959	-39.3046	0	0	9.05951	4.78167	-2.36399	15.9664	-5.59552	-13.3536	7.56832	-0.500292	6.70096		0.483972
5.45738	4.52451	15.2693	74.8286	13.6665	-2.14624	-36.046	-1.98995	-5.36207	-35.8638	0	0	5.92056	3.0414	-2.36204	7.76094	-3.75461	-17.5316	3.63317	-1.55535	12.7974		0.249599	-1.63365	0.899992			7.68402	4.0141	15.0543	79.4197	14.8658	-1.79296	-39.0865	-1.5672	-4.00665	-38.9729	0	0	8.30326	4.84464	-2.23177	15.7688	-5.63534	-13.3217	8.04355	-0.499892	6.69861		0.41791
6.93593	4.71914	16.1814	78.2365	15.0643	-0.66679	-35.3778	-2.20062	-6.0353	-35.1526	0	0	5.33949	3.12678	-2.18462	7.86981	-3.83567	-17.2763	4.06891	-1.50574	12.5163		0.127964	-1.70859	0.567711			9.24209	4.22629	16.3277	82.8355	16.5118	-0.201656	-38.6077	-1.73266	-4.5378	-38.4645	0	0	7.54265	4.8931	-2.11319	15.5569	-5.68595	-13.3131	8.50901	-0.504099	6.72332		0.347608
8.40611	4.94117	17.0697	81.4745	16.4004	0.703372	-34.5846	-2.35281	-6.52057	-34.3295	0	0	4.77174	3.20229	-2.01273	8.0031	-3.93887	-17.0148	4.50614	-1.4536	12.2201		0.000752982	-1.79333	0.241364			10.7788	4.46423	17.603	86.0361	18.1303	1.28533	-37.9491	-1.83909	-4.87903	-37.7873	0	0	6.78301	4.92716	-2.00847	15.3374	-5.74524	-13.3225	8.96342	-0.512094	6.77029		0.274208
9.86765	5.18499	17.9163	84.5106	17.6554	1.95076	-33.683	-2.45307	-6.83971	-33.4116	0	0	4.21669	3.26731	-1.84204	8.16	-4.06059	-16.7505	4.94762	-1.39932	11.911		-0.130881	-1.88652	-0.0764155			12.2952	4.72014	18.8536	88.9912	19.6969	2.64843	-37.1156	-1.89763	-5.06658	-36.9464	0	0	6.02921	4.9472	-1.91631	15.1167	-5.81063	-13.3446	9.40631	-0.522936	6.83397		0.198955
11.3204	5.44456	18.7051	87.3128	18.8154	3.06461	-32.6866	-2.51029	-7.02164	-32.4113	0	0	3.67297	3.3213	-1.66755	8.33842	-4.1965	-16.4879	5.39632	-1.34333	11.5915		-0.265666	-1.98673	-0.383261			13.7927	4.98649	20.0527	91.6712	21.1897	3.87089	-36.114	-1.92153	-5.14309	-35.9459	0	0	5.28538	4.95377	-1.83426	14.9004	-5.8792	-13.3748	9.83815	-0.535616	6.90841		0.123058
12.764	5.71347	19.4227	89.8498	19.8721	4.03622	-31.607	-2.53482	-7.09962	-31.337	0	0	3.13852	3.36383	-1.4842	8.53516	-4.3418	-16.232	5.85521	-1.28609	11.2641		-0.402263	-2.09246	-0.677086			15.2725	5.25614	21.1749	94.0467	22.5901	4.93902	-34.9534	-1.92501	-5.15423	-34.7917	0	0	4.55486	4.94778	-1.75881	14.6937	-5.94789	-13.4095	10.2603	-0.549064	6.98734		0.0477253
14.1975	5.98524	20.0586	92.0921	20.823	4.85823	-30.4541	-2.53755	-7.10829	-30.1956	0	0	2.61088	3.39454	-1.28705	8.74605	-4.49149	-15.9887	6.32696	-1.22801	10.9311		-0.539242	-2.20231	-0.956132			16.7356	5.52254	22.1972	96.0895	23.8835	5.84134	-33.6459	-1.92197	-5.14452	-33.4924	0	0	3.84014	4.93033	-1.6857	14.5005	-6.01361	-13.4459	10.6747	-0.562232	7.0646		-0.0258497
15.619	6.25341	20.606	94.0125	21.6709	5.52483	-29.2374	-2.52908	-7.08137	-28.9931	0	0	2.08733	3.41327	-1.07208	8.9663	-4.64066	-15.7636	6.81367	-1.16952	10.5949		-0.675172	-2.31486	-1.21894			18.1815	5.77996	23.0996	97.7729	25.0594	6.56877	-32.2076	-1.92502	-5.15428	-32.0618	0	0	3.14281	4.90274	-1.61035	14.3236	-6.0735	-13.4824	11.0837	-0.574126	7.13436		-0.0966029
17.0256	6.5117	21.0611	95.587	22.4227	6.03096	-27.9666	-2.51889	-7.049	-27.7369	0	0	1.56508	3.42011	-0.836371	9.19074	-4.78481	-15.5622	7.31666	-1.11104	10.2581		-0.808661	-2.42875	-1.46441			19.6089	6.02358	23.8658	99.0728	26.1101	7.11433	-30.6601	-1.94449	-5.2166	-30.5195	0	0	2.46369	4.86644	-1.52817	14.165	-6.12492	-13.5183	11.4899	-0.58387	7.1915		-0.1635
18.413	6.75433	21.4229	96.7956	23.087	6.37256	-26.6535	-2.51494	-7.03642	-26.4371	0	0	1.04155	3.41529	-0.578465	9.41408	-4.92	-15.389	7.83628	-1.05301	9.92313		-0.938333	-2.54275	-1.69178			21.0143	6.24952	24.4829	99.9687	27.0295	7.4733	-29.0309	-1.98794	-5.35565	-28.8922	0	0	1.80285	4.82303	-1.4351	14.0255	-6.1657	-13.5538	11.8956	-0.59078	7.23201		-0.225666
19.7757	6.97613	21.6926	97.6224	23.673	6.54643	-25.3127	-2.52336	-7.06319	-25.1072	0	0	0.514456	3.39935	-0.298658	9.63122	-5.04311	-15.2477	8.37187	-0.995908	9.59286		-1.06292	-2.65564	-1.90064			22.3928	6.45495	24.9419	100.445	27.812	7.64333	-27.3544	-2.05984	-5.58561	-27.2137	0	0	1.15971	4.77407	-1.32788	13.9049	-6.19412	-13.5896	12.3025	-0.594393	7.25318		-0.282373
21.1071	7.17289	21.8731	98.0558	24.1881	6.54989	-23.9623	-2.54839	-7.14272	-23.7648	0	0	-0.0180392	3.37294	0.00084748	9.83748	-5.15194	-15.1405	8.92183	-0.940244	9.27026		-1.18128	-2.76639	-2.09087			23.7376	6.6381	25.237	100.49	28.4502	7.6242	-25.6706	-2.16157	-5.91065	-25.5243	0	0	0.533224	4.72117	-1.20442	13.8021	-6.20899	-13.6271	12.7114	-0.594523	7.25395		-0.333001
22.399	7.34141	21.9678	98.0885	24.6365	6.38107	-22.6249	-2.5925	-7.28281	-22.4324	0	0	-0.557245	3.33696	0.315995	10.0288	-5.24523	-15.068	9.48379	-0.886556	8.95855		-1.29242	-2.874	-2.26269			25.04	6.79831	25.3651	100.101	28.9346	7.41817	-24.024	-2.29178	-6.32608	-23.8686	0	0	-0.0781433	4.66576	-1.06404	13.7153	-6.20968	-13.6676	13.1223	-0.591256	7.2348		-0.377147
23.6424	7.47975	21.9797	97.7176	25.0174	6.03904	-21.3266	-2.65668	-7.48646	-21.136	0	0	-1.10399	3.29243	0.640979	10.2017	-5.32266	-15.0294	10.0547	-0.835395	8.661		-1.39552	-2.9776	-2.4166			26.2899	6.93596	25.3249	99.2793	29.2523	7.02968	-22.46	-2.44683	-6.81987	-22.2925	0	0	-0.676208	4.60915	-0.907603	13.642	-6.19615	-13.7125	13.5338	-0.584984	7.19803		-0.414541
24.8274	7.58732	21.911	96.9443	25.3244	5.52439	-20.0957	-2.74072	-7.75281	-19.9042	0	0	-1.65863	3.24048	0.968485	10.3536	-5.38478	-15.0223	10.6311	-0.787292	8.38081		-1.48999	-3.07643	-2.55334			27.4759	7.05246	25.1165	98.034	29.3863	6.46577	-21.0211	-2.62154	-7.37495	-20.8391	0	0	-1.26309	4.55246	-0.737547	13.579	-6.16887	-13.7629	13.9433	-0.576354	7.14743		-0.445121
25.9436	7.66487	21.7619	95.7743	25.5442	4.83965	-18.9612	-2.84347	-8.07798	-18.766	0	0	-2.22114	3.18232	1.29006	10.4827	-5.43277	-15.0428	11.2093	-0.742715	8.12078		-1.57541	-3.1698	-2.67385			28.5857	7.15006	24.7405	96.3817	29.3165	5.73579	-19.7431	-2.80956	-7.97073	-19.5446	0	0	-1.84113	4.4966	-0.557817	13.5227	-6.12886	-13.8195	14.3466	-0.566239	7.0881		-0.469006
26.9805	7.71454	21.5303	94.218	25.6571	3.98987	-17.9497	-2.96293	-8.45537	-17.748	0	0	-2.79128	3.11913	1.59654	10.5877	-5.46828	-15.0859	11.7855	-0.702072	7.8834		-1.65161	-3.25715	-2.77927			29.6067	7.23184	24.1973	94.3454	29.0198	4.8513	-18.6517	-3.00373	-8.58409	-18.4352	0	0	-2.41285	4.44219	-0.373676	13.4693	-6.0776	-13.8825	14.7387	-0.555709	7.02633		-0.486481
27.9278	7.73971	21.211	92.2908	25.6367	2.98353	-17.0828	-3.09635	-8.87593	-16.8721	0	0	-3.36878	3.05206	1.87851	10.6679	-5.49319	-15.1458	12.356	-0.665662	7.67052		-1.71866	-3.338	-2.87082			30.5265	7.30139	23.4865	91.9549	28.4719	3.82592	-17.7602	-3.1961	-9.18972	-17.5248	0	0	-2.98092	4.3896	-0.191379	13.4144	-6.01692	-13.9514	15.1132	-0.545927	6.96893		-0.497976
28.7758	7.74488	20.7959	90.014	25.4511	1.83299	-16.3747	-3.23992	-9.32735	-16.1523	0	0	-3.95342	2.98212	2.1269	10.7229	-5.50935	-15.2162	12.9169	-0.633681	7.48334		-1.7768	-3.41195	-2.94983			31.3336	7.36273	22.6069	89.2448	27.6485	2.67467	-17.0689	-3.37761	-9.75916	-16.8145	0	0	-3.54821	4.33892	-0.0179166	13.3539	-5.94898	-14.0255	15.463	-0.538119	6.9231		-0.504111
29.5159	7.73539	20.2741	87.4149	25.0649	0.554627	-15.8306	-3.38835	-9.79278	-15.594	0	0	-4.5453	2.91012	2.33342	10.7525	-5.51843	-15.2907	13.4643	-0.606211	7.32245		-1.82654	-3.47877	-3.01764			32.0175	7.41987	21.5563	86.254	26.5286	1.41348	-16.5658	-3.53774	-10.2598	-16.2934	0	0	-4.11769	4.29001	0.139532	13.2835	-5.87605	-14.1032	15.7805	-0.533469	6.89581		-0.505595
30.1409	7.71712	19.6316	84.5272	24.4412	-0.830899	-15.4453	-3.53451	-10.2497	-15.1928	0	0	-5.14483	2.83673	2.49107	10.7567	-5.5217	-15.3635	13.9944	-0.583248	7.18785		-1.86852	-3.53823	-3.07557			32.5696	7.47675	20.3318	83.0228	25.0963	0.0585177	-16.2278	-3.66423	-10.6542	-15.9405	0	0	-4.69246	4.24244	0.273967	13.1991	-5.80043	-14.1829	16.0581	-0.533084	6.89355		-0.503288
30.6455	7.69624	18.8526	81.39	23.5446	-2.29959	-15.2043	-3.66881	-10.6684	-14.9353	0	0	-5.75291	2.76231	2.59452	10.7351	-5.51995	-15.4293	14.503	-0.564711	7.07914		-1.90359	-3.5903	-3.12486			32.9835	7.53678	18.9313	79.5908	23.3446	-1.37447	-16.023	-3.74298	-10.8991	-15.7264	0	0	-5.27565	4.19557	0.379023	13.0968	-5.72429	-14.2626	16.2886	-0.537918	6.92192		-0.498115
31.0262	7.67866	17.9202	78.047	22.3459	-3.82482	-15.084	-3.7791	-11.0113	-14.7999	0	0	-6.37083	2.687	2.64039	10.6874	-5.51344	-15.484	14.9859	-0.55048	6.99565		-1.93269	-3.63497	-3.16666			33.2549	7.6027	17.3539	75.9944	21.2786	-2.87037	-15.9137	-3.75842	-10.9471	-15.6166	0	0	-5.87036	4.14855	0.449436	12.9735	-5.64952	-14.3403	16.4658	-0.548733	6.9854		-0.491052
31.2818	7.66988	16.8179	74.5433	20.8255	-5.37929	-15.054	-3.85054	-11.233	-14.759	0	0	-7.00034	2.61061	2.62749	10.6133	-5.50192	-15.5248	15.4383	-0.540409	6.93654		-1.95691	-3.67243	-3.20197			33.3818	7.67635	15.6023	72.2643	18.9184	-4.4148	-15.8591	-3.69428	-10.7477	-15.5738	0	0	-6.47952	4.10035	0.48133	12.8267	-5.57759	-14.4143	16.5848	-0.566074	7.08714		-0.483124
31.4131	7.67438	15.5311	70.9228	18.9778	-6.93629	-15.0792	-3.86631	-11.2819	-14.7811	0	0	-7.64339	2.5328	2.55684	10.5128	-5.4847	-15.5501	15.8555	-0.534351	6.90098		-1.97739	-3.70293	-3.23163			33.3647	7.75853	13.6847	68.4238	16.3018	-5.99286	-15.8197	-3.5351	-10.2516	-15.5607	0	0	-7.10575	4.04978	0.472579	12.655	-5.50947	-14.483	16.6426	-0.590245	7.22888		-0.475368
31.4229	7.69541	14.0497	67.2241	16.8156	-8.47134	-15.1231	-3.80862	-11.103	-14.8335	0	0	-8.30199	2.45298	2.43166	10.3859	-5.46084	-15.56	16.2325	-0.532188	6.88829		-1.99529	-3.72683	-3.25629			33.2059	7.84904	11.6163	64.4885	13.4855	-7.58753	-15.7613	-3.26799	-9.41547	-15.5436	0	0	-7.75109	3.9956	0.422946	12.4584	-5.44562	-14.5455	16.6386	-0.621314	7.41092		-0.468782
31.3155	7.73474	12.3707	63.4776	14.3724	-9.96228	-15.1519	-3.66053	-10.6426	-14.8852	0	0	-8.97796	2.37041	2.25718	10.2338	-5.42928	-15.5559	16.5646	-0.533824	6.89789		-2.01179	-3.74467	-3.27639			32.9093	7.94696	9.42154	60.4683	10.5441	-9.17718	-15.6591	-2.88482	-8.2087	-15.4946	0	0	-8.4169	3.9364	0.334139	12.2386	-5.38592	-14.6015	16.5746	-0.659115	7.63221		-0.464335
31.0964	7.79258	10.5002	59.7039	11.7034	-11.3887	-15.1381	-3.40799	-9.85428	-14.9095	0	0	-9.67258	2.28425	2.04044	10.0587	-5.38907	-15.5405	16.8475	-0.539203	6.92947		-2.028	-3.75707	-3.29219			32.4807	8.05084	7.13427	56.3706	7.56703	-10.7325	-15.501	-2.38441	-6.6212	-15.3951	0	0	-9.10347	3.87082	0.209733	11.9991	-5.32985	-14.6514	16.4553	-0.703291	7.89053		-0.462911
30.7717	7.86767	8.45635	55.9147	8.88462	-12.7303	-15.0648	-3.04237	-8.7059	-14.8872	0	0	-10.3864	2.1937	1.7898	9.86406	-5.33967	-15.5177	17.0774	-0.548319	6.98297		-2.045	-3.76475	-3.30377			31.9271	8.1593	4.79778	52.2058	4.65219	-12.2156	-15.2896	-1.77416	-4.67088	-15.2376	0	0	-9.80986	3.79746	0.0550117	11.7458	-5.27659	-14.6964	16.2877	-0.753308	8.1826		-0.465314
30.3473	7.9577	6.27111	52.1157	6.00864	-13.9643	-14.9285	-2.56245	-7.18739	-14.8085	0	0	-11.1186	2.09792	1.51466	9.65565	-5.28107	-15.4919	17.2521	-0.561199	7.05854		-2.0637	-3.76858	-3.31103			31.2568	8.27141	2.46274	47.9928	1.89784	-13.5806	-15.0407	-1.07083	-2.40922	-15.0271	0	0	-10.5336	3.71502	-0.123384	11.4872	-5.22519	-14.7382	16.0808	-0.808507	8.50443		-0.472219
29.8289	8.05988	3.98953	48.3122	3.17765	-15.0648	-14.7395	-1.97593	-5.31722	-14.6746	0	0	-11.8671	1.99624	1.22488	9.44127	-5.21401	-15.4682	17.3702	-0.577929	7.15666		-2.08493	-3.7695	-3.31373			30.48	8.38711	0.183345	43.7644	-0.608057	-14.7782	-14.781	-0.299906	0.0785873	-14.781	0	0	-11.2705	3.62225	-0.317887	11.2342	-5.17484	-14.7796	15.8453	-0.868161	8.85162		-0.484197
29.222	8.17165	1.66829	44.5153	0.494201	-16.0031	-14.5204	-1.29961	-3.14612	-14.498	0	0	-12.6281	1.8881	0.930388	9.23126	-5.14011	-15.4519	17.4323	-0.598616	7.27794		-2.10935	-3.76855	-3.31154			29.6088	8.50729	-1.98628	39.5683	-2.79671	-15.7639	-14.5433	0.506206	2.67947	-14.527	0	0	-12.0146	3.51806	-0.52044	11.0004	-5.12499	-14.8234	15.5924	-0.931508	9.21958		-0.501629
28.532	8.29127	-0.628323	40.7474	-1.9494	-16.7514	-14.3022	-0.558454	-0.756216	-14.3009	0	0	-13.3958	1.77309	0.640612	9.03864	-5.06179	-15.4478	17.4401	-0.623412	7.42321		-2.13741	-3.76684	-3.30404			28.6577	8.63369	-3.99719	35.466	-4.62641	-16.5055	-14.3618	1.31129	5.26553	-14.2999	0	0	-12.7579	3.40147	-0.723082	10.8023	-5.07553	-14.8731	15.3325	-0.997828	9.60397		-0.524804
27.7652	8.41817	-2.8345	37.045	-4.08144	-17.2881	-14.1198	0.216719	1.7462	-14.1131	0	0	-14.1623	1.65098	0.364122	8.8791	-4.98228	-15.4605	17.3969	-0.65247	7.59333		-2.16944	-3.76551	-3.29077			27.6429	8.7685	-5.80884	31.5274	-6.08518	-16.9888	-14.2689	2.07864	7.70976	-14.1372	0	0	-13.4906	3.2717	-0.918384	10.6582	-5.02685	-14.9319	15.0741	-1.06646	10.0008		-0.553807
26.9293	8.55288	-4.88884	33.4578	-5.85791	-17.6026	-14.0073	0.992223	4.24272	-13.9681	0	0	-14.9178	1.52171	0.108304	8.77087	-4.90527	-15.4934	17.3065	-0.685909	7.78893		-2.20552	-3.7657	-3.27132			26.5827	8.91385	-7.39232	27.8231	-7.18947	-17.218	-14.2917	2.77458	9.90145	-14.0744	0	0	-14.2011	3.12808	-1.09996	10.5885	-4.97978	-15.0029	14.8227	-1.13683	10.4068		-0.588579
26.0339	8.69676	-6.74004	30.0433	-7.26534	-17.698	-13.9942	1.7347	6.6173	-13.8991	0	0	-15.6506	1.38526	-0.121005	8.7345	-4.83468	-15.549	17.1729	-0.72378	8.01023		-2.24558	-3.76859	-3.24528			25.4959	9.07141	-8.73083	24.4171	-7.97775	-17.2124	-14.4507	3.37111	11.7562	-14.1412	0	0	-14.8762	2.97015	-1.26278	10.6152	-4.93544	-15.0885	14.5792	-1.2085	10.819		-0.628902
25.0908	8.85135	-8.35082	26.86	-8.31861	-17.5902	-14.1037	2.41404	8.76941	-13.9355	0	0	-16.3473	1.24171	-0.319628	8.79232	-4.77417	-15.6281	16.9989	-0.765985	8.25657		-2.28933	-3.77528	-3.21237			24.4016	9.24205	-9.81976	21.3619	-8.50232	-17.0004	-14.7586	3.84778	13.2199	-14.359	0	0	-15.5017	2.79753	-1.40352	10.7604	-4.89506	-15.19	14.3391	-1.2811	11.2355		-0.674409
24.1131	9.01778	-9.69949	23.9604	-9.05445	-17.3041	-14.3513	3.00557	10.6225	-14.1002	0	0	-16.993	1.0912	-0.485118	8.96789	-4.72674	-15.7299	16.7851	-0.812233	8.52614		-2.33634	-3.78675	-3.17241			23.3174	9.42565	-10.6651	18.6945	-8.82038	-16.6136	-15.22	4.19267	14.2676	-14.7397	0	0	-16.0628	2.61004	-1.52056	11.0467	-4.8597	-15.3076	14.0917	-1.35435	11.6545		-0.724584
23.1151	9.19656	-10.7797	21.3856	-9.52297	-16.8684	-14.7439	3.49147	12.1274	-14.4077	0	0	-17.5723	0.933673	-0.616852	9.28528	-4.69427	-15.8518	16.529	-0.861951	8.81551		-2.38602	-3.80396	-3.12534			22.2593	9.62117	-11.2815	16.4365	-8.98666	-16.0834	-15.8313	4.4024	14.8998	-15.2858	0	0	-16.5442	2.40761	-1.61407	11.4954	-4.83	-15.4397	13.8199	-1.42797	12.0743		-0.778781
22.1111	9.38711	-11.5984	19.1623	-9.779	-16.3123	-15.2801	3.86119	13.2608	-14.8632	0	0	-18.0692	0.769159	-0.715793	9.76814	-4.67724	-15.9891	16.2236	-0.914252	9.11942		-2.43767	-3.82759	-3.07128			21.2403	9.82679	-11.6904	14.594	-9.04849	-15.4399	-16.5807	4.48178	15.1381	-15.9897	0	0	-16.9311	2.19033	-1.68581	12.1262	-4.80607	-15.5827	13.5002	-1.50166	12.4931		-0.836213
21.1143	9.58812	-12.173	17.3026	-9.87536	-15.6631	-15.9499	4.11154	14.022	-15.4626	0	0	-18.4679	0.597447	-0.784456	10.4388	-4.6745	-16.1351	15.8568	-0.967892	9.43057		-2.49048	-3.85822	-3.0105			20.2702	10.0402	-11.9176	13.1595	-9.04318	-14.712	-17.4478	4.44273	15.0209	-16.8335	0	0	-17.2096	1.95845	-1.73896	12.9564	-4.78731	-15.7311	13.1029	-1.57496	12.9084		-0.896014
20.1366	9.79756	-12.5287	15.8045	-9.85822	-14.946	-16.7343	4.24601	14.4287	-16.1917	0	0	-18.7533	0.41829	-0.8266	11.3173	-4.68329	-16.2808	15.4107	-1.02124	9.73943		-2.54353	-3.8962	-2.94343
19.1873	10.013	-12.6951	14.6541	-9.76505	-14.1847	-17.6059	4.27402	14.5132	-17.0266	0	0	-18.9117	0.231379	-0.847123	12.4206	-4.69951	-16.4155	14.862	-1.07229	10.0345		-2.59594	-3.94163	-2.87064
[truncated: 98 more columns]
