# Supplementary material for: Identify the Alteration of Balance Control and Risk of Falling in Stroke Survivors During Obstacle Crossing Based on Kinematic Analysis
Source: Front Neurol. 2019 Jul 30;10:813. doi: 10.3389/fneur.2019.00813 (PMC6682676; doi:10.3389/fneur.2019.00813)
Supplement: Supplementary file 2 [file Data_Sheet_1.ZIP › Curve of Stroke and Control/stroke/AffectedL/S1 curve.xlsx]

## Sheet: Sheet1
62																											66
liurongde:LHipAngles			liurongde:LKneeAngles			liurongde:LAnkleAngles			liurongde:LAbsAnkleAngle			liurongde:RHipAngles			liurongde:RKneeAngles			liurongde:RAnkleAngles				liurongde:LPelvisAngles					liurongde:LHipAngles			liurongde:LKneeAngles			liurongde:LAnkleAngles			liurongde:LAbsAnkleAngle			liurongde:RHipAngles			liurongde:RKneeAngles			liurongde:RAnkleAngles				liurongde:LPelvisAngles
X	Y	Z	X	Y	Z	X	Y	Z	X	Y	Z	X	Y	Z	X	Y	Z	X	Y	Z		X	Y	Z			X	Y	Z	X	Y	Z	X	Y	Z	X	Y	Z	X	Y	Z	X	Y	Z	X	Y	Z		X
deg	deg	deg	deg	deg	deg	deg	deg	deg	deg	deg	deg	deg	deg	deg	deg	deg	deg	deg	deg	deg		deg	deg	deg			deg	deg	deg	deg	deg	deg	deg	deg	deg	deg	deg	deg	deg	deg	deg	deg	deg	deg	deg	deg	deg		deg
-0.611427	3.55261	22.84	8.27536	6.24633	-14.6364	22.0433	5.15678	-21.8394	20.3877	0	0	31.0108	7.1676	-10.9934	13.0407	-5.88301	-8.22645	-8.1628	-0.385837	0.54253		11.4346	1.35432	12.052			1.34486	4.62167	22.1542	8.86475	6.99963	-13.7803	24.0241	5.33398	-22.5985	22.0776	0	0	33.7218	6.92023	-12.1174	10.8692	-6.54314	-8.72609	-11.2684	-0.521519	1.583		12.8897
-0.906302	3.15046	23.5317	8.4792	6.80247	-15.2858	21.8656	5.14736	-21.7988	20.2306	0	0	30.9869	7.31594	-10.9794	13.936	-5.84456	-7.84627	-7.86651	-0.349946	0.267209		11.3817	1.19123	12.0548			0.893531	4.22883	22.568	8.80529	7.02276	-14.2049	24.022	5.33123	-22.5867	22.0777	0	0	33.614	7.09674	-12.3629	11.5238	-6.43305	-8.71165	-11.26	-0.497177	1.3964		12.8794
-1.10386	2.72384	24.281	8.74651	7.55935	-16.0328	21.5374	5.12731	-21.7124	19.9416	0	0	30.9853	7.45232	-10.9667	14.8358	-5.84945	-7.47103	-7.47369	-0.317868	0.0211282		11.327	1.08473	12.0718			0.463331	3.8452	22.9332	8.73472	7.06342	-14.6911	23.9185	5.3195	-22.5368	21.9919	0	0	33.5515	7.27282	-12.6345	12.261	-6.35034	-8.62427	-11.0269	-0.483646	1.29265		12.8704
-1.1818	2.2696	25.0763	9.09442	8.54758	-16.8586	21.0344	5.09607	-21.5775	19.4981	0	0	30.9689	7.56746	-10.9154	15.6727	-5.873	-7.15645	-7.04056	-0.288287	-0.205791		11.2709	1.03964	12.0992			0.0717529	3.48629	23.2422	8.67515	7.14085	-15.1825	23.7183	5.30719	-22.4843	21.8182	0	0	33.5274	7.44027	-12.8262	13.0602	-6.28115	-8.49269	-10.6158	-0.469898	1.18723		12.8682
-1.12028	1.78031	25.9291	9.53449	9.79846	-17.7293	20.3325	5.05924	-21.418	18.873	0	0	30.9032	7.65158	-10.804	16.3835	-5.8882	-6.93796	-6.61955	-0.260419	-0.419572		11.2141	1.05489	12.127			-0.263917	3.16241	23.5156	8.64855	7.2808	-15.6339	23.4271	5.30303	-22.4665	21.5558	0	0	33.5293	7.58817	-12.8476	13.8862	-6.2026	-8.36333	-10.0851	-0.449193	1.02846		12.8776
-0.901296	1.24687	26.8655	10.0746	11.342	-18.5862	19.4116	5.02874	-21.2858	18.0399	0	0	30.7647	7.69448	-10.6402	16.9218	-5.87577	-6.82911	-6.25023	-0.234949	-0.614944		11.1578	1.12563	12.141			-0.528612	2.87641	23.7848	8.67649	7.51088	-16.0229	23.0488	5.31097	-22.5004	21.2053	0	0	33.5404	7.70492	-12.6604	14.6961	-6.09444	-8.27149	-9.49396	-0.419811	0.803115		12.901
-0.507369	0.661701	27.9014	10.7263	13.2003	-19.3492	18.2608	5.01793	-21.2388	16.9814	0	0	30.5442	7.68741	-10.463	17.2652	-5.83093	-6.82589	-5.95352	-0.214811	-0.769406		11.1039	1.24407	12.1244			-0.711505	2.62159	24.0844	8.77846	7.85873	-16.3468	22.5844	5.3302	-22.5824	20.7688	0	0	33.5424	7.78159	-12.2987	15.448	-5.95205	-8.22095	-8.8919	-0.384123	0.529382		12.9368
0.0771105	0.0211074	29.0308	11.5085	15.3807	-19.9337	16.8838	5.03718	-21.3224	15.6971	0	0	30.2465	7.62631	-10.3327	17.4178	-5.76358	-6.90804	-5.73041	-0.204318	-0.849886		11.0539	1.39949	12.0625			-0.805551	2.38244	24.4478	8.97128	8.35192	-16.6113	22.0336	5.35767	-22.6993	20.2485	0	0	33.5179	7.8141	-11.8569	16.1064	-5.79169	-8.18563	-8.31402	-0.347104	0.245411		12.9806
0.861597	-0.672675	30.2306	12.4443	17.8714	-20.2669	15.3061	5.09282	-21.5634	14.2114	0	0	29.8856	7.51396	-10.3104	17.4063	-5.69183	-7.03987	-5.56648	-0.206902	-0.830071		11.0078	1.5791	11.9473			-0.805206	2.13803	24.9031	9.2691	9.01833	-16.8236	21.3938	5.39003	-22.8368	19.6445	0	0	33.4509	7.80378	-11.4498	16.6446	-5.6436	-8.12984	-7.78192	-0.314374	-0.00567253		13.0261
1.84614	-1.40889	31.4683	13.5628	20.6406	-20.2865	13.5887	5.18903	-21.9782	12.5843	0	0	29.4796	7.35914	-10.4332	17.2722	-5.63181	-7.17703	-5.43992	-0.222821	-0.707972		10.9645	1.7707	11.7797			-0.704637	1.86631	25.4749	9.67913	9.8868	-16.9979	20.6557	5.42461	-22.9834	18.9504	0	0	33.3288	7.75621	-11.1697	17.0462	-5.53806	-8.03069	-7.30662	-0.290401	-0.189581		13.0673
3.01992	-2.16783	32.7053	14.9038	23.6393	-19.9292	11.8397	5.32985	-22.5809	10.9204	0	0	29.0453	7.17415	-10.7004	17.0609	-5.59101	-7.27788	-5.32818	-0.248611	-0.510154		10.921	1.96493	11.5702			-0.496964	1.54795	26.1893	10.1954	10.9867	-17.1691	19.7976	5.45872	-23.1277	18.1483	0	0	33.1445	7.67901	-11.0652	17.3061	-5.4947	-7.88717	-6.89117	-0.27786	-0.28578		13.0997
4.36123	-2.92406	33.9051	16.5148	26.8077	-19.1378	10.2048	5.51842	-23.3795	9.35904	0	0	28.5953	6.972	-11.0761	16.8151	-5.5679	-7.31559	-5.21163	-0.278574	-0.280306		10.8725	2.1562	11.336			-0.173342	1.16927	27.0665	10.7997	12.3449	-17.3923	18.7854	5.48856	-23.2537	17.2095	0	0	32.8995	7.57988	-11.1434	17.4329	-5.51942	-7.71329	-6.53221	-0.277701	-0.287005		13.121
5.84014	-3.65225	35.0445	18.4377	30.082	-17.8917	8.83276	5.75301	-24.3595	8.04097	0	0	28.138	6.76413	-11.5026	16.5701	-5.5556	-7.28561	-5.07529	-0.307063	-0.0617594		10.8133	2.3422	11.0964			0.277826	0.724452	28.1078	11.4734	13.98	-17.7147	17.5814	5.51042	-23.3458	16.101	0	0	32.6035	7.4653	-11.3779	17.4471	-5.60458	-7.52622	-6.22148	-0.288698	-0.202639		13.1308
7.4242	-4.33176	36.1142	20.7022	33.4008	-16.2272	7.83223	6.02186	-25.4638	7.06729	0	0	27.6781	6.55866	-11.9181	16.3525	-5.54606	-7.20224	-4.90917	-0.329921	0.113591		10.7377	2.52285	10.8684			0.869455	0.2165	29.2921	12.2092	15.8988	-18.138	16.1614	5.52539	-23.4089	14.7994	0	0	32.2705	7.33988	-11.7087	17.3775	-5.72886	-7.34046	-5.94807	-0.306458	-0.0663993		13.1304
9.08494	-4.94894	37.1081	23.3309	36.7058	-14.2361	7.24442	6.29878	-26.5798	6.47529	0	0	27.219	6.36021	-12.2732	16.1811	-5.53317	-7.08718	-4.70785	-0.344887	0.228399		10.6409	2.69918	10.6644			1.61179	-0.344491	30.5867	13.0145	18.0959	-18.5993	14.5309	5.54367	-23.4858	13.3039	0	0	31.9142	7.20648	-12.0497	17.2551	-5.86039	-7.16674	-5.70031	-0.32348	0.0641854		13.1215
10.8016	-5.49793	38.0202	26.3409	39.9433	-12.0561	7.03915	6.54233	-27.5434	6.23797	0	0	26.7646	6.17091	-12.5393	16.067	-5.51424	-6.9599	-4.47022	-0.351428	0.278578		10.5209	2.87258	10.4922			2.50892	-0.944454	31.9564	13.9091	20.5538	-18.9849	12.7345	5.58302	-23.6509	11.6492	0	0	31.5462	7.06689	-12.3196	17.11	-5.96754	-7.00908	-5.46647	-0.331779	0.127847		13.1053
12.5596	-5.98049	38.8566	29.7287	43.0727	-9.85577	7.13113	6.70395	-28.1734	6.28262	0	0	26.319	5.99158	-12.7076	16.0138	-5.48987	-6.83437	-4.19957	-0.350383	0.270561		10.3781	3.04464	10.3561			3.55811	-1.56786	33.3599	14.9264	23.2409	-19.1688	10.8586	5.65975	-23.9718	9.91208	0	0	31.1773	6.92261	-12.4846	16.9706	-6.03293	-6.85976	-5.23501	-0.32691	0.0904944		13.081
14.3468	-6.40512	39.6547	33.4487	46.0823	-7.80949	7.40824	6.74394	-28.3281	6.51695	0	0	25.8862	5.82195	-12.7836	16.0188	-5.46265	-6.71921	-3.9029	-0.343384	0.216868		10.215	3.21753	10.2579			4.75154	-2.19916	34.743	16.1179	26.1092	-19.0538	9.02378	5.7789	-24.4667	8.20759	0	0	30.8171	6.77603	-12.5737	16.8609	-6.05955	-6.70048	-4.99439	-0.310091	-0.0385276		13.0466
16.1517	-6.78499	40.4821	37.4148	48.9973	-6.06048	7.76215	6.64474	-27.9434	6.85254	0	0	25.4678	5.6604	-12.7816	16.0728	-5.43505	-6.61849	-3.58948	-0.33224	0.131385		10.0352	3.39367	10.1967			6.07799	-2.82374	36.0477	17.5499	29.0968	-18.5888	7.36749	5.93314	-25.1016	6.66835	0	0	30.4716	6.63084	-12.6491	16.7978	-6.06317	-6.51321	-4.73338	-0.286335	-0.220771		12.9992
17.9657	-7.13386	41.4092	41.5403	51.8654	-4.67554	8.11338	6.41306	-27.0341	7.22186	0	0	25.0627	5.50397	-12.7209	16.1625	-5.40827	-6.53257	-3.2691	-0.318673	0.0273089		9.84215	3.57498	10.1682			7.52276	-3.42839	37.2339	19.2861	32.1371	-17.7625	6.01859	6.11095	-25.8252	5.4156	0	0	30.1402	6.49155	-12.7546	16.7887	-6.05792	-6.29368	-4.44314	-0.26047	-0.419183		12.9362
19.7857	-7.46068	42.4705	45.8011	54.7204	-3.59723	8.42625	6.07321	-25.6723	7.58929	0	0	24.6665	5.34796	-12.6289	16.273	-5.38397	-6.4579	-2.95024	-0.30484	-0.0788089		9.63847	3.76295	10.1662			9.06709	-4.00141	38.2939	21.3638	35.17	-16.5988	5.07204	6.30292	-26.5963	4.53415	0	0	29.816	6.36186	-12.8862	16.8317	-6.04658	-6.05722	-4.12108	-0.234758	-0.616409		12.8558
21.6119	-7.76613	43.6472	50.2716	57.55	-2.6266	8.70725	5.65814	-23.965	7.95154	0	0	24.272	5.18576	-12.5406	16.39	-5.36631	-6.38836	-2.63917	-0.293872	-0.162952		9.42376	3.95968	10.1839			10.6892	-4.53309	39.2483	23.7786	38.1488	-15.1676	4.57284	6.49912	-27.3737	4.05989	0	0	29.4914	6.24283	-13.0038	16.9194	-6.02207	-5.83166	-3.7726	-0.209593	-0.809431		12.7573
23.4444	-8.04454	44.8839	55.1038	60.2942	-1.4635	8.98918	5.20152	-22.0318	8.3279	0	0	23.8703	5.01029	-12.4857	16.5004	-5.35954	-6.32058	-2.34045	-0.28901	-0.200246		9.19567	4.16796	10.2165			12.3669	-5.01704	40.1323	26.4857	41.0445	-13.5866	4.51285	6.68296	-28.092	3.98029	0	0	29.1632	6.13162	-13.0726	17.0426	-5.97755	-5.64181	-3.40843	-0.1859	-0.991145		12.6414
25.2818	-8.28891	46.1159	60.4745	62.8623	0.214772	9.31282	4.73163	-19.9845	8.7475	0	0	23.4524	4.81655	-12.4737	16.5913	-5.36372	-6.25797	-2.05824	-0.292058	-0.176865		8.95235	4.3901	10.2613			14.0813	-5.45123	40.9847	29.4146	43.8455	-11.9969	4.83768	6.82969	-28.6583	4.24388	0	0	28.8336	6.02153	-13.0951	17.1921	-5.91523	-5.49716	-3.04043	-0.166511	-1.13983		12.5093
27.1218	-8.49394	47.2819	66.5306	65.1482	2.67094	9.71109	4.26718	-17.906	9.23648	0	0	23.0117	4.60305	-12.4948	16.6505	-5.37419	-6.20845	-1.79664	-0.303004	-0.0928969		8.69422	4.6268	10.317			15.8193	-5.83743	41.8424	32.487	46.556	-10.5318	5.45637	6.91073	-28.9684	4.77201	0	0	28.5075	5.90402	-13.1067	17.357	-5.84583	-5.39248	-2.68014	-0.155183	-1.22669		12.3632
28.962	-8.65662	48.3266	73.3257	67.041	6.03077	10.1989	3.81734	-15.8442	9.80749	0	0	22.5443	4.37106	-12.5356	16.6686	-5.38538	-6.17706	-1.55862	-0.320883	0.044259		8.4234	4.87689	10.3837			17.574	-6.17952	42.7316	35.6355	49.1889	-9.29168	6.25577	6.9007	-28.9302	5.47255	0	0	28.1877	5.77188	-13.1449	17.5238	-5.78118	-5.31685	-2.33987	-0.154364	-1.23297		12.2055
30.7989	-8.77658	49.2048	80.7391	68.4454	10.2096	10.772	3.38542	-13.8232	10.4565	0	0	22.0492	4.12365	-12.5919	16.6399	-5.39448	-6.16041	-1.34512	-0.344586	0.226092		8.14229	5.13764	10.4613			19.3442	-6.48246	43.6607	38.8222	51.757	-8.32272	7.12354	6.78458	-28.4848	6.2575	0	0	27.8734	5.62192	-13.2271	17.6776	-5.72845	-5.26098	-2.03133	-0.164028	-1.15887		12.0387
32.6272	-8.8572	49.8899	88.4335	69.3153	14.8884	11.4135	2.97322	-11.8603	11.1667	0	0	21.5273	3.86524	-12.668	16.5631	-5.40217	-6.14873	-1.15527	-0.373087	0.444727		7.85316	5.40537	10.55			21.1313	-6.75156	44.6159	42.0511	54.2619	-7.60159	7.975	6.5618	-27.6196	7.06128	0	0	27.5594	5.45558	-13.3464	17.8047	-5.68949	-5.21888	-1.76092	-0.182157	-1.01985		11.8647
34.4419	-8.90555	50.3778	95.9334	69.6762	19.6022	12.1015	2.58269	-9.97364	11.9159	0	0	20.9819	3.60133	-12.7678	16.4403	-5.41118	-6.13226	-0.987053	-0.405296	0.691784		7.55832	5.67633	10.6503			22.9371	-6.99148	45.5638	45.3708	56.6865	-7.03478	8.77128	6.24555	-26.367	7.85269	0	0	27.2367	5.27737	-13.4775	17.8942	-5.66165	-5.18812	-1.52702	-0.205825	-0.838331		11.6844
36.2401	-8.93095	50.6832	102.799	69.6183	23.9147	12.8169	2.21533	-8.17826	12.6843	0	0	20.4193	3.33798	-12.8883	16.2776	-5.42476	-6.10469	-0.837689	-0.43974	0.95596		7.26059	5.94753	10.7631			24.7625	-7.20502	46.4608	48.862	58.9953	-6.47318	9.5209	5.85928	-24.7984	8.63591	0	0	26.8946	5.0922	-13.5841	17.9378	-5.63763	-5.17186	-1.32307	-0.232004	-0.637533		11.4982
38.0222	-8.94301	50.8321	108.764	69.2651	27.5541	13.5458	1.87153	-6.48284	13.4575	0	0	19.8478	3.08099	-13.02	16.0847	-5.44608	-6.06175	-0.703329	-0.474442	1.22208		6.96306	6.21682	10.8893			26.6058	-7.39329	47.2673	52.6112	61.1459	-5.73749	10.2611	5.43252	-23.0169	9.43638	0	0	26.5235	4.90274	-13.6272	17.9296	-5.60646	-5.17995	-1.14323	-0.258233	-0.43634		11.3063
39.7901	-8.95033	50.8543	113.75	68.7406	30.4299	14.2774	1.55063	-4.88972	14.2244	0	0	19.2766	2.83531	-13.152	15.8737	-5.47845	-5.99817	-0.578588	-0.507192	1.47317		6.66864	6.48261	11.0291			28.4623	-7.55624	47.9573	56.6864	63.0989	-4.64716	11.0278	4.99635	-21.145	10.2769	0	0	26.1178	4.70797	-13.5821	17.8664	-5.55811	-5.22372	-0.98473	-0.283379	-0.243442		11.1083
41.5462	-8.95915	50.7761	117.797	68.1479	32.5631	14.9986	1.25058	-3.39305	14.9717	0	0	18.7146	2.60449	-13.2772	15.6575	-5.52523	-5.90688	-0.456344	-0.536016	1.69412		6.37978	6.74344	11.1824			30.3242	-7.69313	48.5155	61.1237	64.8187	-3.05486	11.8369	4.57761	-19.3012	11.1628	0	0	25.6753	4.50356	-13.4543	17.7492	-5.48951	-5.30591	-0.845966	-0.308099	-0.0538123		10.903
43.2911	-8.9726	50.6189	120.996	67.566	34.0177	15.691	0.96821	-1.98018	15.6813	0	0	18.1686	2.39016	-13.3919	15.4479	-5.58875	-5.78238	-0.328752	-0.559646	1.87522		6.09791	6.99801	11.3485			32.182	-7.80286	48.9309	65.9116	66.2693	-0.895639	12.6844	4.19276	-17.5681	12.0836	0	0	25.1967	4.28404	-13.2853	17.5829	-5.40775	-5.41389	-0.723713	-0.334595	0.149451		10.6879
45.0224	-8.99143	50.4045	123.451	67.0554	34.8793	16.3308	0.701257	-0.642164	16.3298	0	0	17.6413	2.19216	-13.4934	15.2526	-5.6688	-5.62542	-0.189331	-0.577768	2.01408		5.82326	7.24499	11.526			34.0262	-7.88528	49.1954	70.9663	67.418	1.76728	13.5517	3.84555	-15.9749	13.019	0	0	24.6841	4.04568	-13.1411	17.3762	-5.32785	-5.5219	-0.612392	-0.365789	0.388742		10.4594
46.7344	-9.01428	50.1558	125.258	66.6608	35.2593	16.8915	0.452177	0.606934	16.8905	0	0	17.1301	2.00877	-13.5799	15.0731	-5.76217	-5.44421	-0.0347253	-0.591085	2.1161		5.55491	7.4829	11.7127			35.849	-7.94194	49.308	76.1259	68.2511	4.74815	14.4075	3.53103	-14.5088	13.9386	0	0	24.1419	3.78751	-13.0838	17.141	-5.26553	-5.6023	-0.50542	-0.403971	0.681621		10.2144
48.4196	-9.03624	49.8896	126.496	66.4052	35.2868	17.351	0.230673	1.71729	17.343	0	0	16.6289	1.83642	-13.6551	14.9062	-5.86396	-5.25034	0.135191	-0.601287	2.19426		5.29087	7.7106	11.9048			37.6457	-7.97641	49.2768	81.1875	68.7859	7.80731	15.213	3.24203	-13.144	14.8052	0	0	23.5769	3.51079	-13.1405	16.8918	-5.22907	-5.63837	-0.397159	-0.449422	1.03021		9.95092
50.0712	-9.04805	49.6079	127.206	66.2863	35.0764	17.7018	0.0516416	2.61382	17.6828	0	0	16.1313	1.66953	-13.732	14.7478	-5.96977	-5.05324	0.31879	-0.610891	2.26782		5.02849	7.92789	12.0976			39.4134	-7.99429	49.1177	85.9629	69.0679	10.7244	15.9365	2.97209	-11.8549	15.5878	0	0	22.9982	3.21794	-13.2954	16.6437	-5.21736	-5.62841	-0.283982	-0.500121	1.41897		9.66829
51.6842	-9.03796	49.2974	127.399	66.282	34.698	17.9529	-0.0704441	3.22446	17.9235	0	0	15.6341	1.50097	-13.8297	14.5969	-6.07648	-4.85855	0.514164	-0.622782	2.35888		4.76512	8.13595	12.2872			41.1498	-8.00339	48.8522	90.3145	69.1591	13.3343	16.5637	2.71511	-10.6161	16.2722	0	0	22.4145	2.9126	-13.5093	16.4103	-5.225	-5.57928	-0.163969	-0.55286	1.82322		9.36676
53.2558	-8.99651	48.9402	127.068	66.3638	34.1787	18.1256	-0.125636	3.50028	18.0906	0	0	15.139	1.32355	-13.9638	14.4575	-6.18143	-4.67057	0.719773	-0.639321	2.48553		4.49924	8.33702	12.4718			42.8515	-8.01312	48.5065	94.1647	69.1258	15.5375	17.0971	2.46601	-9.40543	16.8603	0	0	21.8325	2.60004	-13.7469	16.2017	-5.24825	-5.49741	-0.0358382	-0.604766	2.2209		9.0467
54.7855	-8.91998	48.5235	126.216	66.5066	33.5219	18.2448	-0.110038	3.42235	18.2112	0	0	14.6526	1.13206	-14.138	14.3376	-6.28164	-4.49395	0.934346	-0.661506	2.65538		4.23141	8.53359	12.6512			44.5159	-8.03339	48.1116	97.4922	69.0306	17.3105	17.5508	2.22375	-8.21959	17.3648	0	0	21.2557	2.28738	-13.9886	16.0234	-5.28669	-5.38484	0.101556	-0.653862	2.59686		8.70925
56.2734	-8.81043	48.0456	124.854	66.6922	32.7146	18.3307	-0.0263701	3.00409	18.3046	0	0	14.1837	0.924495	-14.3449	14.2464	-6.37433	-4.33238	1.15679	-0.688714	2.86361		3.9643	8.72736	12.8259			46.1438	-8.07273	47.699	100.321	68.9236	18.6994	17.9447	1.99239	-7.08032	17.8033	0	0	20.6857	1.98326	-14.2247	15.8756	-5.34071	-5.24069	0.248707	-0.698537	2.93878		8.35727
57.7193	-8.67334	47.5139	122.999	66.906	31.7272	18.393	0.116784	2.28774	18.3778	0	0	13.7412	0.70241	-14.5715	14.1923	-6.45769	-4.18649	1.38623	-0.719094	3.09603		3.70187	8.91835	12.9946			47.7406	-8.13601	47.2923	102.697	68.834	19.7838	18.2983	1.77857	-6.02229	18.1937	0	0	20.1216	1.69659	-14.4452	15.7532	-5.40851	-5.06603	0.404472	-0.737168	3.23426		7.99551
59.1207	-8.51511	46.9409	120.662	67.1342	30.5098	18.432	0.306188	1.33885	18.4268	0	0	13.3318	0.470205	-14.8043	14.1823	-6.53105	-4.05328	1.62204	-0.750166	3.33364		3.44811	9.10482	13.1553			49.3151	-8.22311	46.9012	104.664	68.7675	20.6332	18.626	1.58809	-5.07615	18.5503	0	0	19.561	1.43456	-14.6377	15.6471	-5.48532	-4.86829	0.565921	-0.768652	3.47495		7.62969
60.4719	-8.34117	46.3404	117.849	67.3616	29.0009	18.4403	0.526455	0.234451	18.4402	0	0	12.9591	0.233841	-15.0311	14.2204	-6.59441	-3.92867	1.86322	-0.779459	3.55753		3.2062	9.28406	13.3055			50.8746	-8.32923	46.525	106.244	68.716	21.2885	18.936	1.42504	-4.26395	18.8816	0	0	19.0005	1.20081	-14.7929	15.547	-5.56512	-4.66169	0.72933	-0.79325	3.66291		7.26483
61.7634	-8.1553	45.7279	114.566	67.571	27.1543	18.4065	0.763819	-0.955856	18.4038	0	0	12.6239	-0.000297866	-15.2419	14.3065	-6.64823	-3.81142	2.10768	-0.805184	3.75407		2.97832	9.45339	13.4425			52.4222	-8.44614	46.1589	107.443	68.6698	21.7713	19.2294	1.29328	-3.60636	19.1898	0	0	18.4373	0.994566	-14.9091	15.4453	-5.64271	-4.46212	0.891882	-0.812558	3.81039		6.90446
62.983	-7.96012	45.1193	110.835	67.7442	24.9693	18.3188	1.00992	-2.18909	18.305	0	0	12.3238	-0.226502	-15.4305	14.4358	-6.69351	-3.70479	2.3526	-0.8266	3.91762		2.76545	9.61109	13.5641			53.9569	-8.56301	45.796	108.25	68.6232	22.0893	19.5006	1.19708	-3.12562	19.4704	0	0	17.8717	0.810514	-14.992	15.3396	-5.71452	-4.28145	1.05309	-0.828617	3.93302		6.55086
64.1176	-7.75853	44.53	106.703	67.8617	22.4924	18.1691	1.26174	-3.44882	18.135	0	0	12.0535	-0.439912	-15.5939	14.5987	-6.73158	-3.61454	2.5953	-0.843893	4.04964		2.56716	9.75613	13.6697			55.4748	-8.66793	45.4264	108.649	68.5729	22.2337	19.7396	1.13982	-2.83925	19.7144	0	0	17.3075	0.640492	-15.0501	15.2331	-5.77855	-4.12578	1.21504	-0.843179	4.04418		6.2056
65.1566	-7.55519	43.9714	102.234	67.9038	19.7924	17.9532	1.51836	-4.72903	17.89	0	0	11.8046	-0.636077	-15.73	14.7818	-6.76322	-3.547	2.8338	-0.857875	4.15634		2.38253	9.88729	13.7613			56.9688	-8.74991	45.0397	108.619	68.5178	22.1786	19.9357	1.12259	-2.75304	19.9118	0	0	16.7504	0.475842	-15.0928	15.133	-5.83464	-3.99633	1.38146	-0.8575	4.15348		5.86943
66.0924	-7.35767	43.4492	97.5026	67.8501	16.9349	17.6701	1.77813	-6.02007	17.5695	0	0	11.5682	-0.81009	-15.8355	14.969	-6.78804	-3.50684	3.06684	-0.869731	4.2468		2.21155	10.0021	13.8461			58.4284	-8.8011	44.6293	108.148	68.4608	21.8941	20.0812	1.144	-2.86016	20.0551	0	0	16.2058	0.309815	-15.1299	15.0472	-5.88488	-3.89073	1.55651	-0.872378	4.26699		5.54181
66.9203	-7.17588	42.9608	92.5886	67.6775	13.9797	17.3203	2.03873	-7.309	17.1751	0	0	11.3354	-0.957237	-15.9059	15.1447	-6.80454	-3.49295	3.29404	-0.880444	4.32852		2.055	10.0971	13.9362			59.8406	-8.81844	44.194	107.236	68.4075	21.3563	20.1745	1.20034	-3.14191	20.1429	0	0	15.6775	0.138968	-15.1703	14.9823	-5.93342	-3.80523	1.7437	-0.888275	4.38824		5.22133
67.6364	-7.01882	42.4927	87.5784	67.3568	10.9971	16.9048	2.29901	-8.58881	16.7096	0	0	11.0973	-1.07474	-15.9382	15.2958	-6.81131	-3.49644	3.51612	-0.890427	4.40466		1.91273	10.1696	14.0448			61.1919	-8.80402	43.7353	105.899	68.3633	20.5478	20.222	1.2856	-3.56802	20.1811	0	0	15.1677	-0.0371109	-15.2194	14.9424	-5.98506	-3.73784	1.94509	-0.905546	4.51993		4.90648
68.237	-6.89107	42.0254	82.5722	66.8587	8.07843	16.4239	2.55904	-9.85864	16.1747	0	0	10.8462	-1.16275	-15.9347	15.4147	-6.80887	-3.50419	3.73492	-0.899711	4.47545		1.78288	10.2188	14.1813			62.4688	-8.7634	43.2547	104.158	68.3301	19.4597	20.2339	1.39313	-4.1048	20.1798	0	0	14.677	-0.217664	-15.2774	14.9287	-6.04286	-3.68883	2.16093	-0.92448	4.66424		4.59608
68.7207	-6.79168	41.5432	77.677	66.1642	5.3246	15.8739	2.81861	-11.1164	15.5684	0	0	10.5779	-1.2225	-15.9072	15.5003	-6.80159	-3.50158	3.95415	-0.908186	4.54006		1.66351	10.2453	14.3467			63.6589	-8.70309	42.7549	102.036	68.3068	18.097	20.218	1.51788	-4.72665	20.1463	0	0	14.2042	-0.402237	-15.341	14.9391	-6.10643	-3.65619	2.39018	-0.944919	4.81995		4.28958
69.0899	-6.7141	41.0404	72.99	65.2706	2.82754	15.2468	3.07734	-12.3591	14.8852	0	0	10.2939	-1.25468	-15.8778	15.5585	-6.79784	-3.46995	4.18019	-0.915286	4.59418		1.55405	10.25	14.5327			64.7516	-8.62885	42.24	99.5556	68.288	16.475	20.1763	1.65674	-5.41748	20.0823	0	0	13.7466	-0.590835	-15.4075	14.9702	-6.1722	-3.63174	2.63119	-0.966089	4.98116		3.98735
69.3503	-6.6472	40.5204	68.5838	64.1897	0.661486	14.5345	3.33629	-13.5909	14.1189	0	0	9.99889	-1.25996	-15.8761	15.6002	-6.80798	-3.38704	4.42151	-0.920028	4.63032		1.45494	10.2343	14.7249			65.7407	-8.54512	41.7131	96.7329	68.2613	14.6103	20.1075	1.80684	-6.16241	19.9863	0	0	13.3024	-0.78355	-15.4769	15.0184	-6.23546	-3.6039	2.88196	-0.987112	5.14117		3.69055
69.5075	-6.57815	39.9908	64.4944	62.9422	-1.13035	13.7299	3.59785	-14.822	13.2646	0	0	9.69861	-1.24109	-15.9295	15.6375	-6.84068	-3.23899	4.68604	-0.922226	4.64707		1.3663	10.2005	14.908			66.6239	-8.45512	41.1745	93.5912	68.2066	12.5262	20.0112	1.96535	-6.94679	19.8581	0	0	12.8707	-0.98049	-15.5501	15.0813	-6.29232	-3.56449	3.14011	-1.00764	5.29735		3.4005
69.5665	-6.49739	39.4603	60.7181	61.5531	-2.55335	12.8282	3.86295	-16.0553	12.3198	0	0	9.39933	-1.20377	-16.05	15.6811	-6.89964	-3.03177	4.97843	-0.92323	4.65472		1.28774	10.1532	15.0732			67.402	-8.36142	40.6224	90.1708	68.0996	10.2699	19.8905	2.13103	-7.76378	19.7006	0	0	12.4523	-1.18118	-15.6256	15.1582	-6.34073	-3.51201	3.40313	-1.02773	5.45007		3.11817
69.5328	-6.4024	38.9362	57.2237	60.0457	-3.65738	11.8285	4.12912	-17.2782	11.2876	0	0	9.10848	-1.15529	-16.2246	15.74	-6.9821	-2.7874	5.29919	-0.92455	4.66478		1.21924	10.0982	15.2219			68.0787	-8.26663	40.0578	86.5359	67.9186	7.91829	19.7512	2.30503	-8.6183	19.5191	0	0	12.0494	-1.38313	-15.6963	15.2498	-6.38034	-3.45034	3.66913	-1.0472	5.59804		2.84465
69.4133	-6.29706	38.4253	53.9753	58.4406	-4.50811	10.7392	4.39142	-18.4672	10.1801	0	0	8.83432	-1.10207	-16.4186	15.8217	-7.08048	-2.53187	5.64514	-0.926317	4.67824		1.1615	10.0413	15.363			68.6616	-8.17365	39.4867	82.767	67.6501	5.5538	19.5985	2.48862	-9.51568	19.318	0	0	11.6649	-1.58043	-15.7522	15.3576	-6.41219	-3.38576	3.93722	-1.06539	5.73625		2.58189
69.2171	-6.18707	37.9365	50.9456	56.7578	-5.16218	9.57788	4.64433	-19.598	9.01825	0	0	8.58384	-1.0478	-16.5955	15.9308	-7.18672	-2.2877	6.01053	-0.927778	4.68937		1.1157	9.98684	15.5059			69.161	-8.08486	38.9197	78.9425	67.2907	3.23337	19.4315	2.68062	-10.449	19.0966	0	0	11.3018	-1.76472	-15.7848	15.483	-6.43841	-3.32433	4.20759	-1.08132	5.85714		2.33271
68.954	-6.07508	37.4808	48.1186	55.0174	-5.66479	8.36849	4.88213	-20.6465	7.82753	0	0	8.36007	-0.993407	-16.7366	16.0669	-7.29563	-2.07059	6.38837	-0.928683	4.69626		1.08249	9.93658	15.654			69.5867	-8.00182	38.3681	75.1256	66.8441	0.977642	19.2424	2.87689	-11.3973	18.8485	0	0	10.9614	-1.92736	-15.7898	15.6268	-6.46205	-3.26933	4.48159	-1.0939	5.95262		2.09961
68.6338	-5.9598	37.0679	45.4841	53.2379	-6.0591	7.13605	5.0983	-21.5871	6.63319	0	0	8.16173	-0.938549	-16.8447	16.2258	-7.40507	-1.88729	6.77176	-0.929517	4.70262		1.06148	9.89038	15.8043			69.9447	-7.92533	37.8392	71.3617	66.3159	-1.21193	19.0211	3.0721	-12.334	18.5659	0	0	10.6422	-2.06227	-15.7675	15.7882	-6.4865	-3.21956	4.7617	-1.10228	6.01622		1.88347
68.2661	-5.83846	36.7023	43.0343	51.4356	-6.39042	5.9023	5.28599	-22.3937	5.45578	0	0	7.98506	-0.883254	-16.9326	16.4021	-7.51392	-1.73604	7.15473	-0.930816	4.71252		1.05146	9.84738	15.9521			70.2363	-7.85531	37.3327	67.6878	65.7069	-3.32855	18.7598	3.26116	-13.2348	18.2437	0	0	10.3394	-2.16775	-15.7262	15.9644	-6.51484	-3.16905	5.05108	-1.10636	6.04715		1.68297
67.8598	-5.70964	36.3848	40.7593	49.6253	-6.70375	4.68186	5.43944	-23.0462	4.30746	0	0	7.82652	-0.829102	-17.0092	16.5929	-7.61998	-1.61128	7.53273	-0.932506	4.7254		1.05089	9.80732	16.0953			70.4595	-7.78944	36.8409	64.1395	65.0124	-5.34941	18.4539	3.4398	-14.0797	17.8805	0	0	10.0451	-2.24724	-15.687	16.1502	-6.54988	-3.10748	5.35296	-1.10737	6.05482		1.49493
67.4224	-5.57481	36.1167	38.6466	47.8242	-7.03414	3.48218	5.55614	-23.5381	3.19213	0	0	7.6846	-0.77936	-17.0706	16.7996	-7.71874	-1.50915	7.90285	-0.933766	4.735		1.05818	9.77081	16.2354			70.611	-7.72276	36.3529	60.7517	64.2257	-7.2415	18.1006	3.60459	-14.8536	17.4759	0	0	9.74975	-2.30792	-15.6865	16.3392	-6.59489	-3.02142	5.67023	-1.10806	6.0601		1.31498
66.9593	-5.43829	35.9051	36.6812	46.0539	-7.39687	2.30741	5.63859	-23.8834	2.10974	0	0	7.56009	-0.738114	-17.1034	17.0284	-7.80427	-1.43003	8.26419	-0.933596	4.7337		1.07172	9.73871	16.3768			70.6885	-7.64988	35.8587	57.5539	63.3422	-8.9726	17.6979	3.75332	-15.5472	17.0301	0	0	9.44498	-2.35793	-15.7659	16.5255	-6.65387	-2.89831	6.00499	-1.112	6.08994		1.13869
66.4735	-5.30587	35.7631	34.8463	44.3387	-7.78941	1.16214	5.6939	-24.114	1.06071	0	0	7.45487	-0.70862	-17.0968	17.2877	-7.87227	-1.3754	8.61888	-0.931595	4.71846		1.08964	9.71069	16.5237			70.6929	-7.56956	35.3523	54.5665	62.3642	-10.515	17.2474	3.88607	-16.1622	16.5457	0	0	9.12768	-2.40366	-15.9487	16.7072	-6.72964	-2.7334	6.35759	-1.12207	6.16632		0.963134
65.965	-5.18343	35.7063	33.1231	42.7016	-8.2041	0.0515218	5.73113	-24.2688	0.0469687	0	0	7.37005	-0.691988	-17.0513	17.5864	-7.92272	-1.34276	8.97264	-0.928197	4.69256		1.10955	9.68461	16.6785			70.6298	-7.48774	34.8345	51.7981	61.304	-11.8463	16.7561	4.00616	-16.7153	16.0285	0	0	8.80342	-2.44842	-16.222	16.8888	-6.82084	-2.53497	6.72602	-1.13902	6.29484		0.788554
65.4315	-5.07663	35.7466	31.4931	41.1587	-8.63563	-1.01996	5.75859	-24.3826	-0.928984	0	0	7.30518	-0.686535	-16.9768	17.9315	-7.95989	-1.32306	9.3338	-0.924021	4.66074		1.1288	9.6568	16.8425			70.5096	-7.41558	34.3139	49.2425	60.1825	-12.9571	16.2344	4.11942	-17.2339	15.4868	0	0	8.4859	-2.4928	-16.5373	17.0809	-6.92116	-2.32231	7.10624	-1.161	6.4613		0.618603
64.8712	-4.99056	35.8828	29.9471	39.7153	-9.08128	-2.0488	5.78105	-24.4756	-1.86462	0	0	7.2578	-0.688003	-16.8846	18.3265	-7.99025	-1.30279	9.71098	-0.919137	4.62352		1.14498	9.62326	17.0164			70.3453	-7.36308	33.8029	46.8829	59.0215	-13.8537	15.6927	4.23195	-17.7462	14.9281	0	0	8.19223	-2.53634	-16.8332	17.2974	-7.02175	-2.11746	7.49336	-1.18443	6.6387		0.458479
64.2855	-4.9288	36.0965	28.4903	38.3654	-9.5378	-3.03126	5.79876	-24.5488	-2.75703	0	0	7.22341	-0.690342	-16.7839	18.7693	-8.02032	-1.26821	10.1107	-0.912994	4.5767		1.15656	9.58055	17.2003			70.149	-7.33359	33.3102	44.7031	57.8339	-14.553	15.1381	4.34778	-18.2705	14.3581	0	0	7.93699	-2.57912	-17.0596	17.5518	-7.11477	-1.93715	7.88302	-1.20557	6.79861		0.312283
63.6789	-4.89285	36.3583	27.1369	37.0982	-9.99982	-3.96273	5.80903	-24.5913	-3.60281	0	0	7.19567	-0.686694	-16.6827	19.2516	-8.05577	-1.2089	10.5359	-0.90497	4.51554		1.16333	9.52609	17.3924			69.9299	-7.32319	32.8354	42.6982	56.6193	-15.0674	14.5737	4.46811	-18.8117	13.7794	0	0	7.72862	-2.62201	-17.19	17.8544	-7.19566	-1.78961	8.27243	-1.22163	6.92003		0.181314
63.0576	-4.88233	36.6379	25.8999	35.9031	-10.4591	-4.83776	5.80908	-24.5915	-4.39806	0	0	7.16764	-0.671196	-16.5878	19.7606	-8.10023	-1.12006	10.9857	-0.894704	4.43727		1.16649	9.45866	17.5898			69.6939	-7.32406	32.3711	40.8736	55.3681	-15.4019	13.9989	4.59134	-19.3623	13.1924	0	0	7.56897	-2.66605	-17.2181	18.2104	-7.26325	-1.676	8.66074	-1.23111	6.99168		0.0641913
62.4284	-4.89622	36.9085	24.7881	34.772	-10.9049	-5.65048	5.79715	-24.5422	-5.13855	0	0	7.13381	-0.640836	-16.498	20.2818	-8.15281	-1.00327	11.4562	-0.881697	4.33808		1.16833	9.37897	17.7908			69.4447	-7.32908	31.9111	39.2318	54.0723	-15.5677	13.4095	4.7137	-19.9053	12.5948	0	0	7.45504	-2.71164	-17.1485	18.6202	-7.31823	-1.59369	9.0486	-1.23346	7.00947		-0.0417776
61.7977	-4.93363	37.1464	23.8059	33.6984	-11.324	-6.39629	5.77288	-24.4418	-5.82099	0	0	7.09176	-0.59668	-16.3985	20.8041	-8.20661	-0.866321	11.9403	-0.865063	4.21119		1.17152	9.28987	17.9973			69.1844	-7.33404	31.4585	37.7616	52.7323	-15.5973	12.7993	4.8298	-20.417	11.9829	0	0	7.37993	-2.75823	-16.9919	19.0785	-7.36211	-1.53796	9.43699	-1.22896	6.97547		-0.139686
61.1701	-4.99343	37.3309	22.955	32.6758	-11.6975	-7.07393	5.73765	-24.2958	-6.44463	0	0	7.04184	-0.54266	-16.2699	21.3214	-8.25194	-0.72011	12.4295	-0.844284	4.05262		1.17814	9.19471	18.2131			68.9139	-7.337	31.0281	36.4368	51.3593	-15.5421	12.1629	4.93408	-20.8737	11.3537	0	0	7.33263	-2.8043	-16.7696	19.5727	-7.398	-1.50089	9.82655	-1.21885	6.89902		-0.232515
60.5469	-5.07268	37.4454	22.2351	31.6968	-11.9991	-7.68709	5.69414	-24.115	-7.01268	0	0	6.98617	-0.483419	-16.1072	21.8335	-8.28291	-0.573173	12.917	-0.820348	3.86988		1.18925	9.09524	18.4399			68.6335	-7.33671	30.6447	35.2246	49.9739	-15.4575	11.5002	5.02258	-21.259	10.708	0	0	7.29847	-2.84695	-16.5163	20.0839	-7.43188	-1.46993	10.2174	-1.20521	6.79588		-0.32248
59.9263	-5.16617	37.4795	21.6421	30.7539	-12.2005	-8.24435	5.64554	-23.9124	-7.53241	0	0	6.9284	-0.423092	-15.9316	22.3454	-8.30186	-0.426725	13.4	-0.795972	3.68371		1.20509	8.99084	18.6747			68.3435	-7.33196	30.3388	34.0909	48.6025	-15.392	10.8162	5.09394	-21.5683	10.0506	0	0	7.2619	-2.88212	-16.2738	20.5894	-7.47166	-1.43064	10.6088	-1.19036	6.68356		-0.410102
59.3048	-5.2678	37.433	21.1633	29.8411	-12.2842	-8.75871	5.59453	-23.6991	-8.015	0	0	6.87485	-0.36564	-15.7822	22.8669	-8.31789	-0.274857	13.8792	-0.774607	3.52046		1.22594	8.87998	18.9115			68.0453	-7.32222	30.1384	33.0046	47.2716	-15.3822	10.1194	5.14936	-21.8075	9.38843	0	0	7.21084	-2.90567	-16.0762	21.0688	-7.52343	-1.37226	10.9991	-1.17608	6.57554		-0.493804
58.6776	-5.37332	37.3145	20.7767	28.9545	-12.2498	-9.24533	5.54321	-23.4838	-8.47367	0	0	6.8344	-0.315162	-15.6922	23.4115	-8.34091	-0.110104	14.3562	-0.758929	3.40063		1.25227	8.76188	19.1461			67.7405	-7.30877	30.0603	31.9429	46.0001	-15.4474	9.41962	5.19191	-21.9906	8.72874	0	0	7.14062	-2.91582	-15.936	21.5113	-7.58718	-1.29241	11.386	-1.16318	6.47786		-0.570509
58.0404	-5.48258	37.1386	20.4543	28.0935	-12.1151	-9.71813	5.4931	-23.2729	-8.92066	0	0	6.81628	-0.275433	-15.6679	23.992	-8.37481	0.068858	14.8294	-0.749741	3.33039		1.2846	8.63742	19.3799			67.4298	-7.29495	30.1006	30.898	44.7938	-15.582	8.72627	5.22592	-22.1366	8.07857	0	0	7.05518	-2.91474	-15.8419	21.9189	-7.65606	-1.19741	11.7669	-1.15166	6.39058		-0.637022
57.3894	-5.5999	36.9226	20.1678	27.2617	-11.9117	-10.186	5.44493	-23.0694	-9.36377	0	0	6.82644	-0.249055	-15.6831	24.6166	-8.41394	0.254197	15.2935	-0.745732	3.29974		1.32306	8.50863	19.6197			67.1122	-7.28523	30.2335	29.8779	43.6442	-15.7586	8.04507	5.2554	-22.2629	7.44182	0	0	6.96543	-2.90788	-15.7716	22.3069	-7.72024	-1.09831	12.1409	-1.14144	6.31314		-0.691149
56.7232	-5.73264	36.683	19.8933	26.4675	-11.6794	-10.6508	5.39833	-22.872	-9.80471	0	0	6.86477	-0.236582	-15.6929	25.2849	-8.44515	0.432556	15.7406	-0.744243	3.28836		1.36727	8.37749	19.8748			66.7853	-7.28325	30.4165	28.8994	42.531	-15.946	7.37344	5.28167	-22.3753	6.81555	0	0	6.88544	-2.90192	-15.7095	22.6979	-7.77246	-1.00442	12.508	-1.13297	6.24892		-0.73222
56.0421	-5.888	36.4353	19.6115	25.7221	-11.4606	-11.1095	5.35185	-22.6746	-10.2412	0	0	6.92495	-0.236182	-15.6556	25.9872	-8.45398	0.591666	16.1625	-0.742556	3.27545		1.41689	8.24507	20.1514			66.4455	-7.29071	30.6009	27.979	41.4284	-16.1218	6.69928	5.30247	-22.4641	6.18886	0	0	6.82849	-2.9026	-15.6572	23.1155	-7.8115	-0.917776	12.8684	-1.12726	6.20567		-0.760879
55.3466	-6.06936	36.1966	19.3042	25.0331	-11.2937	-11.5592	5.30411	-22.4711	-10.6708	0	0	6.99667	-0.244406	-15.5504	26.7059	-8.43098	0.724231	16.5521	-0.739168	3.24955		1.47211	8.11147	20.45			66.0886	-7.30755	30.742	27.1266	40.3109	-16.2717	6.00589	5.31408	-22.5136	5.54668	0	0	6.80428	-2.91364	-15.6302	23.5784	-7.84126	-0.831998	13.2203	-1.12533	6.19107		-0.778532
54.6353	-6.27466	35.9881	18.9504	24.4003	-11.2104	-11.9997	5.25425	-22.258	-11.0938	0	0	7.06883	-0.257383	-15.3843	27.4203	-8.37558	0.827539	16.9058	-0.734576	3.21443		1.53396	7.97609	20.7648			65.7096	-7.33367	30.8076	26.341	39.1592	-16.3837	5.27855	5.31446	-22.5152	4.87519	0	0	6.8174	-2.93651	-15.6434	24.097	-7.86693	-0.737192	13.559	-1.1275	6.20747		-0.787118
53.9051	-6.4974	35.8335	18.5292	23.8162	-11.2331	-12.433	5.20198	-22.0338	-11.512	0	0	7.13176	-0.271821	-15.1884	28.1105	-8.29655	0.902858	17.2235	-0.731086	3.18775		1.60371	7.83767	21.0855			65.3026	-7.37066	30.7822	25.6081	37.9628	-16.4482	4.50908	5.30424	-22.4717	4.16607	0	0	6.86734	-2.97064	-15.6967	24.6723	-7.89062	-0.626754	13.8769	-1.13299	6.24909		-0.788929
53.1528	-6.72882	35.7525	18.0252	23.2668	-11.3694	-12.8608	5.14778	-21.8007	-11.9269	0	0	7.17838	-0.285356	-15.0062	28.7625	-8.20904	0.95628	17.5085	-0.731625	3.19186		1.68252	7.69454	21.4			64.8607	-7.42158	30.6647	24.9058	36.7182	-16.4601	3.69728	5.28596	-22.3936	3.41811	0	0	6.94882	-3.01338	-15.7731	25.2971	-7.91002	-0.50042	14.1651	-1.14027	6.30427		-0.786253
52.3768	-6.9597	35.7515	17.4363	22.7324	-11.601	-13.282	5.09336	-21.5657	-12.337	0	0	7.20434	-0.296667	-14.8789	29.3687	-8.1296	0.998603	17.7658	-0.738451	3.24407		1.77098	7.54498	21.6979			64.3774	-7.48875	30.4646	24.2117	35.4271	-16.4142	2.85043	5.2632	-22.2963	2.63716	0	0	7.05162	-3.06048	-15.8503	25.9558	-7.9209	-0.361489	14.4169	-1.14781	6.36141		-0.780997
51.5789	-7.18178	35.8141	16.7786	22.1863	-11.8839	-13.6921	5.04023	-21.3356	-12.7373	0	0	7.20832	-0.305325	-14.832	29.9281	-8.07097	1.04244	18.0013	-0.752416	3.35084		1.86943	7.38787	21.9734			63.8473	-7.57137	30.1987	23.508	34.0955	-16.3017	1.98128	5.24041	-22.1987	1.83438	0	0	7.16159	-3.10713	-15.9155	26.6256	-7.92117	-0.212253	14.6293	-1.1549	6.41516		-0.774038
50.765	-7.3882	35.8966	16.0861	21.5966	-12.1592	-14.0836	4.98763	-21.1071	-13.1212	0	0	7.19186	-0.31157	-14.8688	30.4438	-8.03881	1.09802	18.2194	-0.77289	3.50734		1.97837	7.22333	22.2272			63.2671	-7.66499	29.8904	22.7824	32.7352	-16.1129	1.10415	5.22234	-22.1212	1.02286	0	0	7.26311	-3.14949	-15.9707	27.2808	-7.91295	-0.0522986	14.8038	-1.16193	6.46835		-0.76507
49.9441	-7.5737	35.9343	15.4055	20.9318	-12.3657	-14.4482	4.93215	-20.8652	-13.4821	0	0	7.15881	-0.315546	-14.9695	30.921	-8.03068	1.16893	18.4226	-0.798186	3.70062		2.09872	7.05273	22.4653			62.6365	-7.76302	29.5675	22.027	31.3622	-15.8507	0.230775	5.21205	-22.0771	0.213854	0	0	7.34307	-3.18553	-16.0248	27.8981	-7.90127	0.118944	14.944	-1.16995	6.52911		-0.752844
49.1284	-7.73515	35.8561	14.7856	20.1696	-12.4473	-14.7779	4.86948	-20.5911	-13.8144	0	0	7.11401	-0.316979	-15.0973	31.3641	-8.03729	1.25149	18.61	-0.826037	3.91332		2.23195	6.87859	22.6964			61.9581	-7.85928	29.2564	21.2412	29.9933	-15.5387	-0.631556	5.20852	-22.0619	-0.585311	0	0	7.39382	-3.21462	-16.0821	28.4632	-7.8912	0.299721	15.0557	-1.17985	6.60403		-0.736059
48.3308	-7.87255	35.6007	14.2675	19.3044	-12.3612	-15.0662	4.79614	-20.269	-14.1132	0	0	7.0617	-0.315045	-15.2088	31.7754	-8.04543	1.33851	18.7783	-0.853939	4.12631		2.37986	6.70396	22.9298			61.2386	-7.95022	28.9711	20.4381	28.6426	-15.2146	-1.47849	5.20576	-22.0501	-1.37032	0	0	7.4141	-3.2365	-16.1371	28.974	-7.88561	0.485585	15.1466	-1.1915	6.69223		-0.714044
47.5647	-7.98937	35.1314	13.8762	18.3491	-12.0861	-15.3094	4.71039	-19.8907	-14.3757	0	0	7.00422	-0.308382	-15.2645	32.1535	-8.04191	1.42394	18.9235	-0.879491	4.32125		2.54434	6.53175	23.1726			60.4889	-8.03586	28.7092	19.6458	27.3232	-14.9148	-2.30568	5.19462	-22.0022	-2.13768	0	0	7.40776	-3.25095	-16.1774	29.4388	-7.88494	0.670546	15.2253	-1.20382	6.78541		-0.686903
46.84	-8.09192	34.448	13.614	17.3322	-11.6302	-15.5115	4.61307	-19.459	-14.6051	0	0	6.94103	-0.295078	-15.2395	32.4927	-8.01808	1.50437	19.0422	-0.901152	4.48643		2.72677	6.36398	23.4287			59.7229	-8.11863	28.4603	18.8983	26.0501	-14.6634	-3.10784	5.16685	-21.8828	-2.88372	0	0	7.38153	-3.25808	-16.1937	29.8715	-7.88896	0.848011	15.2988	-1.21564	6.87476		-0.654961
46.1611	-8.18786	33.5919	13.4589	16.2924	-11.0326	-15.6862	4.50803	-18.9905	-14.8123	0	0	6.86846	-0.272986	-15.1316	32.7831	-7.9737	1.57868	19.1339	-0.918932	4.62196		2.92742	6.20125	23.6974			58.9527	-8.20101	28.2228	18.2193	24.841	-14.4722	-3.88036	5.11872	-21.6753	-3.60561	0	0	7.3432	-3.25903	-16.1862	30.2867	-7.89848	1.01166	15.3718	-1.22662	6.9578		-0.618244
45.5252	-8.28475	32.6406	13.3708	15.2727	-10.3541	-15.8545	4.40196	-18.5146	-15.014	0	0	6.78039	-0.240361	-14.9624	33.0126	-7.91748	1.64776	19.2011	-0.934529	4.74081		3.14548	6.04272	23.9735			58.1852	-8.28403	28.0132	17.6138	23.7136	-14.3459	-4.62136	5.05247	-21.3887	-4.30246	0	0	7.30016	-3.25642	-16.163	30.6967	-7.91527	1.15772	15.4464	-1.23722	7.0379		-0.576586
44.9235	-8.38888	31.6891	13.3041	14.3129	-9.65779	-16.0365	4.3033	-18.0696	-15.2259	0	0	6.67015	-0.19678	-14.7686	33.1701	-7.8631	1.71421	19.2485	-0.950582	4.86309		3.37995	5.88697	24.2498			57.4213	-8.36799	27.8638	17.0693	22.683	-14.2834	-5.33034	4.97552	-21.0544	-4.97356	0	0	7.25762	-3.25364	-16.1331	31.1099	-7.94055	1.28741	15.5236	-1.24784	7.11807		-0.530202
44.3442	-8.50389	30.8235	13.2212	13.4419	-8.9907	-16.2471	4.21995	-17.6918	-15.459	0	0	6.53294	-0.144173	-14.5888	33.2478	-7.82351	1.78209	19.2804	-0.969543	5.00746		3.63015	5.73356	24.52			56.6565	-8.4538	27.8128	16.564	21.7607	-14.2746	-6.00582	4.89872	-20.7191	-5.6161	0	0	7.21648	-3.25347	-16.1006	31.5282	-7.97347	1.40685	15.6039	-1.25825	7.19675		-0.480035
43.7748	-8.62931	30.0982	13.0998	12.6715	-8.37869	-16.4956	4.15645	-17.4028	-15.7205	0	0	6.3683	-0.0876463	-14.4522	33.2451	-7.80751	1.8567	19.3008	-0.992737	5.18397		3.89533	5.58447	24.7817			55.8834	-8.54296	27.8892	16.0762	20.9509	-14.2971	-6.64623	4.83364	-20.4339	-6.22631	0	0	7.17198	-3.25717	-16.0633	31.9453	-8.01046	1.52421	15.6874	-1.26778	7.26862		-0.427523
43.2048	-8.75978	29.5246	12.9338	11.9952	-7.82935	-16.788	4.11247	-17.2021	-16.0163	0	0	6.18061	-0.035222	-14.3763	33.1697	-7.82003	1.94365	19.313	-1.02028	5.39349		4.17384	5.44412	25.0362			55.0957	-8.63651	28.0985	15.5926	20.2465	-14.3192	-7.254	4.78831	-20.2346	-6.80413	0	0	7.11522	-3.26434	-16.0136	32.3471	-8.04534	1.64556	15.7742	-1.2757	7.32838		-0.373479
42.6255	-8.88642	29.0771	12.7296	11.3924	-7.3382	-17.1287	4.08337	-17.0691	-16.3525	0	0	5.97734	0.00415381	-14.3721	33.0357	-7.86445	2.04611	19.3198	-1.05206	5.63501		4.46274	5.31761	25.2869			54.2915	-8.73419	28.4138	15.1129	19.6271	-14.309	-7.83815	4.76398	-20.1273	-7.35674	0	0	7.03723	-3.2735	-15.9407	32.7154	-8.07085	1.77143	15.8646	-1.28184	7.37476		-0.316815
42.0303	-9.00012	28.7116	12.5013	10.8372	-6.89253	-17.5208	4.06259	-16.974	-16.7345	0	0	5.76595	0.0231847	-14.4478	32.8589	-7.94421	2.1628	19.3211	-1.08876	5.91361		4.75829	5.2083	25.5371			53.4757	-8.83458	28.7798	14.6488	19.0638	-14.2404	-8.41273	4.75492	-20.0874	-7.89761	0	0	6.93288	-3.28202	-15.8357	33.0322	-8.08215	1.89684	15.9596	-1.28687	7.41272		-0.253769
41.4147	-9.09484	28.386	12.2666	10.309	-6.47286	-17.9632	4.04477	-16.8924	-17.1635	0	0	5.55223	0.017438	-14.6047	32.6536	-8.05995	2.28967	19.3132	-1.13136	6.23677		5.05698	5.11719	25.7908			52.6578	-8.93554	29.1268	14.2192	18.5271	-14.096	-8.99267	4.75122	-20.071	-8.44241	0	0	6.80179	-3.28596	-15.6986	33.2836	-8.08019	2.01512	16.0612	-1.29205	7.45176		-0.178485
40.7778	-9.16964	28.0709	12.0462	9.79878	-6.05429	-18.4453	4.02747	-16.813	-17.6303	0	0	5.34063	-0.0147222	-14.8243	32.4321	-8.20454	2.42361	19.2893	-1.1795	6.60141		5.35672	5.0439	26.0533			51.8504	-9.03406	29.3866	13.8443	17.9941	-13.8667	-9.58948	4.74207	-20.0306	-9.00442	0	0	6.64675	-3.28053	-15.5415	33.4615	-8.07229	2.12261	16.1732	-1.29869	7.50179		-0.0842724
40.1235	-9.22883	27.7513	11.8624	9.31045	-5.61672	-18.9451	4.00974	-16.7317	-18.1145	0	0	5.13543	-0.0723518	-15.0668	32.2045	-8.36238	2.56361	19.2415	-1.23078	6.98924		5.6577	4.98745	26.3328			51.0655	-9.12626	29.5066	13.5401	17.4516	-13.55	-10.209	4.71867	-19.9273	-9.59175	0	0	6.47209	-3.26151	-15.3872	33.5648	-8.07011	2.2214	16.2999	-1.30777	7.57029		0.0348817
39.4583	-9.28099	27.4267	11.7349	8.86012	-5.15486	-19.4309	3.99078	-16.6446	-18.5862	0	0	4.93974	-0.151404	-15.2874	31.9778	-8.51674	2.70877	19.1629	-1.2824	7.37894		5.96178	4.94511	26.6369			50.3119	-9.20759	29.4604	13.3131	16.8968	-13.1513	-10.8514	4.67591	-19.738	-10.2068	0	0	6.28324	-3.22714	-15.266	33.5994	-8.08739	2.31802	16.4451	-1.32019	7.66384		0.182951
38.7874	-9.33722	27.1167	11.6757	8.47323	-4.67947	-19.8635	3.97088	-16.5531	-19.008	0	0	4.75389	-0.244441	-15.4566	31.753	-8.65765	2.85485	19.0474	-1.33328	7.76248		6.27171	4.91135	26.9695			49.5928	-9.27371	29.2542	13.1558	16.3345	-12.6855	-11.5134	4.61287	-19.4581	-10.8476	0	0	6.08706	-3.1791	-15.2081	33.5782	-8.13688	2.41981	16.6107	-1.33692	7.78983		0.361065
38.1113	-9.40795	26.858	11.6853	8.17896	-4.21426	-20.197	3.95298	-16.4707	-19.3345	0	0	4.57464	-0.342333	-15.5664	31.5248	-8.78308	2.9926	18.8883	-1.38472	8.14947		6.59025	4.87872	27.329			48.9051	-9.3216	28.9248	13.0466	15.7735	-12.1786	-12.1895	4.53182	-19.0968	-11.5092	0	0	5.89138	-3.1224	-15.2342	33.5192	-8.22591	2.53236	16.7947	-1.35867	7.95354		0.56756
37.4275	-9.4995	26.6896	11.7527	8.00256	-3.79573	-20.3787	3.94238	-16.4219	-19.5128	0	0	4.39748	-0.437057	-15.6219	31.2852	-8.89463	3.11061	18.6774	-1.43902	8.55711		6.92034	4.84078	27.7093			48.2406	-9.35048	28.5298	12.9547	15.2232	-11.6659	-12.8734	4.4365	-18.6699	-12.1853	0	0	5.7036	-3.06388	-15.3455	33.4418	-8.35228	2.66052	16.9904	-1.38496	8.15127		0.798856
36.732	-9.61198	26.6334	11.8566	7.95747	-3.47093	-20.3491	3.9456	-16.4368	-19.483	0	0	4.21881	-0.523581	-15.6344	31.0277	-8.99454	3.20071	18.4052	-1.49791	8.99826		7.26476	4.79376	28.1011			47.5894	-9.36244	28.134	12.8475	14.6909	-11.1853	-13.5579	4.33073	-18.1935	-12.8681	0	0	5.52951	-3.01004	-15.5202	33.3635	-8.50277	2.80892	17.1865	-1.41359	8.36629		1.05092
36.0214	-9.73959	26.6822	11.966	8.03973	-3.28873	-20.0438	3.96944	-16.5465	-19.1805	0	0	4.03739	-0.599954	-15.6176	30.7502	-9.08508	3.25929	18.063	-1.56195	9.47675		7.62581	4.73666	28.4941			46.944	-9.36158	27.795	12.6992	14.1812	-10.7665	-14.2332	4.21847	-17.685	-13.5474	0	0	5.37376	-2.96581	-15.7173	33.2981	-8.65598	2.9784	17.368	-1.44123	8.57371		1.32052
35.2928	-9.87256	26.7983	12.0411	8.22502	-3.29238	-19.4021	4.0191	-16.7747	-18.5456	0	0	3.85494	-0.666351	-15.5827	30.4562	-9.16752	3.28342	17.6429	-1.63066	9.98866		8.00504	4.67066	28.8778			46.3002	-9.35283	27.5537	12.4943	13.6944	-10.4241	-14.8878	4.10481	-17.1671	-14.2103	0	0	5.24083	-2.93408	-15.8908	33.2562	-8.78962	3.16151	17.5189	-1.46511	8.75268		1.60547
34.5474	-9.99895	26.9159	12.0352	8.46851	-3.52002	-18.3883	4.09331	-17.1146	-17.5469	0	0	3.67678	-0.72439	-15.5312	30.1541	-9.24019	3.26774	17.1369	-1.70276	10.5241		8.40363	4.59907	29.2426			45.6559	-9.34046	27.4294	12.2284	13.2274	-10.1544	-15.5096	3.99636	-16.6702	-14.8424	0	0	5.13419	-2.91596	-16.0055	33.2449	-8.88834	3.34387	17.6259	-1.48427	8.8962		1.90374
33.7948	-10.1058	26.9438	11.9071	8.70798	-3.99364	-17.0233	4.17917	-17.5063	-16.2125	0	0	3.51152	-0.776316	-15.4565	29.8568	-9.29896	3.20642	16.5352	-1.77637	11.0688		8.82239	4.52649	29.5792			45.0099	-9.32698	27.42	11.9065	12.7736	-9.93945	-16.0888	3.90027	-16.2278	-15.4314	0	0	5.05331	-2.91077	-16.0466	33.2658	-8.94722	3.511	17.6816	-1.49964	9.01122		2.21253
33.0572	-10.1786	26.7616	11.6487	8.87264	-4.66936	-15.3972	4.25416	-17.847	-14.6392	0	0	3.37034	-0.82487	-15.3527	29.5808	-9.34111	3.0976	15.8249	-1.84958	11.6085		9.26107	4.4574	29.8775			44.3623	-9.31246	27.5005	11.5439	12.3244	-9.74996	-16.6208	3.82215	-15.8665	-15.9702	0	0	4.99197	-2.91626	-16.0189	33.3132	-8.97045	3.65427	17.686	-1.51314	9.11219		2.52834
32.3734	-10.2011	26.2241	11.3141	8.90112	-5.39481	-13.6401	4.29451	-18.0298	-12.9583	0	0	3.26677	-0.874339	-15.2224	29.3474	-9.36728	2.94651	14.9895	-1.92075	12.1312		9.71758	4.39544	30.1268			43.7172	-9.29446	27.6247	11.1663	11.8713	-9.54997	-17.1074	3.76451	-15.5991	-16.459	0	0	4.93972	-2.92936	-15.9413	33.3751	-8.96807	3.77232	17.6453	-1.52684	9.21463		2.84784
31.7957	-10.1565	25.1992	11.0169	8.76437	-5.95289	-11.8733	4.28241	-17.975	-11.2859	0	0	3.21608	-0.932077	-15.0741	29.1825	-9.37841	2.76356	14.0092	-1.98852	12.627		10.1875	4.34352	30.3167			43.0839	-9.26901	27.7335	10.8062	11.4089	-9.30326	-17.5569	3.72609	-15.4205	-16.9055	0	0	4.88494	-2.94659	-15.8389	33.4357	-8.95269	3.86794	17.5712	-1.54266	9.33282		3.16898
31.3743	-10.0332	23.6503	10.8792	8.47777	-6.1865	-10.1819	4.20916	-17.6427	-9.69827	0	0	3.23281	-1.0099	-14.9155	29.1149	-9.3715	2.55952	12.862	-2.05167	13.0872		10.6636	4.30425	30.4383			42.4755	-9.23221	27.7665	10.498	10.9372	-8.9816	-17.9814	3.70207	-15.3087	-17.3228	0	0	4.81704	-2.96441	-15.7356	33.4784	-8.93572	3.94371	17.4771	-1.56208	9.47772		3.49144
31.1311	-9.82934	21.7176	10.9623	8.09236	-6.0869	-8.61816	4.08107	-17.0586	-8.23631	0	0	3.32819	-1.12391	-14.7545	29.1729	-9.33998	2.34388	11.5252	-2.10955	13.5075		11.1351	4.27973	30.4855			41.9071	-9.18215	27.6727	10.2712	10.4639	-8.57167	-18.3926	3.68526	-15.2303	-17.7248	0	0	4.72849	-2.97947	-15.6436	33.4887	-8.92387	4.00086	17.3738	-1.58544	9.65194		3.81667
31.0421	-9.55167	19.7171	11.2338	7.67542	-5.76731	-7.2123	3.92623	-16.3475	-6.91926	0	0	3.50886	-1.29242	-14.6039	29.3812	-9.278	2.12609	9.97741	-2.16256	13.8912		11.5891	4.27093	30.4565			41.3932	-9.12004	27.4176	10.148	10.0031	-8.07692	-18.7985	3.6675	-15.1475	-18.1222	0	0	4.61615	-2.98878	-15.5639	33.4567	-8.91945	4.04201	17.2676	-1.61177	9.84811		4.14754
31.0444	-9.21018	18.0209	11.5967	7.29171	-5.37087	-5.97776	3.78754	-15.7061	-5.75381	0	0	3.77743	-1.53204	-14.4769	29.7593	-9.18208	1.91413	8.2026	-2.21183	14.2467		12.0123	4.27704	30.355			40.9443	-9.05033	26.9918	10.1391	9.57373	-7.51743	-19.203	3.64164	-15.0268	-18.522	0	0	4.48079	-2.98953	-15.4966	33.3774	-8.92531	4.07445	17.161	-1.63967	10.0557		4.48775
31.0642	-8.81344	16.8969	11.947	6.98749	-5.01214	-4.9133	3.70072	-15.3024	-4.7387	0	0	4.13348	-1.85405	-14.3753	30.3206	-9.04906	1.71236	6.19422	-2.25791	14.5781		12.394	4.29584	30.1917			40.5636	-8.9798	26.4196	10.2405	9.19722	-6.92678	-19.6088	3.60368	-14.8493	-18.9286	0	0	4.32527	-2.97943	-15.4509	33.2489	-8.9477	4.1083	17.0542	-1.66861	10.2707		4.84099
31.0412	-8.37007	16.4334	12.2078	6.78159	-4.77537	-4.00759	3.67783	-15.1957	-3.86725	0	0	4.57461	-2.26205	-14.2831	31.0713	-8.87479	1.5238	3.96259	-2.29939	14.8755		12.7278	4.32448	29.9834			40.2447	-8.91615	25.7607	10.4324	8.89482	-6.34739	-20.02	3.5542	-14.6175	-19.3457	0	0	4.15319	-2.95817	-15.4382	33.0706	-8.99193	4.15018	16.9439	-1.69913	10.4972		5.21013
30.9355	-7.89225	16.5713	12.3319	6.66838	-4.7221	-3.24329	3.70954	-15.3434	-3.12757	0	0	5.09796	-2.75059	-14.1719	32.0106	-8.65633	1.35495	1.54411	-2.33236	15.1114		13.0128	4.36009	29.7504			39.9724	-8.86628	25.0962	10.6837	8.68339	-5.81817	-20.4393	3.49852	-14.3561	-19.774	0	0	3.96891	-2.9288	-15.4581	32.8448	-9.05594	4.19889	16.8229	-1.73197	10.7405		5.59665
30.7263	-7.39761	17.1732	12.2952	6.6263	-4.87978	-2.59794	3.77785	-15.6611	-2.50143	0	0	5.70195	-3.30362	-14.0086	33.1335	-8.39407	1.21622	-0.991626	-2.35055	15.2413		13.254	4.39929	29.5141			39.7247	-8.8342	24.5059	10.9591	8.57055	-5.35919	-20.862	3.44587	-14.1083	-20.2047	0	0	3.7778	-2.89758	-15.4972	32.5774	-9.1307	4.24731	16.6814	-1.76754	11.0036		6.00061
30.4122	-6.9077	18.0641	12.101	6.62344	-5.22341	-2.04364	3.86479	-16.0639	-1.96381	0	0	6.38668	-3.89476	-13.7606	34.4335	-8.0905	1.12096	-3.54266	-2.34559	15.2059		13.4612	4.43731	29.2939			39.4764	-8.81935	24.0482	11.2264	8.55109	-4.96425	-21.2672	3.40702	-13.9252	-20.6132	0	0	3.58551	-2.87202	-15.5439	32.2764	-9.20782	4.28739	16.5092	-1.80673	11.2929		6.42097
30.0132	-6.44381	19.0426	11.7875	6.6223	-5.67537	-1.55036	3.95322	-16.4719	-1.48672	0	0	7.15358	-4.49074	-13.4009	35.906	-7.74695	1.08699	-5.98645	-2.30725	14.9318		13.6476	4.46783	29.1042			39.2057	-8.81637	23.745	11.4654	8.60746	-4.61276	-21.612	3.39008	-13.8452	-20.954	0	0	3.39659	-2.85802	-15.6012	31.9491	-9.28588	4.31257	16.299	-1.85172	11.6243		6.85644
29.5686	-6.0226	19.9026	11.4258	6.59036	-6.12915	-1.09171	4.02604	-16.8065	-1.04508	0	0	8.00503	-5.05768	-12.9151	37.5525	-7.36262	1.13804	-8.19765	-2.22471	14.3394		13.8267	4.48403	28.9521			38.9019	-8.81713	23.569	11.6753	8.71418	-4.28905	-21.8286	3.39628	-13.8745	-21.1606	0	0	3.21388	-2.85766	-15.6804	31.601	-9.3686	4.31729	16.0473	-1.9052	12.0171		7.30642
29.1249	-5.65449	20.4873	11.095	6.51438	-6.49122	-0.649468	4.06927	-17.0046	-0.621073	0	0	8.94408	-5.5674	-12.3087	39.3833	-6.93675	1.29925	-10.0637	-2.0891	13.3592		14.0089	4.48006	28.8364			38.5678	-8.81423	23.4507	11.8731	8.84464	-3.99338	-21.8276	3.42062	-13.9893	-21.1486	0	0	3.03941	-2.86885	-15.7835	31.2365	-9.4578	4.2948	15.7523	-1.96862	12.4816		7.7714
28.7193	-5.34487	20.7459	10.8494	6.40721	-6.71944	-0.21397	4.07744	-17.042	-0.204574	0	0	9.97401	-6.00195	-11.6063	41.4184	-6.47057	1.58788	-11.4951	-1.89601	11.9498		14.2004	4.4525	28.7486			38.2141	-8.80396	23.3066	12.0775	8.97683	-3.74014	-21.5098	3.45713	-14.1614	-20.8251	0	0	2.8758	-2.88638	-15.894	30.8605	-9.54977	4.23603	15.4118	-2.04148	13.0131		8.25312
28.3682	-5.09547	20.7462	10.7004	6.30102	-6.83348	0.217933	4.05608	-16.9442	0.208472	0	0	11.0977	-6.35556	-10.8428	43.6851	-5.96623	2.00407	-12.4336	-1.64724	10.112		14.4024	4.40086	28.6764			37.8516	-8.7872	23.0724	12.2915	9.09608	-3.5527	-20.7856	3.50321	-14.3781	-20.1059	0	0	2.72664	-2.90313	-15.9855	30.4785	-9.63786	4.13224	15.0197	-2.12189	13.597		8.75416
28.0679	-4.9038	20.6251	10.6251	6.23065	-6.89147	0.644978	4.01775	-16.7685	0.617552	0	0	12.3154	-6.63345	-10.0536	46.2108	-5.42452	2.52416	-12.8625	-1.35168	7.90094		14.6117	4.32653	28.6071			37.4896	-8.76764	22.7173	12.4965	9.19349	-3.45961	-19.6063	3.55833	-14.6369	-18.9453	0	0	2.59648	-2.91137	-16.0354	30.097	-9.71632	3.97856	14.5631	-2.20756	14.2159		9.27772
27.8036	-4.76118	20.5054	10.593	6.21638	-6.95058	1.06377	3.97358	-16.5655	1.01962	0	0	13.6215	-6.84853	-9.26922	49.0115	-4.84419	3.09966	-12.815	-1.02569	5.43462		14.8218	4.23084	28.529			37.1382	-8.74806	22.2357	12.6641	9.2616	-3.47877	-17.9966	3.6201	-14.9261	-17.3697	0	0	2.49135	-2.90466	-16.0288	29.7241	-9.78089	3.77468	14.0208	-2.29617	14.8524		9.82695
																						15.0234	4.11404	28.432			36.8131	-8.72635	21.6291	12.7766	9.29091	-3.59469	-16.0637	3.68219	-15.216	-15.4862	0	0	2.41993	-2.88039	-15.9564	29.3722	-9.82791	3.52386	13.3641	-2.38543	15.4899		10.4035
																						15.2062	3.97643	28.3076			36.5364	-8.6931	20.8977	12.8453	9.27047	-3.75562	-13.9641	3.73511	-15.4625	-13.449	0	0	2.39335	-2.84207	-15.8177	29.0603	-9.85544	3.23461	12.5608	-2.4733	16.1136		11.0056
																						15.3612	3.82	28.1511			36.3322	-8.63294	20.0592	12.907	9.19442	-3.9053	-11.8544	3.76976	-15.6235	-11.4104	0	0	2.42363	-2.79996	-15.6262	28.8137	-9.86499	2.92305	11.5799	-2.55828	16.713		11.6264
																						15.4833	3.64861	27.9617			36.2151	-8.52935	19.1858	12.9971	9.07088	-4.02046	-9.85838	3.78317	-15.6858	-9.48778	0	0	2.52138	-2.76976	-15.4075	28.662	-9.8608	2.61113	10.3951	-2.63941	17.2817		12.2536
																						15.5721	3.46678	27.7418			36.1811	-8.3695	18.413	13.1259	8.9249	-4.1153	-8.05512	3.78293	-15.6847	-7.7533	0	0	2.6945	-2.7704	-15.1887	28.635	-9.84644	2.31924	8.98723	-2.71627	17.8173		12.8713
																						15.6317	3.27842	27.4969			36.2091	-8.14786	17.8965	13.2782	8.79233	-4.21821	-6.48295	3.78481	-15.6934	-6.24031	0	0	2.94839	-2.82015	-14.9897	28.759	-9.82303	2.05922	7.34493	-2.78894	18.3206		13.4631
																						15.6682	3.08679	27.235			36.2703	-7.86809	17.7498	13.4271	8.70897	-4.3556	-5.15174	3.80387	-15.7818	-4.95705	0	0	3.28755	-2.93243	-14.8202	29.0548	-9.79043	1.83467	5.46854	-2.8574	18.7922		14.0154
																						15.6879	2.89504	26.9656			36.3361	-7.54366	18.0154	13.543	8.70251	-4.55347	-4.05545	3.84778	-15.9852	-3.89839	0	0	3.71679	-3.11232	-14.6809	29.537	-9.749	1.64772	3.37553	-2.92012	19.2218		14.5208
																						15.6949	2.70567	26.6967			36.3792	-7.19584	18.6734	13.5926	8.78717	-4.84186	-3.1772	3.91582	-16.2995	-3.04938	0	0	4.24087	-3.35491	-14.5653	30.2147	-9.69938	1.50443	1.10723	-2.97252	19.5791		14.9789
																						15.691	2.51871	26.431			36.3762	-6.84893	19.6472	13.5451	8.95569	-5.24019	-2.48789	4.00048	-16.6892	-2.38303	0	0	4.86344	-3.64591	-14.4598	31.0921	-9.64022	1.41471	-1.26756	-3.00638	19.8091		15.3955
																						15.6764	2.33065	26.1652			36.3147	-6.52372	20.7885	13.3923	9.17064	-5.73067	-1.94771	4.08754	-17.0882	-1.86169	0	0	5.58618	-3.96417	-14.3422	32.1703	-9.56462	1.38774	-3.6564	-3.01021	19.8351		15.7811
																						15.6512	2.13587	25.892			36.1995	-6.23198	21.8796	13.1671	9.36799	-6.24336	-1.51308	4.15739	-17.4071	-1.44377	0	0	6.40791	-4.2854	-14.1783	33.4494	-9.45666	1.42757	-5.95295	-2.97065	19.5664		16.1476
																						15.6168	1.93028	25.6059			36.051	-5.97508	22.6841	12.9387	9.4787	-6.67384	-1.14401	4.19008	-17.5559	-1.09072	0	0	7.32415	-4.58713	-13.9258	34.9309	-9.29091	1.53327	-8.04632	-2.87471	18.911		16.5053
																						15.5756	1.71351	25.3062			35.8932	-5.74773	23.0301	12.7796	9.45626	-6.93075	-0.808837	4.17228	-17.4749	-0.771505	0	0	8.32794	-4.85315	-13.5464	36.6203	-9.03743	1.70299	-9.82811	-2.71276	17.7929		16.8605
																						15.5296	1.48806	24.9977			35.7416	-5.54468	22.8743	12.7266	9.29265	-6.98163	-0.4869	4.10215	-17.155	-0.465238	0	0	9.41189	-5.07554	-13.0208	38.5288	-8.66998	1.93666	-11.2022	-2.48113	16.1689		17.2148
																						15.4799	1.25662	24.6869			35.5958	-5.36524	22.3188	12.7623	9.01855	-6.86825	-0.169511	3.99074	-16.6444	-0.162408	0	0	10.5709	-5.25423	-12.3549	40.6736	-8.17299	2.23411	-12.1003	-2.18356	14.0428		17.5666
																						15.4257	1.02069	24.3799			35.4398	-5.21273	21.5694	12.8247	8.69042	-6.68613	0.141226	3.85865	-16.0355	0.135731	0	0	11.8025	-5.39555	-11.5786	43.0732	-7.54543	2.58918	-12.4996	-1.83172	11.4771		17.9117
																						15.3651	0.780666	24.08			35.2504	-5.08943	20.8456	12.8433	8.36717	-6.53946	0.437144	3.7273	-15.4261	0.421395	0	0	13.1048	-5.51037	-10.7399	45.7388	-6.80213	2.98158	-12.4341	-1.44559	8.60641		18.2443
																						15.296	0.536897	23.7885			35.0097	-4.99187	20.289	12.7744	8.08632	-6.49725	0.71027	3.60985	-14.8782	0.686457	0	0	14.4736	-5.61223	-9.89375	48.6656	-5.97077	3.37103	-11.9926	-1.05302	5.64225		18.5574
																						15.2157	0.29039	23.5046			34.7103	-4.91067	19.9369	12.6111	7.8561	-6.57786	0.957326	3.50936	-14.407	0.927218	0	0	15.8998	-5.7147	-9.08799	51.8278	-5.08431	3.70224	-11.3005	-0.686489	2.84658		18.844
																						15.1218	0.0432289	23.2268			34.3537	-4.83396	19.7609	12.3695	7.66552	-6.76461	1.18011	3.42309	-14.001	1.14505	0	0	17.3701	-5.82819	-8.35419	55.184	-4.17406	3.92938	-10.4875	-0.37531	0.461779		19.0989
																						15.0121	-0.202035	22.9533			33.946	-4.75126	19.7156	12.0722	7.4976	-7.02886	1.38385	3.34705	-13.6418	1.34481	0	0	18.8685	-5.95718	-7.71217	58.6893	-3.269	4.05157	-9.65298	-0.135693	-1.37613		19.3198
																						14.8852	-0.442944	22.6833			33.4948	-4.65552	19.7582	11.7417	7.33615	-7.342	1.57556	3.27726	-13.3112	1.53322	0	0	20.3785	-6.0995	-7.17744	62.308	-2.39763	4.13353	-8.84456	0.0353241	-2.68634		19.507
																						14.741	-0.677242	22.4164			33.0081	-4.54317	19.8489	11.3992	7.16725	-7.67672	1.76156	3.21012	-12.9923	1.71645	0	0	21.8857	-6.24819	-6.7586	66.0178	-1.58296	4.29494	-8.06028	0.158516	-3.62848		19.6622
																						14.5812	-0.902788	22.1526			32.4923	-4.41377	19.9494	11.063	6.98012	-8.00502	1.94508	3.14336	-12.6743	1.89767	0	0	23.3775	-6.39373	-6.4457	69.8045	-0.831379	4.67428	-7.2674	0.265068	-4.44178		19.7871
																						14.4081	-1.11745	21.8914			31.9514	-4.26907	20.0262	10.7466	6.76758	-8.30159	2.12556	3.07645	-12.3548	2.07631	0	0	24.845	-6.5256	-6.20409	73.6537	-0.126981	5.38182	-6.42532	0.385942	-5.36219		19.8827
																						14.2239	-1.31924	21.6317			31.3878	-4.11193	20.0563	10.4576	6.52662	-8.54733	2.30152	3.0103	-12.0382	2.25088	0	0	26.2838	-6.63249	-5.98486	77.5445	0.558807	6.45058	-5.50585	0.540504	-6.535		19.9498
																						14.0303	-1.50579	21.3727			30.8031	-3.94583	20.0325	10.1981	6.25861	-8.73194	2.4727	2.94685	-11.7337	2.421	0	0	27.6957	-6.70227	-5.74624	81.446	1.24833	7.79874	-4.50716	0.728344	-7.95281		19.9894
																						13.829	-1.67421	21.1153			30.1984	-3.77456	19.9621	9.96633	5.96913	-8.85268	2.64095	2.88866	-11.4539	2.58832	0	0	29.0862	-6.72386	-5.46872	85.3179	1.94727	9.24055	-3.45538	0.929985	-9.46381		20.0023
																						13.6215	-1.82179	20.8627			29.5737	-3.60252	19.8638	9.7583	5.66737	-8.91275	2.81052	2.83845	-11.2121	2.75683	0	0	30.4589	-6.69027	-5.1529	89.1143	2.6507	10.5671	-2.3915	1.11807	-10.8613		19.9891
																						13.409	-1.94717	20.6186			28.9286	-3.43442	19.7611	9.56844	5.36457	-8.9213	2.98694	2.79849	-11.0193	2.93182	0	0	31.8123	-6.60069	-4.8084	92.7901	3.35286	11.6456	-1.35311	1.27155	-11.9921		19.9501
																						13.1922	-2.05062	20.3854			28.263	-3.27448	19.6771	9.39075	5.07198	-8.89201	3.17456	2.77044	-10.8837	3.1174	0	0	33.1412	-6.45947	-4.44886	96.3059	4.04665	12.4537	-0.363082	1.38224	-12.8017		19.8862
																						12.9714	-2.13311	20.164			27.5781	-3.12581	19.6293	9.22032	4.79825	-8.839	3.37466	2.75512	-10.8097	3.31471	0	0	34.4403	-6.27254	-4.09312	99.6284	4.71872	13.0354	0.571452	1.45169	-13.3071		19.7992
																						12.747	-2.19545	19.9544			26.8762	-2.99	19.6244	9.05513	4.54797	-8.77063	3.58706	2.75233	-10.7962	3.52348	0	0	35.7066	-6.04459	-3.7619	102.729	5.35273	13.4464	1.45455	1.48595	-13.5556		19.6913
																						12.5202	-2.23854	19.7554			26.1599	-2.86729	19.659	8.89551	4.32161	-8.68679	3.81208	2.76106	-10.8384	3.74398	0	0	36.9395	-5.77834	-3.46993	105.583	5.93789	13.7356	2.29499	1.49302	-13.6068		19.565
																						12.2928	-2.26439	19.5642			25.4315	-2.75681	19.724	8.74224	4.11728	-8.58353	4.05066	2.77982	-10.9291	3.97707	0	0	38.1402	-5.47538	-3.2215	108.17	6.47287	13.948	3.10053	1.48194	-13.5265		19.4224
																						12.0672	-2.27615	19.3766			24.6928	-2.65738	19.8086	8.59475	3.93211	-8.46155	4.30278	2.80599	-11.0555	4.22278	0	0	39.3112	-5.13697	-3.01275	110.471	6.96362	14.1232	3.87607	1.46116	-13.3758		19.2655
																						11.8461	-2.27643	19.1891			23.9458	-2.56782	19.9017	8.45089	3.7632	-8.32965	4.56624	2.83555	-11.1981	4.47912	0	0	40.455	-4.76494	-2.83629	112.47	7.41907	14.2882	4.62524	1.43674	-13.1984		19.0963
																						11.6332	-2.26567	19.0011			23.193	-2.48696	19.9939	8.30787	3.60833	-8.20012	4.83683	2.86416	-11.336	4.74225	0	0	41.5747	-4.36266	-2.68549	114.15	7.84716	14.4527	5.35198	1.4118	-13.0171		18.9167
																						11.433	-2.24223	18.8135			22.4385	-2.41316	20.078	8.16377	3.46609	-8.08171	5.10979	2.88859	-11.4536	5.00777	0	0	42.6749	-3.93569	-2.56129	115.496	8.2478	14.6104	6.05904	1.38747	-12.8399		18.7292
																						11.2497	-2.20432	18.6268			21.688	-2.34419	20.1464	8.01959	3.33548	-7.97684	5.38116	2.90664	-11.5405	5.27207	0	0	43.762	-3.49093	-2.47669	116.496	8.6086	14.7455	6.74521	1.36451	-12.6724		18.5358
																						11.0862	-2.15132	18.4387			20.9486	-2.27761	20.1906	7.87992	3.21561	-7.88281	5.64869	2.91668	-11.5887	5.53318	0	0	44.8419	-3.03519	-2.45395	117.144	8.90804	14.8429	7.40401	1.34479	-12.5283		18.3389
																						10.9441	-2.08443	18.2451			20.2272	-2.21113	20.2022	7.75186	3.10535	-7.79456	5.91197	2.9175	-11.5927	5.79095	0	0	45.916	-2.57406	-2.51253	117.435	9.12608	14.8952	8.02699	1.33113	-12.4285		18.1402
																						10.8237	-2.00637	18.0422			19.5284	-2.14299	20.1775	7.64275	3.00359	-7.70693	6.17194	2.90899	-11.5518	6.04646	0	0	46.979	-2.11134	-2.65805	117.373	9.25325	14.9047	8.60954	1.32599	-12.3909		17.9402
																						10.7244	-1.9208	17.8276			18.8537	-2.07172	20.1172	7.55859	2.9091	-7.616	6.43015	2.89196	-11.4698	6.30121	0	0	48.0187	-1.64896	-2.87917	116.963	9.29264	14.8743	9.15289	1.32983	-12.419		17.7385
																						10.6453	-1.83153	17.6016			18.2027	-1.99626	20.0238	7.50418	2.82059	-7.5162	6.68906	2.86816	-11.3553	6.55754	0	0	49.019	-1.18692	-3.155	116.216	9.25392	14.7922	9.66021	1.34004	-12.4936		17.5344
																						10.585	-1.74205	17.3665			17.5731	-1.9158	19.9009	7.48312	2.73674	-7.39753	6.95227	2.84048	-11.2218	6.81871	0	0	49.9626	-0.723822	-3.4662	115.14	9.14453	14.6244	10.1319	1.35117	-12.575		17.3272
																						10.5422	-1.6553	17.1259			16.9614	-1.82962	19.7561	7.49605	2.65636	-7.24873	7.22342	2.8129	-11.0888	7.08786	0	0	50.834	-0.257954	-3.79901	113.744	8.96594	14.3345	10.565	1.35796	-12.6245		17.117
																						10.5148	-1.57362	16.8835			16.3632	-1.73707	19.6051	7.53771	2.57836	-7.06687	7.50364	2.78962	-10.9764	7.3656	0	0	51.6209	0.211859	-4.14453	112.038	8.71358	13.9245	10.9573	1.36056	-12.6436		16.9044
																						10.5001	-1.49837	16.642			15.7731	-1.63796	19.4706	7.5961	2.5021	-6.86439	7.78985	2.77348	-10.8984	7.6485	0	0	52.3134	0.685822	-4.49612	110.04	8.38026	13.4449	11.3105	1.36546	-12.6793		16.6907
																						10.4951	-1.42947	16.4036			15.1862	-1.53289	19.3765	7.65587	2.42771	-6.66404	8.07592	2.76553	-10.86	7.93035	0	0	52.9024	1.16312	-4.84554	107.766	7.96294	12.9427	11.6262	1.37844	-12.774		16.4779
																						10.4975	-1.36529	16.1693			14.5987	-1.42331	19.3453	7.70168	2.35698	-6.49011	8.35485	2.76613	-10.8629	8.2041	0	0	53.3781	1.64202	-5.17599	105.231	7.47215	12.4064	11.9012	1.39728	-12.9113		16.2681
																						10.5057	-1.30299	15.939			14.0092	-1.31097	19.3911	7.72198	2.29295	-6.36146	8.62062	2.77501	-10.9058	8.46377	0	0	53.7289	2.12022	-5.45723	102.446	6.93667	11.774	12.1296	1.41269	-13.0236		16.0641
																						10.5199	-1.2395	15.712			13.4195	-1.19708	19.5124	7.71168	2.23846	-6.28732	8.86905	2.79058	-10.981	8.70539	0	0	53.9412	2.59509	-5.64779	99.4177	6.39883	10.9809	12.3054	1.41471	-13.0382		15.8683
																						10.5425	-1.17211	15.4867			12.8343	-1.08124	19.6894	7.67345	2.19503	-6.26519	9.09867	2.80982	-11.074	8.92785	0	0	54.0007	3.06352	-5.70657	96.1497	5.89979	9.98799	12.4224	1.39672	-12.9072		15.6821
																						10.5771	-1.09896	15.2608			12.26	-0.961453	19.8926	7.61582	2.16335	-6.28348	9.31063	2.82937	-11.1683	9.13279	0	0	53.895	3.52152	-5.60544	92.6445	5.46489	8.78205	12.4743	1.35576	-12.6085		15.5056
																						10.6283	-1.01913	15.0311			11.702	-0.835251	20.098	7.54937	2.14482	-6.32616	9.50785	2.84717	-11.2541	9.32338	0	0	53.6143	3.96364	-5.33827	88.9052	5.09486	7.37041	12.4565	1.29168	-12.1397		15.3374
																						10.6998	-0.93231	14.7949			11.1638	-0.700981	20.2932	7.48485	2.14182	-6.37268	9.6942	2.86348	-11.3327	9.50342	0	0	53.1519	4.38251	-4.92711	84.9392	4.76192	5.77953	12.3683	1.20627	-11.5122		15.1747
																						10.7936	-0.838534	14.5505			10.6459	-0.558261	20.4757	7.43205	2.15688	-6.40088	9.87325	2.8799	-11.4118	9.67617	0	0	52.5047	4.76875	-4.42345	80.7613	4.41154	4.05418	12.2139	1.10201	-10.7424		15.0138
																						10.9089	-0.73827	14.2977			10.1463	-0.406796	20.6473	7.39882	2.19068	-6.39455	10.0468	2.89706	-11.4944	9.84323	0	0	51.6734	5.11168	-3.89886	76.3962	3.97477	2.25643	12.0029	0.981114	-9.84492		14.8497
																						11.0422	-0.632755	14.0372			9.66075	-0.244726	20.8119	7.39027	2.24127	-6.3507	10.2146	2.91357	-11.5738	10.0047	0	0	50.6638	5.40057	-3.42729	71.8798	3.38915	0.464465	11.7512	0.845449	-8.83185		14.6767
																											9.1847	-0.0677311	20.9769	7.40886	2.30396	-6.27862	10.3757	2.92696	-11.6382	10.1601	0	0	49.4887	5.62598	-3.06509	67.2596	2.62137	-1.2323	11.4788	0.697324	-7.71931		14.4899
																											8.71456	0.129956	21.1502	7.45521	2.37206	-6.19395	10.5296	2.93462	-11.675	10.3094	0	0	48.1685	5.78083	-2.84373	62.5923	1.67664	-2.74535	11.2032	0.540247	-6.53307		14.2861
																											8.24751	0.352878	21.3442	7.52672	2.4386	-6.11455	10.6759	2.93517	-11.6776	10.4524	0	0	46.7311	5.86112	-2.77437	57.94	0.594	-4.00306	10.9332	0.378566	-5.3061		14.0655
																											7.78047	0.602158	21.5763	7.6165	2.49768	-6.05867	10.8139	2.92873	-11.6467	10.5887	0	0	45.2083	5.86671	-2.85752	53.3656	-0.566805	-4.96513	10.6687	0.215755	-4.06558		13.8308
																											7.3097	0.874735	21.8671	7.71424	2.54559	-6.04221	10.9429	2.9172	-11.5913	10.7171	0	0	43.6321	5.80198	-3.08483	48.9275	-1.73521	-5.6326	10.4029	0.0530725	-2.82218		13.5867
																											6.83146	1.16412	22.2326	7.80896	2.58107	-6.07557	11.0623	2.90354	-11.5256	10.8365	0	0	42.0298	5.67599	-3.43421	44.6757	-2.83731	-6.04876	10.1233	-0.109903	-1.57384		13.3389
																											6.34339	1.46166	22.6796	7.89166	2.60556	-6.16186	11.1721	2.89083	-11.4644	10.9464	0	0	40.4217	5.50207	-3.86541	40.6508	-3.80485	-6.28901	9.81257	-0.27328	-0.320917		13.0932
																											5.84568	1.75742	23.2038	7.9569	2.62317	-6.29696	11.2729	2.88178	-11.4208	11.0468	0	0	38.8221	5.297	-4.32861	36.8877	-4.5898	-6.43857	9.44978	-0.435076	0.920193		12.8549
																											5.34188	2.04163	23.791	8.00372	2.6398	-6.4713	11.3654	2.87818	-11.4035	11.1381	0	0	37.2427	5.07933	-4.77878	33.4172	-5.17471	-6.56905	9.01155	-0.590763	2.11363		12.629
																											4.83983	2.30582	24.4164	8.03664	2.66194	-6.67266	11.4503	2.88014	-11.4129	11.221	0	0	35.6963	4.86708	-5.19126	30.2652	-5.57473	-6.7235	8.47571	-0.734671	3.21516		12.4196
																											4.35122	2.54307	25.0481	8.06494	2.69629	-6.88925	11.5282	2.88577	-11.44	11.2962	0	0	34.1979	4.67561	-5.56832	27.4491	-5.82932	-6.91623	7.82568	-0.862498	4.19162		12.2307
																											3.88992	2.74738	25.6572	8.10026	2.75111	-7.11183	11.5994	2.89244	-11.4721	11.3645	0	0	32.7648	4.51594	-5.93539	24.9737	-5.98915	-7.13875	7.05366	-0.973048	5.03414		12.0658
																											3.46981	2.91301	26.2309	8.15328	2.83769	-7.33861	11.6629	2.89802	-11.499	11.4256	0	0	31.4144	4.39394	-6.33239	22.8286	-6.10476	-7.36652	6.16126	-1.06868	5.76117		11.9277
																											3.1034	3.03524	26.7737	8.23365	2.96994	-7.57578	11.7159	2.9012	-11.5143	11.4768	0	0	30.1635	4.30956	-6.8085	20.9897	-6.22075	-7.56477	5.15948	-1.15516	6.41711		11.818
																											2.80165	3.11149	27.3009	8.35197	3.1631	-7.83486	11.7529	2.90094	-11.513	11.5131	0	0	29.0273	4.25641	-7.41738	19.4242	-6.37214	-7.69123	4.07033	-1.2403	7.06119		11.7359
																											2.57328	3.14094	27.8346	8.51958	3.43413	-8.13009	11.7647	2.89667	-11.4925	11.5256	0	0	28.0188	4.22271	-8.20922	18.097	-6.58118	-7.69761	2.93155	-1.33111	7.7461		11.6776
																											2.4245	3.12238	28.405	8.74582	3.80387	-8.48055	11.7369	2.88827	-11.4521	11.5	0	0	27.1459	4.19375	-9.21517	16.9774	-6.85356	-7.53597	1.80214	-1.43026	8.49145		11.6371
[truncated: 170 more columns]
