# Supplementary material for: Identify the Alteration of Balance Control and Risk of Falling in Stroke Survivors During Obstacle Crossing Based on Kinematic Analysis
Source: Front Neurol. 2019 Jul 30;10:813. doi: 10.3389/fneur.2019.00813 (PMC6682676; doi:10.3389/fneur.2019.00813)
Supplement: Supplementary file 2 [file Data_Sheet_1.ZIP › Curve of Stroke and Control/stroke/AffectedL/S2 curve.xlsx]

## Sheet: Sheet1
31																											33
lixincheng:LHipAngles			lixincheng:LKneeAngles			lixincheng:LAnkleAngles			lixincheng:LAbsAnkleAngle			lixincheng:RHipAngles			lixincheng:RKneeAngles			lixincheng:RAnkleAngles				lixincheng:LPelvisAngles					lixincheng:LHipAngles			lixincheng:LKneeAngles			lixincheng:LAnkleAngles			lixincheng:LAbsAnkleAngle			lixincheng:RHipAngles			lixincheng:RKneeAngles			lixincheng:RAnkleAngles				lixincheng:LPelvisAngles
X	Y	Z	X	Y	Z	X	Y	Z	X	Y	Z	X	Y	Z	X	Y	Z	X	Y	Z		X	Y	Z			X	Y	Z	X	Y	Z	X	Y	Z	X	Y	Z	X	Y	Z	X	Y	Z	X	Y	Z		X
deg	deg	deg	deg	deg	deg	deg	deg	deg	deg	deg	deg	deg	deg	deg	deg	deg	deg	deg	deg	deg		deg	deg	deg			deg	deg	deg	deg	deg	deg	deg	deg	deg	deg	deg	deg	deg	deg	deg	deg	deg	deg	deg	deg	deg		deg
-12.796	-3.95304	-27.1097	-5.37128	4.88213	-23.9383	-6.51039	-2.90778	44.6101	-4.62984	0	0	23.5165	-2.52373	-5.16016	28.0776	-15.059	-3.10518	3.40087	-1.4934	21.5086		-1.14149	3.67124	-4.71762			-12.4528	-3.35764	-27.2084	-5.76215	5.93349	-22.312	-10.205	-2.7261	42.4975	-7.50595	0	0	21.2621	-5.89517	-10.13	29.4134	-13.6101	-3.29146	3.94573	-1.30502	18.4267		-1.86342
-12.9996	-4.0555	-26.6437	-5.1058	4.38202	-24.1651	-5.44162	-2.94153	44.9864	-3.84582	0	0	23.1227	-2.07611	-3.47124	29.1696	-14.9123	-4.37186	3.81894	-1.42892	20.4674		-1.2645	3.7625	-5.28535			-12.629	-3.46641	-27.2104	-5.6419	5.77846	-22.2467	-9.66752	-2.77115	43.0353	-7.05062	0	0	21.0932	-5.4915	-9.59573	29.9894	-14.0678	-3.60994	4.46062	-1.26659	17.7837		-1.85989
-13.1187	-4.19937	-26.191	-4.74251	3.82422	-24.4	-4.3397	-2.97438	45.348	-3.04846	0	0	22.7267	-1.64021	-1.78532	30.2758	-14.578	-5.93464	4.32646	-1.37325	19.5569		-1.3793	3.81452	-5.85767			-12.772	-3.59841	-27.2051	-5.50442	5.59502	-22.2158	-9.08562	-2.81641	43.5661	-6.57009	0	0	20.9229	-5.03189	-8.4188	30.8073	-14.2055	-4.82286	5.09816	-1.23322	17.2212		-1.83975
-13.1452	-4.3808	-25.7923	-4.27763	3.21688	-24.6407	-3.24458	-3.01282	45.7653	-2.2628	0	0	22.3006	-1.27518	-0.471421	31.2037	-14.1863	-7.4351	4.85697	-1.32953	18.8345		-1.48658	3.83158	-6.46485			-12.8859	-3.75577	-27.1797	-5.36194	5.38565	-22.2354	-8.48408	-2.86263	44.0988	-6.08194	0	0	20.719	-4.54594	-6.72878	31.7093	-14.0082	-6.69377	5.74082	-1.20387	16.7239		-1.80656
-13.0748	-4.58978	-25.4756	-3.71786	2.56755	-24.8907	-2.18869	-3.06197	46.29	-1.51221	0	0	21.826	-1.02344	0.201063	31.8404	-13.8696	-8.55652	5.38497	-1.29641	18.2831		-1.58439	3.82139	-7.12813			-12.975	-3.93839	-27.1329	-5.22356	5.15398	-22.3132	-7.88903	-2.91135	44.6501	-5.60356	0	0	20.4626	-4.07301	-4.79038	32.564	-13.5395	-8.76174	6.31819	-1.16916	16.1323		-1.76482
-12.9089	-4.8145	-25.2443	-3.07954	1.8859	-25.1628	-1.1999	-3.12396	46.9377	-0.819252	0	0	21.2946	-0.899778	0.149246	32.153	-13.7023	-9.14004	5.90235	-1.27121	17.8613		-1.66875	3.79258	-7.85733			-13.0392	-4.14253	-27.0782	-5.09112	4.90128	-22.444	-7.32059	-2.96461	45.2409	-5.14753	0	0	20.1601	-3.65004	-2.96747	33.2937	-12.9479	-10.5155	6.8177	-1.12028	15.293		-1.71793
-12.6544	-5.04622	-25.0781	-2.38349	1.18671	-25.4759	-0.305903	-3.19708	47.6818	-0.205948	0	0	20.7107	-0.88889	-0.536147	32.1714	-13.6891	-9.19912	6.40438	-1.25147	17.5293		-1.73559	3.75222	-8.65094			-13.0734	-4.36098	-27.0337	-4.96103	4.62629	-22.6123	-6.79216	-3.02399	45.8855	-4.72227	0	0	19.8387	-3.30145	-1.61668	33.8762	-12.4171	-11.5877	7.26861	-1.05551	14.1707		-1.66682
-12.3242	-5.28115	-24.9408	-1.64981	0.491054	-25.85	0.460809	-3.27577	48.4597	0.305583	0	0	20.0935	-0.951266	-1.66521	31.9714	-13.7936	-8.84537	6.89071	-1.23411	17.2363		-1.78247	3.70487	-9.49813			-13.07	-4.58549	-27.0125	-4.82794	4.32756	-22.7989	-6.31224	-3.08997	46.5844	-4.33367	0	0	19.5289	-3.03711	-0.96602	34.3244	-12.0899	-11.8559	7.70956	-0.980431	12.8557		-1.60963
-11.936	-5.51893	-24.7883	-0.897087	-0.174516	-26.3047	1.05898	-3.35144	49.1858	0.692136	0	0	19.4696	-1.03589	-3.01126	31.653	-13.965	-8.20199	7.36561	-1.21363	16.8895		-1.80945	3.65349	-10.3813			-13.0207	-4.80969	-27.0204	-4.68596	4.00529	-22.9882	-5.88422	-3.16226	47.3301	-3.98437	0	0	19.2499	-2.85558	-1.0524	34.6595	-12.0183	-11.4207	8.16153	-0.903642	11.4963		-1.54261
-11.5118	-5.75928	-24.5757	-0.14478	-0.780391	-26.8608	1.43731	-3.41442	49.7743	0.92816	0	0	18.8609	-1.095	-4.34009	31.3129	-14.1457	-7.36566	7.82939	-1.18203	16.352		-1.81811	3.6011	-11.2793			-12.9193	-5.03105	-27.0586	-4.52924	3.66211	-23.1712	-5.50639	-3.24035	48.1125	-3.67331	0	0	19.0056	-2.74655	-1.74191	34.8982	-12.1635	-10.5112	8.62136	-0.832369	10.2227		-1.46181
-11.0748	-5.99983	-24.2678	0.585547	-1.29795	-27.5411	1.53854	-3.45669	50.1615	0.985561	0	0	18.2751	-1.09501	-5.43131	31.0191	-14.2733	-6.42019	8.26982	-1.13169	15.4896		-1.81015	3.55153	-12.1697			-12.7637	-5.25094	-27.1276	-4.35292	3.30321	-23.3476	-5.17677	-3.32388	48.9238	-3.39883	0	0	18.7893	-2.69114	-2.79991	35.0562	-12.4316	-9.38406	9.07215	-0.770244	9.10407		-1.36492
-10.6457	-6.23666	-23.8537	1.27308	-1.70463	-28.3605	1.31128	-3.47405	50.3186	0.837235	0	0	17.7051	-1.01995	-6.10527	30.7983	-14.2862	-5.46121	8.66351	-1.05911	14.2334		-1.78633	3.50854	-13.0316			-12.5574	-5.47294	-27.2264	-4.15439	2.9356	-23.5242	-4.89499	-3.4124	49.7557	-3.16016	0	0	18.5893	-2.66307	-3.96513	35.1526	-12.7147	-8.26104	9.49596	-0.717357	8.14622		-1.25241
-10.2397	-6.46633	-23.3553	1.90164	-1.98742	-29.3139	0.726216	-3.46634	50.249	0.464373	0	0	17.1342	-0.869397	-6.25163	30.6386	-14.137	-4.59072	8.98656	-0.965988	12.6011		-1.74668	3.47474	-13.8472			-12.3087	-5.7001	-27.3491	-3.93424	2.56678	-23.7117	-4.6611	-3.5049	50.5954	-2.95688	0	0	18.393	-2.63316	-5.00429	35.2085	-12.9204	-7.30843	9.88012	-0.671743	7.31637		-1.12729
-9.86539	-6.687	-22.8266	2.46238	-2.14406	-30.3706	-0.209289	-3.43652	49.9775	-0.134591	0	0	16.5456	-0.654841	-5.8517	30.5042	-13.8077	-3.89046	9.22512	-0.858115	10.684		-1.69136	3.45147	-14.6036			-12.0294	-5.93277	-27.4803	-3.6961	2.20376	-23.9226	-4.47343	-3.59916	51.4213	-2.78785	0	0	18.1892	-2.57639	-5.74557	35.2419	-12.9859	-6.63344	10.2176	-0.630859	6.56991		-0.99407
-9.52548	-6.89709	-22.3383	2.95326	-2.18202	-31.4834	-1.44912	-3.38916	49.54	-0.940304	0	0	15.9318	-0.397332	-4.98548	30.3528	-13.3195	-3.41004	9.37903	-0.744144	8.63197		-1.62106	3.44002	-15.2935			-11.7324	-6.1677	-27.5941	-3.44611	1.853	-24.1685	-4.3302	-3.6914	52.2015	-2.65234	0	0	17.9687	-2.47758	-6.09376	35.2634	-12.8813	-6.28115	10.5052	-0.592256	5.86303		-0.857297
-9.21963	-7.0927	-21.9543	3.37551	-2.11624	-32.6047	-2.92188	-3.32887	48.9715	-1.91755	0	0	15.2999	-0.124274	-3.81312	30.1507	-12.7287	-3.17464	9.45799	-0.634432	6.63523		-1.53691	3.44264	-15.9145			-11.4304	-6.39899	-27.6572	-3.19161	1.5201	-24.4611	-4.23294	-3.77651	52.8979	-2.55199	0	0	17.7251	-2.33313	-6.03094	35.2749	-12.6071	-6.23557	10.7415	-0.553766	5.15643		-0.720852
-8.9474	-7.26659	-21.7118	3.72988	-1.96654	-33.6982	-4.54784	-3.25924	48.2983	-3.02369	0	0	14.6698	0.136539	-2.53583	29.8809	-12.1112	-3.19334	9.47585	-0.53932	4.89082		-1.44036	3.4624	-16.4683			-11.1342	-6.61963	-27.6375	-2.93943	1.20974	-24.8108	-4.18931	-3.84884	53.4725	-2.49207	0	0	17.4548	-2.14896	-5.60543	35.2721	-12.1897	-6.43424	10.9274	-0.513857	4.42213		-0.588003
-8.70954	-7.40993	-21.6167	4.0159	-1.75591	-34.7404	-6.24823	-3.1829	47.5391	-4.21354	0	0	14.0658	0.363679	-1.35441	29.5426	-11.5457	-3.46033	9.44703	-0.467482	3.56702		-1.33379	3.50214	-16.959			-10.8519	-6.82184	-27.5132	-2.69487	0.92547	-25.2253	-4.21339	-3.90296	53.8926	-2.4815	0	0	17.1582	-1.93767	-4.91198	35.248	-11.6739	-6.79455	11.0664	-0.472194	3.65399		-0.461229
-8.50763	-7.5149	-21.65	4.23304	-1.50863	-35.7158	-7.95038	-3.10184	46.7083	-5.44238	0	0	13.5086	0.545699	-0.437584	29.147	-11.0997	-3.94988	9.38531	-0.42467	2.7762		-1.22082	3.56337	-17.393			-10.5889	-6.99596	-27.2743	-2.46263	0.669396	-25.71	-4.32349	-3.93423	54.1314	-2.53168	0	0	16.8418	-1.71662	-4.07147	35.1979	-11.1147	-7.24006	11.1657	-0.430148	2.87745		-0.341795
-8.34302	-7.57645	-21.7743	4.38232	-1.24826	-36.6092	-9.59067	-3.01725	45.8131	-6.66859	0	0	13.011	0.680529	0.103986	28.7126	-10.8164	-4.60733	9.30296	-0.412384	2.54905		-1.10617	3.64574	-17.7772			-10.3485	-7.13067	-26.9208	-2.24855	0.442128	-26.2721	-4.54402	-3.93972	54.1731	-2.65795	0	0	16.519	-1.50584	-3.21495	35.1229	-10.5701	-7.7104	11.2362	-0.390426	2.14286		-0.229446
-8.21619	-7.59249	-21.9393	4.46724	-0.995763	-37.4027	-11.1161	-2.92912	44.8485	-7.85626	0	0	12.5759	0.772414	0.233694	28.2619	-10.7064	-5.34498	9.21069	-0.42705	2.8202		-0.994994	3.74721	-18.118			-10.134	-7.21568	-26.4584	-2.06019	0.243442	-26.9225	-4.9058	-3.91905	54.0158	-2.88016	0	0	16.206	-1.32444	-2.46801	35.0288	-10.0939	-8.15794	11.2911	-0.355956	1.50482		-0.122976
-8.12621	-7.56327	-22.0862	4.49379	-0.767613	-38.0773	-12.4848	-2.83646	43.7985	-8.97678	0	0	12.1981	0.828821	-0.0132832	27.8191	-10.7492	-6.05082	9.11843	-0.460482	3.43782		-0.891953	3.8647	-18.4201			-9.94828	-7.24618	-25.8997	-1.90487	0.0739161	-27.6729	-5.43814	-3.87461	53.6736	-3.21833	0	0	15.916	-1.18584	-1.93276	34.9226	-9.72802	-8.54063	11.3427	-0.328758	1.00111		-0.0211934
-8.07032	-7.49091	-22.1552	4.47031	-0.574193	-38.617	-13.666	-2.738	42.6405	-10.0088	0	0	11.8677	0.858517	-0.552418	27.4073	-10.9051	-6.61255	9.03507	-0.502039	4.2044		-0.800416	3.9949	-18.687			-9.79316	-7.22502	-25.2682	-1.78569	-0.064604	-28.5286	-6.1522	-3.81123	53.1757	-3.68286	0	0	15.6556	-1.09481	-1.66752	34.8084	-9.49445	-8.82491	11.3976	-0.30958	0.645833		0.0766664
-8.04433	-7.37898	-22.0936	4.40693	-0.418973	-39.0121	-14.6401	-2.6328	41.3537	-10.9366	0	0	11.5737	0.870387	-1.27937	27.0453	-11.1301	-6.95042	8.96521	-0.541712	4.93482		-0.722073	4.13521	-18.9218			-9.6683	-7.16155	-24.5949	-1.70061	-0.169284	-29.4879	-7.03516	-3.73481	52.5595	-4.27015	0	0	15.4238	-1.04796	-1.67865	34.6848	-9.39237	-8.99481	11.455	-0.298164	0.434314		0.171143
-8.04306	-7.2325	-21.8636	4.31541	-0.299599	-39.2635	-15.3977	-2.52108	39.9291	-11.7481	0	0	11.306	0.873131	-2.09203	26.7457	-11.3863	-7.03984	8.90658	-0.572461	5.49984		-0.656901	4.28406	-19.1273			-9.57028	-7.0678	-23.9131	-1.64264	-0.237795	-30.5427	-8.05706	-3.6512	51.8648	-4.96522	0	0	15.2154	-1.03672	-1.92662	34.5474	-9.40177	-9.05585	11.5095	-0.293456	0.347075		0.263226
-8.0612	-7.05842	-21.4464	4.20753	-0.209519	-39.3861	-15.9432	-2.40459	38.3776	-12.4352	0	0	11.0554	0.875718	-2.90028	26.5133	-11.6451	-6.91358	8.8519	-0.590873	5.83768		-0.60371	4.44038	-19.3074			-9.49114	-6.95438	-23.2537	-1.59969	-0.270261	-31.6788	-9.18148	-3.56536	51.1285	-5.74708	0	0	15.0244	-1.05089	-2.34232	34.3922	-9.49151	-9.02813	11.555	-0.293657	0.35081		0.355123
-8.09393	-6.86602	-20.8412	4.09251	-0.140069	-39.4107	-16.2976	-2.2866	36.735	-12.9969	0	0	10.8136	0.887516	-3.63044	26.3452	-11.8872	-6.64724	8.79399	-0.596644	5.94348		-0.560667	4.60282	-19.467			-9.41745	-6.82718	-22.6426	-1.55427	-0.27087	-32.8726	-10.3698	-3.48075	50.379	-6.59137	0	0	14.8462	-1.08184	-2.84507	34.2179	-9.62754	-8.93604	11.5873	-0.296413	0.401877		0.450522
-8.13666	-6.66669	-20.066	3.97536	-0.0826602	-39.3809	-16.4997	-2.17169	35.0648	-13.4421	0	0	10.5743	0.917543	-4.22985	26.2333	-12.1006	-6.33434	8.72992	-0.591623	5.85142		-0.525451	4.76915	-19.612			-9.33143	-6.68656	-22.0915	-1.48471	-0.248218	-34.0919	-11.5807	-3.39875	49.6292	-7.47139	0	0	14.6784	-1.12417	-3.35963	34.0267	-9.77969	-8.80238	11.6034	-0.299299	0.455351		0.554123
-8.18419	-6.47263	-19.1585	3.85708	-0.0305474	-39.3459	-16.6017	-2.06542	33.4565	-13.7906	0	0	10.3336	0.972579	-4.66979	26.1683	-12.2804	-6.05313	8.66293	-0.578324	5.60746		-0.495275	4.93689	-19.7485			-9.21425	-6.52949	-21.5917	-1.36802	-0.213687	-35.3005	-12.7704	-3.31869	48.8741	-8.35956	0	0	14.5193	-1.17544	-3.83003	33.8224	-9.92698	-8.64556	11.6021	-0.30029	0.473701		0.670354
-8.22966	-6.29543	-18.1781	3.73743	0.0198603	-39.3489	-16.6603	-1.97374	32.0194	-14.0685	0	0	10.0896	1.05516	-4.94259	26.142	-12.4257	-5.84492	8.60176	-0.558644	5.24608		-0.467257	5.10416	-19.8833			-9.04947	-6.35325	-21.1141	-1.18265	-0.178446	-36.4643	-13.8952	-3.23869	48.0961	-9.22952	0	0	14.3672	-1.23456	-4.22721	33.6083	-10.0602	-8.4797	11.5833	-0.298101	0.433141		0.801939
-8.26365	-6.14447	-17.1998	3.61754	0.068843	-39.418	-16.7276	-1.90229	30.8671	-14.3033	0	0	9.84211	1.16223	-5.05751	26.1483	-12.5373	-5.72104	8.55777	-0.533998	4.79291		-0.438446	5.27038	-20.0242			-8.82518	-6.15789	-20.6159	-0.911253	-0.150289	-37.5565	-14.9174	-3.15647	47.2711	-10.0595	0	0	14.2194	-1.30047	-4.54826	33.3856	-10.1808	-8.31269	11.5491	-0.29216	0.323075		0.949532
-8.2742	-6.02551	-16.3029	3.50159	0.113744	-39.5628	-16.845	-1.85557	30.0981	-14.5196	0	0	9.59305	1.28479	-5.04048	26.1813	-12.6178	-5.6787	8.54144	-0.506077	4.2788		-0.405964	5.43625	-20.1802			-8.53444	-5.94655	-20.0493	-0.542555	-0.132349	-38.5616	-15.8113	-3.07	46.3747	-10.8354	0	0	14.0724	-1.37157	-4.80696	33.1529	-10.2954	-8.14624	11.5027	-0.282383	0.14192		1.11186
-8.24782	-5.93941	-15.5589	3.39806	0.149593	-39.7743	-17.0414	-1.83643	29.7797	-14.7358	0	0	9.34622	1.4086	-4.93223	26.2361	-12.6717	-5.70521	8.56011	-0.476833	3.73959		-0.367389	5.60391	-20.3608			-8.17445	-5.72409	-19.3693	-0.0716018	-0.123448	-39.4748	-16.5648	-2.97778	45.3851	-11.5508	0	0	13.9222	-1.44651	-5.02436	32.9072	-10.4108	-7.97635	11.4465	-0.268988	-0.106295		1.28639
-8.17158	-5.882	-15.0209	3.3187	0.17102	-40.0289	-17.3353	-1.84586	29.9368	-14.9637	0	0	9.10648	1.51614	-4.78087	26.309	-12.7037	-5.77745	8.61729	-0.44792	3.20583		-0.321037	5.77668	-20.5743			-7.74562	-5.49629	-18.5392	0.500734	-0.118679	-40.3009	-17.1782	-2.87914	44.2868	-12.2058	0	0	13.764	-1.52476	-5.22321	32.6433	-10.5314	-7.79795	11.3802	-0.252671	-0.408623		1.46984
-8.03529	-5.84563	-14.7156	3.27574	0.174711	-40.2951	-17.7367	-1.88296	30.5504	-15.2098	0	0	8.87899	1.59001	-4.63263	26.3979	-12.7176	-5.86776	8.7126	-0.420494	2.69901		-0.265884	5.95823	-20.8258			-7.25105	-5.26906	-17.5324	1.16679	-0.109597	-41.054	-17.6648	-2.77448	43.0747	-12.8064	0	0	13.5943	-1.60723	-5.42507	32.3553	-10.6593	-7.613	11.3011	-0.234941	-0.737106		1.65943
-7.83333	-5.82163	-14.6358	3.27791	0.161122	-40.5441	-18.2497	-1.94504	31.5599	-15.4764	0	0	8.66819	1.61643	-4.52663	26.5007	-12.7167	-5.94989	8.84226	-0.395254	2.23219		-0.201221	6.15145	-21.1164			-6.69496	-5.04707	-16.3381	1.91216	-0.0856095	-41.7557	-18.0509	-2.66571	41.7618	-13.3637	0	0	13.4128	-1.69694	-5.64719	32.0374	-10.7942	-7.43675	11.2056	-0.218098	-1.04912		1.8545
-7.56474	-5.80222	-14.7423	3.32855	0.133882	-40.757	-18.8734	-2.02797	32.8751	-15.7639	0	0	8.47631	1.58762	-4.49198	26.6138	-12.7047	-5.99714	9.00022	-0.372174	1.80506		-0.126364	6.35765	-21.4449			-6.08085	-4.83257	-14.9699	2.71785	-0.0371425	-42.4278	-18.3726	-2.55635	40.3854	-13.8915	0	0	13.2239	-1.79864	-5.89741	31.6856	-10.9327	-7.29569	11.0917	-0.204632	-1.29853		2.05708
-7.23241	-5.78119	-14.9712	3.42534	0.0983359	-40.9289	-19.6033	-2.12676	34.3924	-16.0726	0	0	8.30232	1.50231	-4.54576	26.7304	-12.6857	-5.98393	9.17867	-0.35057	1.40508		-0.0405589	6.57647	-21.8078			-5.41029	-4.62526	-13.473	3.56406	0.0405096	-43.0828	-18.6688	-2.45141	39.0093	-14.4023	0	0	13.0341	-1.91754	-6.17224	31.2976	-11.0689	-7.21396	10.9585	-0.196287	-1.45306		2.27105
-6.8419	-5.7538	-15.2501	3.56276	0.0600238	-41.0657	-20.4306	-2.23622	36.0114	-16.4014	0	0	8.14222	1.36433	-4.69395	26.8394	-12.6652	-5.90315	9.36756	-0.33029	1.02949		0.0565855	6.80652	-22.1993			-4.68471	-4.42318	-11.9167	4.4307	0.145143	-43.7203	-18.9757	-2.35662	37.7185	-14.9049	0	0	12.8494	-2.05828	-6.46342	30.8741	-11.1971	-7.1993	10.8061	-0.193615	-1.50254		2.50018
-6.39977	-5.71571	-15.5137	3.73511	0.0231928	-41.1794	-21.3408	-2.3517	37.6503	-16.7461	0	0	7.99053	1.17975	-4.93399	26.9255	-12.6487	-5.77833	9.55515	-0.312679	0.703242		0.164967	7.04662	-22.611			-3.90824	-4.22405	-10.3761	5.29448	0.268272	-44.3331	-19.3255	-2.27766	36.6076	-15.4058	0	0	12.6747	-2.225	-6.76872	30.4184	-11.3148	-7.24158	10.6357	-0.196443	-1.45018		2.74668
-5.91289	-5.66231	-15.7133	3.93776	-0.0100608	-41.2839	-22.3146	-2.46974	39.2537	-17.0985	0	0	7.84073	0.954586	-5.25331	26.9733	-12.6393	-5.65367	9.72972	-0.299958	0.467547		0.283918	7.29666	-23.0324			-3.08945	-4.02588	-8.91766	6.12712	0.397008	-44.9136	-19.7463	-2.21957	35.7693	-15.9101	0	0	12.5146	-2.42162	-7.09574	29.9378	-11.4229	-7.31954	10.4507	-0.204462	-1.30168		3.0106
-5.38866	-5.58907	-15.8151	4.16589	-0.0394671	-41.3943	-23.3281	-2.58819	40.7921	-17.4457	0	0	7.68562	0.69434	-5.63183	26.9705	-12.6375	-5.57206	9.8826	-0.294008	0.357302		0.41211	7.55761	-23.4522			-2.24035	-3.8279	-7.59468	6.89767	0.516122	-45.4555	-20.2601	-2.18669	35.2869	-16.4191	0	0	12.3726	-2.65079	-7.45559	29.4417	-11.5238	-7.40714	10.2552	-0.217216	-1.06547		3.28987
-4.8359	-5.49213	-15.792	4.4121	-0.0646202	-41.5277	-24.352	-2.70566	42.2504	-17.7715	0	0	7.51893	0.404192	-6.05158	26.9107	-12.6443	-5.55942	10.0104	-0.295819	0.390873		0.547512	7.83093	-23.8604			-1.37399	-3.63097	-6.44826	7.57758	0.609805	-45.9532	-20.8776	-2.18258	35.2261	-16.9247	0	0	12.2493	-2.91234	-7.85462	28.9391	-11.6183	-7.47886	10.0532	-0.233899	-0.75641		3.58063
-4.26419	-5.36859	-15.6176	4.66628	-0.0835821	-41.7017	-25.3495	-2.82095	43.6189	-18.0561	0	0	7.33746	0.0885029	-6.50291	26.794	-12.6632	-5.62331	10.1147	-0.305662	0.57324		0.68783	8.11811	-24.2494			-0.503204	-3.43783	-5.50646	8.14406	0.664294	-46.3991	-21.5941	-2.20985	35.6272	-17.4062	0	0	12.1423	-3.2025	-8.29292	28.4368	-11.7064	-7.51748	9.84841	-0.253628	-0.390883		3.87769
-3.68176	-5.21629	-15.2685	4.91809	-0.0932118	-41.9322	-26.2751	-2.93278	44.8893	-18.278	0	0	7.14205	-0.250425	-6.98279	26.6265	-12.6979	-5.76021	10.1998	-0.323423	0.902268		0.831369	8.42054	-24.6139			0.359825	-3.2528	-4.78109	8.5811	0.671031	-46.7842	-22.392	-2.27004	36.4986	-17.8321	0	0	12.0466	-3.51388	-8.76453	27.9383	-11.7885	-7.52068	9.64422	-0.27578	0.019573		4.17527
-3.09359	-5.0337	-14.7321	5.1606	-0.0910515	-42.2276	-27.0774	-3.0401	46.0578	-18.4136	0	0	6.93616	-0.61253	-7.48997	26.4174	-12.7497	-5.95915	10.2712	-0.348603	1.36865		0.977364	8.7394	-24.9508			1.20454	-3.08083	-4.27049	8.88081	0.628239	-47.0946	-23.2444	-2.36366	37.8159	-18.166	0	0	11.9558	-3.83675	-9.25795	27.4442	-11.8659	-7.50163	9.44388	-0.300091	0.470024		4.46796
-2.50026	-4.81986	-14.0131	5.39202	-0.0769417	-42.5859	-27.7051	-3.14251	47.1284	-18.4401	0	0	6.72396	-0.999085	-8.01981	26.1768	-12.8171	-6.20245	10.3346	-0.380091	1.95162		1.12625	9.07556	-25.2586			2.02394	-2.9266	-3.96818	9.04588	0.539886	-47.3068	-24.1198	-2.49032	39.526	-18.3731	0	0	11.8628	-4.16093	-9.75766	26.9536	-11.9407	-7.48044	9.25008	-0.326336	0.956231		4.75146
-1.89879	-4.57467	-13.1326	5.6149	-0.0533353	-42.9964	-28.1168	-3.24028	48.1118	-18.3401	0	0	6.50789	-1.41114	-8.56049	25.9134	-12.8949	-6.46674	10.3947	-0.415967	2.6153		1.27916	9.42945	-25.5378			2.81534	-2.79372	-3.86696	9.08981	0.413899	-47.3881	-24.9864	-2.64863	41.5507	-18.428	0	0	11.7621	-4.47769	-10.2486	26.4661	-12.0147	-7.4759	9.06504	-0.354203	1.47235		5.02265
-1.28323	-4.29915	-12.1244	5.83543	-0.0251378	-43.4415	-28.2884	-3.33418	49.0221	-18.1059	0	0	6.28869	-1.8487	-9.0951	25.6341	-12.9754	-6.72868	10.4549	-0.453866	3.31564		1.43755	9.80068	-25.7899			3.57922	-2.68455	-3.95613	9.03428	0.260736	-47.3039	-25.8172	-2.83595	43.7925	-18.3226	0	0	11.6508	-4.7807	-10.7207	25.9843	-12.091	-7.50324	8.89039	-0.383477	2.01428		5.27904
-0.646082	-3.9968	-11.0302	6.06295	0.00142545	-43.8997	-28.2179	-3.42508	49.8726	-17.742	0	0	6.06665	-2.3098	-9.61264	25.3434	-13.0522	-6.97162	10.5165	-0.491886	4.01723		1.60216	10.1875	-26.0177			4.31813	-2.59961	-4.22295	8.90745	0.0904258	-47.0248	-26.5954	-3.04823	46.1443	-18.07	0	0	11.5275	-5.06628	-11.1695	25.5133	-12.1729	-7.57229	8.72717	-0.413993	2.57881		5.51804
0.0196647	-3.6742	-9.89792	6.3085	0.0206496	-44.3474	-27.9275	-3.51365	50.6733	-17.2664	0	0	5.84217	-2.7904	-10.1151	25.044	-13.1232	-7.18877	10.5782	-0.529209	4.70479		1.77188	10.5871	-26.2237			5.03608	-2.53717	-4.65307	8.742	-0.0895932	-46.5305	-27.3147	-3.27919	48.4929	-17.7043	0	0	11.3917	-5.33304	-11.5926	25.0601	-12.2634	-7.68397	8.57622	-0.445303	3.15749		5.73694
0.718161	-3.34038	-8.77546	6.58128	0.0297043	-44.7601	-27.4558	-3.59958	51.4249	-16.7079	0	0	5.61492	-3.28463	-10.6131	24.7367	-13.1897	-7.37915	10.636	-0.565796	5.37746		1.94392	10.9957	-26.4097			5.73646	-2.49302	-5.21968	8.57038	-0.27346	-45.8184	-27.9702	-3.51845	50.7159	-17.2752	0	0	11.2424	-5.58168	-11.9875	24.6318	-12.3638	-7.8284	8.43862	-0.476461	3.73273		5.93343
1.45041	-3.00497	-7.70259	6.88598	0.0291547	-45.1157	-26.8465	-3.6811	52.1157	-16.1	0	0	5.38328	-3.78556	-11.1134	24.4207	-13.2528	-7.54221	10.6838	-0.601567	6.0337		2.11519	11.4099	-26.5766			6.42019	-2.46139	-5.87551	8.42125	-0.455571	-44.9116	-28.5406	-3.75003	52.6836	-16.8364	0	0	11.0775	-5.81416	-12.3501	24.2345	-12.4731	-7.98701	8.31577	-0.506096	4.27916		6.10556
2.21545	-2.67676	-6.70591	7.22277	0.0214931	-45.4002	-26.1391	-3.75536	52.7269	-15.4742	0	0	5.14443	-4.28566	-11.6093	24.0937	-13.3106	-7.67695	10.7144	-0.635917	6.66238		2.28351	11.8261	-26.7243			7.08601	-2.43655	-6.56009	8.32017	-0.631744	-43.859	-28.9737	-3.95322	54.2752	-16.43	0	0	10.8942	-6.03271	-12.6775	23.8726	-12.5893	-8.13796	8.20914	-0.532773	4.77036		6.25157
3.01031	-2.36342	-5.79665	7.58806	0.010403	-45.6124	-25.3634	-3.81915	53.2385	-14.8545	0	0	4.89479	-4.77747	-12.0858	23.7521	-13.3592	-7.7838	10.7208	-0.668003	7.24819		2.44735	12.2411	-26.8526			7.73064	-2.41459	-7.21082	8.28977	-0.799807	-42.7318	-29.1892	-4.10612	55.3969	-16.0787	0	0	10.6895	-6.23882	-12.9701	23.5484	-12.7105	-8.26135	8.11973	-0.555354	5.18563		6.36939
3.82972	-2.07202	-4.97512	7.97512	0.000916119	-45.7623	-24.5396	-3.86955	53.6342	-14.2563	0	0	4.63136	-5.2544	-12.5292	23.3922	-13.3968	-7.86794	10.6981	-0.697424	7.78398		2.60516	12.6524	-26.9613			8.34735	-2.39381	-7.7607	8.34573	-0.956573	-41.6218	-29.1005	-4.19005	55.9867	-15.7865	0	0	10.4608	-6.43348	-13.2314	23.2628	-12.8353	-8.343	8.04889	-0.573239	5.51413		6.45687
4.66643	-1.80936	-4.23762	8.37493	-0.000982452	-45.8654	-23.68	-3.90426	53.9025	-13.6873	0	0	4.35252	-5.71082	-12.9344	23.0114	-13.4249	-7.93993	10.6445	-0.724554	8.27685		2.75509	13.0581	-27.0508			8.9247	-2.37465	-8.13561	8.4924	-1.09415	-40.6366	-28.6552	-4.19414	56.0149	-15.5483	0	0	10.2069	-6.61744	-13.4657	23.0162	-12.9619	-8.37568	7.99907	-0.586334	5.75443		6.51232
5.51233	-1.58212	-3.58433	8.77892	0.00926865	-45.9343	-22.7891	-3.92212	54.0393	-13.1475	0	0	4.0574	-6.14164	-13.3021	22.6088	-13.447	-8.01214	10.5616	-0.750209	8.74179		2.89458	13.4561	-27.1214			9.44711	-2.35923	-8.26108	8.72177	-1.19819	-39.8868	-27.8707	-4.11849	55.4849	-15.3601	0	0	9.9281	-6.79166	-13.6748	22.809	-13.0884	-8.35882	7.9732	-0.594893	5.91138		6.53498
6.35901	-1.39645	-3.02073	9.18121	0.0328491	-45.9749	-21.8644	-3.92329	54.0482	-12.6294	0	0	3.74433	-6.54206	-13.634	22.1851	-13.4662	-8.09025	10.4527	-0.774849	9.18725		3.02021	13.8448	-27.1728			9.8974	-2.35152	-8.07945	9.0165	-1.24943	-39.4627	-26.8389	-3.97411	54.4321	-15.2252	0	0	9.62546	-6.95675	-13.8561	22.6412	-13.2121	-8.29758	7.97288	-0.59933	5.9927		6.52487
7.19774	-1.25778	-2.55205	9.57861	0.068061	-45.9892	-20.8993	-3.90902	53.9391	-12.1215	0	0	3.41089	-6.90785	-13.9296	21.7436	-13.483	-8.1663	10.3211	-0.797988	9.60455		3.12797	14.2222	-27.2038			10.2595	-2.35742	-7.56186	9.354	-1.22646	-39.4148	-25.6904	-3.77904	52.9182	-15.1523	0	0	9.30013	-7.11233	-14.0045	22.5116	-13.3309	-8.20326	7.99763	-0.600274	6.01002		6.48215
8.02021	-1.17002	-2.17724	9.96867	0.112499	-45.9828	-19.892	-3.88137	53.726	-11.6134	0	0	3.05573	-7.23657	-14.1872	21.2901	-13.4956	-8.22067	10.1703	-0.818326	9.97049		3.2146	14.5869	-27.2125			10.5226	-2.38435	-6.7178	9.7126	-1.11121	-39.7425	-24.5496	-3.5538	51.0275	-15.1482	0	0	8.95263	-7.25668	-14.1162	22.4172	-13.4444	-8.09074	8.04592	-0.598655	5.98033		6.40648
8.81922	-1.13525	-1.88869	10.349	0.164435	-45.9657	-18.8507	-3.84281	53.4252	-11.1003	0	0	2.67915	-7.52784	-14.4044	20.8318	-13.501	-8.23363	10.0037	-0.834459	10.2602		3.27824	14.9374	-27.1965			10.6857	-2.43959	-5.60101	10.0785	-0.895845	-40.3907	-23.5055	-3.31771	48.8648	-15.2108	0	0	8.58266	-7.38724	-14.1934	22.3534	-13.5543	-7.97579	8.11615	-0.595736	5.92683		6.29698
9.58877	-1.15326	-1.67816	10.7189	0.222524	-45.9426	-17.7899	-3.79538	53.0493	-10.5831	0	0	2.28199	-7.78366	-14.5793	20.374	-13.4954	-8.19687	9.82511	-0.8457	10.4617		3.31793	15.2736	-27.1533			10.7595	-2.52865	-4.30693	10.4494	-0.587063	-41.258	-22.6029	-3.08682	46.5514	-15.3262	0	0	8.18961	-7.50143	-14.247	22.3134	-13.6642	-7.87131	8.20702	-0.593015	5.87696		6.15295
10.3238	-1.22206	-1.54073	11.0824	0.285319	-45.9041	-16.725	-3.73993	52.6013	-10.0661	0	0	1.86466	-8.00772	-14.7125	19.9194	-13.477	-8.12024	9.63957	-0.852691	10.5869		3.3327	15.5964	-27.0809			10.7663	-2.65424	-2.96589	10.8361	-0.207218	-42.2114	-21.8492	-2.87348	44.2225	-15.4684	0	0	7.7733	-7.5971	-14.294	22.2889	-13.7788	-7.78597	8.31656	-0.591901	5.85652		5.97485
11.0202	-1.33863	-1.47359	11.4476	0.351331	-45.8288	-15.6719	-3.67636	52.0761	-9.55674	0	0	1.42757	-8.20465	-14.8109	19.4687	-13.4465	-8.02553	9.45348	-0.857214	10.6679		3.32116	15.9075	-26.9779			10.7364	-2.81612	-1.72674	11.2603	0.208537	-43.1079	-21.2274	-2.6867	42.0195	-15.6041	0	0	7.3345	-7.67262	-14.3525	22.2706	-13.9018	-7.72176	8.4417	-0.593207	5.88048		5.76499
11.6748	-1.49999	-1.46937	11.8257	0.420589	-45.6935	-14.6503	-3.60429	51.4654	-9.06561	0	0	0.971566	-8.37884	-14.8848	19.0237	-13.4061	-7.93143	9.27327	-0.861061	10.7367		3.2815	16.2087	-26.844			10.7016	-3.01128	-0.727941	11.7455	0.619463	-43.8231	-20.713	-2.53215	40.0729	-15.703	0	0	6.87532	-7.72705	-14.4355	22.2508	-14.0343	-7.67234	8.5795	-0.596897	5.94812		5.52778
12.2854	-1.70328	-1.51243	12.2287	0.495601	-45.4839	-13.682	-3.52396	50.7648	-8.6042	0	0	0.496988	-8.53332	-14.9401	18.5888	-13.3566	-7.84421	9.10423	-0.864965	10.8065		3.21162	16.5009	-26.6793			10.6877	-3.23423	-0.0647427	12.3055	0.988202	-44.2769	-20.287	-2.41219	38.4809	-15.7488	0	0	6.39838	-7.76054	-14.548	22.2247	-14.1747	-7.62284	8.72777	-0.602041	6.04239		5.2694
12.8502	-1.9451	-1.57767	12.6674	0.581742	-45.2007	-12.7846	-3.43644	49.9768	-8.18146	0	0	0.00321488	-8.66924	-14.9736	18.1699	-13.2984	-7.76354	8.95027	-0.868722	10.8737		3.10914	16.7854	-26.4843			10.7101	-3.47799	0.233602	12.9348	1.28855	-44.4489	-19.9403	-2.32641	37.2973	-15.7416	0	0	5.90522	-7.77423	-14.6842	22.1882	-14.3178	-7.55554	8.88339	-0.607083	6.13477		4.99703
13.3671	-2.22105	-1.63078	13.1482	0.687336	-44.8604	-11.9691	-3.34318	49.1075	-7.80272	0	0	-0.510518	-8.78628	-14.9787	17.7725	-13.2336	-7.68806	8.81446	-0.871845	10.9295		2.97204	17.0631	-26.2596			10.7711	-3.73536	0.208064	13.6046	1.51094	-44.377	-19.6686	-2.27227	36.5306	-15.6913	0	0	5.39456	-7.76945	-14.8254	22.1367	-14.4543	-7.4567	9.04071	-0.610081	6.18968		4.71782
13.8336	-2.52601	-1.63083	13.6725	0.823242	-44.4925	-11.2433	-3.24575	48.1657	-7.47218	0	0	-1.04359	-8.88343	-14.9533	17.4002	-13.1681	-7.61382	8.69975	-0.873982	10.9676		2.79976	17.3346	-26.0064			10.8628	-3.99976	-0.0456428	14.2689	1.66429	-44.1391	-19.4661	-2.24576	36.1495	-15.6103	0	0	4.86292	-7.74716	-14.9422	22.0647	-14.5719	-7.32467	9.19211	-0.609267	6.17476		4.43804
14.2494	-2.85471	-1.53806	14.2366	1.0012	-44.1333	-10.6145	-3.14621	47.1663	-7.19422	0	0	-1.59313	-8.95993	-14.9022	17.0542	-13.1094	-7.53291	8.60852	-0.874927	10.9845		2.59432	17.5996	-25.7276			10.9707	-4.26507	-0.407245	14.8736	1.77232	-43.8274	-19.323	-2.24188	36.0934	-15.5085	0	0	4.30802	-7.70854	-15.0066	21.9687	-14.6601	-7.17472	9.33118	-0.603977	6.07786		4.16239
14.6167	-3.202	-1.32277	14.8325	1.23141	-43.8183	-10.0885	-3.04733	46.1347	-6.97212	0	0	-2.1547	-9.01575	-14.8329	16.734	-13.0635	-7.43629	8.54235	-0.874542	10.9776		2.36009	17.8566	-25.4275			11.0797	-4.52467	-0.765232	15.3699	1.86386	-43.5236	-19.2259	-2.2553	36.287	-15.3926	0	0	3.73207	-7.65637	-15.0059	21.8485	-14.7146	-7.03753	9.45523	-0.59534	5.91959		3.89401
14.9396	-3.56282	-0.972354	15.4482	1.52038	-43.574	-9.66562	-2.95217	45.104	-6.80589	0	0	-2.72375	-9.05172	-14.7505	16.4383	-13.0325	-7.31787	8.5017	-0.87262	10.9433		2.10272	18.1042	-25.1115			11.1792	-4.77106	-1.03988	15.7233	1.96199	-43.2854	-19.1602	-2.28123	36.6585	-15.2656	0	0	3.14122	-7.5956	-14.9455	21.7064	-14.7365	-6.94763	9.56479	-0.585748	5.74367		3.6348
15.2227	-3.93219	-0.494328	16.0692	1.86928	-43.4104	-9.33816	-2.86329	44.1063	-6.69081	0	0	-3.2969	-9.06909	-14.6549	16.1665	-13.0143	-7.17959	8.48594	-0.869021	10.879		1.82748	18.3407	-24.7856			11.2646	-4.99583	-1.1912	15.9177	2.07715	-43.1435	-19.1139	-2.31597	37.1507	-15.1289	0	0	2.54159	-7.53261	-14.8389	21.5442	-14.728	-6.92903	9.66081	-0.57738	5.59014		3.3859
15.4708	-4.30508	0.0817208	16.6817	2.27211	-43.3183	-9.09074	-2.78244	43.1686	-6.61719	0	0	-3.87153	-9.06933	-14.545	15.9186	-13.0049	-7.03353	8.49378	-0.864097	10.791		1.53859	18.5652	-24.4563			11.3376	-5.19114	-1.21799	15.9548	2.20615	-43.1044	-19.0801	-2.35703	37.7241	-14.9845	0	0	1.9358	-7.47267	-14.6953	21.3623	-14.69	-6.98459	9.74306	-0.570894	5.47107		3.14754
15.6896	-4.67615	0.706705	17.2738	2.7146	-43.2742	-8.90376	-2.71079	42.3126	-6.57211	0	0	-4.44524	-9.05426	-14.4239	15.6946	-13.0013	-6.89895	8.52337	-0.858913	10.6983		1.23932	18.7769	-24.1298			11.4052	-5.3509	-1.14818	15.8513	2.33626	-43.1554	-19.0551	-2.40261	38.3505	-14.8348	0	0	1.32317	-7.41855	-14.5186	21.1597	-14.6227	-7.09644	9.81021	-0.56543	5.37074		2.91927
15.8849	-5.03925	1.31784	17.8359	3.1742	-43.2475	-8.75688	-2.64916	41.5572	-6.54144	0	0	-5.01682	-9.02616	-14.2976	15.4924	-13.001	-6.79267	8.57218	-0.854648	10.622		0.932312	18.9752	-23.812			11.4768	-5.47166	-1.02393	15.6334	2.45179	-43.271	-19.0334	-2.45083	39.0016	-14.6809	0	0	0.702677	-7.37045	-14.3129	20.936	-14.5286	-7.23574	9.86135	-0.559614	5.26391		2.69987
16.0619	-5.38724	1.84867	18.3605	3.62229	-43.2108	-8.63159	-2.59828	40.92	-6.51161	0	0	-5.58763	-8.98742	-14.1677	15.3086	-13.0003	-6.72149	8.63649	-0.851613	10.5676		0.619936	19.1602	-23.5074			11.5627	-5.55285	-0.886439	15.3327	2.54009	-43.4212	-19.002	-2.4991	39.6415	-14.5207	0	0	0.0759279	-7.32708	-14.0888	20.6925	-14.4142	-7.37618	9.8978	-0.552672	5.13633		2.48775
16.2249	-5.71217	2.24063	18.8418	4.02828	-43.1454	-8.51073	-2.55868	40.4153	-6.46972	0	0	-6.16209	-8.93962	-14.0198	15.1391	-12.9923	-6.68225	8.71094	-0.848628	10.5142		0.304289	19.332	-23.2193			11.6721	-5.59618	-0.769965	14.9824	2.59354	-43.5766	-18.9403	-2.54406	40.2271	-14.3483	0	0	-0.552508	-7.28682	-13.8622	20.432	-14.2879	-7.50252	9.92342	-0.544795	4.99151		2.28118
16.3759	-6.00639	2.45805	19.2723	4.36694	-43.0443	-8.37931	-2.53002	40.0453	-6.40515	0	0	-6.74605	-8.88287	-13.8275	14.9813	-12.9691	-6.66344	8.78952	-0.84332	10.4191		-0.0129634	19.4914	-22.9501			11.8131	-5.60397	-0.699301	14.6146	2.60909	-43.7139	-18.823	-2.58203	40.7138	-14.1557	0	0	-1.17659	-7.24885	-13.6481	20.1581	-14.1573	-7.61314	9.94331	-0.536933	4.84691		2.07886
16.5136	-6.26341	2.49645	19.6399	4.62394	-42.914	-8.22707	-2.51098	39.7973	-6.31204	0	0	-7.34387	-8.81648	-13.5681	14.8343	-12.925	-6.64742	8.86764	-0.83329	10.2392		-0.330712	19.6386	-22.7016			11.9904	-5.57782	-0.686187	14.2565	2.58778	-43.82	-18.628	-2.60946	41.0611	-13.9365	0	0	-1.79069	-7.214	-13.4582	19.8745	-14.0279	-7.71519	9.96185	-0.530333	4.72548		1.87993
16.6346	-6.47888	2.38174	19.9267	4.79833	-42.7736	-8.05134	-2.49947	39.6464	-6.19117	0	0	-7.95625	-8.73986	-13.2393	14.697	-12.8596	-6.622	8.94335	-0.817739	9.95994		-0.648438	19.7738	-22.4756			12.2039	-5.51844	-0.724961	13.9253	2.53527	-43.8971	-18.3437	-2.62363	41.239	-13.6893	0	0	-2.39117	-7.18466	-13.2994	19.5841	-13.9028	-7.8182	9.98098	-0.52606	4.64683		1.68364
16.7343	-6.6509	2.1596	20.1124	4.89993	-42.65	-7.8568	-2.49325	39.5646	-6.04913	0	0	-8.58085	-8.65281	-12.8553	14.5666	-12.775	-6.59441	9.01621	-0.798037	9.60543		-0.966043	19.896	-22.2736			12.4481	-5.42652	-0.795128	13.6291	2.46101	-43.9597	-17.9738	-2.62315	41.2331	-13.4187	0	0	-2.97738	-7.16395	-13.1716	19.2892	-13.7817	-7.92902	9.99996	-0.524547	4.61898		1.4889
16.8101	-6.77951	1.87907	20.1805	4.94318	-42.5688	-7.65215	-2.49045	39.5277	-5.8951	0	0	-9.21439	-8.5554	-12.4338	14.4379	-12.6734	-6.59177	9.08529	-0.776919	9.22462		-1.2834	20.0041	-22.0962			12.7156	-5.30409	-0.872654	13.3706	2.37529	-44.0261	-17.5378	-2.60846	41.0485	-13.1354	0	0	-3.55189	-7.15391	-13.0645	18.9921	-13.6608	-8.04985	10.0167	-0.525362	4.63397		1.29373
16.8629	-6.86603	1.57889	20.1241	4.94121	-42.5468	-7.44618	-2.48987	39.52	-5.73743	0	0	-9.8534	-8.44772	-11.9845	14.3052	-12.555	-6.64634	9.14863	-0.756993	8.86454		-1.59973	20.0964	-21.9421			13	-5.1553	-0.940163	13.1536	2.28663	-44.1084	-17.0665	-2.58177	40.7105	-12.8537	0	0	-4.11869	-7.15444	-12.9617	18.6956	-13.5351	-8.17864	10.0295	-0.527463	4.67264		1.09544
16.8977	-6.91209	1.28142	19.9486	4.90267	-42.5874	-7.24489	-2.49081	39.5325	-5.58167	0	0	-10.493	-8.33012	-11.5133	14.1653	-12.421	-6.77529	9.2048	-0.739769	8.55273		-1.91324	20.1717	-21.8079			13.2981	-4.98663	-0.988017	12.9835	2.20187	-44.2086	-16.5939	-2.54643	40.2577	-12.5883	0	0	-4.68034	-7.16317	-12.8521	18.4039	-13.4024	-8.31134	10.038	-0.529956	4.71854		0.891014
16.9224	-6.91878	0.993914	19.6705	4.83158	-42.679	-7.05019	-2.4927	39.5574	-5.43003	0	0	-11.1256	-8.20368	-11.0291	14.0205	-12.276	-6.96832	9.25485	-0.725367	8.2916		-2.22145	20.2299	-21.6884			13.6087	-4.80647	-1.01146	12.8666	2.127	-44.3196	-16.1503	-2.50617	39.7343	-12.3515	0	0	-5.23697	-7.17581	-12.7343	18.1213	-13.2644	-8.44588	10.0432	-0.532597	4.76713		0.677314
16.9456	-6.88606	0.713831	19.315	4.72857	-42.7994	-6.86111	-2.495	39.5876	-5.28237	0	0	-11.7412	-8.07074	-10.5447	13.8787	-12.1277	-7.19599	9.30256	-0.713032	8.06768		-2.52182	20.272	-21.5771			13.9313	-4.62393	-1.00593	12.8077	2.06741	-44.4299	-15.7571	-2.46459	39.1852	-12.151	0	0	-5.78745	-7.18695	-12.6124	17.8509	-13.125	-8.58414	10.0467	-0.535728	4.82474		0.451258
16.9751	-6.81309	0.43789	18.9108	4.59371	-42.9238	-6.67696	-2.49729	39.6177	-5.13862	0	0	-12.33	-7.93475	-10.0692	13.7513	-11.9827	-7.43	9.3531	-0.701856	7.86457		-2.81257	20.3007	-21.4667			14.2653	-4.44746	-0.969005	12.8092	2.02626	-44.5278	-15.4258	-2.42518	38.6567	-11.9883	0	0	-6.33155	-7.1912	-12.4879	17.5933	-12.9872	-8.72969	10.049	-0.53974	4.89855		0.210059
17.0164	-6.69954	0.169873	18.4867	4.43038	-43.0325	-6.50061	-2.49928	39.6438	-5.00125	0	0	-12.8847	-7.79928	-9.60569	13.6507	-11.8454	-7.6532	9.41244	-0.691151	7.66985		-3.09339	20.3192	-21.3504			14.6092	-4.28395	-0.898019	12.8703	2.005	-44.6038	-15.1585	-2.39088	38.1904	-11.86	0	0	-6.87033	-7.18437	-12.3604	17.3472	-12.8518	-8.88498	10.0499	-0.544941	4.99419		-0.0484136
17.0716	-6.54741	-0.0732335	18.0662	4.24916	-43.1147	-6.33917	-2.50042	39.6589	-4.87619	0	0	-13.4013	-7.66629	-9.15113	13.5872	-11.7181	-7.85911	9.48657	-0.680409	7.47426		-3.36532	20.3302	-21.2223			14.9604	-4.13807	-0.790421	12.9863	2.00388	-44.6502	-14.9501	-2.36368	37.8162	-11.7591	0	0	-7.40563	-7.16405	-12.23	17.1094	-12.7183	-9.05282	10.049	-0.551703	5.11852		-0.325291
17.14	-6.36197	-0.264316	17.6672	4.06723	-43.1694	-6.202	-2.50004	39.6539	-4.7712	0	0	-13.8792	-7.53491	-8.698	13.5674	-11.6026	-8.04791	9.57984	-0.669209	7.27016		-3.63067	20.3357	-21.0774			15.3154	-4.01177	-0.642661	13.1492	2.0227	-44.6599	-14.789	-2.34418	37.5457	-11.6766	0	0	-7.93985	-7.12895	-12.0973	16.8752	-12.5857	-9.23814	10.0459	-0.560499	5.28017		-0.620569
17.2188	-6.15052	-0.375983	17.3025	3.9033	-43.2039	-6.09798	-2.49789	39.6256	-4.69323	0	0	-14.3211	-7.40272	-8.23883	13.5934	-11.5002	-8.22249	9.69386	-0.657329	7.05347		-3.89255	20.3362	-20.9118			15.6703	-3.90394	-0.453855	13.3483	2.06001	-44.6273	-14.6597	-2.33199	37.3755	-11.6021	0	0	-8.47557	-7.07885	-11.9606	16.6399	-12.4524	-9.44607	10.04	-0.571569	5.48347		-0.932819
17.3039	-5.92008	-0.389633	16.9817	3.77223	-43.2316	-6.03367	-2.49454	39.5816	-4.64676	0	0	-14.7304	-7.26813	-7.77762	13.664	-11.4129	-8.38241	9.82836	-0.64505	6.82926		-4.15471	20.3327	-20.7229			16.0206	-3.81095	-0.227597	13.5708	2.11284	-44.5524	-14.5465	-2.32629	37.2956	-11.5257	0	0	-9.0146	-7.01487	-11.8153	16.3999	-12.317	-9.6769	10.0314	-0.584635	5.72326		-1.25917
17.3904	-5.67567	-0.29702	16.7093	3.6829	-43.2705	-6.01284	-2.49132	39.5392	-4.63358	0	0	-15.1109	-7.13151	-7.33396	13.7752	-11.3435	-8.51886	9.9822	-0.633025	6.60952		-4.42105	20.3261	-20.509			16.3615	-3.72795	0.0289538	13.8018	2.17684	-44.4437	-14.4372	-2.32636	37.2966	-11.4396	0	0	-9.5565	-6.9396	-11.6569	16.1543	-12.1786	-9.92263	10.0217	-0.598948	5.98571		-1.59548
17.4727	-5.4207	-0.101065	16.4846	3.63759	-43.34	-6.03654	-2.48998	39.5216	-4.653	0	0	-15.4683	-6.99398	-6.92969	13.9189	-11.2936	-8.62032	10.1528	-0.621871	6.4055		-4.69514	20.3175	-20.2693			16.6881	-3.65064	0.306443	14.0247	2.24654	-44.3182	-14.3247	-2.33179	37.3726	-11.3396	0	0	-10.0985	-6.85589	-11.4836	15.9042	-12.0377	-10.1697	10.0134	-0.613619	6.25445		-1.93713
17.5457	-5.15789	0.181009	16.3039	3.63172	-43.4536	-6.10237	-2.49248	39.5545	-4.70143	0	0	-15.811	-6.85614	-6.57482	14.0831	-11.2625	-8.68393	10.3354	-0.612053	6.22579		-4.97981	20.3068	-20.0034			16.9959	-3.57658	0.589218	14.2248	2.31505	-44.1948	-14.2058	-2.34258	37.5234	-11.2232	0	0	-10.6363	-6.76576	-11.2965	15.6518	-11.8965	-10.403	10.0091	-0.627846	6.51482		-2.27984
17.6057	-4.8905	0.515937	16.1625	3.65452	-43.6127	-6.20449	-2.50065	39.6618	-4.77256	0	0	-16.149	-6.71757	-6.26526	14.2516	-11.2461	-8.72242	10.5236	-0.604227	6.08244		-5.27684	20.2923	-19.711			17.2814	-3.50584	0.854914	14.3902	2.37528	-44.0892	-14.0808	-2.35907	37.7525	-11.0906	0	0	-11.1658	-6.66972	-11.0962	15.3996	-11.7579	-10.6097	10.0108	-0.640939	6.75417		-2.62041
17.6517	-4.62183	0.860144	16.0544	3.69147	-43.8077	-6.33491	-2.51595	39.8622	-4.85852	0	0	-16.4912	-6.57787	-5.99	14.407	-11.2381	-8.75913	10.7104	-0.599288	5.99194		-5.58628	20.2713	-19.3928			17.5418	-3.44025	1.07738	14.5125	2.42111	-44.0108	-13.9523	-2.38161	38.0633	-10.9432	0	0	-11.6841	-6.56719	-10.8806	15.1495	-11.6244	-10.7812	10.019	-0.652316	6.96197		-2.95696
17.6841	-4.35444	1.16915	15.9714	3.72764	-44.0215	-6.48505	-2.53911	40.1632	-4.95154	0	0	-16.8448	-6.43704	-5.73312	14.5333	-11.2301	-8.81537	10.8882	-0.597681	5.96249		-5.90605	20.2404	-19.0509			17.7741	-3.38153	1.23411	14.5866	2.44781	-43.9629	-13.8241	-2.4103	38.4552	-10.7844	0	0	-12.1904	-6.4573	-10.645	14.9029	-11.4975	-10.9179	10.0328	-0.661742	7.13399		-3.28893
17.7052	-4.08938	1.40624	15.9032	3.75015	-44.2339	-6.64724	-2.56996	40.5598	-5.04529	0	0	-17.2145	-6.29579	-5.47547	14.6183	-11.2125	-8.89892	11.0504	-0.598802	5.98304		-6.2318	20.1967	-18.6894			17.9762	-3.32998	1.31024	14.611	2.45139	-43.942	-13.6996	-2.44484	38.9214	-10.6178	0	0	-12.6852	-6.33951	-10.3857	14.6603	-11.3776	-11.0293	10.0511	-0.66954	7.27619		-3.61669
17.7184	-3.82673	1.54692	15.8395	3.74868	-44.4268	-6.81658	-2.60775	41.0395	-5.13621	0	0	-17.6015	-6.1551	-5.20138	14.6566	-11.1777	-9.00071	11.1925	-0.601234	6.0276		-6.55787	20.1376	-18.3132			18.1474	-3.28384	1.29889	14.5883	2.42874	-43.9367	-13.5793	-2.48426	39.446	-10.4462	0	0	-13.1696	-6.21408	-10.1025	14.4221	-11.2644	-11.1253	10.073	-0.676192	7.39745		-3.94092
17.7272	-3.56734	1.58167	15.7709	3.71598	-44.5864	-6.99006	-2.65141	41.5851	-5.22263	0	0	-18.0018	-6.01495	-4.90762	14.6502	-11.1228	-9.10324	11.3145	-0.60377	6.07408		-6.8791	20.0606	-17.927			18.2883	-3.23962	1.19908	14.525	2.37839	-43.9273	-13.4596	-2.5266	40.0009	-10.2709	0	0	-13.6449	-6.082	-9.79814	14.1893	-11.1566	-11.2084	10.0987	-0.681818	7.49993		-4.26195
17.7337	-3.31394	1.51468	15.69	3.64884	-44.703	-7.16366	-2.69937	42.174	-5.3028	0	0	-18.407	-5.873	-4.60663	14.6053	-11.051	-9.19305	11.4197	-0.606292	6.12027		-7.19169	19.9621	-17.5345			18.4012	-3.1931	1.01448	14.43	2.30115	-43.8912	-13.3328	-2.5692	40.5501	-10.0917	0	0	-14.1118	-5.94493	-9.47555	13.964	-11.0521	-11.2779	10.1293	-0.686323	7.58198		-4.57954
17.7392	-3.07092	1.36112	15.5905	3.54876	-44.7699	-7.33022	-2.74941	42.7769	-5.37361	0	0	-18.8076	-5.72433	-4.31763	14.528	-10.9697	-9.26879	11.5128	-0.609716	6.18298		-7.49311	19.8377	-17.1392			18.4885	-3.14074	0.755963	14.3123	2.20109	-43.8117	-13.1904	-2.60904	41.0558	-9.90817	0	0	-14.5704	-5.80446	-9.13469	13.7488	-10.9479	-11.3377	10.1661	-0.689697	7.64338		-4.89282
17.7439	-2.84274	1.1429	15.4667	3.42097	-44.7847	-7.48087	-2.79884	43.3612	-5.43158	0	0	-19.1963	-5.5633	-4.05245	14.4232	-10.8865	-9.33951	11.5982	-0.61514	6.2823		-7.78165	19.684	-16.7432			18.5529	-3.08088	0.439571	14.1793	2.08453	-43.6839	-13.0273	-2.64356	41.4878	-9.72141	0	0	-15.0201	-5.66105	-8.76888	13.5467	-10.8411	-11.397	10.2104	-0.691927	7.68397		-5.2006
17.7468	-2.63234	0.884838	15.3141	3.27283	-44.7496	-7.60805	-2.8448	43.8945	-5.47472	0	0	-19.5684	-5.38625	-3.80949	14.2957	-10.8062	-9.41518	11.6797	-0.622995	6.42607		-8.05589	19.4997	-16.3464			18.5971	-3.01305	0.0839782	14.0371	1.95858	-43.5156	-12.8434	-2.67104	41.8275	-9.53433	0	0	-15.4588	-5.51465	-8.36885	13.3617	-10.7295	-11.4658	10.2636	-0.693026	7.70397		-5.50138
17.7457	-2.44049	0.61106	15.1291	3.11258	-44.672	-7.70839	-2.88479	44.3509	-5.5039	0	0	-19.9206	-5.19309	-3.57899	14.1521	-10.7311	-9.49946	11.7606	-0.632962	6.60836		-8.31435	19.2866	-15.9469			18.6229	-2.93722	-0.295256	13.8909	1.82901	-43.3229	-12.6439	-2.69099	42.0719	-9.35106	0	0	-15.8831	-5.36584	-7.93165	13.1984	-10.6132	-11.5523	10.3279	-0.693358	7.71001		-5.79381
17.7382	-2.26604	0.340455	14.9114	2.94753	-44.5639	-7.78395	-2.91743	44.7181	-5.52264	0	0	-20.2496	-4.98701	-3.3537	14.0004	-10.6627	-9.5899	11.8437	-0.644566	6.82042		-8.55558	19.0486	-15.5417			18.6308	-2.85347	-0.684567	13.7434	1.70033	-43.1272	-12.4389	-2.70405	42.2309	-9.17729	0	0	-16.2879	-5.21609	-7.46654	13.063	-10.4942	-11.6592	10.407	-0.693627	7.71491		-6.07709
17.7222	-2.10715	0.0847976	14.6641	2.78316	-44.4422	-7.84237	-2.94295	45.0021	-5.5365	0	0	-20.5522	-4.77307	-3.13207	13.8483	-10.6015	-9.68453	11.9308	-0.657709	7.0604		-8.77896	18.791	-15.1281			18.6193	-2.76274	-1.07233	13.5949	1.57628	-42.9505	-12.2423	-2.71164	42.323	-9.01996	0	0	-16.6676	-5.0665	-6.99236	12.9621	-10.3766	-11.7791	10.506	-0.694473	7.7303		-6.35126
17.6952	-1.96211	-0.149671	14.3926	2.62385	-44.3245	-7.89376	-2.96255	45.2183	-5.55154	0	0	-20.828	-4.55645	-2.91312	13.7022	-10.5464	-9.78435	12.0227	-0.672411	7.32853		-8.98511	18.5188	-14.7044			18.5854	-2.66712	-1.45065	13.4451	1.45985	-42.8104	-12.0672	-2.71559	42.3707	-8.88505	0	0	-17.018	-4.91696	-6.52913	12.9018	-10.2655	-11.8965	10.6296	-0.696092	7.75975		-6.61726
17.6538	-1.83026	-0.357798	14.103	2.47449	-44.2268	-7.94848	-2.97736	45.3806	-5.57387	0	0	-21.0793	-4.34079	-2.69072	13.5668	-10.495	-9.88848	12.1196	-0.688137	7.615		-9.17609	18.2358	-14.269			18.526	-2.56944	-1.81577	13.2945	1.35343	-42.7173	-11.924	-2.71771	42.3963	-8.7767	0	0	-17.3364	-4.76628	-6.08882	12.8868	-10.1657	-11.994	10.7809	-0.69814	7.79701		-6.87638
17.5934	-1.71229	-0.533348	13.7997	2.3405	-44.1636	-8.01855	-2.98823	45.499	-5.61101	0	0	-21.309	-4.12763	-2.45789	13.4472	-10.4464	-9.98957	12.2224	-0.703887	7.9015		-9.35465	17.9445	-13.8207			18.4383	-2.47193	-2.16385	13.1435	1.25956	-42.6762	-11.8208	-2.71952	42.4182	-8.69822	0	0	-17.6224	-4.61321	-5.67173	12.9199	-10.0809	-12.0605	10.9605	-0.699967	7.83024		-7.12952
17.5094	-1.60992	-0.672641	13.4868	2.22601	-44.1429	-8.11885	-2.9958	45.5813	-5.67262	0	0	-21.5188	-3.91655	-2.20998	13.3497	-10.4022	-10.0741	12.3337	-0.718532	8.16755		-9.52364	17.6457	-13.3575			18.3204	-2.37468	-2.48916	12.9926	1.1804	-42.689	-11.7643	-2.72221	42.4507	-8.65235	0	0	-17.8761	-4.45743	-5.27244	13.0026	-10.014	-12.0959	11.1681	-0.701225	7.8531		-7.37673
17.3989	-1.52531	-0.780457	13.1709	2.13214	-44.1593	-8.26349	-3.00058	45.6331	-5.76798	0	0	-21.7087	-3.70596	-1.94377	13.2811	-10.3657	-10.1274	12.4569	-0.731097	8.39553		-9.68559	17.3392	-12.877			18.1735	-2.27552	-2.78837	12.844	1.11599	-42.7542	-11.7583	-2.72707	42.5093	-8.6398	0	0	-18.0975	-4.2995	-4.8881	13.1342	-9.96818	-12.1111	11.404	-0.702297	7.8726		-7.6173
17.2619	-1.4597	-0.871748	12.862	2.05665	-44.1965	-8.46271	-3.00323	45.6618	-5.90348	0	0	-21.8775	-3.4946	-1.65956	13.2478	-10.3405	-10.1385	12.5953	-0.741075	8.57638		-9.84202	17.0248	-12.3777			18.0005	-2.1715	-3.06076	12.7019	1.06476	-42.8674	-11.8046	-2.73548	42.6102	-8.65948	0	0	-18.2881	-4.13965	-4.51944	13.3116	-9.94747	-12.1203	11.6683	-0.703883	7.90143		-7.85053
17.1013	-1.41279	-0.967926	12.5724	1.99479	-44.2363	-8.72211	-3.00505	45.6815	-6.08158	0	0	-22.0223	-3.2821	-1.36509	13.2548	-10.3303	-10.103	12.7523	-0.748734	8.71508		-9.99313	16.7024	-11.8591			17.8033	-2.06052	-3.30199	12.569	1.02625	-43.0224	-11.9025	-2.74795	42.7595	-8.70969	0	0	-18.4513	-3.97729	-4.16805	13.5287	-9.95513	-12.1306	11.9587	-0.706288	7.94514		-8.07636
16.9208	-1.38261	-1.08904	12.3124	1.94112	-44.2658	-9.04369	-3.00775	45.7106	-6.30156	0	0	-22.1393	-3.06908	-1.07515	13.3057	-10.3391	-10.0238	12.9309	-0.75511	8.83047		-10.1382	16.373	-11.3224			17.5817	-1.9419	-3.50152	12.4438	1.0022	-43.2109	-12.0465	-2.76343	42.9438	-8.78787	0	0	-18.5918	-3.81216	-3.83559	13.7786	-9.99138	-12.1405	12.2715	-0.709399	8.00168		-8.29548
16.7233	-1.36594	-1.24809	12.0878	1.8909	-44.2802	-9.42542	-3.01308	45.7682	-6.55953	0	0	-22.2245	-2.85677	-0.809324	13.4027	-10.3702	-9.90796	13.1343	-0.761629	8.94838		-10.2762	16.038	-10.7697			17.3339	-1.81559	-3.64397	12.3218	0.995414	-43.4225	-12.2252	-2.77946	43.1335	-8.8896	0	0	-18.7131	-3.64605	-3.52664	14.0554	-10.0523	-12.1437	12.6031	-0.713159	8.06998		-8.50846
16.5097	-1.3592	-1.45045	11.8989	1.84077	-44.2794	-9.85794	-3.02241	45.8685	-6.84663	0	0	-22.2757	-2.64642	-0.585838	13.5472	-10.4261	-9.76177	13.365	-0.769537	9.09131		-10.4061	15.6993	-10.2038			17.0585	-1.68127	-3.71571	12.1973	1.00694	-43.6466	-12.4233	-2.79335	43.2969	-9.00816	0	0	-18.8174	-3.48286	-3.24722	14.3537	-10.131	-12.134	12.9505	-0.717723	8.15287		-8.71493
16.279	-1.35864	-1.69731	11.7412	1.78818	-44.2627	-10.3216	-3.03653	46.0197	-7.14725	0	0	-22.2939	-2.43852	-0.41199	13.737	-10.5071	-9.58799	13.6226	-0.77917	9.26525		-10.5269	15.3587	-9.62773			16.7552	-1.53827	-3.70726	12.0649	1.03539	-43.8749	-12.6263	-2.80329	43.4132	-9.13656	0	0	-18.9064	-3.32666	-3.00121	14.667	-10.22	-12.1087	13.3104	-0.723393	8.25578		-8.91373
16.0289	-1.36068	-1.98652	11.6058	1.73146	-44.2275	-10.7887	-3.0557	46.2236	-7.44099	0	0	-22.2861	-2.23269	-0.276133	13.9656	-10.6102	-9.38676	13.9017	-0.789571	9.45286		-10.6381	15.0181	-9.04432			16.4249	-1.38668	-3.61457	11.9186	1.07797	-44.106	-12.8264	-2.80898	43.4797	-9.26995	0	0	-18.9831	-3.1797	-2.78692	14.9871	-10.3136	-12.0712	13.6784	-0.730491	8.38454		-9.1033
15.756	-1.36196	-2.31535	11.4815	1.66922	-44.1692	-11.2313	-3.07994	46.4794	-7.70783	0	0	-22.2634	-2.02861	-0.153001	14.2231	-10.7285	-9.15903	14.1929	-0.799026	9.62324		-10.7397	14.6791	-8.45622			16.0704	-1.22795	-3.44507	11.7536	1.13026	-44.3423	-13.0229	-2.81172	43.5115	-9.40574	0	0	-19.0504	-3.04198	-2.60118	15.3054	-10.4088	-12.0276	14.0499	-0.739379	8.54565		-9.28231
15.4574	-1.35956	-2.68009	11.3568	1.6008	-44.0837	-11.6305	-3.10909	46.7837	-7.93478	0	0	-22.2368	-1.82654	-0.0199125	14.4974	-10.8544	-8.9102	14.4864	-0.806213	9.75263		-10.8319	14.3428	-7.86585			15.6974	-1.06498	-3.22185	11.569	1.1858	-44.5833	-13.2188	-2.81369	43.5346	-9.54234	0	0	-19.1101	-2.91158	-2.44237	15.6157	-10.505	-11.9811	14.4208	-0.750286	8.74318		-9.44945
15.1322	-1.35091	-3.07729	11.2214	1.52578	-43.9683	-11.981	-3.14274	47.1308	-8.11884	0	0	-22.2152	-1.62744	0.135347	14.7757	-10.9812	-8.65172	14.7736	-0.810753	9.83431		-10.9146	14.0096	-7.27593			15.314	-0.901925	-2.98261	11.3686	1.2366	-44.8189	-13.4171	-2.81727	43.5762	-9.67745	0	0	-19.1629	-2.78546	-2.30954	15.9139	-10.6034	-11.9299	14.7885	-0.763146	8.97581		-9.60337
14.7825	-1.33385	-3.50445	11.0681	1.44305	-43.8223	-12.287	-3.18048	47.5148	-8.26381	0	0	-22.2044	-1.43278	0.316507	15.0443	-11.1021	-8.39852	15.0481	-0.812972	9.87423		-10.9861	13.6789	-6.69014			14.9287	-0.743499	-2.76905	11.1588	1.27504	-45.0306	-13.6176	-2.82436	43.6585	-9.80725	0	0	-19.2099	-2.66013	-2.19778	16.1962	-10.705	-11.8705	15.1503	-0.777505	9.2352		-9.74246
14.4133	-1.30722	-3.95746	10.8918	1.35125	-43.6495	-12.5568	-3.22205	47.9312	-8.37596	0	0	-22.2071	-1.24359	0.520828	15.2903	-11.2118	-8.16514	15.3068	-0.813663	9.88666		-11.0434	13.349	-6.11336			14.5479	-0.593573	-2.61437	10.9444	1.29536	-45.2008	-13.8179	-2.83624	43.7958	-9.92712	0	0	-19.2533	-2.5328	-2.09916	16.4579	-10.8099	-11.7997	15.5034	-0.792745	9.51008		-9.86484
14.0309	-1.27145	-4.42594	10.6881	1.25101	-43.4603	-12.8003	-3.26699	48.3741	-8.46299	0	0	-22.2228	-1.05981	0.739159	15.5029	-11.3073	-7.9595	15.5514	-0.813901	9.89094		-11.0819	13.0179	-5.55129			14.1755	-0.454372	-2.5385	10.7275	1.29389	-45.3192	-14.0151	-2.85378	43.9975	-10.033	0	0	-19.2952	-2.40216	-2.00724	16.6933	-10.9173	-11.7153	15.8452	-0.808331	9.79075		-9.96873
13.6404	-1.22853	-4.88986	10.4511	1.14689	-43.2714	-13.0303	-3.31431	48.8322	-8.53518	0	0	-22.2485	-0.880786	0.959092	15.6751	-11.3887	-7.7783	15.7861	-0.814663	9.90463		-11.0964	12.6833	-5.00936			13.8124	-0.326655	-2.54796	10.5066	1.26978	-45.3844	-14.2078	-2.87745	44.2677	-10.1227	0	0	-19.3392	-2.26841	-1.9158	16.8966	-11.0248	-11.6145	16.1736	-0.823643	10.066		-10.053
13.2463	-1.1815	-5.32427	10.1761	1.0459	-43.1029	-13.2611	-3.36261	49.2912	-8.60438	0	0	-22.2785	-0.706509	1.16681	15.8042	-11.457	-7.60848	16.0153	-0.816644	9.94026		-11.0822	12.3441	-4.49161			13.4577	-0.210339	-2.6404	10.277	1.22484	-45.4009	-14.3976	-2.90737	44.6054	-10.1967	0	0	-19.39	-2.13268	-1.81159	17.0635	-11.127	-11.4968	16.4856	-0.837698	10.3183		-10.1171
12.8521	-1.1337	-5.70609	9.86107	0.954805	-42.9736	-13.5056	-3.4104	49.7372	-8.68116	0	0	-22.3056	-0.537895	1.34835	15.8923	-11.5144	-7.43502	16.241	-0.82035	10.0069		-11.0356	11.9999	-3.9998			13.1099	-0.105277	-2.81117	10.0339	1.16187	-45.3765	-14.5891	-2.94345	45.0077	-10.2583	0	0	-19.4524	-1.99629	-1.67362	17.1925	-11.2161	-11.3669	16.7771	-0.849405	10.5281		-10.1608
12.4612	-1.0884	-6.02404	9.5091	0.87697	-42.8941	-13.7707	-3.45645	50.1593	-8.77181	0	0	-22.3227	-0.375753	1.4906	15.9444	-11.5647	-7.24734	16.4643	-0.826256	10.113		-10.9554	11.6509	-3.53304			12.7693	-0.0115467	-3.05797	9.77446	1.08238	-45.3186	-14.7873	-2.9857	45.4716	-10.3106	0	0	-19.5285	-1.86	-1.48638	17.2864	-11.2854	-11.2307	17.044	-0.858115	10.684		-10.1839
12.0773	-1.04854	-6.28535	9.12961	0.811027	-42.8629	-14.0568	-3.50011	50.5527	-8.8774	0	0	-22.3251	-0.220342	1.58445	15.9657	-11.6127	-7.0417	16.6862	-0.834751	10.2654		-10.8429	11.2978	-3.08818			12.437	0.0706266	-3.38101	9.49858	0.986392	-45.2307	-14.9942	-3.03404	45.9931	-10.3549	0	0	-19.6169	-1.72353	-1.2516	17.3496	-11.3339	-11.0895	17.2849	-0.863857	10.7867		-10.1862
11.7049	-1.0166	-6.51571	8.73754	0.75194	-42.866	-14.3604	-3.54143	50.9189	-8.99547	0	0	-22.3123	-0.0720377	1.63125	15.9596	-11.6603	-6.82374	16.9069	-0.845954	10.4663		-10.7007	10.9415	-2.66045			12.1136	0.140934	-3.78135	9.20751	0.874222	-45.1115	-15.2083	-3.08792	46.563	-10.3911	0	0	-19.7145	-1.58551	-0.987655	17.3853	-11.3665	-10.9425	17.502	-0.867356	10.8493		-10.168
11.3474	-0.994965	-6.74974	8.35028	0.694077	-42.8809	-14.6751	-3.58067	51.2616	-9.1216	0	0	-22.2878	0.0683476	1.64753	15.9288	-11.7047	-6.61033	17.1254	-0.859617	10.7109		-10.5326	10.5832	-2.24426			11.7985	0.199097	-4.25816	8.90177	0.748528	-44.9565	-15.4285	-3.14614	47.1655	-10.4206	0	0	-19.8193	-1.44441	-0.717481	17.3937	-11.3907	-10.793	17.7	-0.869752	10.8921		-10.1302
11.0057	-0.986234	-7.0171	7.98346	0.634137	-42.8841	-14.9913	-3.61766	51.5799	-9.25014	0	0	-22.2561	0.200175	1.65506	15.8772	-11.7403	-6.4227	17.3404	-0.875403	10.993		-10.3436	10.2239	-1.83398			11.4889	0.24486	-4.80579	8.5804	0.614854	-44.763	-15.6549	-3.20696	47.7808	-10.447	0	0	-19.9306	-1.29993	-0.457784	17.3739	-11.4117	-10.6491	17.8834	-0.872134	10.9346		-10.0742
10.6767	-0.993184	-7.33395	7.64841	0.571989	-42.8579	-15.2961	-3.65159	51.8681	-9.3749	0	0	-22.2215	0.324088	1.66745	15.8108	-11.7643	-6.27481	17.552	-0.893067	11.308		-10.1394	9.86416	-1.42445			11.1804	0.278076	-5.41138	8.24184	0.480959	-44.5336	-15.8869	-3.26838	48.3876	-10.4739	0	0	-20.0478	-1.15382	-0.219474	17.3273	-11.4314	-10.5166	18.0568	-0.875201	10.9894		-10.0016
10.3561	-1.0181	-7.7053	7.35217	0.509066	-42.7929	-15.5786	-3.68193	52.1227	-9.49076	0	0	-22.187	0.442442	1.69216	15.7367	-11.7778	-6.16796	17.7586	-0.9121	11.6467		-9.92552	9.50416	-1.01152			10.8689	0.298503	-6.05815	7.8867	0.354932	-44.2755	-16.1202	-3.32837	48.9666	-10.5025	0	0	-20.1689	-1.00908	-0.00969809	17.2582	-11.4496	-10.3933	18.224	-0.879088	11.0588		-9.91382
10.0404	-1.06199	-8.13149	7.09854	0.446583	-42.6873	-15.8348	-3.70919	52.3489	-9.59483	0	0	-22.1541	0.558362	1.73682	15.6624	-11.7835	-6.09671	17.9564	-0.93171	11.9948		-9.70549	9.14465	-0.592329			10.5527	0.30602	-6.73219	7.52041	0.242655	-43.996	-16.3468	-3.38527	49.5037	-10.5313	0	0	-20.2911	-0.869222	0.170033	17.173	-11.4653	-10.269	18.3874	-0.883335	11.1345		-9.81166
9.72778	-1.12424	-8.6115	6.88833	0.385182	-42.5413	-16.0666	-3.73469	52.5585	-9.68625	0	0	-22.1224	0.674359	1.80591	15.5953	-11.7853	-6.05785	18.1421	-0.951424	12.3438		-9.48127	8.78705	-0.165381			10.2329	0.300738	-7.43032	7.15351	0.145407	-43.6986	-16.5591	-3.43823	49.9932	-10.5576	0	0	-20.4108	-0.737733	0.328482	17.0789	-11.4767	-10.131	18.5471	-0.88695	11.199		-9.69496
9.41535	-1.20294	-9.13891	6.7176	0.326022	-42.3568	-16.2788	-3.75971	52.7621	-9.76592	0	0	-22.0903	0.791678	1.89501	15.5405	-11.7887	-6.05301	18.3172	-0.971416	12.6968		-9.25391	8.43316	0.269494			9.91263	0.282962	-8.1579	6.79813	0.0602079	-43.3828	-16.755	-3.48719	50.4369	-10.5803	0	0	-20.524	-0.618069	0.484751	16.9833	-11.4814	-9.96745	18.6999	-0.888687	11.23		-9.56288
9.09854	-1.29467	-9.69962	6.57664	0.270734	-42.1393	-16.4781	-3.78518	52.9675	-9.83621	0	0	-22.0565	0.909493	1.9941	15.4994	-11.7985	-6.08637	18.4874	-0.992277	13.0641		-9.02405	8.08504	0.71127			9.59302	0.253126	-8.91641	6.463	-0.0171354	-43.0509	-16.9395	-3.53248	50.8401	-10.6023	0	0	-20.6263	-0.513465	0.659418	16.894	-11.4774	-9.77528	18.842	-0.887898	11.2159		-9.41474
8.77165	-1.39501	-10.274	6.45113	0.220465	-41.8995	-16.6721	-3.81206	53.1823	-9.8999	0	0	-22.0217	1.02439	2.09639	15.4693	-11.8167	-6.16367	18.6592	-1.01477	13.459		-8.79192	7.74464	1.15877			9.27161	0.211753	-9.69113	6.15013	-0.0887151	-42.7153	-17.1225	-3.57445	51.2077	-10.6291	0	0	-20.7133	-0.426517	0.867221	16.8178	-11.4637	-9.56734	18.9712	-0.885224	11.1682		-9.25054
8.42985	-1.49892	-10.8427	6.32538	0.175211	-41.6509	-16.8652	-3.8415	53.4149	-9.95744	0	0	-21.9871	1.13024	2.20313	15.4454	-11.8411	-6.29171	18.8372	-1.03973	13.8955		-8.55715	7.41352	1.61169			8.94328	0.159749	-10.4541	5.85614	-0.154008	-42.3949	-17.3175	-3.61343	51.5438	-10.6683	0	0	-20.7812	-0.358924	1.11245	16.7604	-11.4407	-9.36586	19.089	-0.882247	11.1151		-9.07106
8.07105	-1.60186	-11.3918	6.18566	0.134122	-41.4052	-17.054	-3.87471	53.6744	-10.0046	0	0	-21.9527	1.21971	2.32217	15.4245	-11.8666	-6.47629	19.0244	-1.06781	14.3847		-8.31848	7.09256	2.07103			8.60294	0.098113	-11.177	5.5766	-0.211442	-42.1071	-17.5388	-3.64992	51.854	-10.7273	0	0	-20.8278	-0.310887	1.39265	16.7272	-11.4099	-9.1898	19.199	-0.880444	11.083		-8.87773
7.69721	-1.70046	-11.9156	6.02271	0.0959013	-41.1699	-17.2261	-3.91288	53.9686	-10.0321	0	0	-21.9169	1.28641	2.46311	15.4061	-11.8876	-6.71628	19.2207	-1.0991	14.9273		-8.07384	6.78206	2.53754			8.24799	0.0275465	-11.8441	5.31005	-0.260281	-41.8591	-17.7965	-3.68501	52.1484	-10.8096	0	0	-20.8526	-0.280921	1.70335	16.7233	-11.374	-9.047	19.3052	-0.88051	11.0842		-8.67243
7.31465	-1.79283	-12.418	5.83351	0.0586738	-40.9455	-17.3604	-3.95685	54.3025	-10.0267	0	0	-21.877	1.32711	2.62799	15.393	-11.9009	-6.99767	19.4228	-1.13292	15.5107		-7.82114	6.4821	3.00959			7.87847	-0.0519189	-12.4538	5.05795	-0.30081	-41.6483	-18.0907	-3.72056	52.4426	-10.9108	0	0	-20.8559	-0.265984	2.03773	16.754	-11.3371	-8.93503	19.4112	-0.882502	11.1197		-8.45712
6.93334	-1.87775	-12.9103	5.62168	0.0195435	-40.7242	-17.4275	-4.00605	54.6698	-9.97374	0	0	-21.8304	1.34215	2.80514	15.3905	-11.9076	-7.29464	19.6246	-1.16816	16.1151		-7.55941	6.19318	3.48196			7.4961	-0.140841	-13.0142	4.82253	-0.333909	-41.4653	-18.4091	-3.75886	52.7552	-11.0186	0	0	-20.8383	-0.26204	2.3837	16.8244	-11.3048	-8.84453	19.5198	-0.886239	11.1863		-8.2335
6.56633	-1.95358	-13.4067	5.39759	-0.0255437	-40.489	-17.392	-4.05666	55.0408	-9.86176	0	0	-21.7746	1.33419	2.97613	15.4058	-11.9115	-7.58056	19.8169	-1.20371	16.7211		-7.28938	5.91686	3.94629			7.10427	-0.239143	-13.5376	4.60522	-0.3613	-41.297	-18.7295	-3.80181	53.1006	-11.1158	0	0	-20.8	-0.264954	2.72157	16.9378	-11.283	-8.76625	19.6322	-0.891879	11.2869		-8.0029
6.22909	-2.01705	-13.9188	5.1785	-0.0808778	-40.2145	-17.2215	-4.09965	55.3507	-9.69068	0	0	-21.7096	1.3058	3.12776	15.4463	-11.916	-7.83683	19.9857	-1.23853	17.3111		-7.01366	5.65681	4.39261			6.70847	-0.344756	-14.0369	4.40636	-0.385977	-41.126	-19.0208	-3.84939	53.4769	-11.1843	0	0	-20.7422	-0.271191	3.02874	17.0945	-11.2776	-8.69784	19.7465	-0.900098	11.4332		-7.76656
5.93802	-2.06262	-14.448	4.98808	-0.14891	-39.8683	-16.9001	-4.11995	55.4953	-9.4784	0	0	-21.6374	1.25768	3.25656	15.5182	-11.9235	-8.05301	20.1115	-1.27153	17.8666		-6.73648	5.4196	4.81079			6.31641	-0.452849	-14.5222	4.226	-0.411491	-40.9287	-19.2415	-3.89768	53.8519	-11.2093	0	0	-20.6668	-0.278554	3.28604	17.2935	-11.2931	-8.64757	19.8558	-0.911906	11.6433		-7.52639
5.70777	-2.08243	-14.9755	4.85546	-0.228538	-39.4128	-16.4316	-4.09821	55.3403	-9.25734	0	0	-21.5605	1.18808	3.35998	15.6272	-11.937	-8.22449	20.1738	-1.30195	18.3756		-6.46326	5.21428	5.19152			5.93792	-0.555871	-14.9995	4.06695	-0.440396	-40.6725	-19.3431	-3.93684	54.1512	-11.1852	0	0	-20.5765	-0.287193	3.48141	17.5357	-11.3324	-8.6338	19.9484	-0.928303	11.9344		-7.28587
5.54807	-2.0669	-15.4545	4.8121	-0.314915	-38.8105	-15.8284	-4.01627	54.7453	-9.05827	0	0	-21.4779	1.09349	3.42628	15.7799	-11.9613	-8.35562	20.1564	-1.33027	18.8469		-6.19954	5.05029	5.52714			5.58421	-0.643589	-15.4669	3.93812	-0.47276	-40.3145	-19.2783	-3.94985	54.2497	-11.1218	0	0	-20.4726	-0.300987	3.6102	17.8277	-11.3946	-8.68423	20.0078	-0.950252	12.3231		-7.05063
5.46036	-2.0069	-15.8088	4.88428	-0.40071	-38.0381	-15.1011	-3.86577	53.6049	-8.89252	0	0	-21.3834	0.970557	3.43683	15.9842	-11.9997	-8.46395	20.0503	-1.35846	19.3133		-5.94925	4.93368	5.81281			5.2672	-0.702685	-15.914	3.858	-0.50629	-39.7978	-19.0056	-3.91431	53.9796	-11.041	0	0	-20.3535	-0.329002	3.67476	18.183	-11.4739	-8.83618	20.0127	-0.978918	12.8291		-6.82822
5.43447	-1.89736	-15.9473	5.07923	-0.477258	-37.1135	-14.2745	-3.65555	51.9015	-8.75075	0	0	-21.2666	0.818161	3.38079	16.2501	-12.0492	-8.57893	19.8508	-1.38915	19.818		-5.71329	4.86342	6.04876			4.99819	-0.717433	-16.3198	3.85579	-0.538142	-39.0528	-18.4864	-3.80952	53.1621	-10.959	0	0	-20.2115	-0.385161	3.68143	18.624	-11.5577	-9.13163	19.9375	-1.0158	13.4769		-6.62672
5.44757	-1.74159	-15.7994	5.37345	-0.535911	-36.1155	-13.4146	-3.41193	49.7513	-8.62081	0	0	-21.1142	0.638839	3.26187	16.5884	-12.1002	-8.73546	19.5553	-1.42494	20.4027		-5.48954	4.82938	6.24225			4.78388	-0.672021	-16.6412	3.96339	-0.566827	-38.0185	-17.6959	-3.62694	51.6592	-10.8688	0	0	-20.0282	-0.484904	3.63489	19.1852	-11.6276	-9.60642	19.7543	-1.06252	14.2927		-6.4523
5.46941	-1.55363	-15.3637	5.71592	-0.571004	-35.1604	-12.6162	-3.16844	47.3928	-8.50311	0	0	-20.9119	0.438952	3.09296	17.0102	-12.1401	-8.9683	19.1627	-1.46853	21.1088		-5.27374	4.81363	6.4075			4.62036	-0.554401	-16.8034	4.19532	-0.592364	-36.6886	-16.6669	-3.37805	49.4362	-10.7491	0	0	-19.7725	-0.640042	3.53853	19.9132	-11.661	-10.2849	19.4382	-1.12045	15.296		-6.30618
5.47252	-1.35612	-14.7437	6.04919	-0.585683	-34.3344	-11.9568	-2.95265	45.1093	-8.40759	0	0	-20.6432	0.227043	2.88893	17.5296	-12.1577	-9.30913	18.6726	-1.52276	21.9778		-5.06075	4.79483	6.56314			4.48994	-0.361861	-16.7191	4.52822	-0.614408	-35.1531	-15.5243	-3.09288	46.6149	-10.5939	0	0	-19.4024	-0.853822	3.40019	20.8624	-11.6349	-11.1824	18.97	-1.19065	16.4989		-6.18298
5.43883	-1.17324	-14.1391	6.33038	-0.595758	-33.6385	-11.469	-2.77963	43.1355	-8.34306	0	0	-20.2897	0.0108185	2.66261	18.168	-12.1439	-9.7831	18.0815	-1.59025	23.0448		-4.84659	4.75388	6.72854			4.36703	-0.105242	-16.3505	4.90193	-0.632359	-33.5833	-14.4463	-2.80875	43.4769	-10.4298	0	0	-18.8716	-1.1198	3.24314	22.0888	-11.5285	-12.3039	18.3271	-1.2736	17.9013		-6.07164
5.35754	-1.02299	-13.7845	6.53435	-0.625082	-32.9961	-11.1527	-2.65336	41.6093	-8.31533	0	0	-19.8318	-0.205375	2.42472	18.9574	-12.0905	-10.4056	17.3766	-1.67271	24.3257		-4.63044	4.67831	6.92044			4.22931	0.192536	-15.7728	5.24592	-0.650242	-32.1496	-13.5788	-2.55649	40.3871	-10.3016	0	0	-18.137	-1.42539	3.1104	23.6454	-11.3239	-13.6293	17.4665	-1.36836	19.4764		-5.95963
5.21846	-0.913211	-13.867	6.64235	-0.693468	-32.3106	-10.9999	-2.57121	40.5758	-8.33305	0	0	-19.2507	-0.420765	2.19034	19.9412	-11.9877	-11.1814	16.5287	-1.77002	25.8045		-4.41541	4.56353	7.15061			4.06326	0.504328	-15.1767	5.50702	-0.679906	-30.9356	-12.9869	-2.35314	37.6701	-10.2464	0	0	-17.1677	-1.75723	3.06181	25.579	-11.0031	-15.1005	16.3171	-1.4711	21.1502		-5.83812
5.00777	-0.842616	-14.4691	6.63323	-0.805295	-31.5192	-11.0059	-2.52732	40.0102	-8.40818	0	0	-18.5299	-0.636459	1.98344	21.1715	-11.8227	-12.1005	15.4873	-1.87937	27.4233		-4.20762	4.4116	7.42529			3.85961	0.80747	-14.8009	5.6553	-0.734817	-29.9195	-12.6704	-2.2032	35.5298	-10.2826	0	0	-15.95	-2.10488	3.16401	27.925	-10.5451	-16.6231	14.7914	-1.5742	22.7926		-5.70564
4.70894	-0.804197	-15.56	6.48595	-0.945397	-30.6117	-11.1617	-2.51404	39.8372	-8.54831	0	0	-17.6556	-0.853515	1.83635	22.7064	-11.5797	-13.1303	14.1809	-1.99421	29.0736		-4.01456	4.22869	7.7464			3.60457	1.08739	-14.8384	5.67088	-0.817215	-29.0287	-12.6027	-2.10393	34.0464	-10.4157	0	0	-14.49	-2.46054	3.47623	30.7016	-9.92399	-18.0716	12.8081	-1.666	24.2225		-5.56831
4.30544	-0.788616	-17.0161	6.18509	-1.08214	-29.6239	-11.447	-2.5224	39.9462	-8.75157	0	0	-16.6189	-1.07106	1.78842	24.6035	-11.2387	-14.213	12.5257	-2.10352	30.5968		-3.84355	4.02261	8.11248			3.27533	1.33661	-15.365	5.53083	-0.908312	-28.2064	-12.7523	-2.04904	33.2033	-10.6435	0	0	-12.8136	-2.81637	4.03621	33.9043	-9.11181	-19.2941	10.3157	-1.73111	25.2175		-5.43741
3.7833	-0.786261	-18.6522	5.72246	-1.17465	-28.6249	-11.8308	-2.54235	40.205	-9.00864	0	0	-15.4185	-1.28505	1.88738	26.9112	-10.7717	-15.2707	10.4413	-2.19145	31.7884		-3.7003	3.80131	8.5182			2.84152	1.55279	-16.3171	5.20832	-0.967763	-27.4405	-13.0836	-2.02968	32.9018	-10.9565	0	0	-10.9641	-3.16224	4.84917	37.5035	-8.08603	-20.1216	7.32258	-1.75229	25.5378		-5.32596
3.13426	-0.788361	-20.2561	5.09675	-1.18189	-27.6965	-12.2738	-2.56324	40.4738	-9.30637	0	0	-14.0627	-1.48808	2.18331	29.6592	-10.1407	-16.2058	7.87774	-2.2383	32.411		-3.58743	3.57274	8.95307			2.27007	1.73716	-17.5229	4.67895	-0.942436	-26.7521	-13.5522	-2.03454	32.9777	-11.3368	0	0	-8.99661	-3.48558	5.88021	41.4472	-6.8419	-20.3914	3.92547	-1.71494	24.972		-5.24594
2.35853	-0.787413	-21.6321	4.31397	-1.07255	-26.9106	-12.7329	-2.57526	40.6275	-9.62968	0	0	-12.5703	-1.67181	2.71633	32.8493	-9.30033	-16.8993	4.8527	-2.22378	32.219		-3.50435	3.34622	9.40142			1.53136	1.89263	-18.7694	3.92512	-0.780461	-26.1725	-14.108	-2.0515	33.2414	-11.7631	0	0	-6.96778	-3.77297	7.04668	45.6724	-5.41132	-19.9768	0.310425	-1.61275	23.3968		-5.20607
1.46551	-0.777745	-22.6455	3.38693	-0.83216	-26.3154	-13.1716	-2.57229	40.5896	-9.96465	0	0	-10.9694	-1.83087	3.50213	36.4547	-8.2078	-17.2109	1.48605	-2.13274	30.9961		-3.44855	3.13364	9.84517			0.606358	2.0214	-19.8743	2.93717	-0.444562	-25.7264	-14.7063	-2.07033	33.5322	-12.217	0	0	-4.92377	-4.01232	8.21754	50.1203	-3.8796	-18.8209	-3.28634	-1.45121	20.8289		-5.20947
0.471824	-0.755628	-23.2508	2.33317	-0.463269	-25.9316	-13.5738	-2.55401	40.3553	-10.3027	0	0	-9.29058	-1.96601	4.50846	40.4291	-6.84699	-16.9916	-1.99039	-1.96252	28.6233		-3.41753	2.94981	10.2677			-0.505014	2.1226	-20.74	1.71723	0.0800584	-25.4224	-15.3216	-2.08548	33.7649	-12.6894	0	0	-2.89264	-4.19471	9.23351	54.7441	-2.38235	-16.9657	-6.63614	-1.24629	17.442		-5.25177
-0.601412	-0.71931	-23.4926	1.17402	0.0205181	-25.7503	-13.9467	-2.52541	39.9855	-10.642	0	0	-7.55705	-2.08381	5.63378	44.7239	-5.26204	-16.1167	-5.27814	-1.72696	25.1546		-3.40962	2.81039	10.6565			-1.77636	2.19043	-21.3762	0.289017	0.785521	-25.2481	-15.954	-2.09742	33.9473	-13.1802	0	0	-0.88493	-4.31544	9.94761	59.5043	-1.07259	-14.5631	-9.56148	-1.01888	13.531		-5.32027
-1.72929	-0.669327	-23.4873	-0.0624554	0.601559	-25.7316	-14.3121	-2.49441	39.5799	-10.9837	0	0	-5.77872	-2.19249	6.71505	49.3032	-3.57521	-14.5338	-8.09743	-1.45231	20.8468		-3.42349	2.72815	11.0043			-3.15132	2.21419	-21.8842	-1.28914	1.64722	-25.1702	-16.6243	-2.11181	34.1662	-13.693	0	0	1.10065	-4.37459	10.262	64.356	-0.0757464	-11.8579	-11.9491	-0.788949	9.44165		-5.39543
-2.88092	-0.608984	-23.3946	-1.33507	1.26251	-25.8073	-14.693	-2.46946	39.25	-11.3275	0	0	-3.95436	-2.29752	7.57067	54.142	-1.96763	-12.3077	-10.2543	-1.16787	16.1102		-3.45663	2.70935	11.307			-4.54788	2.18145	-22.4091	-2.91697	2.63124	-25.1384	-17.3534	-2.13657	34.54	-14.2226	0	0	3.06988	-4.37758	10.1444	69.24	0.545006	-9.14929	-13.7383	-0.572667	5.50364		-5.45507
-4.01757	-0.544702	-23.3834	-2.58479	1.98791	-25.8943	-15.1053	-2.45802	39.0977	-11.668	0	0	-2.0798	-2.39964	8.05566	59.2081	-0.626814	-9.63784	-11.656	-0.898629	11.4071		-3.50426	2.75185	11.5624			-5.87046	2.08441	-23.072	-4.46011	3.6963	-25.0947	-18.1387	-2.17788	35.1565	-14.7457	0	0	5.02765	-4.33646	9.61942	74.0829	0.796545	-6.73782	-14.9015	-0.382071	1.98825		-5.47989
-5.09469	-0.484592	-23.5884	-3.73893	2.76245	-25.9179	-15.5541	-2.46538	39.1957	-11.9942	0	0	-0.155579	-2.49651	8.10025	64.4384	0.313267	-6.8353	-12.2924	-0.662733	7.15207		-3.55931	2.84601	11.768			-7.02642	1.9276	-23.9114	-5.77694	4.78653	-24.9889	-18.9394	-2.2371	36.0242	-15.2185	0	0	6.97543	-4.27158	8.74804	78.807	0.741157	-4.86735	-15.4332	-0.225298	-0.915755		-5.45788
-6.06791	-0.434891	-24.0644	-4.7262	3.5646	-25.8357	-16.0287	-2.49326	39.5647	-12.2901	0	0	1.81097	-2.58589	7.71731	69.7335	0.810876	-4.2591	-12.2112	-0.472036	3.65107		-3.61248	2.97814	11.9209			-7.94167	1.73334	-24.8581	-6.75684	5.82248	-24.7961	-19.678	-2.30967	37.0618	-15.5875	0	0	8.91131	-4.21186	7.61007	83.3402	0.472703	-3.68097	-15.3498	-0.106601	-3.11213		-5.38594
-6.90008	-0.39588	-24.7626	-5.49596	4.3587	-25.648	-16.4953	-2.53866	40.1573	-12.5333	0	0	3.80798	-2.66849	6.98436	74.9727	0.920159	-2.22173	-11.4973	-0.33252	1.07078		-3.65295	3.13468	12.0169			-8.57214	1.54132	-25.7585	-7.35305	6.70596	-24.5251	-20.2568	-2.38606	38.1244	-15.8052	0	0	10.8313	-4.19156	6.29649	87.6222	0.0953079	-3.19836	-14.6933	-0.0260484	-4.59785		-5.26805
-7.56571	-0.360302	-25.552	-6.0305	5.09406	-25.389	-16.8972	-2.59431	40.8698	-12.6969	0	0	5.82332	-2.74878	6.01125	80.0416	0.759944	-0.897295	-10.2559	-0.243564	-0.577357		-3.66958	3.30506	12.0523			-8.90929	1.39998	-26.4393	-7.59151	7.34576	-24.214	-20.5905	-2.45511	39.0588	-15.8479	0	0	12.7308	-4.24322	4.90712	91.6073	-0.291564	-3.30601	-13.5267	0.0212691	-5.46783		-5.11165
-8.05316	-0.315453	-26.2746	-6.34493	5.71556	-25.1067	-17.1651	-2.65078	41.5774	-12.7544	0	0	7.84759	-2.83367	4.90914	84.8542	0.466526	-0.273676	-8.59847	-0.196966	-1.44049		-3.65286	3.48235	12.0258			-8.97931	1.35025	-26.7847	-7.55161	7.69148	-23.9177	-20.6458	-2.50865	39.7667	-15.725	0	0	14.6065	-4.38628	3.54631	95.2673	-0.60416	-3.76911	-11.919	0.0455761	-5.91379		-4.92382
-8.36593	-0.248777	-26.802	-6.47815	6.18104	-24.8452	-17.2403	-2.69942	42.1746	-12.6884	0	0	9.87459	-2.92849	3.77469	89.3596	0.157417	-0.167673	-6.62956	-0.177302	-1.80455		-3.59672	3.66166	11.9416			-8.83682	1.4088	-26.7825	-7.33371	7.75293	-23.693	-20.4628	-2.54526	40.2425	-15.4772	0	0	16.4551	-4.61598	2.31574	98.5882	-0.779511	-4.28261	-9.93278	0.060834	-6.19336		-4.70935
-8.52362	-0.153751	-27.0675	-6.48215	6.4746	-24.6389	-17.0992	-2.73476	42.6017	-12.4992	0	0	11.8994	-3.03235	2.68968	93.5353	-0.0816666	-0.28992	-4.44041	-0.164495	-2.04158		-3.4993	3.83761	11.8109			-8.55406	1.55901	-26.5203	-7.032	7.59434	-23.5837	-20.1399	-2.5706	40.5681	-15.1622	0	0	18.271	-4.89904	1.30517	101.562	-0.776023	-4.55847	-7.62729	0.0808444	-6.55955		-4.47135
-8.56021	-0.0335581	-27.0693	-6.41252	6.60958	-24.515	-16.7662	-2.7559	42.8543	-12.2086	0	0	13.9161	-3.13522	1.7208	97.3725	-0.199533	-0.340398	-2.11233	-0.138754	-2.5178		-3.36292	4.00273	11.652			-8.20743	1.75476	-26.1427	-6.71998	7.31005	-23.6071	-19.7889	-2.59407	40.8667	-14.8345	0	0	20.0441	-5.17985	0.580082	104.174	-0.574879	-4.41289	-5.07302	0.114778	-7.17929		-4.21341
-8.5186	0.0982188	-26.8577	-6.32011	6.62206	-24.4919	-16.3043	-2.76592	42.9733	-11.8534	0	0	15.9179	-3.21827	0.911667	100.861	-0.182731	-0.105601	0.273563	-0.086342	-3.48626		-3.19323	4.14715	11.4869			-7.86428	1.93551	-25.7938	-6.446	6.99553	-23.7442	-19.4887	-2.62372	41.2402	-14.5288	0	0	21.761	-5.39573	0.168024	106.401	-0.184777	-3.81207	-2.3624	0.164584	-8.08583		-3.94116
-8.44155	0.220332	-26.5148	-6.24321	6.55946	-24.5713	-15.7883	-2.77003	43.022	-11.4737	0	0	17.8999	-3.2585	0.27365	103.979	-0.0562641	0.48195	2.63308	-0.0033178	-5.01607		-2.9975	4.26024	11.3374			-7.57305	2.04536	-25.5704	-6.23414	6.72452	-23.9433	-19.2624	-2.66251	41.7224	-14.2543	0	0	23.4088	-5.49446	0.0483236	108.212	0.353597	-2.85996	0.394552	0.225523	-9.18944		-3.66187
-8.36371	0.308946	-26.134	-6.20257	6.46906	-24.7306	-15.2792	-2.77333	43.0611	-11.1008	0	0	19.861	-3.23573	-0.217068	106.695	0.122756	1.34223	4.88532	0.104552	-6.9927		-2.78323	4.3328	11.2199			-7.3588	2.04757	-25.503	-6.08763	6.53792	-24.1362	-19.0834	-2.70758	42.2738	-13.9998	0	0	24.9789	-5.44757	0.150633	109.575	0.967671	-1.74616	3.08202	0.288991	-10.3316		-3.38267
-8.30699	0.34318	-25.8001	-6.201	6.38876	-24.927	-14.8114	-2.77956	43.1347	-10.7516	0	0	21.8018	-3.13881	-0.609909	108.967	0.281915	2.29652	6.96299	0.225045	-9.18081		-2.55743	4.35883	11.1413			-7.22455	1.93092	-25.5662	-5.99529	6.44426	-24.2609	-18.9019	-2.75252	42.814	-13.7471	0	0	26.4688	-5.25609	0.367492	110.465	1.56165	-0.685094	5.58765	0.345754	-11.3461		-3.10865
-8.27993	0.309585	-25.5733	-6.22785	6.34167	-25.1138	-14.3966	-2.79102	43.2695	-10.4303	0	0	23.72	-2.96914	-0.959672	110.753	0.35566	3.13698	8.8182	0.343546	-11.3067		-2.32616	4.33644	11.0966			-7.15694	1.70835	-25.7045	-5.94009	6.42785	-24.2818	-18.6759	-2.79079	43.2668	-13.4838	0	0	27.8816	-4.94852	0.58222	110.869	2.0355	0.135041	7.81097	0.388332	-12.1024		-2.84216
-8.28064	0.204636	-25.4798	-6.26631	6.33497	-25.256	-14.0335	-2.80899	43.4797	-10.1342	0	0	25.6076	-2.74111	-1.30831	112.015	0.299933	3.69145	10.4224	0.446532	-13.1292		-2.09444	4.26803	11.0698			-7.1345	1.41035	-25.859	-5.9066	6.45973	-24.1962	-18.3921	-2.81867	43.5924	-13.2098	0	0	29.2204	-4.57238	0.704958	110.782	2.31148	0.588569	9.67484	0.412249	-12.5254		-2.58394
-8.30175	0.0355123	-25.5129	-6.29981	6.36272	-25.3341	-13.7141	-2.83359	43.7653	-9.85834	0	0	27.4509	-2.48057	-1.67578	112.731	0.0953382	3.86919	11.7656	0.524292	-14.4878		-1.86709	4.16026	11.0379			-7.13505	1.07437	-25.9857	-5.88393	6.50796	-24.0281	-18.0673	-2.83644	43.7982	-12.9352	0	0	30.4815	-4.18148	0.699209	110.21	2.35622	0.632196	11.1388	0.416423	-12.599		-2.33457
-8.33523	-0.181705	-25.6418	-6.31605	6.41069	-25.341	-13.4275	-2.86373	44.1114	-9.5976	0	0	29.2314	-2.22112	-2.05846	112.899	-0.254921	3.67666	12.8587	0.572556	-15.3228		-1.64961	4.02322	10.9749			-7.14042	0.734057	-26.0687	-5.86358	6.54604	-23.8117	-17.7369	-2.84783	43.9294	-12.6741	0	0	31.6514	-3.82349	0.586634	109.167	2.1879	0.304413	12.2074	0.402929	-12.3607		-2.09559
-8.37469	-0.425973	-25.8252	-6.30819	6.46161	-25.2777	-13.1631	-2.89757	44.4952	-9.34837	0	0	30.9253	-1.99829	-2.42594	112.534	-0.721838	3.20184	13.7344	0.59244	-15.6649		-1.44793	3.8689	10.8571			-7.13848	0.411903	-26.1205	-5.83686	6.55847	-23.574	-17.4384	-2.8582	44.0482	-12.4388	0	0	32.7071	-3.53093	0.432584	107.678	1.86797	-0.295652	12.9294	0.376226	-11.8878		-1.86923
-8.41571	-0.676138	-26.0244	-6.27425	6.49933	-25.1524	-12.9137	-2.93346	44.8968	-9.10887	0	0	32.5029	-1.84293	-2.72136	111.662	-1.24808	2.57925	14.4433	0.589055	-15.6067		-1.26725	3.70908	10.6666			-7.1235	0.117543	-26.1731	-5.79501	6.54177	-23.3251	-17.1984	-2.87238	44.21	-12.2361	0	0	33.6207	-3.3182	0.325241	105.766	1.48616	-1.04372	13.3865	0.341938	-11.2781		-1.65766
-8.45514	-0.91493	-26.2126	-6.2156	6.51127	-24.9789	-12.677	-2.97071	45.3078	-8.87866	0	0	33.9312	-1.77614	-2.87191	110.313	-1.75449	1.95249	15.0436	0.569724	-15.274		-1.11066	3.5535	10.3936			-7.09526	-0.149264	-26.2605	-5.73224	6.50148	-23.0619	-17.0266	-2.89336	44.4477	-12.066	0	0	34.3647	-3.18392	0.358579	103.459	1.14598	-1.82406	13.6747	0.305687	-10.6307		-1.46191
-8.49077	-1.13085	-26.3766	-6.13599	6.4897	-24.7747	-12.4542	-3.00974	45.7321	-8.65782	0	0	35.1774	-1.80746	-2.80382	108.515	-2.15254	1.43857	15.5887	0.542088	-14.7964		-0.978503	3.40913	10.0371			-7.05741	-0.394353	-26.4059	-5.64804	6.448	-22.7761	-16.9182	-2.92212	44.7705	-11.9229	0	0	34.9156	-3.11637	0.620613	100.78	0.952209	-2.55383	13.8825	0.272245	-10.031		-1.28114
-8.52181	-1.31897	-26.5148	-6.04069	6.43282	-24.5549	-12.2476	-3.05146	46.1786	-8.44648	0	0	36.2127	-1.93549	-2.45776	106.292	-2.35961	1.1011	16.117	0.512579	-14.2842		-0.868561	3.28005	9.60397			-7.01543	-0.62518	-26.6158	-5.54721	6.39275	-22.4642	-16.8585	-2.95826	45.1712	-11.7975	0	0	35.258	-3.10001	1.18278	97.7538	0.996932	-3.19703	14.073	0.245012	-9.54099		-1.11276
-8.54891	-1.48031	-26.6334	-5.93554	6.34527	-24.3276	-12.0585	-3.09645	46.6521	-8.24474	0	0	37.0149	-2.15051	-1.80285	103.664	-2.3158	0.939197	16.6456	0.485618	-13.8141		-0.776478	3.16805	9.10657			-6.97518	-0.8476	-26.8792	-5.43786	6.34505	-22.1327	-16.8282	-3.00074	45.6348	-11.679	0	0	35.3865	-3.12154	2.08914	94.4026	1.34407	-3.77077	14.2755	0.225644	-9.19163		-0.953414
-8.57381	-1.62001	-26.7419	-5.82633	6.23705	-24.0946	-11.8876	-3.14463	47.1501	-8.05312	0	0	37.5715	-2.43802	-0.84465	100.652	-1.99731	0.893129	17.1688	0.463468	-13.4264		-0.696566	3.07368	8.56046			-6.94297	-1.06352	-27.1696	-5.33032	6.31036	-21.7972	-16.8047	-3.0479	46.1408	-11.5558	0	0	35.3064	-3.17414	3.34604	90.7528	2.01407	-4.33812	14.4899	0.214019	-8.98162		-0.800456
-8.59956	-1.74495	-26.8486	-5.71927	6.12114	-23.8568	-11.7348	-3.19542	47.6652	-7.87257	0	0	37.8806	-2.78196	0.378182	97.2744	-1.41963	0.860909	17.6595	0.446303	-13.1252		-0.622995	2.99698	7.98245			-6.92556	-1.27098	-27.4523	-5.2358	6.29098	-21.4768	-16.7653	-3.09755	46.6636	-11.4176	0	0	35.0337	-3.25764	4.91614	86.8338	2.97346	-4.98572	14.6979	0.208535	-8.88246		-0.65255
-8.63113	-1.86126	-26.9578	-5.621	6.01066	-23.6172	-11.5973	-3.24783	48.1862	-7.70253	0	0	37.9485	-3.16663	1.80717	93.5547	-0.630432	0.719566	18.0772	0.432367	-12.8801		-0.551128	2.9382	7.3899			-6.92921	-1.46575	-27.6975	-5.16423	6.28763	-21.1871	-16.6925	-3.14741	47.1786	-11.2586	0	0	34.5926	-3.37478	6.71797	82.6813	4.13139	-5.79139	14.8737	0.206667	-8.84867		-0.509404
-8.67566	-1.97302	-27.068	-5.53847	5.91648	-23.381	-11.4654	-3.30042	48.6986	-7.53873	0	0	37.7867	-3.57682	3.37562	89.5168	0.298966	0.347962	18.3796	0.418365	-12.6333		-0.478134	2.89792	6.80019			-6.95819	-1.64342	-27.8905	-5.1218	6.30012	-20.9357	-16.5794	-3.19573	47.6683	-11.0786	0	0	34.0141	-3.52569	8.62629	78.3395	5.34064	-6.79563	14.9946	0.20545	-8.82664		-0.371104
-8.74153	-2.08185	-27.1748	-5.47747	5.84539	-23.1529	-11.3212	-3.35152	49.1865	-7.3718	0	0	37.4095	-3.99753	5.01062	85.1893	1.27549	-0.350566	18.534	0.400131	-12.3112		-0.40311	2.87709	6.22962			-7.01495	-1.80029	-28.0322	-5.1099	6.32677	-20.7217	-16.4273	-3.2413	48.1218	-10.8817	0	0	33.3338	-3.7036	10.474	73.8687	6.40591	-7.98504	15.0495	0.201589	-8.75678		-0.238248
-8.83703	-2.18756	-27.2733	-5.44101	5.79957	-22.936	-11.1401	-3.39956	49.6367	-7.18817	0	0	36.8333	-4.41367	6.62703	80.61	2.18221	-1.42854	18.5214	0.373331	-11.8364		-0.327069	2.87669	5.69141			-7.1008	-1.93327	-28.1316	-5.12499	6.36336	-20.5371	-16.2366	-3.28299	48.5299	-10.6706	0	0	32.5899	-3.8935	12.0596	69.3518	7.10519	-9.29207	15.0409	0.191091	-8.56667		-0.112434
-8.96912	-2.28902	-27.3599	-5.42875	5.77728	-22.7321	-10.8971	-3.44356	50.0419	-6.97349	0	0	36.0762	-4.81018	8.12328	75.8312	2.88236	-2.88464	18.3357	0.333776	-11.1326		-0.252758	2.89741	5.19408			-7.21704	-2.04018	-28.1978	-5.1598	6.40333	-20.3713	-16.0017	-3.31969	48.8837	-10.444	0	0	31.82	-4.07436	13.1675	64.8956	7.22843	-10.6105	14.9822	0.168825	-8.16285		0.00306396
-9.14294	-2.38412	-27.4322	-5.43784	5.77367	-22.5447	-10.5734	-3.48336	50.4025	-6.71654	0	0	35.1596	-5.17245	9.37871	70.9261	3.22912	-4.66045	17.985	0.277582	-10.1268		-0.184461	2.93983	4.74112			-7.36529	-2.12003	-28.2361	-5.20579	6.43929	-20.2172	-15.7147	-3.3507	49.1788	-10.1982	0	0	31.0576	-4.22443	13.5988	60.6163	6.62601	-11.8198	14.8924	0.128735	-7.43373		0.103608
-9.36217	-2.4691	-27.4866	-5.4647	5.78099	-22.3804	-10.1592	-3.51957	50.7259	-6.4108	0	0	34.11	-5.4875	10.2532	65.994	3.08222	-6.63477	17.4939	0.201698	-8.75876		-0.127552	3.0049	4.33201			-7.54807	-2.17286	-28.2456	-5.2562	6.46464	-20.0754	-15.3709	-3.3759	49.4161	-9.92981	0	0	30.3288	-4.32769	13.2088	56.6105	5.24947	-12.8091	14.7894	0.065117	-6.27178		0.183811
-9.62909	-2.53828	-27.5168	-5.50562	5.78858	-22.247	-9.65014	-3.553	51.0205	-6.05294	0	0	32.9616	-5.74549	10.6005	61.1572	2.33865	-8.6219	16.9047	0.104818	-6.99757		-0.0878284	3.09426	3.96393			-7.76874	-2.19907	-28.2215	-5.30722	6.47414	-19.9522	-14.9696	-3.39568	49.6007	-9.63734	0	0	29.6489	-4.37908	11.9389	52.9268	3.16871	-13.4914	14.6844	-0.0255263	-4.60747		0.238402
-9.94365	-2.58467	-27.5129	-5.55642	5.7835	-22.1509	-9.04293	-3.58403	51.2907	-5.64083	0	0	31.7529	-5.94201	10.3053	56.5402	0.976081	-10.3924	16.2677	-0.0117934	-4.86019		-0.0702935	3.21009	3.63317			-8.03066	-2.19937	-28.1612	-5.35676	6.46392	-19.8547	-14.5127	-3.41098	49.7425	-9.31955	0	0	29.0194	-4.38607	9.8379	49.5544	0.562561	-13.8106	14.5757	-0.14312	-2.43704		0.262633
-10.3022	-2.60198	-27.465	-5.61105	5.7521	-22.0949	-8.33392	-3.61242	51.5352	-5.17275	0	0	30.5201	-6.07926	9.33026	52.2404	-0.91737	-11.7238	15.626	-0.144082	-2.41925		-0.0781771	3.35399	3.33606			-8.33622	-2.17561	-28.0691	-5.40221	6.43168	-19.7868	-14.0012	-3.4234	49.8571	-8.97358	0	0	28.4266	-4.36503	7.06692	46.4406	-2.3127	-13.747	14.4417	-0.28374	0.16706		0.252493
-10.6968	-2.58661	-27.3649	-5.66149	5.68191	-22.0782	-7.52083	-3.63749	51.7488	-4.64796	0	0	29.2919	-6.16498	7.74718	48.3114	-3.15276	-12.4677	15.0014	-0.285988	0.208708		-0.112019	3.52593	3.06925			-8.68676	-2.13147	-27.9555	-5.44009	6.37693	-19.7468	-13.4303	-3.43455	49.9595	-8.5934	0	0	27.8429	-4.33292	3.88307	43.5277	-5.17116	-13.3247	14.2362	-0.440277	3.06464		0.205146
-11.1161	-2.53916	-27.2085	-5.6983	5.56318	-22.0975	-6.60444	-3.65835	51.9251	-4.0673	0	0	28.0891	-6.20784	5.73116	44.7759	-5.49236	-12.605	14.3901	-0.431215	2.89718		-0.169646	3.72334	2.82971			-9.0826	-2.07228	-27.8282	-5.46763	6.30035	-19.7287	-12.7869	-3.44501	50.0551	-8.16952	0	0	27.2335	-4.29832	0.599821	40.7888	-7.75356	-12.6165	13.8906	-0.603671	6.07225		0.119883
-11.5458	-2.46526	-26.9952	-5.71108	5.38922	-22.1487	-5.58919	-3.67425	52.0585	-3.43316	0	0	26.9315	-6.21102	3.51755	41.6564	-7.7193	-12.2565	13.7727	-0.574887	5.54439		-0.24634	3.94043	2.61456			-9.52214	-2.00454	-27.6887	-5.48411	6.20227	-19.7252	-12.0527	-3.454	50.137	-7.69145	0	0	26.5687	-4.25586	-2.47072	38.2459	-9.87943	-11.7374	13.3297	-0.764299	8.99665		-0.000879581
-11.9689	-2.37526	-26.7284	-5.68806	5.15534	-22.2273	-4.4829	-3.68461	52.145	-2.74925	0	0	25.848	-6.1676	1.34302	39.002	-9.69204	-11.6384	13.1333	-0.713821	8.082		-0.335765	4.16778	2.42088			-10.0003	-1.93528	-27.5307	-5.49138	6.08166	-19.7327	-11.2148	-3.45989	50.1905	-7.15293	0	0	25.8367	-4.18724	-5.07513	35.9615	-11.4771	-10.8227	12.4978	-0.91331	11.6682		-0.151016
-12.3662	-2.28277	-26.4117	-5.61606	4.85727	-22.3312	-3.29833	-3.68903	52.1818	-2.0217	0	0	24.8824	-6.06057	-0.604036	36.8921	-11.3637	-10.9885	12.4784	-0.845295	10.4545		-0.430974	4.39299	2.24469			-10.5081	-1.87152	-27.3419	-5.49365	5.93644	-19.7544	-10.2757	-3.46074	50.1982	-6.5569	0	0	25.0524	-4.06742	-7.05563	34.0153	-12.5811	-10.0032	11.389	-1.04378	13.9661		-0.321205
-12.7174	-2.20252	-26.0445	-5.48195	4.49083	-22.4634	-2.05606	-3.68708	52.1655	-1.26098	0	0	24.0871	-5.86802	-2.20667	35.4098	-12.7621	-10.5049	11.8526	-0.965397	12.5906		-0.525559	4.60223	2.07864			-11.032	-1.81989	-27.1109	-5.49419	5.76459	-19.7958	-9.25537	-3.45494	50.1455	-5.91595	0	0	24.2564	-3.8721	-8.35646	32.4812	-13.3013	-9.38331	10.0719	-1.15096	15.8206		-0.500611
-13.0052	-2.14879	-25.6206	-5.27498	4.05412	-22.6344	-0.78712	-3.67851	52.0941	-0.483571	0	0	23.4989	-5.57269	-3.40831	34.5958	-13.9394	-10.3068	11.3268	-1.06785	14.3855		-0.615515	4.7823	1.90913			-11.5554	-1.78641	-26.8355	-5.49131	5.56429	-19.8589	-8.18566	-3.44187	50.0264	-5.24821	0	0	23.5052	-3.58388	-9.00545	31.4144	-13.7755	-9.02729	8.69746	-1.23142	17.1909		-0.679181
-13.2206	-2.13319	-25.1343	-4.98935	3.55134	-22.8616	0.466441	-3.664	51.9726	0.287343	0	0	23.1063	-5.1757	-4.1856	34.403	-14.9165	-10.4102	10.9557	-1.1441	15.7028		-0.701123	4.92299	1.71508			-12.0611	-1.77599	-26.522	-5.47854	5.33323	-19.9418	-7.10132	-3.42243	49.8482	-4.57217	0	0	22.8529	-3.1964	-9.08151	30.8423	-14.1217	-8.95728	7.47042	-1.28209	18.0435		-0.849706
																											-12.5356	-1.79171	-26.1782	-5.44925	5.06841	-20.044	-6.03397	-3.39897	49.6313	-3.90403	0	0	22.3285	-2.7182	-8.68192	30.7501	-14.402	-9.15525	6.56924	-1.30086	18.3574		-1.00901
[truncated: 122 more columns]
