# Supplementary material for: Identify the Alteration of Balance Control and Risk of Falling in Stroke Survivors During Obstacle Crossing Based on Kinematic Analysis
Source: Front Neurol. 2019 Jul 30;10:813. doi: 10.3389/fneur.2019.00813 (PMC6682676; doi:10.3389/fneur.2019.00813)
Supplement: Supplementary file 2 [file Data_Sheet_1.ZIP › Curve of Stroke and Control/stroke/AffectedL/S3 curve.xlsx]

## Sheet: Sheet1
29																											37
lunlifen:LHipAngles			lunlifen:LKneeAngles			lunlifen:LAnkleAngles			lunlifen:LAbsAnkleAngle			lunlifen:RHipAngles			lunlifen:RKneeAngles			lunlifen:RAnkleAngles				lunlifen:LPelvisAngles					lunlifen:LHipAngles			lunlifen:LKneeAngles			lunlifen:LAnkleAngles			lunlifen:LAbsAnkleAngle			lunlifen:RHipAngles			lunlifen:RKneeAngles			lunlifen:RAnkleAngles				lunlifen:LPelvisAngles
X	Y	Z	X	Y	Z	X	Y	Z	X	Y	Z	X	Y	Z	X	Y	Z	X	Y	Z		X	Y	Z			X	Y	Z	X	Y	Z	X	Y	Z	X	Y	Z	X	Y	Z	X	Y	Z	X	Y	Z		X
deg	deg	deg	deg	deg	deg	deg	deg	deg	deg	deg	deg	deg	deg	deg	deg	deg	deg	deg	deg	deg		deg	deg	deg			deg	deg	deg	deg	deg	deg	deg	deg	deg	deg	deg	deg	deg	deg	deg	deg	deg	deg	deg	deg	deg		deg
3.24479	-3.67328	-31.334	8.78684	-1.03375	-9.06459	23.9667	-5.45346	25.7837	21.4546	0	0	38.7765	-0.346936	-37.3225	12.0315	-3.97078	-22.2732	-0.788896	4.49336	43.3832		15.4224	-5.38274	-6.69052			3.89644	-2.39195	-30.4585	7.05912	0.163467	-11.384	20.6342	-5.74335	26.6741	18.3545	0	0	42.2906	-2.05706	-37.2435	18.356	-9.8398	-16.6577	6.96531	4.68647	44.7396		14.7899
2.93336	-3.88066	-31.2195	8.98285	-1.23787	-9.04496	24.5764	-5.42307	25.6895	22.0118	0	0	38.7259	-0.0598554	-36.9115	12.4241	-4.3485	-22.6996	-2.62166	4.41336	42.8027		15.5156	-5.49113	-6.81795			3.53028	-2.51211	-30.2754	7.32131	-0.122377	-11.283	21.4491	-5.66024	26.4202	19.116	0	0	41.838	-1.86632	-37.1771	18.264	-9.97233	-17.3612	5.6577	4.79797	45.4949		14.8221
2.66543	-4.13017	-31.1013	9.21729	-1.47278	-9.01591	25.1549	-5.38315	25.5655	22.5475	0	0	38.751	0.283423	-36.4162	12.8918	-4.75212	-23.0378	-4.39418	4.31158	42.048		15.6233	-5.63621	-6.92478			3.20043	-2.66724	-30.0603	7.59902	-0.448624	-11.2182	22.2519	-5.55498	26.0971	19.8813	0	0	41.4868	-1.5829	-37.0711	18.3091	-10.2156	-18.0528	4.29887	4.93246	46.3794		14.8694
2.46056	-4.42319	-30.9844	9.52034	-1.75802	-8.98132	25.6968	-5.33165	25.4053	23.0589	0	0	38.8671	0.684403	-35.8725	13.4745	-5.19218	-23.178	-5.8466	4.18803	41.107		15.7412	-5.82062	-7.00725			2.92321	-2.87131	-29.8168	7.91628	-0.821561	-11.1899	23.0294	-5.42951	25.7095	20.6389	0	0	41.2683	-1.20032	-36.9671	18.5229	-10.5827	-18.572	3.09561	5.05644	47.1701		14.9307
2.33127	-4.75938	-30.8758	9.9208	-2.10897	-8.95182	26.1912	-5.26947	25.2112	23.536	0	0	39.0789	1.14298	-35.3224	14.2146	-5.68124	-23.0228	-6.77795	4.04216	39.9601		15.8605	-6.04353	-7.06273			2.71273	-3.13937	-29.5539	8.30385	-1.24568	-11.1968	23.7706	-5.28816	25.2696	21.3771	0	0	41.1931	-0.714773	-36.9108	18.9299	-11.0833	-18.767	2.24877	5.12823	47.6174		15.0009
2.28128	-5.134	-30.7832	10.4424	-2.5358	-8.9411	26.619	-5.19933	24.9914	23.9603	0	0	39.3744	1.65601	-34.8014	15.1323	-6.22443	-22.5348	-7.0894	3.87419	38.5899		15.9698	-6.29885	-7.08928			2.57913	-3.4829	-29.2868	8.79495	-1.72114	-11.2362	24.4638	-5.13745	24.7969	22.0822	0	0	41.2411	-0.128798	-36.9181	19.5256	-11.7009	-18.5564	1.88001	5.11184	47.516		15.0721
2.30605	-5.53546	-30.7119	11.1006	-3.04288	-8.96109	26.9527	-5.12313	24.7518	24.3063	0	0	39.7217	2.21496	-34.3242	16.2078	-6.8117	-21.7662	-6.79766	3.68869	37.0131		16.0573	-6.57404	-7.08592			2.52904	-3.90333	-29.0354	9.42063	-2.24491	-11.3041	25.0941	-4.98551	24.3165	22.7358	0	0	41.3622	0.544966	-36.9501	20.2686	-12.382	-17.9721	1.99562	4.99456	46.7784		15.1353
2.39475	-5.94478	-30.6637	11.9017	-3.628	-9.01889	27.1595	-5.04068	24.4914	24.5444	0	0	40.0695	2.80407	-33.8781	17.3804	-7.41331	-20.8468	-6.01852	3.49631	35.3054		16.1129	-6.85041	-7.05332			2.56722	-4.38693	-28.8214	10.2062	-2.81426	-11.394	25.6418	-4.84061	23.8549	23.3143	0	0	41.4898	1.28036	-36.9236	21.0925	-13.0443	-17.1482	2.50424	4.79395	45.468		15.1835
2.53302	-6.33817	-30.6376	12.8431	-4.2819	-9.11557	27.2074	-4.95076	24.2061	24.6461	0	0	40.354	3.40045	-33.4313	18.5619	-7.98242	-19.9344	-4.91895	3.3113	33.5918		16.1295	-7.10527	-6.99449			2.69707	-4.90445	-28.6635	11.1679	-3.42895	-11.4966	26.0808	-4.70899	23.4325	23.7897	0	0	41.558	2.03725	-36.7504	21.9248	-13.6001	-16.2632	3.27174	4.54672	43.7643		15.2119
2.7066	-6.6919	-30.6307	13.9163	-4.98943	-9.24591	27.0701	-4.85294	23.8943	24.5872	0	0	40.5118	3.97658	-32.951	19.6573	-8.46659	-19.1605	-3.66333	3.14667	32.0072		16.1041	-7.31572	-6.91469			2.91969	-5.41594	-28.5731	12.3112	-4.09045	-11.6011	26.3785	-4.59371	23.0603	24.1293	0	0	41.5138	2.76618	-36.3737	22.6992	-13.9783	-15.4759	4.16969	4.29035	41.8883		15.2184
2.9052	-6.98705	-30.638	15.112	-5.73264	-9.40077	26.7288	-4.74912	23.5616	24.3476	0	0	40.4931	4.50355	-32.4232	20.5851	-8.82388	-18.6016	-2.38027	3.01132	30.6618		16.0373	-7.46216	-6.82119			3.23286	-5.87881	-28.5523	13.6299	-4.80048	-11.6991	26.4984	-4.49525	22.7406	24.2984	0	0	41.3218	3.41734	-35.7836	23.3595	-14.1387	-14.8864	5.09425	4.05227	40.0409		15.2026
3.12554	-7.2136	-30.6521	16.4237	-6.49414	-9.57222	26.1717	-4.6448	23.2255	23.9111	0	0	40.271	4.95463	-31.8642	21.2893	-9.03588	-18.2809	-1.15256	2.91054	29.6348		15.9334	-7.53129	-6.72242			3.63181	-6.25685	-28.5953	15.1103	-5.55924	-11.7868	26.4051	-4.41293	22.4722	24.2643	0	0	40.9651	3.95006	-35.0175	23.8599	-14.0781	-14.5289	5.97169	3.84894	38.3792		15.1656
3.37337	-7.37299	-30.6643	17.8521	-7.25917	-9.75632	25.3928	-4.54876	22.9145	23.2649	0	0	39.8461	5.30861	-31.3239	21.7448	-9.11265	-18.1835	-0.0215036	2.84783	28.985		15.7998	-7.51785	-6.62674			4.11116	-6.52799	-28.6885	16.7358	-6.36258	-11.8657	26.0709	-4.34531	22.2509	24.0013	0	0	40.4471	4.33856	-34.1566	24.1686	-13.8322	-14.3892	6.76375	3.68986	37.0232		15.1105
3.66388	-7.47882	-30.6663	19.4071	-8.0159	-9.95232	24.3927	-4.47077	22.6609	22.4022	0	0	39.2441	5.55273	-30.8764	21.9571	-9.08771	-18.2705	1.00229	2.82579	28.7547		15.6464	-7.42485	-6.54094			4.66743	-6.68975	-28.8106	18.4937	-7.19816	-11.9414	25.4793	-4.28975	22.0685	23.4949	0	0	39.792	4.57419	-33.3169	24.2736	-13.4682	-14.4294	7.46863	3.58178	36.0732		15.0428
4.0207	-7.55493	-30.6524	21.1076	-8.75438	-10.1606	23.1774	-4.41852	22.4904	21.3243	0	0	38.5085	5.68472	-30.5997	21.9553	-9.00532	-18.4885	1.92812	2.84546	28.9603		15.4851	-7.26245	-6.46913			5.30037	-6.75998	-28.9347	20.3774	-8.04331	-12.0215	24.6267	-4.24266	21.9135	22.7429	0	0	39.041	4.66475	-32.6296	24.1847	-13.0697	-14.6069	8.11299	3.53023	35.6119		14.9705
4.4723	-7.63192	-30.6184	22.978	-9.46407	-10.3792	21.7561	-4.3947	22.4126	20.0389	0	0	37.6906	5.71347	-30.5515	21.7834	-8.90624	-18.7774	2.77693	2.90516	29.5795		15.3287	-7.04585	-6.41237			6.0127	-6.77251	-29.0323	22.3869	-8.86633	-12.1118	23.5237	-4.1999	21.7725	21.7561	0	0	38.2425	4.63178	-32.2085	23.9297	-12.7135	-14.8777	8.7372	3.53816	35.6832		14.903
5.0462	-7.74152	-30.5562	25.04	-10.1311	-10.6011	20.1379	-4.39582	22.4163	18.5581	0	0	36.8407	5.65719	-30.753	21.4909	-8.8186	-19.078	3.574	2.99979	30.5454		15.1902	-6.79258	-6.36918			6.80888	-6.7684	-29.0781	24.5248	-9.63182	-12.2112	22.1951	-4.15645	21.6289	20.5586	0	0	37.441	4.50587	-32.1189	23.5463	-12.4501	-15.1925	9.38046	3.60352	36.2662		14.8495
5.76266	-7.91137	-30.4494	27.3049	-10.7366	-10.811	18.3338	-4.41264	22.4712	16.898	0	0	36.002	5.54074	-31.1852	21.1254	-8.7561	-19.3394	4.34206	3.12096	31.7546		15.0805	-6.52026	-6.33666			7.6942	-6.78662	-29.0547	26.7923	-10.308	-12.3058	20.6775	-4.10492	21.4582	19.1858	0	0	36.6697	4.32088	-32.3633	23.074	-12.2955	-15.4979	10.0703	3.7183	37.2693		14.8182
6.63191	-8.16052	-30.2737	29.7674	-11.2582	-10.9815	16.3633	-4.43153	22.5329	15.0831	0	0	35.2074	5.39225	-31.7942	20.7272	-8.72024	-19.5291	5.09498	3.25803	33.0853		15.0076	-6.24483	-6.31167			8.67411	-6.85721	-28.955	29.1844	-10.8723	-12.3677	19.0171	-4.03486	21.2255	17.6827	0	0	35.9493	4.10906	-32.8878	22.5486	-12.2357	-15.7452	10.8162	3.8695	38.5508		14.8151
7.65581	-8.49797	-30.0064	32.4047	-11.6761	-11.0716	14.2667	-4.4364	22.5488	13.1556	0	0	34.4795	5.24048	-32.4984	20.3273	-8.70392	-19.6416	5.83298	3.39962	34.4186		14.9766	-5.97989	-6.29152			9.75354	-6.99877	-28.782	31.687	-11.3134	-12.3571	17.271	-3.93411	20.8895	16.1037	0	0	35.2909	3.8982	-33.6003	22.0006	-12.2378	-15.9005	11.6069	4.04102	39.951		14.8447
8.83173	-8.92324	-29.6359	35.1804	-11.9799	-11.0291	12.1141	-4.41065	22.4647	11.1825	0	0	33.8322	5.11221	-33.2025	19.9467	-8.69568	-19.6976	6.54141	3.53477	35.6527		14.9905	-5.73651	-6.27446			10.9358	-7.21916	-28.5479	34.2769	-11.6303	-12.231	15.5105	-3.79176	20.412	14.5144	0	0	34.6988	3.71027	-34.393	21.455	-12.2633	-15.9498	12.4115	4.21546	41.3183		14.9099
10.1557	-9.42774	-29.1688	38.0499	-12.1748	-10.798	10.0063	-4.33883	22.2296	9.25578	0	0	33.2729	5.02924	-33.8163	19.5983	-8.68455	-19.7286	7.19411	3.65376	36.7085		15.0511	-5.52266	-6.25977			12.2217	-7.51731	-28.2731	36.9223	-11.8328	-11.9517	13.8183	-3.60075	19.7665	12.9894	0	0	34.1739	3.56044	-35.1635	20.932	-12.2777	-15.8958	13.1849	4.37596	42.5275		15.0119
11.6241	-9.99575	-28.6302	40.9651	-12.284	-10.3315	8.06206	-4.20843	21.8006	7.48204	0	0	32.8042	5.00537	-34.2737	19.2885	-8.6634	-19.7571	7.7603	3.74837	37.5277		15.1591	-5.34255	-6.24775			13.6077	-7.8846	-27.9855	39.5847	-11.9417	-11.4942	12.2784	-3.35939	18.9431	11.6039	0	0	33.7132	3.45591	-35.8302	20.4459	-12.2563	-15.7521	13.878	4.50846	43.4915		15.1503
13.234	-10.6051	-28.0595	43.8787	-12.3482	-9.60576	6.39378	-4.01195	21.1492	5.9615	0	0	32.4246	5.04393	-34.5405	19.0194	-8.62907	-19.7872	8.2131	3.8122	38.0704		15.3138	-5.19586	-6.23983			15.0863	-8.30575	-27.7177	42.2195	-11.9881	-10.8523	10.9596	-3.07189	17.9511	10.42	0	0	33.3104	3.39543	-36.3382	20.0052	-12.1849	-15.541	14.4501	4.60386	44.167		15.322
14.9844	-11.2284	-27.5018	46.7474	-12.4214	-8.63169	5.08002	-3.74859	20.2666	4.76477	0	0	32.1285	5.13731	-34.6137	18.7895	-8.58067	-19.8079	8.53803	3.84155	38.3173		15.5129	-5.0779	-6.23869			16.6469	-8.76005	-27.4982	44.7786	-12.0085	-10.0474	9.90205	-2.74882	16.8224	9.47431	0	0	32.9559	3.37002	-36.6587	19.6124	-12.0576	-15.293	14.8793	4.65949	44.5538		15.5215
16.876	-11.8349	-26.9971	49.5342	-12.5612	-7.45996	4.14733	-3.42511	19.1681	3.91703	0	0	31.9067	5.26832	-34.5156	18.5954	-8.51813	-19.8051	8.73899	3.83669	38.2765		15.7516	-4.98072	-6.24838			18.2802	-9.2231	-27.3406	47.2155	-12.0375	-9.13188	9.11173	-2.40722	15.6137	8.77278	0	0	32.6386	3.36471	-36.7875	19.2649	-11.8751	-15.0438	15.1675	4.679	44.6883		15.7421
18.909	-12.3922	-26.5679	52.2101	-12.8165	-6.17472	3.57103	-3.05517	17.893	3.3981	0	0	31.7467	5.41304	-34.2862	18.4311	-8.44113	-19.7749	8.83842	3.80293	37.9921		16.0225	-4.8943	-6.27384			19.9812	-9.66923	-27.2346	49.4911	-12.0996	-8.18179	8.56596	-2.06846	14.4003	8.29491	0	0	32.349	3.36123	-36.7464	18.9572	-11.6438	-14.8282	15.3382	4.67113	44.6342		15.9763
21.0807	-12.868	-26.2108	54.7565	-13.2136	-4.87449	3.29331	-2.65618	16.4962	3.15761	0	0	31.6338	5.54421	-33.974	18.2878	-8.34805	-19.7323	8.87051	3.75029	37.5442		16.3159	-4.80762	-6.32001			21.7501	-10.0731	-27.1471	51.5802	-12.2053	-7.27854	8.22485	-1.7536	13.2601	8.00411	0	0	32.0806	3.34044	-36.5801	18.6834	-11.3753	-14.6722	15.4289	4.64757	44.4714		16.2166
23.3833	-13.2318	-25.8994	57.1659	-13.7505	-3.64895	3.24567	-2.24526	15.0354	3.13444	0	0	31.5533	5.63509	-33.6275	18.1557	-8.23676	-19.7093	8.87204	3.69133	37.0359		16.6213	-4.70977	-6.39083			23.5905	-10.4114	-27.0349	53.4753	-12.3545	-6.48872	8.0441	-1.47857	12.2549	7.85963	0	0	31.8297	3.28503	-36.3473	18.439	-11.0846	-14.5886	15.4819	4.62029	44.2818		16.4559
25.8034	-13.4587	-25.5988	59.443	-14.4046	-2.56257	3.36418	-1.83687	13.5627	3.27026	0	0	31.492	5.66304	-33.2914	18.0279	-8.10785	-19.7405	8.87667	3.63814	36.5716		16.928	-4.5913	-6.48847			25.5069	-10.6639	-26.861	55.1867	-12.5446	-5.85098	7.98453	-1.25123	11.418	7.82551	0	0	31.5947	3.18171	-36.1085	18.2238	-10.7883	-14.5775	15.5393	4.59906	44.1334		16.6868
28.323	-13.5332	-25.2841	61.602	-15.1462	-1.65011	3.5952	-1.44243	12.1222	3.51493	0	0	31.438	5.61246	-33.004	17.9034	-7.96646	-19.8448	8.91137	3.59952	36.2308		17.2262	-4.44504	-6.61301			27.5008	-10.8154	-26.606	56.7396	-12.7765	-5.37109	8.01641	-1.07063	10.7494	7.87484	0	0	31.3743	3.02255	-35.9145	18.0409	-10.5027	-14.6289	15.6402	4.59011	44.0706		16.9026
30.9194	-13.4508	-24.9477	63.6632	-15.9477	-0.920504	3.89537	-1.0705	10.7489	3.82692	0	0	31.3789	5.47625	-32.7933	17.7848	-7.81981	-20.0165	8.9925	3.57919	36.0502		17.5063	-4.26628	-6.76237			29.5675	-10.858	-26.2709	58.1681	-13.0543	-5.02362	8.11954	-0.927841	10.2187	7.9899	0	0	31.1653	2.8054	-35.7994	17.895	-10.2406	-14.7283	15.8133	4.59617	44.1131		17.0965
33.565	-13.2171	-24.5956	65.6496	-16.7832	-0.364488	4.23061	-0.726742	9.46804	4.17288	0	0	31.3016	5.25572	-32.673	17.6741	-7.67353	-20.2284	9.12315	3.57585	36.0204		17.7591	-4.05216	-6.9323			31.695	-10.7905	-25.8724	59.5107	-13.3831	-4.76011	8.28047	-0.807856	9.77123	8.15952	0	0	30.961	2.53356	-35.775	17.7883	-10.0087	-14.8607	16.0688	4.61672	44.2569		17.2624
36.2289	-12.8465	-24.2374	67.5828	-17.6246	0.0392171	4.57644	-0.413202	8.29103	4.52851	0	0	31.1925	4.95912	-32.6407	17.5711	-7.53029	-20.4425	9.29421	3.58463	36.0986		17.9766	-3.80123	-7.11646			33.8658	-10.6185	-25.4363	60.8043	-13.7643	-4.52501	8.48681	-0.692553	9.34009	8.37348	0	0	30.7506	2.21498	-35.8296	17.7184	-9.80556	-15.0118	16.3953	4.64804	44.4747		17.3952
38.8794	-12.3591	-23.8789	69.4813	-18.4371	0.320351	4.91841	-0.127166	7.21084	4.87941	0	0	31.0395	4.59919	-32.6801	17.4738	-7.39061	-20.6225	9.48879	3.59945	36.2302		18.1524	-3.51278	-7.30661			36.0595	-10.3528	-24.9899	62.0791	-14.1927	-4.27323	8.72222	-0.564428	8.8597	8.61736	0	0	30.5202	1.86137	-35.9332	17.6768	-9.62364	-15.1678	16.7619	4.68405	44.723		17.491
41.4869	-11.7785	-23.52	71.3603	-19.1811	0.516555	5.25175	0.139683	6.19826	5.22096	0	0	30.8345	4.19047	-32.767	17.3799	-7.25458	-20.7424	9.68877	3.61511	36.3687		18.2827	-3.18627	-7.49277			38.2553	-10.0081	-24.5584	63.3566	-14.6564	-3.97998	8.96716	-0.410478	8.28077	8.87292	0	0	30.2547	1.48661	-36.0475	17.6497	-9.45305	-15.3187	17.1277	4.71825	44.957		17.5475
44.0268	-11.1296	-23.1567	73.2315	-19.8173	0.672539	5.58076	0.400123	5.20611	5.55766	0	0	30.5746	3.74671	-32.8763	17.288	-7.12335	-20.791	9.8812	3.62886	36.4899		18.3669	-2.82104	-7.664			40.4338	-9.60224	-24.1618	64.6503	-15.1394	-3.64023	9.20474	-0.2249	7.58056	9.1236	0	0	29.9408	1.10528	-36.1374	17.6207	-9.28511	-15.4598	17.4536	4.74602	45.1455		17.5641
46.4818	-10.4375	-22.7851	75.1033	-20.3135	0.835428	5.91663	0.668222	4.18139	5.90082	0	0	30.2632	3.27979	-32.9884	17.1987	-7.0002	-20.7702	10.0617	3.64055	36.5928		18.4071	-2.41688	-7.80955			42.5775	-9.15435	-23.8144	65.9672	-15.6245	-3.26172	9.42616	-0.00910066	6.76337	9.35996	0	0	29.5687	0.73055	-36.1797	17.5736	-9.11491	-15.5909	17.7135	4.76562	45.2778		17.5413
48.8437	-9.7269	-22.405	76.9804	-20.6507	1.04603	6.27215	0.95553	3.08019	6.26305	0	0	29.9085	2.79958	-33.0931	17.1151	-6.89049	-20.6899	10.2352	3.65163	36.6899		18.4074	-1.97487	-7.92036			44.6716	-8.6844	-23.5236	67.3097	-16.0948	-2.85749	9.63159	0.230794	5.85158	9.58093	0	0	29.1339	0.373048	-36.167	17.4964	-8.9424	-15.7127	17.8999	4.77795	45.3607		17.4806
51.1126	-9.02112	-22.0242	78.8634	-20.8265	1.32962	6.65568	1.26823	1.879	6.65209	0	0	29.5214	2.31392	-33.1893	17.0417	-6.80059	-20.5623	10.4161	3.66371	36.7955		18.3729	-1.4974	-7.98997			46.705	-8.21137	-23.2911	68.6766	-16.5344	-2.44182	9.82675	0.48667	4.87566	9.79084	0	0	28.6383	0.0396545	-36.1086	17.3844	-8.77249	-15.822	18.0239	4.78525	45.4097		17.3841
53.2932	-8.34099	-21.6598	80.7472	-20.8553	1.68837	7.06786	1.60538	0.582014	7.06749	0	0	29.1115	1.82803	-33.2811	16.9851	-6.73646	-20.3988	10.6275	3.67787	36.919		18.3076	-0.987269	-8.01413			48.6714	-7.75169	-23.1143	70.065	-16.9301	-2.02969	10.0184	0.749996	3.86825	9.9953	0	0	28.0896	-0.266719	-36.0262	17.2414	-8.61437	-15.91	18.1107	4.79004	45.4418		17.2539
55.3916	-7.70474	-21.3362	82.6206	-20.7638	2.09826	7.50297	1.95888	-0.7785	7.50227	0	0	28.6861	1.34503	-33.3727	16.9525	-6.70256	-20.2095	10.8937	3.69476	37.0658		18.2141	-0.447599	-7.98966			50.5698	-7.31797	-22.9892	71.4714	-17.2736	-1.63751	10.2119	1.01248	2.86161	10.199	0	0	27.5006	-0.546507	-35.9469	17.0787	-8.47959	-15.9635	18.1919	4.79411	45.469		17.0928
57.415	-7.12792	-21.0763	84.4678	-20.5821	2.51535	7.95364	2.31596	-2.15188	7.948	0	0	28.2505	0.867918	-33.4658	16.9495	-6.70096	-20.0035	11.2299	3.71469	37.2381		18.0942	0.116516	-7.91436			52.4039	-6.91844	-22.9129	72.8918	-17.5626	-1.28268	10.4109	1.26665	1.8851	10.4052	0	0	26.8864	-0.80244	-35.8943	16.9113	-8.37892	-15.9702	18.2988	4.79817	45.4962		16.9042
59.3729	-6.62194	-20.8923	86.2711	-20.3359	2.88717	8.41409	2.66261	-3.48269	8.39844	0	0	27.8082	0.4011	-33.5588	16.9765	-6.72999	-19.7879	11.6391	3.73749	37.4344		17.9508	0.696554	-7.78867			54.1803	-6.55772	-22.8845	74.3197	-17.798	-0.982818	10.6169	1.50653	0.962424	10.6154	0	0	26.2612	-1.03803	-35.8808	16.7538	-8.3193	-15.9252	18.4557	4.80212	45.5225		16.6917
61.2771	-6.19218	-20.7817	88.0124	-20.0415	3.16507	8.87962	2.9864	-4.72229	8.84924	0	0	27.361	-0.0501687	-33.65	17.0284	-6.7837	-19.5679	12.1149	3.76245	37.6481		17.7874	1.2809	-7.61768			55.9054	-6.23805	-22.9036	75.745	-17.9822	-0.753984	10.8281	1.72813	0.109572	10.8281	0	0	25.6363	-1.25678	-35.9054	16.6171	-8.30229	-15.8337	18.6788	4.80582	45.5473		16.4593
63.1379	-5.83785	-20.7307	89.6739	-19.7061	3.31923	9.34443	3.27916	-5.83921	9.29551	0	0	26.9071	-0.481272	-33.7393	17.0956	-6.85249	-19.3472	12.6463	3.78867	37.8713		17.608	1.85672	-7.4108			57.5839	-5.96077	-22.9706	77.153	-18.117	-0.60644	11.0407	1.93012	-0.667833	11.0399	0	0	25.0186	-1.46185	-35.9555	16.5075	-8.32406	-15.7106	18.9772	4.80953	45.572		16.2103
64.9609	-5.55328	-20.7188	91.2378	-19.3303	3.35029	9.80116	3.53852	-6.82488	9.73103	0	0	26.4414	-0.889169	-33.8276	17.1658	-6.92429	-19.1286	13.2186	3.81524	38.0961		17.4156	2.41217	-7.17975			59.2165	-5.7273	-23.0882	78.5255	-18.2051	-0.539998	11.2492	2.1141	-1.3757	11.246	0	0	24.4102	-1.65598	-36.0096	16.4272	-8.37598	-15.5773	19.354	4.81375	45.6001		15.9473
66.7451	-5.32952	-20.7205	92.6859	-18.9067	3.28915	10.2427	3.76714	-7.69028	10.1496	0	0	25.9558	-1.27199	-33.913	17.2255	-6.98522	-18.9146	13.8134	3.84095	38.3123		17.2124	2.93761	-6.93585			60.8012	-5.53895	-23.2619	79.8428	-18.252	-0.5429	11.449	2.28384	-2.02841	11.4417	0	0	23.8091	-1.84161	-36.0405	16.3747	-8.44566	-15.4561	19.8048	4.81854	45.632		15.672
68.4833	-5.15587	-20.7081	93.9991	-18.4225	3.18509	10.663	3.97018	-8.4558	10.5458	0	0	25.4414	-1.62868	-33.9882	17.2623	-7.02101	-18.7064	14.4093	3.86407	38.5056		17.0002	3.42623	-6.68841			62.3345	-5.39597	-23.496	81.0853	-18.2642	-0.595587	11.6358	2.44346	-2.64172	11.6233	0	0	23.2107	-2.02062	-36.0236	16.3455	-8.51933	-15.3649	20.3162	4.82326	45.6634		15.3858
70.1646	-5.02125	-20.6601	95.1583	-17.8665	3.08979	11.0557	4.15248	-9.14047	10.9136	0	0	24.8915	-1.95953	-34.0423	17.2673	-7.01955	-18.5061	14.9859	3.88287	38.662		16.7805	3.87446	-6.44408			63.8124	-5.29608	-23.7855	82.2343	-18.2434	-0.675613	11.8069	2.596	-3.22722	11.7879	0	0	22.6103	-2.19438	-35.9452	16.3339	-8.58481	-15.3124	20.8676	4.8268	45.6869		15.0909
71.7767	-4.91625	-20.575	96.1466	-17.243	3.04307	11.4115	4.31656	-9.7544	11.2443	0	0	24.3028	-2.26636	-34.067	17.2369	-6.97405	-18.3182	15.5306	3.89652	38.7751		16.5544	4.28177	-6.20708			65.2309	-5.2333	-24.1102	83.2715	-18.1809	-0.763352	11.959	2.74248	-3.78885	11.9325	0	0	22.0049	-2.3635	-35.8068	16.3345	-8.63403	-15.2978	21.4364	4.82809	45.6955		14.7896
73.3092	-4.83456	-20.4795	96.9524	-16.5801	3.06411	11.7176	4.46172	-10.2956	11.5263	0	0	23.6761	-2.55196	-34.0596	17.1722	-6.88443	-18.1502	16.0418	3.90562	38.8504		16.3224	4.64997	-5.97975			66.5852	-5.19874	-24.4382	84.1779	-18.0587	-0.848016	12.0869	2.88103	-4.31936	12.052	0	0	21.3936	-2.5274	-35.6233	16.3414	-8.66419	-15.3119	22.0026	4.82642	45.6843		14.4852
74.7542	-4.7732	-20.4254	97.5697	-15.9283	3.14942	11.9606	4.58441	-10.7516	11.7476	0	0	23.0157	-2.81925	-34.0233	17.0779	-6.75652	-18.0112	16.5279	3.91182	38.9015		16.0847	4.98241	-5.76319			67.8703	-5.18294	-24.7388	84.9352	-17.8597	-0.928525	12.1836	3.00688	-4.80057	12.1402	0	0	20.7772	-2.68425	-35.4166	16.3489	-8.67733	-15.3386	22.5502	4.82113	45.6492		14.1809
76.1062	-4.73181	-20.4736	97.9967	-15.3466	3.27866	12.1312	4.67978	-11.105	11.9007	0	0	22.3283	-3.06989	-33.9653	16.9609	-6.60017	-17.9077	17.0024	3.9168	38.9426		15.8414	5.28293	-5.55774			69.0824	-5.17833	-24.9978	85.529	-17.5807	-1.0076	12.2451	3.11406	-5.20982	12.1937	0	0	20.1576	-2.83181	-35.2094	16.3518	-8.67833	-15.3594	23.0691	4.8117	45.5864		13.8802
77.3581	-4.71146	-20.6731	98.2335	-14.8823	3.42493	12.2281	4.74361	-11.3411	11.9858	0	0	21.6218	-3.30347	-33.8937	16.8289	-6.42756	-17.8407	17.4787	3.92158	38.9819		15.5928	5.55506	-5.36319			70.2195	-5.18013	-25.2216	85.9527	-17.2361	-1.08534	12.2729	3.19771	-5.52889	12.2149	0	0	19.5383	-2.9682	-35.0191	16.3472	-8.67252	-15.3598	23.557	4.79793	45.4946		13.5865
78.5001	-4.71352	-21.0458	98.28	-14.5581	3.56521	12.2581	4.77389	-11.4529	12.0103	0	0	20.9044	-3.51693	-33.8169	16.6901	-6.25207	-17.8067	17.9685	3.92648	39.0222		15.3388	5.80123	-5.1789			71.2811	-5.18528	-25.4283	86.2059	-16.85	-1.1579	12.2714	3.25538	-5.74862	12.2087	0	0	18.9236	-3.09211	-34.8534	16.3349	-8.66393	-15.3343	24.0184	4.77999	45.3744		13.3028
79.5199	-4.73855	-21.5842	98.1356	-14.3702	3.68595	12.2331	4.77157	-11.4443	11.9862	0	0	20.1844	-3.70477	-33.743	16.5524	-6.08749	-17.8014	18.4818	3.93148	39.0633		15.0798	6.02225	-5.00422			72.2648	-5.19093	-25.6309	86.2899	-16.4404	-1.22242	12.2442	3.28628	-5.8663	12.1791	0	0	18.318	-3.20236	-34.7119	16.3175	-8.65543	-15.2847	24.462	4.75809	45.227		13.0315
80.4039	-4.7852	-22.2533	97.7991	-14.2904	3.78183	12.1674	4.73984	-11.3271	11.9269	0	0	19.4687	-3.85976	-33.6788	16.4223	-5.94649	-17.8209	19.026	3.93632	39.103		14.8159	6.21733	-4.83883			73.1644	-5.19363	-25.8261	86.2041	-16.0089	-1.28174	12.1922	3.29003	-5.88059	12.1271	0	0	17.7265	-3.29825	-34.5916	16.3003	-8.65001	-15.2153	24.8988	4.73245	45.0535		12.7739
81.1385	-4.84899	-22.995	97.268	-14.2693	3.85121	12.075	4.68239	-11.1146	11.8452	0	0	18.7623	-3.9743	-33.6301	16.3041	-5.83902	-17.8596	19.6046	3.9403	39.1356		14.5478	6.38456	-4.68326			73.969	-5.19	-25.9954	85.9454	-15.5419	-1.34369	12.1146	3.26615	-5.78966	12.0519	0	0	17.154	-3.3796	-34.4901	16.2911	-8.65181	-15.1306	25.3416	4.7035	44.8563		12.5301
81.7112	-4.92211	-23.7368	96.5399	-14.2453	3.8921	11.9658	4.602	-10.8168	11.7501	0	0	18.0673	-4.04136	-33.6028	16.1996	-5.77132	-17.9086	20.2152	3.94226	39.1516		14.276	6.52127	-4.53879			74.6668	-5.17798	-26.1221	85.5123	-15.0271	-1.41661	12.0086	3.21477	-5.59392	11.9506	0	0	16.6053	-3.44644	-34.4037	16.2992	-8.66563	-15.0367	25.8029	4.67178	44.6387		12.2995
82.1119	-4.9936	-24.4031	95.6144	-14.1554	3.89988	11.8427	4.49985	-10.4375	11.644	0	0	17.3827	-4.05525	-33.6033	16.1073	-5.74568	-17.9564	20.8505	3.94104	39.1417		14.0015	6.62442	-4.40729			75.2479	-5.15709	-26.2039	84.9077	-14.4671	-1.5069	11.8678	3.13774	-5.30017	11.8163	0	0	16.0835	-3.4978	-34.3241	16.3323	-8.6956	-14.9422	26.2895	4.6376	44.4022		12.0806
82.3354	-5.05064	-24.927	94.4941	-13.9465	3.86542	11.6986	4.37544	-9.97418	11.5194	0	0	16.7057	-4.01228	-33.6369	16.0233	-5.76009	-17.9934	21.5007	3.936	39.1003		13.7253	6.69108	-4.29047			75.7062	-5.12665	-26.2465	84.139	-13.8737	-1.62132	11.6805	3.03914	-4.92379	11.6368	0	0	15.5898	-3.5312	-34.2376	16.3947	-8.74422	-14.8564	26.8001	4.60061	44.1443		11.8717
82.3838	-5.08086	-25.2657	93.1862	-13.5879	3.77402	11.5161	4.22711	-9.42	11.3587	0	0	16.0347	-3.91288	-33.702	15.9428	-5.80819	-18.0168	22.1565	3.92714	39.0276		13.4502	6.72036	-4.18875			76.0377	-5.08448	-26.2499	83.2156	-13.2545	-1.76837	11.4331	2.92555	-4.48964	11.3976	0	0	15.1229	-3.54282	-34.1293	16.4863	-8.81168	-14.7872	27.3271	4.56022	43.8599		11.6712
82.2707	-5.07585	-25.4233	91.7047	-13.0904	3.60723	11.2688	4.05329	-8.76828	11.1354	0	0	15.373	-3.76401	-33.7855	15.8629	-5.8796	-18.0326	22.8086	3.91484	38.9265		13.1824	6.71585	-4.09975			76.2428	-5.02824	-26.2123	82.149	-12.6164	-1.95867	11.114	2.80442	-4.02609	11.0862	0	0	14.6787	-3.52828	-33.9886	16.6017	-8.89579	-14.7405	27.8621	4.51636	43.5481		11.4778
82.0234	-5.03371	-25.463	90.0713	-12.5163	3.34717	10.9257	3.85417	-8.01877	10.8176	0	0	14.7307	-3.57986	-33.8601	15.7845	-5.96163	-18.0538	23.4471	3.89944	38.7993		12.9313	6.68686	-4.017			76.3275	-4.95728	-26.1475	80.9524	-11.9822	-2.20627	10.7148	2.67996	-3.54922	10.694	0	0	14.251	-3.48344	-33.8127	16.7304	-8.99213	-14.7202	28.3993	4.47012	43.2157		11.2905
81.678	-4.95899	-25.4833	88.3121	-11.9602	2.98197	10.4603	3.6318	-7.17837	10.3774	0	0	14.1235	-3.37773	-33.8906	15.7123	-6.0422	-18.096	24.0622	3.88123	38.6483		12.708	6.64559	-3.9297			76.3037	-4.87291	-26.0907	79.6389	-11.3979	-2.52859	10.2289	2.54938	-3.04834	10.2142	0	0	13.8304	-3.40494	-33.6065	16.8586	-9.09415	-14.7283	28.935	4.42332	42.8756		11.1083
81.268	-4.86017	-25.5709	86.4514	-11.5091	2.50893	9.8621	3.38789	-6.25287	9.80285	0	0	13.5665	-3.17081	-33.8442	15.6525	-6.11281	-18.1733	24.6476	3.86067	38.4772		12.5213	6.60164	-3.82407			76.1856	-4.77696	-26.0874	78.2208	-10.9224	-2.93839	9.65002	2.40337	-2.48771	9.64084	0	0	13.4055	-3.29058	-33.3803	16.9711	-9.19382	-14.763	29.4656	4.37789	42.5417		10.9298
80.818	-4.7468	-25.7693	84.5098	-11.216	1.93544	9.14035	3.12229	-5.24125	9.10181	0	0	13.0688	-2.96344	-33.7005	15.6091	-6.16946	-18.2925	25.2009	3.83832	38.2902		12.3752	6.55801	-3.6865			75.9859	-4.67053	-26.175	76.7112	-10.6081	-3.43086	8.97574	2.23083	-1.8246	8.97115	0	0	12.9648	-3.14042	-33.1459	17.0548	-9.28272	-14.8212	29.9894	4.33554	42.2273		10.7534
80.3427	-4.6265	-26.0857	82.5062	-11.1041	1.27996	8.31868	2.83411	-4.13978	8.29682	0	0	12.6315	-2.75258	-33.4575	15.5829	-6.21179	-18.4511	25.724	3.81476	38.0921		12.2684	6.51135	-3.50797			75.7142	-4.55322	-26.3678	75.1249	-10.4829	-3.97807	8.20822	2.02425	-1.03004	8.20688	0	0	12.5014	-2.95845	-32.9155	17.1018	-9.35397	-14.8987	30.5093	4.29783	41.9446		10.579
79.8505	-4.50159	-26.5102	80.4594	-11.182	0.571999	7.42873	2.52332	-2.94833	7.41884	0	0	12.2472	-2.53271	-33.1356	15.5715	-6.2414	-18.6371	26.2244	3.79082	37.8896		12.1964	6.45463	-3.28835			75.3764	-4.42326	-26.6562	73.4748	-10.5433	-4.5403	7.35292	1.7814	-0.0954469	7.35291	0	0	12.0156	-2.75324	-32.7001	17.1115	-9.40407	-14.9897	31.032	4.2659	41.7033		10.4085
79.3452	-4.36726	-27.0308	78.3883	-11.453	-0.147939	6.50623	2.19208	-1.67562	6.50344	0	0	11.902	-2.29995	-32.776	15.5695	-6.26091	-18.8318	26.7146	3.76779	37.6937		12.1527	6.38016	-3.03749			74.977	-4.27852	-27.0169	71.7708	-10.7635	-5.0829	6.4186	1.50408	0.971839	6.41767	0	0	11.5145	-2.53582	-32.5093	17.0909	-9.43402	-15.0849	31.5653	4.24006	41.5067		10.2454
78.8271	-4.21399	-27.6376	76.3114	-11.915	-0.829685	5.58836	1.84554	-0.342293	5.58826	0	0	11.5795	-2.05326	-32.4295	15.5701	-6.27372	-19.0138	27.2088	3.74716	37.5173		12.1307	6.282	-2.77133			74.5204	-4.11792	-27.4258	70.0211	-11.1106	-5.58294	5.42141	1.19727	2.15178	5.41757	0	0	11.0091	-2.31631	-32.3511	17.0518	-9.44924	-15.1735	32.1173	4.21981	41.3517		10.0933
78.2922	-4.03306	-28.3181	74.2432	-12.5533	-1.41798	4.70942	1.49236	1.01693	4.70868	0	0	11.2658	-1.79397	-32.1383	15.5673	-6.28389	-19.1651	27.717	3.72992	37.3693		12.1248	6.15791	-2.50441			74.0137	-3.94262	-27.8665	68.2386	-11.5554	-6.02195	4.38987	0.87031	3.4071	4.38209	0	0	10.5108	-2.10143	-32.2321	17.0077	-9.45801	-15.246	32.6962	4.2042	41.2318		9.95451
77.7304	-3.82034	-29.0465	72.191	-13.3292	-1.86114	3.89403	1.14522	2.35179	3.89075	0	0	10.9527	-1.52521	-31.9233	15.559	-6.29567	-19.2757	28.2444	3.71636	37.2525		12.1307	6.01017	-2.2445			73.4664	-3.75628	-28.3308	66.4441	-12.075	-6.37433	3.36753	0.538237	4.6786	3.3563	0	0	10.0296	-1.89401	-32.156	16.9699	-9.46928	-15.2958	33.3089	4.19215	41.1389		9.83093
77.1255	-3.57639	-29.7792	70.1532	-14.178	-2.1212	3.15149	0.820065	3.59975	3.14526	0	0	10.6379	-1.25129	-31.7842	15.5476	-6.31342	-19.3464	28.7937	3.70628	37.1654		12.145	5.84459	-1.99199			72.8909	-3.56455	-28.8169	64.6663	-12.6521	-6.60478	2.40898	0.220666	5.89014	2.39626	0	0	9.57213	-1.6937	-32.1214	16.9454	-9.48998	-15.3192	33.9562	4.1824	41.0635		9.7238
76.4592	-3.30539	-30.4675	68.1241	-15.0271	-2.1798	2.47762	0.532868	4.69912	2.46929	0	0	10.3222	-0.976632	-31.7081	15.5382	-6.34142	-19.3853	29.3678	3.69921	37.1043		12.1647	5.66849	-1.74302			72.2998	-3.37444	-29.3263	62.936	-13.2725	-6.68005	1.56668	-0.0627666	6.96687	1.55511	0	0	9.14172	-1.49779	-32.12	16.9359	-9.52365	-15.3156	34.6315	4.17357	40.9951		9.63417
75.7164	-3.0151	-31.0757	66.0998	-15.817	-2.04002	1.86083	0.294589	5.60857	1.85192	0	0	10.0069	-0.704249	-31.677	15.5357	-6.38322	-19.4019	29.9671	3.69441	37.0626		12.1872	5.48861	-1.49266			71.7046	-3.19358	-29.8611	61.2785	-13.9228	-6.5855	0.874352	-0.297884	7.85623	0.866145	0	0	8.7386	-1.30242	-32.1402	16.9393	-9.57074	-15.2881	35.3232	4.16452	40.9249		9.56285
74.8878	-2.71624	-31.587	64.081	-16.509	-1.7253	1.28568	0.107696	6.31986	1.27787	0	0	9.69195	-0.434946	-31.6727	15.5425	-6.44074	-19.404	30.5869	3.69078	37.0312		12.2107	5.30983	-1.23695			71.1129	-3.02912	-30.4189	59.7082	-14.5863	-6.3325	0.337148	-0.478726	8.53764	0.333412	0	0	8.3614	-1.10391	-32.1686	16.9524	-9.62961	-15.2445	36.021	4.15474	40.8488		9.51023
73.9677	-2.42044	-31.9961	62.0683	-17.0786	-1.27696	0.732741	-0.0342406	6.85872	0.727497	0	0	9.37698	-0.167387	-31.679	15.5589	-6.51427	-19.3974	31.2187	3.6871	36.9992		12.234	5.13472	-0.973526			70.526	-2.88595	-30.9836	58.2279	-15.2356	-5.95582	-0.0660971	-0.606836	9.01885	-0.0652799	0	0	8.00796	-0.899871	-32.1912	16.9725	-9.69683	-15.1969	36.7172	4.14424	40.7668		9.47621
72.952	-2.13709	-32.2977	60.0585	-17.5057	-0.746627	0.179483	-0.143782	7.27374	0.178039	0	0	9.06223	0.100779	-31.6836	15.585	-6.60338	-19.3865	31.8525	3.68223	36.9569		12.2574	4.96386	-0.701768			69.9363	-2.76432	-31.5079	56.8315	-15.8206	-5.50833	-0.373477	-0.688434	9.32466	-0.368542	0	0	7.675	-0.689226	-32.1932	16.9978	-9.7676	-15.1583	37.4041	4.13312	40.6799		9.45988
71.8375	-1.87145	-32.4841	58.0441	-17.7725	-0.190805	-0.39623	-0.236686	7.6251	-0.392726	0	0	8.75014	0.37136	-31.6795	15.6223	-6.70775	-19.3747	32.4796	3.67548	36.8981		12.2821	4.79679	-0.422554			69.3241	-2.65731	-31.8968	55.5053	-16.2583	-5.06005	-0.631099	-0.731405	9.48549	-0.62247	0	0	7.35787	-0.472069	-32.1641	17.0269	-9.83724	-15.1383	38.0729	4.12151	40.5889		9.4594
70.6277	-1.62588	-32.555	56.0208	-17.8733	0.328175	-1.01082	-0.331048	7.98137	-1.00103	0	0	8.44511	0.644269	-31.6664	15.6745	-6.82743	-19.3633	33.0944	3.66669	36.8215		12.3103	4.63281	-0.137873			68.6587	-2.5505	-32.0067	54.2295	-16.4345	-4.69764	-0.887652	-0.742788	9.52807	-0.875406	0	0	7.05098	-0.249151	-32.1045	17.0582	-9.90336	-15.141	38.7174	4.10976	40.4965		9.47187
69.3369	-1.40248	-32.5292	53.9945	-17.8214	0.74336	-1.67144	-0.44628	8.41556	-1.65344	0	0	8.15254	0.917046	-31.6504	15.7459	-6.96233	-19.3514	33.6948	3.65633	36.731		12.3448	4.47137	0.149316			67.903	-2.4259	-31.6733	52.979	-16.2267	-4.51479	-1.18936	-0.727504	9.4709	-1.17315	0	0	6.74926	-0.021608	-32.0283	17.091	-9.96699	-15.1635	39.3356	4.09841	40.4071		9.49403
67.988	-1.20408	-32.4439	51.9811	-17.6458	0.996603	-2.37646	-0.598594	8.98793	-2.34726	0	0	7.8774	1.18525	-31.6418	15.8408	-7.11144	-19.3361	34.2797	3.6453	36.6344		12.3885	4.31198	0.435248			67.022	-2.26884	-30.7577	51.722	-15.5379	-4.5966	-1.57474	-0.688794	9.32601	-1.55392	0	0	6.45023	0.208668	-31.9588	17.1267	-10.0323	-15.1962	39.9276	4.08788	40.3239		9.52325
66.6039	-1.03256	-32.3346	50.0002	-17.3729	1.05709	-3.11825	-0.79423	9.72034	-3.07344	0	0	7.62283	1.44372	-31.6508	15.9617	-7.2722	-19.3118	34.8461	3.63474	36.5417		12.444	4.15372	0.716007			65.9913	-2.07423	-29.1872	50.4193	-14.3268	-5.00243	-2.06969	-0.629076	9.10226	-2.04361	0	0	6.15573	0.437894	-31.9191	17.1697	-10.1048	-15.2265	40.4925	4.07828	40.2478		9.55879
65.199	-0.887392	-32.2134	48.068	-17.0117	0.927069	-3.88659	-1.02632	10.5849	-3.82035	0	0	7.3896	1.68821	-31.6833	16.1089	-7.44062	-19.2741	35.3903	3.62613	36.4659		12.5134	3.99472	0.988785			64.8032	-1.84946	-26.9812	49.0263	-12.6255	-5.75304	-2.68502	-0.551063	8.80951	-2.65332	0	0	5.87137	0.660157	-31.9221	17.2262	-10.1885	-15.2448	41.0257	4.06955	40.1785		9.60202
63.7775	-0.765935	-32.0621	46.1957	-16.553	0.631935	-4.66992	-1.27719	11.5138	-4.57574	0	0	7.17617	1.91699	-31.7371	16.2803	-7.61174	-19.2233	35.909	3.62118	36.4223		12.5978	3.83175	1.25261			63.4715	-1.61391	-24.2692	47.5029	-10.5512	-6.82054	-3.41594	-0.459799	8.46644	-3.37867	0	0	5.60365	0.869034	-31.9681	17.3027	-10.2849	-15.2469	41.5203	4.06157	40.115		9.65548
62.335	-0.663381	-31.8403	44.3883	-15.9772	0.202704	-5.45648	-1.52355	12.4199	-5.32841	0	0	6.97929	2.13043	-31.8019	16.4724	-7.77967	-19.1638	36.3975	3.62131	36.4234		12.6981	3.66107	1.50773			62.0368	-1.3951	-21.3118	45.8335	-8.31756	-8.1195	-4.24348	-0.366877	8.11648	-4.2009	0	0	5.35692	1.05988	-32.0488	17.4035	-10.3927	-15.2336	41.9692	4.05433	40.0573		9.72123
60.8632	-0.572721	-31.5014	42.6424	-15.2663	-0.337415	-6.23702	-1.74183	13.2172	-6.07118	0	0	6.79503	2.32958	-31.8635	16.6823	-7.93837	-19.1001	36.8468	3.62715	36.4749		12.8143	3.47963	1.75474			60.5721	-1.22172	-18.5213	44.0569	-6.23847	-9.49528	-5.13555	-0.29569	7.84795	-5.08733	0	0	5.1324	1.23071	-32.1533	17.5302	-10.5092	-15.2081	42.369	4.04823	40.0086		9.80007
59.3519	-0.486107	-31.014	40.9431	-14.4153	-0.976431	-7.00974	-1.91347	13.8405	-6.80524	0	0	6.61972	2.51466	-31.9114	16.9086	-8.08341	-19.0313	37.2459	3.63861	36.5757		12.9454	3.28596	1.9944			59.1812	-1.11565	-16.4417	42.2867	-4.6962	-10.7215	-6.0493	-0.28416	7.80442	-5.99306	0	0	4.92901	1.38175	-32.2706	17.6822	-10.631	-15.1752	42.7206	4.04426	39.9769		9.89169
57.7939	-0.397856	-30.388	39.266	-13.4481	-1.706	-7.78001	-2.03106	14.2655	-7.53869	0	0	6.45008	2.68437	-31.9446	17.1518	-8.21341	-18.9487	37.5848	3.65533	36.7223		13.0895	3.08031	2.22815			57.971	-1.08788	-15.614	40.6822	-4.02999	-11.5409	-6.93938	-0.375873	8.15039	-6.86895	0	0	4.74431	1.51447	-32.3908	17.8577	-10.7546	-15.1392	43.0266	4.04374	39.9728		9.99492
56.1878	-0.30656	-29.6841	37.5854	-12.4225	-2.51236	-8.55144	-2.10306	14.5249	-8.27618	0	0	6.2831	2.83653	-31.9681	17.4136	-8.32879	-18.8408	37.856	3.67689	36.9104		13.2435	2.86413	2.45846			56.997	-1.14207	-16.3038	39.3446	-4.35688	-11.7779	-7.77426	-0.595775	8.97735	-7.67845	0	0	4.57499	1.63124	-32.5048	18.054	-10.8772	-15.1005	43.2866	4.0478	40.0052		10.1081
54.5367	-0.213035	-28.9866	35.8815	-11.4123	-3.37971	-9.31219	-2.15203	14.701	-9.00476	0	0	6.11591	2.96872	-31.9848	17.6961	-8.42936	-18.7042	38.0543	3.70316	37.1385		13.4038	2.63967	2.68874			56.218	-1.27617	-18.2763	38.2275	-5.45964	-11.4526	-8.54889	-0.926372	10.2132	-8.41244	0	0	4.41733	1.73492	-32.6053	18.268	-10.997	-15.0549	43.4961	4.05715	40.0798		10.2291
52.8427	-0.116342	-28.3554	34.138	-10.4745	-4.30727	-10.0276	-2.20661	14.8969	-9.68724	0	0	5.94658	3.07799	-31.9926	18.003	-8.51424	-18.55	38.1816	3.73479	37.4112		13.5665	2.41003	2.92311			55.516	-1.47482	-20.8961	37.1829	-6.8915	-10.764	-9.28191	-1.31247	11.6439	-9.08926	0	0	4.26775	1.82848	-32.6872	18.4974	-11.1138	-14.9961	43.649	4.07217	40.1993		10.3557
51.1032	-0.0136204	-27.8096	32.3358	-9.63465	-5.31339	-10.6408	-2.293	15.2062	-10.2641	0	0	5.77496	3.16084	-31.9912	18.3403	-8.58473	-18.3968	38.2494	3.77318	37.7396		13.7281	2.17885	3.16632			54.7708	-1.70884	-23.5043	36.0874	-8.23055	-9.95091	-10.0027	-1.69403	13.0431	-9.74213	0	0	4.12273	1.91435	-32.7495	18.7414	-11.2278	-14.9178	43.7403	4.09305	40.3648		10.4852
49.3136	0.0960706	-27.3544	30.4513	-8.89901	-6.41402	-11.0792	-2.43066	15.6972	-10.6611	0	0	5.60257	3.21398	-31.9873	18.7152	-8.64674	-18.2576	38.2759	3.81993	38.1356		13.8844	1.94982	3.42349			53.9117	-1.9508	-25.7035	34.8969	-9.24567	-9.17945	-10.7424	-2.0343	14.2772	-10.4069	0	0	3.97851	1.9943	-32.7963	18.9997	-11.3396	-14.8148	43.7675	4.12028	40.5793		10.6147
47.4711	0.20861	-27.0096	28.4613	-8.26645	-7.59758	-11.2654	-2.63037	16.4051	-10.8012	0	0	5.43117	3.23618	-31.9925	19.1347	-8.71026	-18.1349	38.2772	3.87613	38.606		14.0315	1.72579	3.69906			52.9157	-2.18683	-27.3657	33.6176	-9.88094	-8.52918	-11.5271	-2.32328	15.3144	-11.1124	0	0	3.83195	2.06895	-32.8367	19.2732	-11.4506	-14.6855	43.7321	4.1551	40.8516		10.7415
45.575	0.315887	-26.8007	26.3472	-7.72347	-8.82182	-11.1416	-2.8918	17.3237	-10.6302	0	0	5.26187	3.22971	-32.0176	19.6038	-8.78707	-18.0239	38.2609	3.94233	39.1522		14.1654	1.50807	3.9952			51.7836	-2.41509	-28.5123	32.2678	-10.1685	-8.02937	-12.3676	-2.56759	16.1831	-11.8702	0	0	3.68214	2.13709	-32.8821	19.5644	-11.5635	-14.5336	43.6433	4.19961	41.1964		10.8632
43.6248	0.408856	-26.7364	24.0971	-7.23597	-10.0212	-10.706	-3.19917	18.3917	-10.1532	0	0	5.09566	3.20013	-32.0662	20.125	-8.88846	-17.9208	38.223	4.01891	39.7737		14.2825	1.2966	4.31085			50.5241	-2.63975	-29.2226	30.8606	-10.1691	-7.68718	-13.2499	-2.7809	16.9351	-12.6656	0	0	3.53135	2.19519	-32.9419	19.8789	-11.6806	-14.3682	43.5148	4.25623	41.6298		10.9791
41.6213	0.480065	-26.8	21.712	-6.75249	-11.1122	-10.0379	-3.51886	19.4881	-9.45737	0	0	4.93528	3.15453	-32.1328	20.699	-9.02377	-17.8264	38.1482	4.10642	40.4702		14.3809	1.09099	4.64163			49.1496	-2.86737	-29.6008	29.4028	-9.95079	-7.49778	-14.1315	-2.97935	17.6293	-13.455	0	0	3.384	2.2382	-33.0189	20.2234	-11.8034	-14.2011	43.3581	4.32713	42.1645		11.0895
39.5703	0.524654	-26.96	19.2138	-6.21779	-12.0036	-9.28302	-3.80524	20.4574	-8.69288	0	0	4.78729	3.09869	-32.2038	21.328	-9.19969	-17.7449	38.0073	4.20577	41.2438		14.4603	0.891879	4.98096			47.675	-3.10492	-29.7643	27.8976	-9.58113	-7.44784	-14.9444	-3.17936	18.3233	-14.1704	0	0	3.2439	2.26135	-33.11	20.6028	-11.9314	-14.0439	43.1773	4.41418	42.8087		11.196
37.4881	0.541223	-27.1853	16.6496	-5.58936	-12.6234	-8.60556	-4.01692	21.1658	-8.02107	0	0	4.66357	3.03407	-32.2646	22.0172	-9.42083	-17.6801	37.7551	4.31885	42.1025		14.5221	0.701911	5.32018			46.1151	-3.35787	-29.8292	26.3451	-9.11852	-7.52039	-15.6045	-3.39576	19.0677	-14.7284	0	0	3.11162	2.26212	-33.2095	21.0168	-12.0632	-13.906	42.9693	4.51917	43.5681		11.3002
35.4055	0.531816	-27.4539	14.0917	-4.85158	-12.9509	-8.13377	-4.13536	21.5591	-7.56128	0	0	4.58201	2.95651	-32.31	22.7772	-9.691	-17.6313	37.3308	4.4493	43.0648		14.5696	0.525388	5.64825			44.4823	-3.62814	-29.8911	24.7415	-8.60291	-7.70065	-16.0232	-3.63916	19.8968	-15.0433	0	0	2.98383	2.24107	-33.3135	21.4611	-12.1971	-13.7931	42.7243	4.64404	44.447		11.4024
33.3714	0.500766	-27.7564	11.6369	-4.0246	-13.0277	-7.91612	-4.17374	21.6861	-7.35262	0	0	4.56529	2.85699	-32.3513	23.6239	-10.0141	-17.5924	36.6576	4.60261	44.1582		14.6074	0.366863	5.9513			42.7837	-3.91312	-30.0088	23.0762	-8.04957	-7.98061	-16.128	-3.91384	20.8216	-15.0489	0	0	2.85573	2.2008	-33.4223	21.9305	-12.3319	-13.7049	42.4234	4.79107	45.4487		11.5024
31.4515	0.452499	-28.0949	9.40098	-3.16232	-12.9419	-7.90837	-4.17144	21.6784	-7.34582	0	0	4.63817	2.72394	-32.4146	24.5773	-10.3927	-17.553	35.6365	4.78515	45.409		14.6407	0.22918	6.21313			41.0219	-4.20538	-30.1982	21.3314	-7.4499	-8.35884	-15.8931	-4.21639	21.8269	-14.7269	0	0	2.7256	2.1433	-33.5385	22.4243	-12.4679	-13.636	42.0356	4.96279	46.575		11.6001
29.7212	0.390909	-28.4714	7.50327	-2.33793	-12.803	-8.00391	-4.17822	21.7009	-7.43332	0	0	4.82453	2.54482	-32.5311	25.6602	-10.8266	-17.5019	34.1372	5.00253	46.8292		14.6749	0.112779	6.41763			39.1972	-4.49369	-30.4419	19.4856	-6.78058	-8.83301	-15.3648	-4.5351	22.8702	-14.1307	0	0	2.59909	2.06753	-33.662	22.9513	-12.6071	-13.5798	41.5156	5.1615	47.8222		11.6964
28.2497	0.32175	-28.8633	6.0395	-1.62225	-12.705	-8.08215	-4.23047	21.8733	-7.49684	0	0	5.14457	2.30718	-32.7231	26.8945	-11.31	-17.4304	31.9926	5.25775	48.4054		14.7154	0.0161383	6.55193			37.3131	-4.76497	-30.711	17.5251	-6.01856	-9.38525	-14.6565	-4.84926	23.8825	-13.3771	0	0	2.49134	1.96828	-33.7897	23.5326	-12.7549	-13.5314	40.8061	5.38907	49.18		11.793
27.0807	0.256534	-29.2056	5.05657	-1.06571	-12.6822	-8.04014	-4.32884	22.1969	-7.44078	0	0	5.61139	1.99929	-32.996	28.2967	-11.8315	-17.3333	29.0011	5.54857	50.089		14.7669	-0.0630353	6.60862			35.3818	-5.00651	-30.9878	15.4559	-5.15422	-9.9752	-13.9123	-5.13152	24.7782	-12.6093	0	0	2.42621	1.83652	-33.9222	24.2011	-12.9224	-13.4873	39.8417	5.64782	50.6377		11.8914
26.2194	0.213145	-29.4035	4.54058	-0.689264	-12.702	-7.80679	-4.43687	22.5504	-7.2066	0	0	6.22747	1.61165	-33.3365	29.8739	-12.3747	-17.2051	24.9501	5.86232	51.781		14.8324	-0.127251	6.58671			33.43	-5.20747	-31.2735	13.3137	-4.19899	-10.5511	-13.265	-5.35602	25.4812	-11.9545	0	0	2.43379	1.66088	-34.0682	24.9966	-13.1267	-13.4452	38.5455	5.94197	52.1912		11.9927
25.632	0.212516	-29.3737	4.4221	-0.484221	-12.7089	-7.35523	-4.50589	22.7753	-6.77894	0	0	6.9833	1.13821	-33.7168	31.622	-12.9198	-17.0357	19.691	6.16792	53.3147		14.9123	-0.178372	6.49177			31.5023	-5.35958	-31.5828	11.1669	-3.18804	-11.0676	-12.8042	-5.50924	25.9561	-11.494	0	0	2.54706	1.42973	-34.2417	25.9605	-13.3887	-13.406	36.8049	6.27856	53.844		12.0974
25.2564	0.272511	-29.0899	4.5935	-0.419243	-12.6784	-6.71104	-4.50765	22.781	-6.18539	0	0	7.85953	0.577185	-34.0977	33.5281	-13.446	-16.81	13.2801	6.41079	54.4594		15.0045	-0.216622	6.33683			29.6608	-5.4575	-31.9294	9.11706	-2.17902	-11.4926	-12.5487	-5.59558	26.222	-11.2395	0	0	2.79879	1.13238	-34.4559	27.1309	-13.7302	-13.375	34.432	6.66745	55.6027		12.2055
25.0158	0.402529	-28.6042	4.92993	-0.451732	-12.6314	-5.94288	-4.45002	22.5933	-5.48534	0	0	8.83103	-0.0682692	-34.4328	35.5743	-13.9332	-16.5113	6.11931	6.52303	54.9675		15.1042	-0.240144	6.1426			27.9794	-5.49893	-32.313	7.29023	-1.24489	-11.8034	-12.4328	-5.63309	26.3371	-11.1248	0	0	3.21837	0.759864	-34.7191	28.5365	-14.1709	-13.3604	31.1244	7.11977	57.4659		12.3163
24.8304	0.59928	-28.0349	5.30866	-0.538835	-12.6113	-5.13733	-4.3699	22.3314	-4.75112	0	0	9.87162	-0.787765	-34.6785	37.7427	-14.3672	-16.1239	-1.06514	6.45403	54.6567		15.2049	-0.246924	5.93514			26.5301	-5.48396	-32.7052	5.813	-0.459349	-11.9867	-12.3285	-5.64194	26.3642	-11.0291	0	0	3.82692	0.306344	-35.0319	30.1911	-14.7251	-13.3678	26.45	7.64085	59.3982		12.4284
24.6271	0.8447	-27.5278	5.62394	-0.641968	-12.6511	-4.37291	-4.31314	22.1453	-4.04976	0	0	10.9584	-1.56126	-34.8095	40.0191	-14.7471	-15.6376	-7.48305	6.20004	53.4698		15.2987	-0.237923	5.74133			25.3646	-5.4131	-33.0399	4.7755	0.12208	-12.0443	-12.1013	-5.63142	26.332	-10.8295	0	0	4.63148	-0.228755	-35.3827	32.0871	-15.3961	-13.3967	19.8974	8.21003	61.2817		12.5392
24.3456	1.10724	-27.2115	5.79909	-0.724867	-12.7505	-3.70333	-4.31408	22.1484	-3.42972	0	0	12.0761	-2.359	-34.8291	42.3969	-15.0926	-15.0517	-12.5922	5.80278	51.4694		15.3773	-0.218886	5.58438			24.4948	-5.28439	-33.2126	4.1974	0.478889	-11.9979	-11.6606	-5.592	26.2109	-10.4473	0	0	5.62042	-0.839132	-35.7448	34.194	-16.1719	-13.4366	11.0811	8.74626	62.8691		12.6452
23.947	1.34697	-27.1675	5.79639	-0.751982	-12.8692	-3.15221	-4.38404	22.3777	-2.91461	0	0	13.2213	-3.14455	-34.7698	44.8808	-15.4456	-14.3786	-16.2176	5.32221	48.7886		15.4342	-0.199739	5.48133			23.8856	-5.09306	-33.1042	4.01941	0.633089	-11.8856	-10.9819	-5.49921	25.9251	-9.86508	0	0	6.76408	-1.51152	-36.0829	36.4634	-17.0263	-13.4662	0.216079	9.08739	63.7961		12.7416
23.4207	1.52389	-27.4235	5.62324	-0.694102	-12.9388	-2.71473	-4.51201	22.7951	-2.50256	0	0	14.4033	-3.88003	-34.683	47.4858	-15.8634	-13.6461	-18.4729	4.8126	45.5924		15.4675	-0.19232	5.44201			23.465	-4.83591	-32.6282	4.12681	0.642365	-11.7536	-10.1032	-5.33063	25.4021	-9.11765	0	0	8.02157	-2.22696	-36.3668	38.8403	-17.9278	-13.4543	-11.3691	9.0561	63.7135		12.8232
22.7856	1.60745	-27.9562	5.32667	-0.538317	-12.895	-2.36441	-4.67419	23.3204	-2.17115	0	0	15.6412	-4.5322	-34.6245	50.2329	-16.4051	-12.8935	-19.6211	4.31403	42.0664		15.4799	-0.207584	5.46905			23.1474	-4.5181	-31.7791	4.38923	0.579944	-11.6488	-9.10673	-5.08545	24.6329	-8.27189	0	0	9.35113	-2.963	-36.5872	41.2751	-18.8543	-13.3672	-21.6285	8.61595	62.4987		12.8852
22.0817	1.58391	-28.6919	4.97467	-0.293931	-12.7094	-2.06269	-4.84358	23.8644	-1.88627	0	0	16.9563	-5.0778	-34.6422	53.1409	-17.1169	-12.1644	-19.9636	3.8535	38.4173		15.4783	-0.253421	5.55759			22.8568	-4.1569	-30.6524	4.69434	0.510072	-11.607	-8.09094	-4.79215	23.6997	-7.40459	0	0	10.7193	-3.69664	-36.7616	43.7329	-19.8023	-13.1792	-29.1463	7.91086	60.3191		12.9244
21.3567	1.45858	-29.5165	4.63278	0.00960222	-12.4047	-1.77047	-4.99671	24.3521	-1.61291	0	0	18.366	-5.50664	-34.7696	56.2209	-18.0212	-11.4992	-19.7744	3.44704	34.8558		15.4714	-0.333158	5.69567			22.5422	-3.7792	-29.4266	4.9662	0.470321	-11.6394	-7.14025	-4.49932	22.7539	-6.58199	0	0	12.1059	-4.40724	-36.9289	46.1988	-20.7873	-12.8774	-33.7154	7.12132	57.472		12.9394
20.6542	1.25299	-30.297	4.34611	0.332052	-12.0445	-1.45747	-5.11693	24.7323	-1.32376	0	0	19.8778	-5.82168	-35.0197	59.4751	-19.1087	-10.9306	-19.2741	3.09974	31.545		15.468	-0.444824	5.86545			22.1797	-3.41504	-28.3114	5.16758	0.468934	-11.728	-6.30588	-4.2575	21.9624	-5.8466	0	0	13.5034	-5.07762	-37.1353	48.6785	-21.8369	-12.4607	-35.82	6.35674	54.2101		12.9306
20.0043	0.998141	-30.9108	4.13253	0.634991	-11.7091	-1.10735	-5.19596	24.9809	-1.00374	0	0	21.4874	-6.03607	-35.3818	62.9004	-20.3371	-10.4822	-18.6307	2.80617	28.5488		15.4743	-0.581887	6.04567			21.7665	-3.09131	-27.4842	5.29205	0.49558	-11.8373	-5.6032	-4.10354	21.4536	-5.21386	0	0	14.9152	-5.69339	-37.419	51.195	-22.9813	-11.9378	-36.1004	5.65748	50.6905		12.8998
19.4202	0.727737	-31.2726	3.98637	0.891722	-11.4706	-0.718008	-5.23421	25.1008	-0.650198	0	0	23.1782	-6.17019	-35.8213	66.4902	-21.6337	-10.167	-17.969	2.55364	25.8262		15.4931	-0.734271	6.21509			21.3098	-2.82827	-27.0398	5.34956	0.536668	-11.9371	-5.02179	-4.0535	21.2875	-4.67836	0	0	16.3519	-6.24172	-37.7996	53.783	-24.244	-11.3289	-35.1548	5.03059	47.0072		12.8504
18.8987	0.473116	-31.3512	3.88887	1.09071	-11.373	-0.297965	-5.23919	25.1164	-0.269792	0	0	24.9236	-6.24959	-36.2849	70.2329	-22.905	-9.98561	-17.3746	2.32735	23.2746		15.5218	-0.889496	6.35602			20.8197	-2.63787	-26.9757	5.35455	0.584321	-12.0168	-4.53766	-4.1031	21.4522	-4.22271	0	0	17.8267	-6.71155	-38.273	56.4831	-25.6325	-10.6658	-33.4973	4.47271	43.2344		12.787
18.4237	0.260141	-31.1717	3.81923	1.23282	-11.4211	0.140155	-5.22203	25.0626	0.126958	0	0	26.6906	-6.30234	-36.7096	74.1082	-24.0511	-9.92535	-16.8956	2.11462	20.783		15.5526	-1.03415	6.45725			20.307	-2.52322	-27.2118	5.321	0.636234	-12.0822	-4.12196	-4.23235	21.8795	-3.8246	0	0	19.3513	-7.09426	-38.8097	59.3364	-27.1287	-9.98717	-31.5368	3.97648	39.4307		12.7163
17.972	0.107381	-30.8003	3.76133	1.3259	-11.5838	0.586	-5.19306	24.9718	0.531217	0	0	28.4456	-6.3546	-37.0357	78.0836	-24.984	-9.95971	-16.5437	1.90682	18.2666		15.5738	-1.15616	6.5151			19.7853	-2.4789	-27.6291	5.26242	0.69141	-12.142	-3.74519	-4.4114	22.4672	-3.46056	0	0	20.9319	-7.38414	-39.3572	62.3817	-28.683	-9.33111	-29.5589	3.53057	35.6149		12.6462
17.5192	0.0243393	-30.3201	3.70539	1.38016	-11.8072	1.03423	-5.15864	24.8636	0.938363	0	0	30.1594	-6.42529	-37.2206	82.1141	-25.6445	-10.0503	-16.3089	1.69957	15.6819		15.5722	-1.24782	6.53224			19.2703	-2.49255	-28.1062	5.19151	0.747573	-12.1967	-3.38004	-4.60623	23.1008	-3.10874	0	0	22.5659	-7.57861	-39.8451	65.6514	-30.2149	-8.72971	-27.7253	3.12146	31.7595		12.5858
17.0458	0.00993084	-29.8084	3.6471	1.40515	-12.0356	1.48261	-5.1208	24.7444	1.34645	0	0	31.8117	-6.52224	-37.2516	86.1454	-26.014	-10.1536	-16.1801	1.49221	13.0284		15.5371	-1.3085	6.5149			18.7764	-2.54687	-28.5439	5.11823	0.801307	-12.2376	-3.00502	-4.78485	23.6763	-2.75188	0	0	24.242	-7.67954	-40.198	69.1625	-31.6244	-8.2129	-26.0969	2.7383	27.8302		12.5428
16.542	0.0524659	-29.3236	3.58632	1.40805	-12.228	1.92829	-5.07962	24.6145	1.75301	0	0	33.3924	-6.64141	-37.1476	90.1199	-26.1131	-10.2294	-16.142	1.28649	10.3384		15.463	-1.34537	6.46982			18.3136	-2.62277	-28.8778	5.04778	0.849352	-12.2544	-2.60806	-4.92353	24.1195	-2.38023	0	0	25.9417	-7.69461	-40.352	72.9059	-32.8107	-7.81618	-24.6737	2.37647	23.8374		12.5215
16.0097	0.131509	-28.9019	3.52684	1.39287	-12.3644	2.36732	-5.03613	24.477	2.15445	0	0	34.9009	-6.76896	-36.9515	93.9823	-25.991	-10.2465	-16.1465	1.0851	7.65932		15.3508	-1.37172	6.40266			17.8839	-2.702	-29.0772	4.97979	0.889976	-12.2444	-2.18785	-5.01062	24.3962	-1.99242	0	0	27.6428	-7.63779	-40.2677	76.8399	-33.691	-7.58296	-23.4308	2.03771	19.8609		12.5215
15.4588	0.221335	-28.5624	3.47649	1.36134	-12.4391	2.79783	-4.99337	24.3415	2.54895	0	0	36.3432	-6.88523	-36.7161	97.6836	-25.7097	-10.1841	-16.1017	0.890482	5.03784		15.207	-1.40373	6.31789			17.4821	-2.76964	-29.1368	4.90894	0.92343	-12.2189	-1.75195	-5.04712	24.5118	-1.59402	0	0	29.3241	-7.52781	-39.9368	80.8936	-34.2164	-7.55614	-22.3327	1.7272	16.0305		12.5377
14.9023	0.294855	-28.3137	3.44501	1.31521	-12.4521	3.22234	-4.95631	24.2238	2.93835	0	0	37.7286	-6.96896	-36.4921	101.181	-25.3317	-10.0315	-15.8992	0.704675	2.51491		15.0414	-1.45719	6.21909			17.0965	-2.81564	-29.0678	4.82677	0.951476	-12.204	-1.3133	-5.04485	24.5046	-1.19499	0	0	30.9683	-7.38561	-39.3825	84.9811	-34.3799	-7.76335	-21.3314	1.44999	12.4807		12.5614
14.3513	0.327554	-28.1584	3.4398	1.25841	-12.4074	3.6459	-4.93152	24.1449	3.32656	0	0	39.066	-7.00094	-36.3188	104.435	-24.9104	-9.79216	-15.4552	0.52988	0.132359		14.8646	-1.54498	6.1095			16.7125	-2.83583	-28.8928	4.72506	0.975922	-12.2343	-0.886224	-5.02354	24.4371	-0.806827	0	0	32.5635	-7.23126	-38.6545	89.019	-34.215	-8.20398	-20.3678	1.20847	9.30534		12.5819
13.8121	0.300429	-28.094	3.46208	1.19789	-12.3154	4.07178	-4.92531	24.1252	3.7156	0	0	40.3633	-6.96626	-36.2196	107.411	-24.4864	-9.48864	-14.7379	0.369342	-2.05646		14.6869	-1.67605	5.99234			16.3164	-2.83251	-28.6448	4.60073	0.997344	-12.3381	-0.481328	-5.00565	24.3804	-0.438405	0	0	34.1022	-7.08135	-37.8212	92.9391	-33.786	-8.84023	-19.3822	1.00094	6.52911		12.5882
13.2865	0.202258	-28.1119	3.50589	1.14244	-12.1928	4.49868	-4.94159	24.1769	4.10337	0	0	41.6269	-6.85599	-36.2029	110.076	-24.0878	-9.16309	-13.7721	0.227736	-3.98239		14.5164	-1.85482	5.87081			15.8987	-2.81429	-28.3638	4.45957	1.01481	-12.5204	-0.101136	-5.00928	24.3919	-0.0921084	0	0	35.5795	-6.94691	-36.9609	96.694	-33.1755	-9.59761	-18.3275	0.82168	4.1054		12.5706
12.7731	0.0304575	-28.1964	3.55967	1.10057	-12.062	4.92204	-4.98138	24.3034	4.48491	0	0	42.8632	-6.66801	-36.2665	112.4	-23.7345	-8.86781	-12.6265	0.110407	-5.5715		14.3594	-2.08139	5.74759			15.4551	-2.79449	-28.0903	4.31579	1.02692	-12.7552	0.261011	-5.04256	24.4974	0.237515	0	0	36.9924	-6.83259	-36.1531	100.255	-32.4717	-10.3787	-17.1787	0.662454	1.9399		12.522
12.2694	-0.209249	-28.3258	3.60977	1.07831	-11.9467	5.33721	-5.04348	24.5003	4.85544	0	0	44.0782	-6.40732	-36.4023	114.362	-23.4409	-8.65076	-11.3884	0.0218764	-6.76501		14.2201	-2.35183	5.6241			14.9864	-2.78798	-27.8564	4.18698	1.03292	-12.9975	0.617122	-5.10348	24.6898	0.560705	0	0	38.3386	-6.73679	-35.4667	103.604	-31.7551	-11.0888	-15.9357	0.515174	-0.0682257		12.4389
11.774	-0.504092	-28.4784	3.64463	1.07775	-11.8634	5.74184	-5.12439	24.7558	5.21264	0	0	45.2779	-6.08507	-36.5969	115.945	-23.2166	-8.54413	-10.1385	-0.0354808	-7.53519		14.1014	-2.65839	5.50071			14.4959	-2.80809	-27.6819	4.08817	1.03303	-13.202	0.979684	-5.18388	24.9429	0.888299	0	0	39.6173	-6.65267	-34.9496	106.727	-31.0892	-11.6591	-14.6196	0.374179	-1.99056		12.321
11.289	-0.836876	-28.64	3.65784	1.0969	-11.8152	6.13613	-5.21859	25.0519	5.55696	0	0	46.4694	-5.71618	-36.8312	117.142	-23.066	-8.56025	-8.93763	-0.0620185	-7.89062		14.0058	-2.99033	5.37795			13.9885	-2.86424	-27.5753	4.02889	1.02765	-13.3351	1.35885	-5.27386	25.2249	1.22925	0	0	40.8302	-6.56985	-34.6219	109.607	-30.5148	-12.0564	-13.2654	0.237289	-3.85269		12.1712
10.8208	-1.18935	-28.8077	3.64931	1.1307	-11.7922	6.52143	-5.31987	25.3686	5.89023	0	0	47.6612	-5.31676	-37.0826	117.948	-22.989	-8.69306	-7.82397	-0.0608031	-7.87436		13.9372	-3.33527	5.25712			13.4702	-2.9605	-27.5382	4.01265	1.01658	-13.38	1.76084	-5.36514	25.5096	1.58914	0	0	41.9823	-6.47672	-34.4743	112.221	-30.0499	-12.283	-11.913	0.105718	-5.63484		11.9946
10.379	-1.54562	-28.9896	3.62404	1.17268	-11.777	6.89771	-5.42348	25.6908	6.21301	0	0	48.8617	-4.90193	-37.3308	118.365	-22.9834	-8.92297	-6.81346	-0.0371664	-7.55779		13.8993	-3.6812	5.13987			12.9471	-3.09542	-27.5674	4.0368	0.99884	-13.3388	2.18661	-5.45272	25.7814	1.96886	0	0	43.083	-6.36217	-34.4741	114.544	-29.6939	-12.3701	-10.599	-0.0168307	-7.28505		11.7983
9.97291	-1.89334	-29.1986	3.58942	1.21644	-11.7517	7.2623	-5.52728	26.0117	6.52328	0	0	50.0762	-4.48483	-37.5611	118.4	-23.0459	-9.22343	-5.89913	0.00225681	-7.02875		13.8951	-4.01748	5.0271			12.4242	-3.2628	-27.6518	4.09208	0.973489	-13.2313	2.63099	-5.53433	26.0335	2.36388	0	0	44.146	-6.21704	-34.5763	116.551	-29.4367	-12.3661	-9.35275	-0.125523	-8.73864		11.5902
9.60994	-2.22459	-29.4453	3.55329	1.25635	-11.7042	7.61212	-5.63228	26.3346	6.81815	0	0	51.3039	-4.07528	-37.7641	118.062	-23.1712	-9.56768	-5.05795	0.0509246	-6.374		13.9257	-4.336	4.91799			11.9053	-3.45357	-27.7716	4.16407	0.940446	-13.09	3.08386	-5.609	26.2632	2.76525	0	0	45.188	-6.03489	-34.7379	118.221	-29.268	-12.3232	-8.19347	-0.21581	-9.93757		11.3786
9.29305	-2.53612	-29.7301	3.52184	1.28909	-11.6317	7.94761	-5.74089	26.6666	7.09764	0	0	52.5359	-3.679	-37.9346	117.358	-23.3511	-9.93448	-4.26747	0.103755	-5.66136		13.9906	-4.6323	4.80912			11.3935	-3.65844	-27.9015	4.23637	0.901143	-12.9519	3.53269	-5.67639	26.4697	3.16196	0	0	46.2272	-5.81213	-34.9273	119.54	-29.1827	-12.2864	-7.12952	-0.28451	-10.844		11.1723
9.01896	-2.82936	-30.0373	3.49772	1.31522	-11.5398	8.2742	-5.85399	27.0101	7.36638	0	0	53.7542	-3.29746	-38.0715	116.289	-23.5749	-10.3122	-3.51839	0.157946	-4.92853		14.0862	-4.90623	4.69432			10.8922	-3.87007	-28.0194	4.29536	0.857919	-12.8501	3.96679	-5.73697	26.6546	3.54466	0	0	47.2793	-5.54779	-35.1274	120.5	-29.1812	-12.2862	-6.16124	-0.330323	-11.4455		10.9794
8.77748	-3.10904	-30.3385	3.47907	1.33936	-11.4395	8.59908	-5.96945	27.3586	7.63116	0	0	54.9333	-2.9284	-38.1751	114.855	-23.8295	-10.6979	-2.81314	0.212881	-4.18398		14.2063	-5.16128	4.56614			10.4052	-4.08429	-28.1131	4.33296	0.813035	-12.8049	4.38046	-5.79157	26.8208	3.90845	0	0	48.3549	-5.24298	-35.3327	121.099	-29.2667	-12.3392	-5.28603	-0.353644	-11.7507		10.8069
8.55395	-3.38041	-30.6008	3.46084	1.36784	-11.3433	8.9271	-6.08297	27.699	7.8971	0	0	56.0437	-2.56776	-38.2435	113.053	-24.0985	-11.0931	-2.1589	0.269416	-3.41626		14.3419	-5.40237	4.41793			9.9367	-4.30046	-28.1826	4.348	0.76782	-12.8175	4.7747	-5.84032	26.9687	4.25446	0	0	49.4569	-4.90069	-35.5495	121.341	-29.4453	-12.453	-4.50171	-0.355981	-11.7813		10.6599
8.33391	-3.64696	-30.7982	3.43822	1.40548	-11.2628	9.2601	-6.19042	28.0192	8.1668	0	0	57.0571	-2.21203	-38.2722	110.882	-24.3626	-11.4986	-1.56622	0.329017	-2.60557		14.4837	-5.63366	4.24581			9.48992	-4.52057	-28.2381	4.3447	0.722648	-12.872	5.1552	-5.88273	27.0971	4.58805	0	0	50.5797	-4.52618	-35.794	121.227	-29.7257	-12.6326	-3.80765	-0.339269	-11.5627		10.541
8.10677	-3.90914	-30.9187	3.41013	1.45323	-11.2079	9.5993	-6.29017	28.3147	8.44182	0	0	57.9507	-1.85997	-38.2556	108.351	-24.603	-11.9117	-1.0504	0.393238	-1.73088		14.6227	-5.85698	4.04979			9.06682	-4.74779	-28.2963	4.33113	0.677232	-12.945	5.52976	-5.91926	27.2074	4.91633	0	0	51.7099	-4.12667	-36.0851	120.763	-30.1163	-12.8858	-3.2048	-0.305053	-11.1141		10.4501
7.86668	-4.16429	-30.9683	3.37974	1.50807	-11.1837	9.94679	-6.38312	28.5885	8.72393	0	0	58.7083	-1.51211	-38.1895	105.475	-24.8028	-12.3279	-0.628339	0.463719	-0.770021		14.7518	-6.07145	3.83405			8.66814	-4.9844	-28.3749	4.31651	0.631563	-13.015	5.90563	-5.95178	27.3055	5.24563	0	0	52.8286	-3.7107	-36.4357	119.946	-30.62	-13.227	-2.69401	-0.253823	-10.4398		10.3858
7.61243	-4.40707	-30.9678	3.35335	1.56422	-11.1857	10.3052	-6.47051	28.8446	9.01517	0	0	59.3204	-1.16952	-38.0704	102.28	-24.9474	-12.7484	-0.311972	0.542539	0.305031		14.8658	-6.27385	3.60578			8.29272	-5.23055	-28.4866	4.30867	0.586995	-13.0678	6.28838	-5.9828	27.3988	5.5806	0	0	53.9135	-3.28619	-36.8429	118.77	-31.2294	-13.6751	-2.2742	-0.184774	-9.52637		10.3452
7.34689	-4.63078	-30.9448	3.33835	1.61503	-11.198	10.6753	-6.55147	29.0807	9.31668	0	0	59.7841	-0.832842	-37.8952	98.7994	-25.0231	-13.1863	-0.104351	0.632525	1.53205		14.9632	-6.45986	3.37338			7.93661	-5.48404	-28.635	4.31178	0.546835	-13.0984	6.68147	-6.01408	27.4927	5.92406	0	0	54.9398	-2.85837	-37.2829	117.218	-31.9209	-14.2439	-1.94328	-0.0962378	-8.34803		10.3243
7.07527	-4.82891	-30.9262	3.34083	1.65481	-11.2007	11.0553	-6.62381	29.2906	9.62737	0	0	60.1004	-0.502394	-37.6602	95.0684	-25.016	-13.6657	-0.00165335	0.736886	2.95326		15.0457	-6.62509	3.14484			7.5936	-5.74078	-28.813	4.32623	0.515611	-13.1098	7.08627	-6.04625	27.5892	6.27704	0	0	55.8806	-2.42912	-37.7095	115.269	-32.6521	-14.9258	-1.70051	0.0130203	-6.8841		10.3186
6.80259	-4.99649	-30.9325	3.36349	1.68021	-11.1788	11.4403	-6.68551	29.469	9.94396	0	0	60.2714	-0.178315	-37.3623	91.1225	-24.9113	-14.2102	-0.00150529	0.858171	4.60026		15.1169	-6.76595	2.92692			7.25719	-5.99505	-29.0074	4.35036	0.497495	-13.1087	7.50226	-6.07879	27.6866	6.63916	0	0	56.7094	-1.99896	-38.0632	112.905	-33.3651	-15.675	-1.54712	0.141974	-5.1447		10.3232
6.53172	-5.13112	-30.9738	3.40522	1.691	-11.126	11.825	-6.73504	29.6117	10.2626	0	0	60.2982	0.138918	-37.0016	86.9958	-24.6952	-14.8307	-0.109923	0.997142	6.4779		15.1807	-6.88033	2.72414			6.92323	-6.23967	-29.2029	4.38303	0.494591	-13.1016	7.92811	-6.11027	27.7806	7.00941	0	0	57.4049	-1.5709	-38.2923	110.121	-34.0009	-16.4109	-1.48753	0.286423	-3.18506		10.3344
6.26361	-5.23363	-31.0493	3.46256	1.69001	-11.0442	12.2059	-6.77118	29.7156	10.5808	0	0	60.1813	0.447625	-36.5846	82.7216	-24.358	-15.5196	-0.339966	1.15237	8.55865		15.2409	-6.96815	2.53768			6.59071	-6.46656	-29.3846	4.42434	0.506479	-13.0922	8.36246	-6.13804	27.8634	7.38718	0	0	57.9551	-1.15278	-38.3729	106.939	-34.517	-17.0483	-1.53074	0.440326	-1.08901		10.3497
5.99869	-5.30868	-31.1484	3.5318	1.68233	-10.9413	12.5827	-6.79348	29.7796	10.8991	0	0	59.922	0.744708	-36.1261	78.3322	-23.8977	-16.2551	-0.706077	1.32084	10.7911		15.3008	-7.03165	2.36499			6.26134	-6.66702	-29.5382	4.47482	0.530579	-13.0827	8.8044	-6.15836	27.9239	7.77254	0	0	58.358	-0.756536	-38.312	103.399	-34.8933	-17.5342	-1.69017	0.598601	1.06958		10.3687
5.73675	-5.36363	-31.2559	3.609	1.67372	-10.8295	12.9592	-6.80336	29.8079	11.2206	0	0	59.5228	1.02651	-35.6472	73.8581	-23.3204	-17.0081	-1.22213	1.49896	13.1157		15.3631	-7.07478	2.20109			5.93819	-6.83233	-29.6518	4.53406	0.562878	-13.0742	9.25335	-6.16722	27.9503	8.16612	0	0	58.6185	-0.395138	-38.1324	99.5541	-35.1242	-17.8648	-1.98108	0.759183	3.2565		10.3924
5.47658	-5.4062	-31.357	3.68973	1.6684	-10.7216	13.3441	-6.80516	29.8131	11.5518	0	0	58.9882	1.28963	-35.1724	69.326	-22.6393	-17.7487	-1.90091	1.68375	15.4818		15.429	-7.10186	2.04038			5.62466	-6.95474	-29.7193	4.60063	0.598263	-13.0673	9.70921	-6.16186	27.9343	8.56885	0	0	58.7437	-0.0798282	-37.8575	95.4555	-35.206	-18.0734	-2.41326	0.922789	5.47479		10.4232
5.21637	-5.44225	-31.4423	3.77026	1.66718	-10.6279	13.7499	-6.80535	29.8136	11.9013	0	0	58.3247	1.53078	-34.7255	64.7608	-21.8702	-18.4501	-2.75306	1.87363	17.8576		15.4985	-7.11638	1.87785			5.32368	-7.02894	-29.7439	4.67298	0.631485	-13.0598	10.172	-6.14143	27.8735	8.98142	0	0	58.7397	0.180786	-37.5056	91.1529	-35.1319	-18.2065	-2.98228	1.09115	7.74037		10.4631
4.95517	-5.47421	-31.5085	3.84913	1.66687	-10.5531	14.189	-6.81	29.8269	12.2777	0	0	57.5421	1.74529	-34.3272	60.1888	-21.0283	-19.0907	-3.78636	2.06843	20.2304		15.5704	-7.12019	1.70898			5.03715	-7.05375	-29.737	4.74979	0.658615	-13.0467	10.6413	-6.10706	27.771	9.40377	0	0	58.6109	0.380764	-37.0925	86.6951	-34.8924	-18.3044	-3.66476	1.2654	10.0598		10.5139
4.69389	-5.50133	-31.555	3.92735	1.66169	-10.4953	14.6698	-6.82257	29.8629	12.6868	0	0	56.6548	1.92623	-33.995	55.6417	-20.1262	-19.6513	-5.00576	2.26874	22.597		15.644	-7.11385	1.5293			4.7656	-7.0321	-29.7143	4.8296	0.677986	-13.0224	11.1161	-6.06141	27.6346	9.83456	0	0	58.3611	0.516333	-36.6357	82.1309	-34.4805	-18.393	-4.41921	1.4457	12.4249		10.5773
4.43435	-5.52114	-31.5814	4.00727	1.64623	-10.448	15.1944	-6.84366	29.9232	13.1297	0	0	55.6826	2.06449	-33.7466	51.1596	-19.1758	-20.1105	-6.41089	2.47491	24.9503		15.7185	-7.09721	1.33384			4.50829	-6.96998	-29.6909	4.91027	0.689963	-12.984	11.5941	-6.00831	27.4754	10.2712	0	0	57.9958	0.585362	-36.1585	77.5098	-33.8971	-18.4819	-5.19312	1.63164	14.8196		10.6545
4.17773	-5.53117	-31.5869	4.09089	1.61804	-10.4013	15.757	-6.87178	30.0036	13.6015	0	0	54.65	2.1505	-33.6026	46.7912	-18.19	-20.4407	-7.99164	2.68551	27.2646		15.7941	-7.06999	1.11772			4.26339	-6.87461	-29.6783	4.98864	0.696178	-12.9337	12.0724	-5.95257	27.3078	10.7101	0	0	57.522	0.58727	-35.6887	72.8782	-33.1518	-18.5633	-5.9372	1.8229	17.2286		10.7463
3.92359	-5.52973	-31.5722	4.17955	1.57774	-10.3442	16.3453	-6.90396	30.0953	14.0924	0	0	53.5854	2.17665	-33.5854	42.5933	-17.1841	-20.6065	-9.72322	2.89578	29.4827		15.871	-7.03213	0.877239			4.02848	-6.75378	-29.6842	5.06173	0.698753	-12.878	12.5485	-5.89947	27.1477	11.1472	0	0	56.9474	0.523629	-35.2537	68.277	-32.2584	-18.6145	-6.62402	2.0197	19.6433		10.8529
3.67077	-5.51652	-31.5416	4.27427	1.52716	-10.2671	16.9442	-6.9367	30.1885	14.5908	0	0	52.5191	2.13933	-33.7152	38.6288	-16.1741	-20.5679	-11.5638	3.09707	31.5187		15.9494	-6.98413	0.610723			3.8011	-6.6154	-29.7122	5.12805	0.69971	-12.8229	13.0213	-5.8534	27.0083	11.5803	0	0	56.2792	0.399063	-34.8713	63.7416	-31.227	-18.608	-7.25922	2.22253	22.0579		10.9737
3.41838	-5.49277	-31.5021	4.37601	1.46756	-10.1646	17.5419	-6.96748	30.2759	15.0875	0	0	51.4798	2.03975	-34.0042	34.9632	-15.1764	-20.2881	-13.4554	3.27879	33.2833		16.03	-6.92721	0.318849			3.57922	-6.4676	-29.7617	5.18915	0.700212	-12.7706	13.4938	-5.81675	26.8972	12.0109	0	0	55.5255	0.221579	-34.5471	59.3071	-30.0628	-18.5228	-7.87885	2.43155	24.4626		11.1072
3.16664	-5.46211	-31.4637	4.4867	1.39891	-10.0361	18.1346	-6.9962	30.3573	15.5795	0	0	50.4913	1.88368	-34.4523	31.6584	-14.2063	-19.7454	-15.3272	3.43186	34.7164		16.1132	-6.86371	0.00422868			3.36128	-6.31833	-29.8279	5.24986	0.699908	-12.7177	13.9736	-5.78955	26.8146	12.4454	0	0	54.6972	0.00170564	-34.2819	55.0118	-28.7754	-18.3471	-8.53729	2.64588	26.8361		11.2511
2.91706	-5.43052	-31.4376	4.60969	1.32003	-9.88552	18.7298	-7.02586	30.4412	16.0717	0	0	49.5685	1.68068	-35.0433	28.7643	-13.2771	-18.9467	-17.0987	3.55161	35.8038		16.1995	-6.79692	-0.329099			3.14581	-6.17475	-29.9017	5.31722	0.697101	-12.6575	14.4712	-5.76957	26.7539	12.8937	0	0	53.8104	-0.248669	-34.0793	50.8973	-27.3868	-18.0733	-9.29118	2.86319	29.145		11.4022
2.67226	-5.40599	-31.4344	4.74984	1.22903	-9.7209	19.3453	-7.06206	30.5435	16.5765	0	0	48.7163	1.44363	-35.7452	26.3122	-12.4008	-17.938	-18.6803	3.63896	36.5787		16.2886	-6.731	-0.676048			2.93156	-6.04261	-29.9729	5.39845	0.689618	-12.5826	14.9948	-5.75277	26.7028	13.3641	0	0	52.8847	-0.517208	-33.9458	47.0072	-25.9298	-17.6917	-10.1799	3.0793	31.3424		11.5568
2.4353	-5.39719	-31.4615	4.91217	1.12396	-9.55207	19.997	-7.11026	30.6793	17.104	0	0	47.9301	1.18859	-36.5119	24.3106	-11.5889	-16.8056	-19.9749	3.6998	37.1094		16.3798	-6.67062	-1.0307			2.71765	-5.92614	-30.0304	5.49853	0.675921	-12.4885	15.5454	-5.73424	26.6463	13.8593	0	0	51.9403	-0.791364	-33.8828	43.3838	-24.4406	-17.191	-11.2069	3.28752	33.3664		11.7112
2.20848	-5.41197	-31.5205	5.09959	1.00352	-9.38782	20.68	-7.17184	30.8521	17.6484	0	0	47.1996	0.935255	-37.2867	22.7447	-10.8543	-15.6683	-20.8864	3.74322	37.4836		16.4723	-6.62081	-1.38648			2.50335	-5.82857	-30.0631	5.61875	0.655167	-12.3771	16.1171	-5.71029	26.5732	14.3756	0	0	50.9954	-1.05842	-33.8827	40.0638	-22.9544	-16.5657	-12.3334	3.47897	35.1477		11.8624
1.99176	-5.45544	-31.6035	5.3097	0.867435	-9.23465	21.3647	-7.24163	31.0473	18.1866	0	0	46.5123	0.707402	-38.004	21.5764	-10.2115	-14.6624	-21.3312	3.7794	37.7926		16.5653	-6.58654	-1.73632			2.28731	-5.75199	-30.0594	5.75587	0.627152	-12.2576	16.7009	-5.67965	26.4796	14.9057	0	0	50.0634	-1.30622	-33.9331	37.0721	-21.5047	-15.8225	-13.4903	3.64469	36.629		12.0085
1.78102	-5.52864	-31.6907	5.53262	0.716934	-9.09685	22.0107	-7.30785	31.2317	18.6911	0	0	45.8573	0.531991	-38.5939	20.7474	-9.6748	-13.9223	-21.2463	3.81838	38.1226		16.6579	-6.57206	-2.07282			2.06718	-5.69709	-30.0113	5.90284	0.592212	-12.1422	17.2886	-5.64307	26.3677	15.4423	0	0	49.1526	-1.52434	-34.0213	34.4183	-20.123	-14.9868	-14.5986	3.77905	37.7896		12.1493
1.5685	-5.62907	-31.7547	5.75319	0.554488	-8.97784	22.5857	-7.35541	31.3637	19.1442	0	0	45.2287	0.436457	-38.9904	20.1851	-9.25655	-13.5623	-20.6003	3.86983	38.5536		16.7492	-6.58041	-2.38816			1.84017	-5.66281	-29.9183	6.05007	0.550686	-12.04	17.8726	-5.60229	26.2426	15.978	0	0	48.2663	-1.7051	-34.137	32.0966	-18.8369	-14.1061	-15.5903	3.88226	38.657		12.2855
1.34567	-5.75275	-31.7696	5.95719	0.38224	-8.88147	23.079	-7.37187	31.4093	19.5458	0	0	44.6262	0.444053	-39.1419	19.8142	-8.96241	-13.66	-19.4115	3.94302	39.1579		16.8384	-6.61332	-2.67477			1.60396	-5.64671	-29.7907	6.18675	0.501816	-11.956	18.4438	-5.56017	26.1131	16.5039	0	0	47.4044	-1.84385	-34.274	30.0896	-17.6677	-13.2462	-16.4166	3.96036	39.2995		12.4193
1.10644	-5.89611	-31.7198	6.13678	0.200497	-8.8117	23.4989	-7.35154	31.353	19.9078	0	0	44.0536	0.568649	-39.0207	19.5672	-8.78714	-14.2409	-17.7577	4.04508	39.9835		16.924	-6.67117	-2.92676			1.35742	-5.64606	-29.6497	6.30271	0.443187	-11.8916	18.992	-5.52118	25.9929	17.0087	0	0	46.5665	-1.93873	-34.4315	28.3751	-16.6308	-12.481	-17.0419	4.02308	39.8071		12.5538
0.849293	-6.05707	-31.6023	6.29275	0.00750237	-8.77023	23.8572	-7.29522	31.1966	20.2411	0	0	43.516	0.811557	-38.628	19.395	-8.71288	-15.2623	-15.76	4.17566	41.0113		17.0049	-6.75344	-3.14114			1.0997	-5.65923	-29.5226	6.38886	0.371958	-11.8461	19.5076	-5.49055	25.8984	17.4813	0	0	45.7536	-1.98952	-34.6129	26.9321	-15.7366	-11.8796	-17.4271	4.08078	40.2676		12.6922
																											0.830282	-5.68681	-29.4339	6.43816	0.286464	-11.8165	19.9836	-5.47201	25.8411	17.9134	0	0	44.97	-1.99623	-34.8227	25.743	-14.9901	-11.4979	-17.5136	4.14222	40.7511		12.8383
																											0.550009	-5.73198	-29.3998	6.44733	0.186858	-11.7969	20.4167	-5.46587	25.822	18.3013	0	0	44.2226	-1.95806	-35.0621	24.7901	-14.3913	-11.3764	-17.2179	4.21382	41.3057		12.9966
																											0.263231	-5.8004	-29.4242	6.41874	0.0747876	-11.7799	20.8076	-5.46891	25.8315	18.647	0	0	43.5208	-1.87319	-35.3276	24.0504	-13.9348	-11.5417	-16.4489	4.30041	41.9641		13.1723
																											-0.020896	-5.89975	-29.5015	6.36172	-0.0476748	-11.759	21.1631	-5.47619	25.854	18.9589	0	0	42.8738	-1.73872	-35.6097	23.4913	-13.609	-12.0073	-15.1474	4.40664	42.7534		13.3717
[truncated: 171 more columns]
