# Supplementary material for: Identify the Alteration of Balance Control and Risk of Falling in Stroke Survivors During Obstacle Crossing Based on Kinematic Analysis
Source: Front Neurol. 2019 Jul 30;10:813. doi: 10.3389/fneur.2019.00813 (PMC6682676; doi:10.3389/fneur.2019.00813)
Supplement: Supplementary file 2 [file Data_Sheet_1.ZIP › Curve of Stroke and Control/stroke/AffectedL/S4 curve.xlsx]

## Sheet: Sheet1
41																											43
shanweiquan:LHipAngles			shanweiquan:LKneeAngles			shanweiquan:LAnkleAngles			shanweiquan:LAbsAnkleAngle			shanweiquan:RHipAngles			shanweiquan:RKneeAngles			shanweiquan:RAnkleAngles				shanweiquan:LPelvisAngles
X	Y	Z	X	Y	Z	X	Y	Z	X	Y	Z	X	Y	Z	X	Y	Z	X	Y	Z		X	Y	Z
deg	deg	deg	deg	deg	deg	deg	deg	deg	deg	deg	deg	deg	deg	deg	deg	deg	deg	deg	deg	deg		deg	deg	deg
1.77605	-0.247966	-6.23087	7.84692	0.286652	-15.8657	15.667	-1.03223	11.8751	15.3234	0	0	37.4803	2.2179	-26.0362	16.3119	-8.22964	-3.71111	0.486079	-0.477617	5.32489		14.829	-2.89241	-10.2693			3.6785	0.289126	-4.92227	9.41177	0.171139	-15.5361	14.6438	-0.566846	6.7725	14.5394	0	0	36.3191	2.72728	-22.0331	21.131	-9.13272	-4.57643	-0.241664	-0.206285	2.08877		14.4435
1.83125	-0.403675	-6.25952	8.50408	0.125709	-15.9265	16.2809	-1.05112	12.0788	15.9108	0	0	37.4791	2.27817	-25.9795	16.7205	-8.3507	-3.44152	-0.261475	-0.419836	4.63792		14.9319	-2.98129	-10.5617			3.52342	0.144392	-4.70648	9.58717	0.0799548	-15.7513	15.0036	-0.578973	6.90722	14.8922	0	0	36.0092	3.02911	-21.2405	21.0199	-8.95595	-4.76915	-0.739444	-0.133578	1.21846		14.5354
1.92262	-0.554079	-6.27476	9.22852	-0.0823561	-15.9961	16.8329	-1.06969	12.2787	16.4367	0	0	37.5338	2.35671	-25.8171	17.2508	-8.51515	-3.17323	-0.998144	-0.362284	3.95231		15.0272	-3.07523	-10.8435			3.3778	-0.0155305	-4.50518	9.7664	-0.0126952	-16.0012	15.3498	-0.594467	7.07922	15.23	0	0	35.7692	3.33396	-20.2388	21.1019	-8.75755	-4.91007	-1.11207	-0.0438247	0.143369		14.6273
2.0337	-0.702633	-6.28414	9.98515	-0.32922	-16.1022	17.289	-1.09323	12.5317	16.8646	0	0	37.6295	2.44836	-25.5535	17.8801	-8.70296	-2.91081	-1.66842	-0.305351	3.27296		15.1141	-3.17259	-11.1181			3.24834	-0.193357	-4.34012	9.9596	-0.106394	-16.2782	15.6758	-0.615519	7.31273	15.545	0	0	35.5878	3.63509	-19.0254	21.3577	-8.51621	-5.00723	-1.33589	0.0620447	-1.12483		14.7183
2.15075	-0.857379	-6.29944	10.7435	-0.59922	-16.2718	17.6208	-1.12771	12.9015	17.1619	0	0	37.7477	2.54798	-25.1933	18.5867	-8.89149	-2.65737	-2.2175	-0.248705	2.59611		15.1922	-3.27146	-11.3894			3.1436	-0.391766	-4.23373	10.1806	-0.200773	-16.5728	15.9747	-0.644291	7.63146	15.8294	0	0	35.4506	3.92506	-17.614	21.7586	-8.212	-5.07578	-1.40039	0.181561	-2.55512		14.8073
2.2656	-1.02953	-6.33617	11.484	-0.872481	-16.5189	17.8077	-1.17834	13.4422	17.3042	0	0	37.868	2.65068	-24.7419	19.3471	-9.05715	-2.41818	-2.60121	-0.19162	1.91329		15.2615	-3.36984	-11.6621			3.07394	-0.613081	-4.20689	10.4465	-0.295735	-16.8735	16.2397	-0.682713	8.05635	16.0751	0	0	35.3423	4.19597	-16.0373	22.2677	-7.83078	-5.1352	-1.30814	0.310759	-4.09763		14.8936
2.37738	-1.2308	-6.41122	12.2024	-1.1293	-16.8352	17.8386	-1.24817	14.1841	17.2773	0	0	37.9691	2.75189	-24.2057	20.1349	-9.17734	-2.20365	-2.79381	-0.133417	1.21653		15.3223	-3.46555	-11.9408			3.05097	-0.858978	-4.27639	10.7776	-0.391707	-17.1679	16.4641	-0.732288	8.60325	16.2737	0	0	35.2482	4.44018	-14.3487	22.843	-7.36852	-5.20561	-1.07289	0.444405	-5.68696		14.9766
2.49291	-1.47086	-6.53953	12.91	-1.35451	-17.1914	17.7113	-1.33766	15.1278	17.0783	0	0	38.0308	2.8476	-23.5934	20.9197	-9.23307	-2.03004	-2.7917	-0.0738956	0.503614		15.3756	-3.55653	-12.2295			3.08727	-1.13013	-4.45226	11.196	-0.489957	-17.4432	16.6413	-0.793909	9.28082	16.4173	0	0	35.1559	4.65115	-12.6199	23.4418	-6.83453	-5.30338	-0.716513	0.576455	-7.24871		15.056
2.62629	-1.755	-6.73035	13.6328	-1.54054	-17.5475	17.4316	-1.44481	16.2466	16.7145	0	0	38.0353	2.93445	-22.9166	21.6684	-9.21125	-1.91769	-2.61229	-0.0135776	-0.218999		15.4227	-3.6408	-12.5317			3.19556	-1.42589	-4.73531	11.7252	-0.592682	-17.687	16.7647	-0.867674	10.0885	16.498	0	0	35.0564	4.82416	-10.9361	24.0248	-6.25226	-5.43791	-0.265732	0.700618	-8.70739		15.1316
2.79776	-2.08338	-6.98444	14.4081	-1.68814	-17.8622	17.0116	-1.56543	17.4909	16.2028	0	0	37.9692	3.00986	-22.1904	22.3478	-9.10661	-1.88699	-2.28899	0.0462875	-0.93612		15.4654	-3.71662	-12.8498			3.38811	-1.74424	-5.11558	12.3883	-0.702967	-17.8885	16.8279	-0.952721	11.0146	16.509	0	0	34.944	4.95711	-9.38807	24.5603	-5.65715	-5.6095	0.250832	0.810995	-9.99465		15.2037
3.03179	-2.45151	-7.29253	15.2816	-1.80441	-18.0962	16.4682	-1.69308	18.7893	15.5677	0	0	37.8242	3.0721	-21.433	22.9279	-8.92244	-1.95391	-1.86423	0.10393	-1.62634		15.5055	-3.78249	-13.1847			3.67594	-2.08155	-5.57171	13.2072	-0.824411	-18.0385	16.8251	-1.04707	12.0352	16.4446	0	0	34.8163	5.05046	-8.06245	25.0263	-5.09174	-5.80948	0.805	0.90267	-11.0561		15.2727
3.35487	-2.85186	-7.63512	16.3024	-1.89938	-18.2143	15.821	-1.81888	20.0496	14.8394	0	0	37.5978	3.12045	-20.6658	23.3849	-8.67028	-2.12589	-1.38244	0.157407	-2.26626		15.5454	-3.83728	-13.5358			4.06824	-2.43275	-6.07203	14.2005	-0.96023	-18.1303	16.751	-1.14752	13.1133	16.3018	0	0	34.6734	5.10695	-7.03319	25.4109	-4.59931	-6.02161	1.37091	0.972159	-11.8557		15.3394
3.79253	-3.27504	-7.98345	17.5179	-1.9826	-18.1868	15.0913	-1.93178	21.1637	14.0517	0	0	37.2933	3.15496	-19.9114	23.7042	-8.36819	-2.39982	-0.884398	0.204943	-2.83462		15.5873	-3.88003	-13.901			4.57189	-2.79143	-6.57698	15.3831	-1.1121	-18.1598	16.6018	-1.24963	14.1996	16.0806	0	0	34.5169	5.13062	-6.35405	25.7106	-4.21739	-6.22468	1.92643	1.01768	-12.3769		15.4047
4.36668	-3.71082	-8.3021	18.9676	-2.06087	-17.9922	14.3023	-2.01926	22.0155	13.2397	0	0	36.9194	3.17667	-19.1928	23.881	-8.03823	-2.76177	-0.403598	0.24523	-3.31587		15.6334	-3.91022	-14.2767			5.19108	-3.15027	-7.04291	16.7643	-1.27875	-18.1245	16.3752	-1.34774	15.2336	15.7845	0	0	34.3491	5.12606	-6.05457	25.9277	-3.97284	-6.39525	2.45426	1.0392	-12.6226		15.4696
5.09344	-4.14812	-8.55296	20.6792	-2.1372	-17.6182	13.4804	-2.06866	22.492	12.4379	0	0	36.4888	3.18711	-18.5313	23.9208	-7.70333	-3.18897	0.0355392	0.277591	-3.70212		15.6857	-3.92744	-14.6582			5.92717	-3.50158	-7.42666	18.3475	-1.45462	-18.024	16.0714	-1.4353	16.1477	15.4212	0	0	34.1722	5.09751	-6.13822	26.0672	-3.87867	-6.51084	2.94241	1.03832	-12.6125		15.5351
5.982	-4.57533	-8.70011	22.6657	-2.21041	-17.0626	12.6569	-2.069	22.4953	11.6797	0	0	36.0175	3.18826	-17.9454	23.8374	-7.38449	-3.65267	0.417959	0.302042	-3.99372		15.746	-3.93156	-15.0399			6.77855	-3.83788	-7.69003	20.1296	-1.62917	-17.8587	15.6939	-1.50521	16.8717	15.0021	0	0	33.9881	5.04847	-6.58371	26.1347	-3.93342	-6.55267	3.38411	1.01793	-12.3798		15.6022
7.03382	-4.9806	-8.71453	24.9234	-2.27521	-16.335	11.8676	-2.01324	21.9571	10.9956	0	0	35.5228	3.18208	-17.449	23.6512	-7.09843	-4.12175	0.737319	0.319228	-4.19856		15.8158	-3.92245	-15.4156			7.74073	-4.15265	-7.80376	22.1002	-1.78685	-17.6298	15.2507	-1.55056	17.3384	14.5421	0	0	33.7975	4.98172	-7.34793	26.1351	-4.12231	-6.50842	3.77707	0.981818	-11.9664		15.6718
8.24243	-5.35277	-8.57726	27.4306	-2.32238	-15.4619	11.1502	-1.90039	20.8556	10.4112	0	0	35.0221	3.17031	-17.0519	23.3868	-6.85652	-4.56576	0.994895	0.330296	-4.33042		15.8958	-3.90008	-15.7789			8.80637	-4.44079	-7.75041	24.2416	-1.90849	-17.3393	14.7559	-1.56536	17.4902	14.0593	0	0	33.5998	4.89947	-8.37093	26.0725	-4.42013	-6.37403	4.12238	0.934177	-11.4192		15.7445
9.59348	-5.68251	-8.28127	30.1478	-2.33926	-14.4887	10.5379	-1.7364	19.2255	9.94409	0	0	34.5314	3.15409	-16.7588	23.0701	-6.6644	-4.95777	1.19809	0.336699	-4.40669		15.9864	-3.86428	-16.1238			9.9657	-4.69915	-7.52589	26.5284	-1.97352	-16.9902	14.2298	-1.54536	17.285	13.5746	0	0	33.3937	4.80384	-9.58198	25.9503	-4.79497	-6.15459	4.42318	0.87916	-10.7846		15.8206
11.0655	-5.96384	-7.83159	33.0193	-2.31075	-13.4777	10.0544	-1.53301	17.158	9.60261	0	0	34.0643	3.13399	-16.57	22.7269	-6.52286	-5.27613	1.35896	0.339971	-4.44565		16.0874	-3.81489	-16.4447			11.2068	-4.92663	-7.13975	28.9282	-1.9633	-16.5873	13.699	-1.48869	16.7011	13.1105	0	0	33.1767	4.69713	-10.9065	25.7721	-5.21259	-5.86388	4.68348	0.820493	-10.105		15.9002
12.6311	-6.19505	-7.24422	35.977	-2.22106	-12.5037	9.7095	-1.30589	14.7937	9.38468	0	0	33.6313	3.10968	-16.4824	22.3805	-6.42894	-5.50567	1.49248	0.341503	-4.46389		16.198	-3.75148	-16.7367			12.5161	-5.12413	-6.61413	31.402	-1.86465	-16.1377	13.1926	-1.39618	15.7403	12.6895	0	0	32.9462	4.58204	-12.2727	25.5423	-5.64035	-5.52228	4.90741	0.761216	-9.41529		15.983
14.2596	-6.3794	-6.54418	38.9461	-2.05644	-11.6482	9.49952	-1.0724	12.3079	9.27923	0	0	33.2391	3.0802	-16.4894	22.0511	-6.37746	-5.63816	1.61483	0.342367	-4.47418		16.3169	-3.67355	-16.9958			13.8794	-5.2942	-5.98169	33.9066	-1.67297	-15.6508	12.7394	-1.27128	14.4286	12.3312	0	0	32.6997	4.46148	-13.6175	25.2665	-6.05037	-5.15395	5.09859	0.703565	-8.74188		16.0685
15.9199	-6.52419	-5.76323	41.8537	-1.80901	-10.9804	9.41118	-0.848552	9.87947	9.27038	0	0	32.8907	3.04412	-16.5824	21.7538	-6.36225	-5.67241	1.74158	0.343178	-4.48383		16.4421	-3.5805	-17.2191			15.2823	-5.44054	-5.28257	36.3968	-1.39422	-15.139	12.3635	-1.11969	12.8156	12.0508	0	0	32.4354	4.33843	-14.8905	24.951	-6.42158	-4.78348	5.26001	0.648963	-8.10182		16.1555
17.5841	-6.63862	-4.93767	44.6391	-1.48087	-10.5289	9.42793	-0.645994	7.65032	9.34326	0	0	32.5853	2.9996	-16.7512	21.4991	-6.37708	-5.61374	1.88613	0.344062	-4.49436		16.5714	-3.47161	-17.4049			16.711	-5.56747	-4.56067	38.8287	-1.045	-14.6154	12.0812	-0.948734	10.9713	11.8571	0	0	32.1522	4.21567	-16.0559	24.6029	-6.74041	-4.43287	5.39397	0.598134	-7.50414		16.2431
19.2309	-6.7312	-4.10636	47.2626	-1.08714	-10.2633	9.53632	-0.470175	5.69602	9.4888	0	0	32.3193	2.94484	-16.9844	21.2923	-6.41616	-5.47312	2.05831	0.344704	-4.50201		16.7021	-3.34621	-17.5524			18.153	-5.67925	-3.85984	41.1627	-0.650965	-14.0933	11.9002	-0.766802	8.98307	11.7521	0	0	31.8499	4.09535	-17.0922	24.2294	-7.00032	-4.11946	5.50218	0.551246	-6.95133		16.3296
20.8473	-6.80747	-3.30805	49.709	-0.655798	-10.0953	9.72928	-0.32027	4.01899	9.70512	0	0	32.0863	2.87826	-17.2704	21.1335	-6.47428	-5.26589	2.2634	0.344462	-4.49913		16.8316	-3.20371	-17.6619			19.5975	-5.77958	-3.21993	43.3656	-0.243455	-13.5838	11.8197	-0.582888	6.95069	11.7316	0	0	31.529	3.97892	-17.9912	23.8371	-7.20069	-3.85484	5.58591	0.508093	-6.44141		16.4135
22.4283	-6.86907	-2.57777	51.9857	-0.223317	-9.90143	10.0055	-0.190791	2.56477	9.9954	0	0	31.8783	2.79869	-17.5973	21.019	-6.54672	-5.01024	2.50177	0.342518	-4.47598		16.957	-3.04371	-17.7346			21.0359	-5.87122	-2.67346	45.4133	0.144734	-13.0939	11.8312	-0.406046	4.97962	11.7859	0	0	31.1902	3.86709	-18.7546	23.4322	-7.34526	-3.64483	5.64618	0.468249	-5.96967		16.4931
23.9751	-6.91457	-1.94241	54.1153	0.173024	-9.56102	10.3655	-0.0743933	1.25457	10.363	0	0	31.6862	2.70567	-17.9533	20.9415	-6.62914	-4.72555	2.76891	0.338037	-4.42262		17.0754	-2.86608	-17.7724			22.4616	-5.95579	-2.24312	47.2906	0.483629	-12.6264	11.9204	-0.244871	3.17267	11.9019	0	0	30.8348	3.7598	-19.3916	23.0201	-7.44047	-3.49031	5.68398	0.431195	-5.53022		16.5663
25.4915	-6.94136	-1.41667	56.126	0.503783	-8.99054	10.8065	0.0353923	0.0175718	10.8065	0	0	31.5004	2.59938	-18.3275	20.8918	-6.71736	-4.43077	3.05616	0.330314	-4.33063		17.1843	-2.671	-17.7779			23.8703	-6.03372	-1.94027	48.9921	0.749734	-12.1791	12.0695	-0.106707	1.61849	12.0646	0	0	30.4638	3.65645	-19.9158	22.6055	-7.49406	-3.38823	5.70052	0.396412	-5.11711		16.6316
26.9814	-6.94791	-1.0007	58.0433	0.754123	-8.16547	11.3192	0.142232	-1.18626	11.3168	0	0	31.3118	2.48082	-18.7096	20.8591	-6.80751	-4.14314	3.35184	0.318845	-4.19399		17.2812	-2.45903	-17.7542			25.2595	-6.10433	-1.76473	50.5212	0.928386	-11.7462	12.2591	0.00318424	0.380527	12.2589	0	0	30.0784	3.55597	-20.3429	22.1925	-7.51408	-3.33282	5.69757	0.363435	-4.72496		16.6871
28.4468	-6.93493	-0.680324	59.8835	0.926614	-7.13029	11.8856	0.245787	-2.3521	11.8754	0	0	31.1119	2.35162	-19.0906	20.8325	-6.89594	-3.87701	3.6427	0.303405	-4.00997		17.3642	-2.23108	-17.7047			26.6284	-6.16608	-1.70553	51.8893	1.01473	-11.32	12.4717	0.0823902	-0.512046	12.4712	0	0	29.6795	3.45707	-20.6893	21.7848	-7.50807	-3.31657	5.67766	0.331888	-4.34938		16.7314
29.8865	-6.90546	-0.430118	61.6527	1.03967	-5.99088	12.48	0.341803	-3.43132	12.4572	0	0	30.8933	2.21396	-19.4624	20.8013	-6.97946	-3.64312	3.91553	0.28404	-3.77904		17.4317	-1.98839	-17.6328			27.9776	-6.21676	-1.74292	53.1147	1.01322	-10.8928	12.6932	0.13171	-1.06773	12.6909	0	0	29.2681	3.35827	-20.9702	21.3857	-7.4827	-3.33114	5.64436	0.301488	-3.98711		16.7628
31.2972	-6.86412	-0.218714	63.349	1.12246	-4.88764	13.0722	0.423699	-4.34994	13.0339	0	0	30.6504	2.07042	-19.8186	20.7561	-7.05548	-3.44839	4.1585	0.261037	-3.50458		17.4826	-1.73249	-17.5421			29.3087	-6.25399	-1.85083	54.2212	0.936056	-10.4585	12.9141	0.155045	-1.33058	12.9106	0	0	28.8452	3.2582	-21.1998	20.9983	-7.44355	-3.36792	5.60224	0.27204	-3.63588		16.7802
32.675	-6.81594	-0.0151034	64.9685	1.20772	-3.9577	13.6325	0.485033	-5.03648	13.5789	0	0	30.3785	1.92373	-20.1539	20.689	-7.12208	-3.29586	4.3623	0.234875	-3.19222		17.5163	-1.46513	-17.4361			30.624	-6.27537	-2.00004	55.2364	0.800844	-10.0142	13.1299	0.158688	-1.37162	13.1261	0	0	28.4116	3.15552	-21.3903	20.6257	-7.39516	-3.41869	5.55684	0.243399	-3.29402		16.7827
34.017	-6.76535	0.205702	66.5109	1.3242	-3.29822	14.1367	0.521975	-5.44929	14.0715	0	0	30.0751	1.7766	-20.4648	20.5938	-7.17814	-3.18517	4.52093	0.206157	-2.84913		17.5326	-1.18816	-17.3179			31.9262	-6.27895	-2.16105	56.1902	0.628234	-9.56027	13.3396	0.150253	-1.27661	13.3362	0	0	27.9684	3.04909	-21.552	20.2706	-7.341	-3.47605	5.51429	0.215459	-2.96029		16.7696
35.3229	-6.71547	0.45919	67.9842	1.49127	-2.94022	14.5696	0.535107	-5.59591	14.4987	0	0	29.7387	1.63145	-20.7487	20.4664	-7.22322	-3.11308	4.63218	0.175557	-2.48333		17.5317	-0.90348	-17.1904			33.2181	-6.26349	-2.3067	57.1132	0.439655	-9.10067	13.5444	0.137411	-1.13196	13.5417	0	0	27.5165	2.93801	-21.6937	19.9354	-7.28375	-3.53372	5.48092	0.188107	-2.63339		16.7403
36.5958	-6.66793	0.750541	69.4048	1.71677	-2.8445	14.9265	0.529609	-5.53453	14.8553	0	0	29.3694	1.49027	-21.0051	20.3047	-7.25757	-3.07414	4.69803	0.143755	-2.10294		17.5145	-0.612937	-17.0562			34.5022	-6.22866	-2.41393	58.035	0.255796	-8.6412	13.7464	0.1268	-1.01241	13.7442	0	0	27.0573	2.82161	-21.8224	19.6222	-7.22535	-3.58689	5.46267	0.161211	-2.31176		16.6946
37.8411	-6.62308	1.07655	70.7946	1.99865	-2.92424	15.2102	0.513426	-5.35381	15.1423	0	0	28.9684	1.35444	-21.234	20.1091	-7.28198	-3.06125	4.72464	0.11142	-1.71599		17.4818	-0.318224	-16.9176			35.7806	-6.17524	-2.46478	58.9825	0.0957003	-8.18839	13.947	0.123202	-0.971879	13.9449	0	0	26.5919	2.6995	-21.9439	19.3327	-7.16728	-3.63198	5.46467	0.134617	-1.99362		16.6326
39.0659	-6.58042	1.4293	72.1749	2.32918	-3.07492	15.4278	0.494979	-5.14767	15.364	0	0	28.5381	1.22467	-21.4372	19.8817	-7.29763	-3.06643	4.72197	0.0791646	-1.32984		17.4348	-0.0208524	-16.7763			37.0547	-6.10515	-2.44647	59.979	-0.0234503	-7.74755	14.1462	0.129263	-1.04017	14.1439	0	0	26.1215	2.57156	-22.0626	19.0683	-7.1107	-3.66656	5.49075	0.108166	-1.67705		16.5543
40.2766	-6.5393	1.80018	73.5634	2.69973	-3.19564	15.5879	0.481697	-4.99918	15.5271	0	0	28.0814	1.10096	-21.617	19.6266	-7.30604	-3.08125	4.70282	0.0475352	-0.951064		17.375	0.277912	-16.634			38.3248	-6.02132	-2.35093	61.0433	-0.0862289	-7.32148	14.3424	0.145618	-1.2244	14.339	0	0	25.6476	2.43785	-22.1823	18.8298	-7.05659	-3.68892	5.54329	0.0817063	-1.36028		16.4601
41.4784	-6.49931	2.18311	74.9708	3.1046	-3.20426	15.6998	0.479068	-4.96977	15.6393	0	0	27.6024	0.982658	-21.7769	19.3494	-7.30887	-3.09764	4.68121	0.0169851	-0.585131		17.3036	0.577052	-16.4918			39.5903	-5.92778	-2.17386	62.1886	-0.0785809	-6.9095	14.5315	0.171383	-1.51458	14.5264	0	0	25.1716	2.29875	-22.3061	18.6179	-7.00597	-3.69775	5.62307	0.0551191	-1.04189		16.3506
42.6737	-6.46058	2.57621	76.399	3.54298	-3.05043	15.7718	0.489823	-5.09004	15.708	0	0	27.105	0.868511	-21.9207	19.0567	-7.30781	-3.10844	4.67032	-0.0121407	-0.236213		17.2222	0.875879	-16.3506			40.8496	-5.82916	-1.91389	63.4228	0.0123676	-6.50735	14.7085	0.204791	-1.89074	14.7003	0	0	24.6949	2.15472	-22.4364	18.4327	-6.95989	-3.69185	5.72944	0.028338	-0.721125		16.2264
43.8626	-6.4239	2.98211	77.8418	4.0193	-2.72026	15.8113	0.513765	-5.3576	15.7404	0	0	26.5939	0.756835	-22.0525	18.7559	-7.30446	-3.10797	4.68056	-0.0396189	0.0929816		17.1319	1.17394	-16.211			42.1001	-5.73071	-1.57188	64.7484	0.198145	-6.10765	14.8671	0.243805	-2.3298	14.8546	0	0	24.2188	2.00645	-22.5757	18.2742	-6.91955	-3.66998	5.86044	0.00134462	-0.397767		16.0882
45.0432	-6.3905	3.40664	79.2864	4.54171	-2.23147	15.8244	0.548334	-5.7435	15.7429	0	0	26.0739	0.645655	-22.1766	18.4541	-7.3002	-3.09246	4.71812	-0.0653504	0.401247		17.034	1.47105	-16.0735			43.3385	-5.63778	-1.15039	66.1632	0.488597	-5.70106	15.0021	0.286559	-2.81062	14.9836	0	0	23.7448	1.85468	-22.7259	18.1418	-6.88623	-3.63093	6.01314	-0.0258348	-0.0721554		15.9368
46.2122	-6.36163	3.85645	80.7164	5.11937	-1.62315	15.8164	0.589574	-6.2032	15.7214	0	0	25.5498	0.532896	-22.2968	18.1583	-7.29611	-3.06004	4.78454	-0.0893421	0.688648		16.9294	1.76721	-15.9384			44.5614	-5.55563	-0.653913	67.6605	0.89084	-5.27772	15.1096	0.331564	-3.31634	15.0837	0	0	23.2741	1.70017	-22.8886	18.0347	-6.86122	-3.57372	6.18394	-0.053146	0.255039		15.7734
47.3659	-6.33793	4.33659	82.1159	5.75932	-0.941863	15.7922	0.633331	-6.69006	15.6819	0	0	25.0262	0.416485	-22.4168	17.8751	-7.29297	-3.01064	4.87729	-0.111687	0.956294		16.8191	2.06262	-15.8059			45.7655	-5.489	-0.0889647	69.2303	1.4084	-4.82847	15.1887	0.377777	-3.83509	15.1538	0	0	22.8078	1.54365	-23.0652	17.9515	-6.84571	-3.49782	6.36894	-0.0805274	0.583058		15.5988
48.5012	-6.31887	4.84835	83.4709	6.46394	-0.229615	15.7567	0.676266	-7.16683	15.6305	0	0	24.5077	0.294453	-22.5395	17.6104	-7.29131	-2.94553	4.99114	-0.132534	1.20596		16.7036	2.35761	-15.6761			46.948	-5.44188	0.535588	70.8602	2.04021	-4.34659	15.2409	0.424454	-4.3584	15.1958	0	0	22.3465	1.38578	-23.2565	17.8906	-6.84065	-3.40339	6.56423	-0.107928	0.911265		15.4144
49.6155	-6.30286	5.38878	84.7708	7.2302	0.480586	15.7149	0.716134	-7.60866	15.573	0	0	23.9982	0.165082	-22.6673	17.3694	-7.29153	-2.86678	5.11989	-0.152065	1.43982		16.5835	2.65256	-15.549			48.1068	-5.41721	1.20845	72.5365	2.78008	-3.82825	15.2704	0.471054	-4.88013	15.2137	0	0	21.8909	1.22713	-23.4627	17.8493	-6.84659	-3.29152	6.76618	-0.135321	1.23933		15.2213
50.7068	-6.2876	5.951	86.0075	8.05053	1.16237	15.6707	0.75147	-7.9995	15.5143	0	0	23.5015	0.0269408	-22.8019	17.1567	-7.2941	-2.77671	5.25791	-0.170468	1.66013		16.4591	2.94783	-15.4247			49.2408	-5.41663	1.91603	74.2443	3.61667	-3.27317	15.282	0.5171	-5.39485	15.2127	0	0	21.441	1.06805	-23.6835	17.8249	-6.86357	-3.16419	6.9716	-0.162704	1.56719		15.0208
51.7734	-6.27067	6.52502	87.1743	8.91398	1.7948	15.627	0.781329	-8.32917	15.458	0	0	23.0205	-0.121117	-22.9441	16.9764	-7.29961	-2.67749	5.40125	-0.187929	1.86912		16.3306	3.24377	-15.3032			50.3498	-5.44051	2.64319	75.9688	4.53422	-2.68458	15.2812	0.562098	-5.89701	15.1984	0	0	20.9965	0.90885	-23.9175	17.8138	-6.89104	-3.02433	7.17781	-0.1901	1.8951		14.8145
52.8144	-6.24991	7.09863	88.2664	9.80737	2.3639	15.5857	0.805307	-8.5935	15.4063	0	0	22.5576	-0.279866	-23.0944	16.8316	-7.30895	-2.57088	5.5481	-0.20463	2.06896		16.1981	3.54061	-15.1846			51.4345	-5.48777	3.3741	77.6952	5.5138	-2.06853	15.2723	0.605523	-6.38076	15.1754	0	0	20.557	0.749653	-24.1628	17.8122	-6.92785	-2.8755	7.38272	-0.217537	2.22337		14.6037
53.8296	-6.22336	7.65807	89.281	10.7157	2.86331	15.5479	0.823524	-8.79409	15.3606	0	0	22.1144	-0.449743	-23.2523	16.7247	-7.32316	-2.45818	5.69871	-0.220734	2.26162		16.0616	3.83846	-15.0687			52.4959	-5.55612	4.09339	79.4087	6.53493	-1.43324	15.2588	0.646827	-6.84003	15.1476	0	0	20.1215	0.590554	-24.4167	17.8158	-6.9723	-2.72161	7.58467	-0.245035	2.55223		14.3899
54.8198	-6.1892	8.18899	90.2167	11.6229	3.28968	15.5141	0.83623	-8.93386	15.3212	0	0	21.6916	-0.630739	-23.4175	16.657	-7.34335	-2.34015	5.85496	-0.236381	2.44875		15.9212	4.13721	-14.9556			53.5353	-5.64214	4.78734	81.0948	7.57749	-0.788019	15.2432	0.685468	-7.26889	15.1177	0	0	19.6888	0.431557	-24.676	17.8206	-7.02223	-2.56671	7.78242	-0.272591	2.88162		14.1746
55.7866	-6.1455	8.67773	91.0726	12.5129	3.63976	15.4843	0.843556	-9.01441	15.2884	0	0	21.2892	-0.822517	-23.5889	16.6286	-7.37044	-2.21724	6.01972	-0.25166	2.63144		15.7768	4.43663	-14.8452			54.554	-5.74159	5.44488	82.7388	8.62342	-0.142681	15.2272	0.720941	-7.66187	15.088	0	0	19.258	0.272724	-24.937	17.8224	-7.07523	-2.41452	7.97502	-0.300149	3.21083		13.9592
56.7315	-6.09062	9.11281	91.849	13.3713	3.91757	15.4587	0.846108	-9.04245	15.2618	0	0	20.9063	-1.02417	-23.7657	16.6381	-7.40493	-2.08948	6.1962	-0.26659	2.8099		15.6284	4.73618	-14.7372			55.5528	-5.84959	6.05801	84.3259	9.65785	0.493341	15.2119	0.752845	-8.01468	15.0598	0	0	18.8277	0.114114	-25.1958	17.8177	-7.12881	-2.26825	8.16174	-0.327601	3.53858		13.745
57.6556	-6.02361	9.48613	92.547	14.1871	4.14114	15.4383	0.845488	-9.03564	15.2421	0	0	20.5413	-1.23443	-23.9468	16.6833	-7.44669	-1.95678	6.38736	-0.281098	2.98327		15.4759	5.03517	-14.6313			56.5321	-5.96102	6.62217	85.8416	10.6699	1.11158	15.1976	0.780956	-8.32505	15.0336	0	0	18.3972	-0.0440822	-25.4487	17.8035	-7.18064	-2.13028	8.34208	-0.354778	3.8628		13.5332
58.559	-5.94486	9.79367	93.1676	14.9541	4.33549	15.4244	0.843685	-9.01582	15.2292	0	0	20.1923	-1.45153	-24.1313	16.7604	-7.49487	-1.81875	6.59543	-0.29501	3.14946		15.3194	5.33267	-14.5271			57.4917	-6.07064	7.13598	87.2712	11.6528	1.70451	15.1836	0.805264	-8.59304	15.0091	0	0	17.9658	-0.201592	-25.692	17.7779	-7.22876	-2.0022	8.51575	-0.381445	4.1807		13.3249
59.4403	-5.85633	10.0359	93.7097	15.6715	4.52082	15.4167	0.842119	-8.9986	15.2223	0	0	19.8567	-1.67332	-24.3184	16.8651	-7.54801	-1.67497	6.82154	-0.308077	3.3055		15.159	5.6276	-14.4241			58.4306	-6.17337	7.60062	88.6009	12.6036	2.26594	15.1683	0.826017	-8.82153	14.9846	0	0	17.5335	-0.358058	-25.9225	17.74	-7.27173	-1.88464	8.68275	-0.407317	4.48888		13.1208
60.297	-5.76123	10.2177	94.1702	16.3437	4.70992	15.4132	0.841497	-8.99177	15.2192	0	0	19.5317	-1.89729	-24.5073	16.9924	-7.60427	-1.52494	7.06539	-0.320009	3.44796		14.9946	5.91868	-14.3216			59.3476	-6.26448	8.01921	89.8174	13.522	2.79086	15.1496	0.843677	-9.01573	14.958	0	0	17.1009	-0.512981	-26.1377	17.6901	-7.30883	-1.77754	8.84343	-0.432086	4.78368		12.9217
61.1248	-5.6631	10.3469	94.544	16.9784	4.90991	15.4113	0.842063	-8.99799	15.217	0	0	19.2144	-2.12069	-24.6974	17.1369	-7.66177	-1.36838	7.32523	-0.33055	3.57377		14.8263	6.20458	-14.219			60.2408	-6.33969	8.39578	90.9089	14.4098	3.27565	15.1256	0.858831	-9.18222	14.9272	0	0	16.6688	-0.665804	-26.3356	17.6295	-7.34004	-1.68005	8.99856	-0.455426	5.06122		12.7281
61.9188	-5.56508	10.4335	94.8263	17.5841	5.12432	15.4079	0.843849	-9.01763	15.2128	0	0	18.902	-2.34062	-24.8881	17.2932	-7.7189	-1.20546	7.59787	-0.339535	3.68098		14.6544	6.48389	-14.1156			61.1082	-6.39529	8.73444	91.865	15.2692	3.71772	15.0953	0.872017	-9.32695	14.8911	0	0	16.239	-0.815909	-26.515	17.561	-7.36604	-1.59096	9.14937	-0.477025	5.31787		12.5403
62.6745	-5.46953	10.4867	95.0136	18.1682	5.35481	15.4006	0.84684	-9.0505	15.2042	0	0	18.5918	-2.55409	-25.0786	17.4559	-7.77466	-1.03696	7.87901	-0.346946	3.76939		14.4787	6.75515	-14.0103			61.9474	-6.42819	9.03875	92.6772	16.1021	4.11604	15.0591	0.883592	-9.45391	14.8498	0	0	15.8137	-0.962669	-26.6754	17.488	-7.38817	-1.50865	9.29754	-0.496605	5.55033		12.3584
63.3882	-5.37813	10.5143	95.105	18.7349	5.59911	15.3878	0.850776	-9.09375	15.1896	0	0	18.2816	-2.75821	-25.2683	17.6203	-7.82872	-0.864377	8.16382	-0.352936	3.84084		14.2995	7.01698	-13.9025			62.7561	-6.43601	9.31087	93.3389	16.9091	4.47039	15.0183	0.893578	-9.56337	14.8048	0	0	15.3955	-1.10546	-26.817	17.415	-7.40825	-1.43138	9.44514	-0.513934	5.75592		12.1825
64.0575	-5.29219	10.5217	95.1007	19.2856	5.84613	15.3667	0.854738	-9.13727	15.167	0	0	17.9693	-2.9502	-25.4564	17.782	-7.88145	-0.689952	8.44751	-0.357807	3.89893		14.1168	7.26801	-13.7911			63.5319	-6.41698	9.55156	93.8455	17.6891	4.78193	14.9743	0.9017	-9.65233	14.7574	0	0	14.9872	-1.24374	-26.9406	17.3467	-7.42846	-1.35724	9.59453	-0.528841	5.93264		12.0123
64.6807	-5.21257	10.5124	95.0014	19.8194	6.07546	15.3337	0.85713	-9.16355	15.1332	0	0	17.6534	-3.1275	-25.6418	17.9373	-7.93371	-0.516558	8.72595	-0.36197	3.94856		13.9307	7.50699	-13.6754			64.2726	-6.37002	9.75974	94.1945	18.4384	5.05248	14.9272	0.907447	-9.71526	14.7082	0	0	14.5919	-1.37707	-27.0475	17.2885	-7.45103	-1.28448	9.7482	-0.541218	6.0793		11.8477
65.2565	-5.13944	10.4893	94.8069	20.3338	6.26391	15.2832	0.856246	-9.15383	15.0839	0	0	17.3328	-3.28782	-25.8234	18.0836	-7.98658	-0.347364	8.9961	-0.365863	3.99498		13.7412	7.73277	-13.5545			64.976	-6.29473	9.93277	94.3856	19.1515	5.28416	14.875	0.91026	-9.74605	14.6554	0	0	14.2125	-1.50505	-27.1393	17.2454	-7.47815	-1.21137	9.90858	-0.551025	6.19545		11.6884
65.7837	-5.07195	10.4538	94.5173	20.8247	6.39206	15.2096	0.850845	-9.09451	15.0138	0	0	17.0069	-3.42918	-26.0001	18.2188	-8.04108	-0.18568	9.25612	-0.369897	4.04307		13.5486	7.94432	-13.4277			65.6401	-6.19132	10.0669	94.4203	19.8209	5.479	14.8128	0.909742	-9.74038	14.5945	0	0	13.8518	-1.62739	-27.2177	17.2222	-7.51174	-1.13658	10.0779	-0.558302	6.28159		11.5341
66.2615	-5.00816	10.4062	94.1338	21.2856	6.44699	15.1073	0.840374	-8.97942	14.9178	0	0	16.6754	-3.55	-26.1706	18.3419	-8.09795	-0.0347292	9.50544	-0.374402	4.09677		13.3529	8.14077	-13.2946			66.2631	-6.06058	10.1577	94.3023	20.438	5.63809	14.7331	0.90584	-9.69767	14.5179	0	0	13.5121	-1.74396	-27.2844	17.223	-7.55325	-1.0592	10.2579	-0.563162	6.33911		11.3845
66.6905	-4.94555	10.3447	93.6599	21.7078	6.42135	14.9722	0.824842	-8.80859	14.7916	0	0	16.3386	-3.64897	-26.3336	18.4527	-8.15756	0.10253	9.74452	-0.379603	4.15876		13.1545	8.32135	-13.1547			66.8432	-5.90396	10.2007	94.0365	20.9937	5.7609	14.6269	0.898933	-9.62204	14.4166	0	0	13.1953	-1.85454	-27.3409	17.251	-7.60366	-0.978877	10.45	-0.565795	6.37027		11.2393
67.0719	-4.8814	10.2665	93.1014	22.0819	6.31345	14.8018	0.804779	-8.5877	14.6321	0	0	15.997	-3.72523	-26.4879	18.5517	-8.21993	0.2237	9.97476	-0.385611	4.23035		12.9537	8.48545	-13.0077			67.3789	-5.72339	10.1919	93.6298	21.4792	5.84495	14.4846	0.889849	-9.52251	14.2808	0	0	12.9025	-1.95905	-27.3884	17.3084	-7.66332	-0.896052	10.6547	-0.566472	6.37828		11.0984
67.407	-4.81342	10.169	92.4663	22.3992	6.1293	14.5952	0.781368	-8.32959	14.4379	0	0	15.6516	-3.77828	-26.6322	18.6401	-8.28479	0.327066	10.1982	-0.392437	4.31167		12.751	8.63258	-12.8537			67.8686	-5.52131	10.1284	93.0902	21.887	5.88533	14.2985	0.879701	-9.41125	14.1021	0	0	12.6343	-2.05734	-27.4275	17.3961	-7.73202	-0.811795	10.872	-0.565517	6.36697		10.9617
67.6969	-4.73994	10.0505	91.7629	22.6541	5.88382	14.3535	0.756528	-8.05537	14.2088	0	0	15.3038	-3.80809	-26.7656	18.7199	-8.35184	0.411721	10.4175	-0.400023	4.40203		12.5469	8.76246	-12.6927			68.3108	-5.30066	10.0094	92.4268	22.2115	5.87534	14.0646	0.86969	-9.30143	13.8759	0	0	12.3906	-2.14906	-27.4585	17.514	-7.8091	-0.72786	11.1014	-0.563309	6.34085		10.8291
67.9416	-4.66011	9.91142	90.9995	22.8449	5.59784	14.0789	0.732651	-7.79144	13.9463	0	0	14.9553	-3.81489	-26.8872	18.7935	-8.42091	0.477684	10.6355	-0.408264	4.50015		12.3422	8.87488	-12.525			68.7044	-5.06465	9.83557	91.6494	22.4491	5.80691	13.7838	0.860823	-9.2041	13.6029	0	0	12.1705	-2.23382	-27.4812	17.6607	-7.89349	-0.646451	11.3415	-0.56025	6.30465		10.7006
68.1405	-4.57358	9.7539	90.1828	22.9735	5.29036	13.7748	0.711956	-7.5624	13.6527	0	0	14.6081	-3.79941	-26.9964	18.864	-8.49212	0.525831	10.8549	-0.417041	4.60464		12.1376	8.96987	-12.351			69.0481	-4.81678	9.60994	90.7687	22.5992	5.67208	13.4629	0.853711	-9.12599	13.2893	0	0	11.9727	-2.31097	-27.495	17.8339	-7.98388	-0.570081	11.5907	-0.556744	6.26315		10.5764
68.2929	-4.48044	9.58072	89.3181	23.0442	4.97144	13.4453	0.69584	-7.38387	13.3317	0	0	14.2646	-3.76262	-27.0927	18.9345	-8.56596	0.557739	11.0781	-0.426237	4.71408		11.9341	9.0476	-12.1712			69.3407	-4.56057	9.33738	89.7955	22.6635	5.46421	13.1123	0.848429	-9.06796	12.9456	0	0	11.7953	-2.37969	-27.4993	18.0306	-8.07894	-0.501087	11.8469	-0.553167	6.2208		10.4565
68.3994	-4.38101	9.39406	88.4094	23.0616	4.63914	13.095	0.684538	-7.25858	12.9882	0	0	13.9271	-3.70583	-27.1761	19.0086	-8.64332	0.575533	11.307	-0.435752	4.82729		11.7324	9.10841	-11.9862			69.5816	-4.29947	9.02454	88.7411	22.6461	5.17941	12.7441	0.844532	-9.02514	12.5837	0	0	11.636	-2.43886	-27.4931	18.247	-8.1774	-0.441534	12.1082	-0.549839	6.1814		10.3412
68.4617	-4.27582	9.19507	87.4609	23.0301	4.28316	12.7296	0.67733	-7.17864	12.6281	0	0	13.5981	-3.63058	-27.2466	19.0897	-8.7253	0.581541	11.5426	-0.445506	4.94329		11.5337	9.15288	-11.7965			69.7699	-4.03671	8.67931	87.6166	22.553	4.81757	12.368	0.841174	-8.98822	12.2138	0	0	11.4922	-2.48724	-27.4761	18.4793	-8.27825	-0.392855	12.3723	-0.547013	6.14794		10.2304
68.483	-4.16573	8.98371	86.478	22.9534	3.89384	12.3557	0.673193	-7.13275	12.2586	0	0	13.28	-3.53847	-27.3047	19.1808	-8.81316	0.578247	11.7853	-0.455423	5.06119		11.3387	9.18166	-11.603			69.9054	-3.77512	8.31032	86.4333	22.3917	4.38289	11.9883	0.837297	-8.9456	11.8404	0	0	11.3613	-2.5234	-27.4479	18.7235	-8.38081	-0.355643	12.6375	-0.544849	6.1223		10.1243
68.4679	-4.05177	8.7593	85.4682	22.8349	3.46869	11.9812	0.67133	-7.11207	11.8877	0	0	12.975	-3.43128	-27.3508	19.2846	-8.90792	0.568112	12.0355	-0.465398	5.17974		11.1484	9.19568	-11.4064			69.9882	-3.51701	7.92622	85.2023	22.1701	3.8841	11.6023	0.831894	-8.88618	11.4612	0	0	11.2405	-2.54584	-27.4091	18.9756	-8.48485	-0.329631	12.9021	-0.543414	6.10531		10.0228
68.4212	-3.93507	8.5214	84.4403	22.6787	3.01396	11.6143	0.671353	-7.11233	11.5237	0	0	12.6848	-3.31072	-27.3858	19.4034	-9.01038	0.553592	12.2935	-0.475289	5.29725		10.9633	9.19597	-11.2074			70.0189	-3.26411	7.53496	83.9344	21.8962	3.33326	11.201	0.824159	-8.80108	11.0674	0	0	11.1272	-2.55308	-27.3607	19.232	-8.59059	-0.313576	13.165	-0.542685	6.09668		9.92579
68.3482	-3.81652	8.27013	83.4041	22.4895	2.54112	11.2621	0.673097	-7.13167	11.1739	0	0	12.4108	-3.17847	-27.4106	19.5387	-9.12084	0.537223	12.5598	-0.484884	5.41119		10.7842	9.1837	-11.0068			69.9987	-3.01758	7.14354	82.6404	21.5778	2.74485	10.7719	0.813686	-8.6858	10.6469	0	0	11.0187	-2.54373	-27.3045	19.4898	-8.69868	-0.305417	13.4254	-0.542546	6.09503		9.83306
68.2541	-3.6967	8.00659	82.3696	22.2729	2.06572	10.9302	0.676639	-7.17097	10.8437	0	0	12.1539	-3.03613	-27.4264	19.6915	-9.23911	0.521558	12.8355	-0.493903	5.51827		10.6116	9.16019	-10.8056			69.9299	-2.77803	6.75735	81.3308	21.2216	2.13404	10.3038	0.800497	-8.54051	10.1883	0	0	10.9128	-2.51647	-27.2429	19.7462	-8.81022	-0.302327	13.683	-0.542811	6.09817		9.7444
68.1435	-3.57609	7.7333	81.3459	22.0363	1.60426	10.621	0.682158	-7.23218	10.5355	0	0	11.9139	-2.88517	-27.4343	19.8622	-9.36452	0.509032	13.1214	-0.502028	5.61469		10.4457	9.12681	-10.6045			69.8151	-2.54557	6.38012	80.0156	20.8336	1.51515	9.79138	0.785016	-8.36984	9.68608	0	0	10.8075	-2.47039	-27.1789	19.9992	-8.92656	-0.300931	13.938	-0.543221	6.10302		9.65954
68.0208	-3.45514	7.45393	80.3405	21.788	1.17077	10.3332	0.689739	-7.31625	10.2481	0	0	11.6905	-2.72693	-27.4355	20.0503	-9.49608	0.501603	13.4181	-0.508958	5.69689		10.2867	9.08495	-10.4043			69.6582	-2.3201	6.01397	78.7047	20.4189	0.900451	9.23873	0.76795	-8.18151	9.14389	0	0	10.7011	-2.40477	-27.1156	20.247	-9.04928	-0.29756	14.1907	-0.543477	6.10606		9.57827
67.8897	-3.33438	7.17307	79.3592	21.5374	0.775558	10.0622	0.699358	-7.42285	9.97698	0	0	11.4824	-2.56267	-27.4314	20.2543	-9.63252	0.500235	13.7248	-0.514472	5.7623		10.1346	9.03605	-10.2061			69.4634	-2.10128	5.65948	77.4078	19.9823	0.299215	8.66025	0.750119	-7.98457	8.57565	0	0	10.5925	-2.31939	-27.0563	20.4888	-9.17995	-0.288487	14.4418	-0.54325	6.10336		9.50041
67.7537	-3.21425	6.8954	78.4064	21.2935	0.424863	9.80096	0.7109	-7.5507	9.71514	0	0	11.2879	-2.3936	-27.4231	20.4722	-9.77252	0.504674	14.04	-0.518485	5.80988		9.98935	8.98148	-10.0104			69.2358	-1.88888	5.31655	76.1338	19.5286	-0.282226	8.07827	0.732342	-7.78802	8.00326	0	0	10.4809	-2.2144	-27.0039	20.7238	-9.32003	-0.27016	14.6922	-0.5422	6.09093		9.4259
67.6156	-3.09499	6.6258	77.484	21.065	0.116558	9.54077	0.723851	-7.69407	9.45408	0	0	11.1048	-2.22083	-27.4119	20.7006	-9.91481	0.513309	14.3609	-0.521071	5.84054		9.85077	8.92254	-9.81815			68.9809	-1.68278	4.9846	74.8913	19.0632	-0.840055	7.51814	0.715328	-7.59973	7.45172	0	0	10.3659	-2.09053	-26.9607	20.9518	-9.47069	-0.239551	14.943	-0.54001	6.06498		9.35485
67.4773	-2.9766	6.36951	76.5903	20.86	-0.162587	9.27199	0.737092	-7.84055	9.18455	0	0	10.9305	-2.0455	-27.399	20.9358	-10.0582	0.523446	14.6847	-0.522439	5.85676		9.71857	8.86043	-9.62981			68.7043	-1.48313	4.66326	73.6883	18.5923	-1.37254	7.00202	0.699622	-7.42578	6.94301	0	0	10.2477	-1.94898	-26.9285	21.1728	-9.63268	-0.194288	15.1953	-0.536403	6.02226		9.28747
67.3391	-2.85878	6.13211	75.721	20.6861	-0.432074	8.98567	0.74926	-7.97507	8.89805	0	0	10.7622	-1.86859	-27.3854	21.1738	-10.2016	0.531829	15.0089	-0.522899	5.86221		9.5924	8.79614	-9.44588			68.4116	-1.29038	4.35287	72.5318	18.1235	-1.87942	6.54336	0.685563	-7.26994	6.49053	0	0	10.1267	-1.79148	-26.908	21.3874	-9.80621	-0.132947	15.4504	-0.531179	5.96036		9.22411
67.2007	-2.74068	5.91848	74.8703	20.5492	-0.711621	8.67528	0.75919	-8.08478	8.5884	0	0	10.5971	-1.69114	-27.3721	21.4105	-10.3442	0.53519	15.3318	-0.522804	5.86109		9.47192	8.73058	-9.26672			68.1081	-1.10522	4.05482	71.4278	17.6658	-2.36098	6.14372	0.673307	-7.134	6.09598	0	0	10.0035	-1.62024	-26.8992	21.5962	-9.99087	-0.0551097	15.7098	-0.524227	5.87795		9.16531
67.0618	-2.62104	5.73152	74.0328	20.4516	-1.01844	8.33775	0.765998	-8.15997	8.25274	0	0	10.4324	-1.51408	-27.36	21.6423	-10.4855	0.53072	15.6529	-0.52252	5.85772		9.35678	8.66446	-9.09246			67.7987	-0.928538	3.77144	70.3809	17.2288	-2.81774	5.79282	0.662828	-7.01771	5.74928	0	0	9.87919	-1.43794	-26.9012	21.7998	-10.1856	0.038623	15.975	-0.515544	5.775		9.11162
66.9225	-2.49864	5.57147	73.2056	20.3922	-1.36204	7.97389	0.76938	-8.19731	7.8919	0	0	10.2655	-1.33811	-27.3498	21.866	-10.6251	0.516638	15.9727	-0.522354	5.85576		9.24663	8.59823	-8.9231			67.4875	-0.761403	3.50619	69.3944	16.823	-3.25037	5.47172	0.653909	-6.91869	5.43175	0	0	9.75455	-1.2475	-26.9128	21.9991	-10.3889	0.146497	16.2475	-0.505253	5.65295		9.06371
66.7837	-2.37275	5.43614	72.3888	20.3674	-1.73825	7.58806	0.770004	-8.20419	7.50995	0	0	10.0944	-1.16385	-27.342	22.0792	-10.7628	0.492106	16.2922	-0.522567	5.85828		9.14127	8.53224	-8.7585			67.1782	-0.604816	3.26302	68.4702	16.4586	-3.65914	5.15811	0.646231	-6.83341	5.12137	0	0	9.63046	-1.05208	-26.9322	22.1946	-10.5985	0.265936	16.5285	-0.493589	5.51453		9.02225
66.6461	-2.24363	5.32177	71.5849	20.3728	-2.13319	7.18639	0.769133	-8.19458	7.11263	0	0	9.91735	-0.991642	-27.3371	22.2799	-10.8988	0.457366	16.6122	-0.523338	5.86742		9.0405	8.46661	-8.59835			66.8735	-0.459675	3.04589	67.6085	16.145	-4.04445	4.83198	0.639401	-6.75753	4.79833	0	0	9.50755	-0.854961	-26.9572	22.3867	-10.8118	0.393505	16.8189	-0.480891	5.36378		8.98789
66.5108	-2.11232	5.22315	70.797	20.403	-2.53346	6.77442	0.767784	-8.17968	6.70518	0	0	9.73343	-0.82168	-27.3354	22.467	-11.0331	0.413635	16.9333	-0.524769	5.88439		8.94428	8.40135	-8.44224			66.5754	-0.3267	2.85835	66.8082	15.8895	-4.40622	4.48047	0.633104	-6.68753	4.44992	0	0	9.38619	-0.659257	-26.9861	22.5753	-11.0259	0.525266	17.1189	-0.467579	5.20566		8.96123
66.3789	-1.98035	5.13414	70.0283	20.4521	-2.93468	6.35511	0.766067	-8.16073	6.29049	0	0	9.54218	-0.653895	-27.3369	22.6397	-11.1661	0.362738	17.2549	-0.526865	5.90923		8.85266	8.33633	-8.28964			66.2853	-0.206299	2.70296	66.0666	15.6975	-4.74499	4.10032	0.627108	-6.62088	4.07293	0	0	9.26645	-0.467905	-27.0168	22.7601	-11.2376	0.657003	17.4279	-0.454108	5.04556		8.94282
66.2511	-1.84958	5.04842	69.2806	20.5138	-3.33857	5.92828	0.763485	-8.13222	5.86846	0	0	9.34381	-0.488025	-27.3417	22.798	-11.2977	0.307061	17.5754	-0.529549	5.94103		8.76588	8.27129	-8.13998			66.0038	-0.0985972	2.58075	65.3797	15.5713	-5.06122	3.69797	0.621391	-6.5573	3.67375	0	0	9.14803	-0.283433	-27.0475	22.9401	-11.444	0.784578	17.7445	-0.44094	4.88899		8.9331
66.1269	-1.72223	4.96113	68.5532	20.584	-3.74785	5.49067	0.759446	-8.08761	5.43589	0	0	9.13914	-0.323696	-27.3495	22.9421	-11.428	0.249116	17.8927	-0.53266	5.9779		8.6843	8.20597	-7.99266			65.7309	-0.00335988	2.49116	64.742	15.5102	-5.3561	3.28698	0.616087	-6.49831	3.26584	0	0	9.03035	-0.107866	-27.0767	23.1141	-11.642	0.904183	18.0668	-0.4285	4.74101		8.93242
66.0032	-1.6009	4.87065	67.8409	20.6619	-4.16303	5.03658	0.753658	-8.02366	4.98715	0	0	8.92938	-0.160382	-27.36	23.0728	-11.5567	0.191421	18.2039	-0.535974	6.01717		8.60844	8.13995	-7.84704			65.4662	0.0799603	2.43153	64.1467	15.51	-5.63134	2.88413	0.611448	-6.4467	2.86588	0	0	8.9126	0.0572985	-27.1028	23.2805	-11.8292	1.01258	18.3924	-0.417129	4.60568		8.94105
65.8744	-1.48788	4.77866	67.1334	20.7498	-4.58441	4.55919	0.746025	-7.93932	4.5154	0	0	8.71613	0.00243006	-27.3726	23.1912	-11.6836	0.136253	18.5064	-0.53924	6.05587		8.53894	8.07288	-7.70253			65.2085	0.15224	2.39789	63.5857	15.564	-5.88934	2.50479	0.607756	-6.40561	2.48914	0	0	8.79385	0.211249	-27.1245	23.4374	-12.0034	1.10734	18.7183	-0.40707	4.48594		8.95914
65.7333	-1.38431	4.68863	66.4164	20.8498	-5.01605	4.05227	0.736346	-7.83231	4.0144	0	0	8.50112	0.165218	-27.3865	23.2986	-11.8083	0.0855535	18.7977	-0.542193	6.09085		8.47658	8.00436	-7.5586			64.9564	0.214615	2.38458	63.0498	15.6625	-6.13369	2.15918	0.60515	-6.37661	2.14582	0	0	8.67308	0.35375	-27.1407	23.5831	-12.1632	1.18678	19.0417	-0.398462	4.38343		8.98673
65.5726	-1.28945	4.60331	65.6745	20.9606	-5.4649	3.51272	0.724291	-7.69894	3.48102	0	0	8.28618	0.328373	-27.4009	23.3965	-11.9306	0.0408245	19.0766	-0.544607	6.11944		8.42225	7.93403	-7.41474			64.7081	0.268443	2.38504	62.5289	15.7939	-6.3685	1.85026	0.603589	-6.35923	1.83887	0	0	8.5493	0.485216	-27.1504	23.7158	-12.3078	1.25009	19.3599	-0.391332	4.2985		9.02374
65.3864	-1.20064	4.523	64.8947	21.0756	-5.93493	2.94277	0.709769	-7.53818	2.91731	0	0	8.07297	0.492286	-27.4146	23.4864	-12.0504	0.0032294	19.3429	-0.546306	6.13957		8.37684	7.86149	-7.27055			64.4611	0.315307	2.39205	62.0118	15.9449	-6.59868	1.57342	0.602782	-6.35026	1.56377	0	0	8.42153	0.606534	-27.1528	23.834	-12.4369	1.2969	19.6701	-0.385632	4.23059		9.06994
65.1706	-1.11374	4.44463	64.068	21.1824	-6.42317	2.35074	0.693135	-7.35389	2.3314	0	0	7.86297	0.65713	-27.4266	23.5699	-12.1679	-0.0265299	19.5975	-0.547186	6.14998		8.34131	7.78642	-7.12563			64.2129	0.356876	2.39828	61.4871	16.1012	-6.82956	1.31811	0.602219	-6.34399	1.31004	0	0	8.28886	0.719025	-27.1474	23.936	-12.5509	1.32725	19.9702	-0.381266	4.17858		9.12504
64.923	-1.02402	4.36226	63.1901	21.2649	-6.92127	1.7499	0.674977	-7.15253	1.73628	0	0	7.65733	0.822994	-27.4356	23.6485	-12.2834	-0.0480232	19.8426	-0.547218	6.15036		8.31652	7.70855	-6.97968			63.9605	0.394868	2.39667	60.9429	16.2481	-7.06642	1.0703	0.601277	-6.3335	1.06377	0	0	8.15046	0.824299	-27.1343	24.0208	-12.6507	1.34135	20.2581	-0.378131	4.14122		9.1886
64.6437	-0.926973	4.26816	62.261	21.3051	-7.42088	1.15588	0.655626	-6.93776	1.14742	0	0	7.4569	0.989947	-27.4402	23.7233	-12.3975	-0.0614275	20.081	-0.546466	6.14145		8.30328	7.62762	-6.83235			63.7005	0.430942	2.3807	60.3677	16.3712	-7.31389	0.815607	0.599351	-6.31206	0.810662	0	0	8.00548	0.924152	-27.1142	24.0873	-12.7374	1.33928	20.532	-0.376158	4.1177		9.26005
64.3338	-0.818757	4.15368	61.284	21.2851	-7.916	0.584013	0.63498	-6.70839	0.580015	0	0	7.2622	1.15797	-27.4391	23.795	-12.5106	-0.0673505	20.3157	-0.545071	6.12493		8.30228	7.54344	-6.68335			63.429	0.466653	2.34454	59.7502	16.4566	-7.57565	0.541527	0.595963	-6.27434	0.538283	0	0	7.85317	1.0203	-27.0879	24.1345	-12.8125	1.32105	20.7904	-0.375326	4.10779		9.33876
63.9957	-0.696683	4.0106	60.2653	21.1893	-8.40149	0.0470101	0.612684	-6.46045	0.0467116	0	0	7.07336	1.32706	-27.4313	23.864	-12.623	-0.0669305	20.5494	-0.543239	6.10323		8.31397	7.45587	-6.53228			63.142	0.503292	2.28325	59.0799	16.4917	-7.85367	0.239137	0.590841	-6.21731	0.23773	0	0	7.69277	1.11441	-27.0573	24.1619	-12.8774	1.28665	21.0319	-0.375683	4.11204		9.424
63.6321	-0.559362	3.83253	59.2126	21.0056	-8.87304	-0.447276	0.588244	-6.18838	-0.44467	0	0	6.89032	1.49719	-27.4157	23.9303	-12.7348	-0.061935	20.7833	-0.541219	6.07931		8.33867	7.36485	-6.37875			62.835	0.541821	2.19276	58.3476	16.4651	-8.14716	-0.0964784	0.583962	-6.14068	-0.0959249	0	0	7.5237	1.20793	-27.0246	24.1692	-12.9338	1.23616	21.2552	-0.377343	4.13182		9.51506
63.245	-0.406958	3.61648	58.133	20.7282	-9.32671	-0.897339	0.561215	-5.88717	-0.892606	0	0	6.71273	1.66837	-27.3915	23.9933	-12.8457	-0.0545213	21.0173	-0.53926	6.0561		8.37647	7.27036	-6.22224			62.5032	0.582761	2.06945	57.5456	16.3672	-8.453	-0.466918	0.575386	-6.04514	-0.464321	0	0	7.34547	1.30199	-26.9924	24.1568	-12.983	1.17003	21.4591	-0.380461	4.16898		9.61121
62.8352	-0.241174	3.36374	57.0314	20.3575	-9.75622	-1.30806	0.531551	-5.55621	-1.30191	0	0	6.54013	1.84063	-27.3581	24.0527	-12.955	-0.0470515	21.2496	-0.537579	6.03619		8.42729	7.17239	-6.06217			62.1416	0.626128	1.91044	56.6681	16.1903	-8.76484	-0.871513	0.565177	-5.93134	-0.866847	0	0	7.15787	1.39746	-26.9635	24.1254	-13.0266	1.08932	21.6426	-0.385208	4.22554		9.71179
62.4018	-0.0649802	3.07965	55.9112	19.9007	-10.1501	-1.6892	0.499914	-5.20283	-1.68224	0	0	6.37192	2.01393	-27.3154	24.1079	-13.0614	-0.0418184	21.4768	-0.536312	6.02118		8.49084	7.071	-5.89783			61.7452	0.671407	1.71289	55.7118	15.9287	-9.07319	-1.3088	0.553223	-5.79804	-1.30211	0	0	6.96093	1.4949	-26.9407	24.0766	-13.0657	0.995906	21.8046	-0.391745	4.30343		9.81627
61.9432	0.118043	2.77221	54.7746	19.3686	-10.4966	-2.05339	0.467257	-4.83764	-2.04608	0	0	6.2075	2.18816	-27.2636	24.1589	-13.1635	-0.0408382	21.6945	-0.535502	6.01159		8.56673	6.96623	-5.72848			61.3089	0.717485	1.47434	54.6757	15.5791	-9.36612	-1.77741	0.539103	-5.64051	-1.7688	0	0	6.75499	1.5946	-26.9267	24.0127	-13.1015	0.892523	21.9439	-0.400187	4.40398		9.92421
61.4576	0.30438	2.45044	53.6234	18.7732	-10.7915	-2.41413	0.434124	-4.46673	-2.4068	0	0	6.04634	2.36307	-27.2035	24.2061	-13.2594	-0.0456398	21.8975	-0.535108	6.00691		8.65451	6.85811	-5.55325			60.828	0.762727	1.19258	53.5615	15.1407	-9.62949	-2.27632	0.52208	-5.45047	-2.26602	0	0	6.54068	1.69668	-26.9236	23.9366	-13.1348	0.782638	22.0596	-0.410593	4.52788		10.0354
60.9435	0.491117	2.12246	52.4607	18.1255	-11.0423	-2.78345	0.400203	-4.0866	-2.77637	0	0	5.88801	2.53827	-27.1363	24.2501	-13.3476	-0.0570192	22.0812	-0.535017	6.00583		8.75372	6.74665	-5.37131			60.298	0.805091	0.865673	52.3734	14.6155	-9.84894	-2.80436	0.501101	-5.2161	-2.79273	0	0	6.31884	1.80103	-26.9327	23.8515	-13.1663	0.670226	22.1504	-0.422952	4.67499		10.1498
60.4004	0.675985	1.79442	51.2916	17.4341	-11.2633	-3.16965	0.364647	-3.68776	-3.16308	0	0	5.73225	2.71317	-27.0637	24.2922	-13.4265	-0.0750237	22.2414	-0.535113	6.00698		8.86391	6.63176	-5.18177			59.7149	0.842172	0.49238	51.118	14.0088	-10.0109	-3.35915	0.475021	-4.9245	-3.34674	0	0	6.09044	1.90751	-26.9545	23.7611	-13.1961	0.559444	22.2153	-0.437183	4.8443		10.2677
59.8287	0.857027	1.47007	50.1241	16.7056	-11.4677	-3.57571	0.326682	-3.26151	-3.56991	0	0	5.57903	2.88695	-26.9878	24.3339	-13.4953	-0.0988443	22.3748	-0.535337	6.00962		8.98477	6.51331	-4.98383			59.0752	0.871472	0.0726728	49.8034	13.3292	-10.1051	-3.93642	0.44282	-4.56412	-3.92391	0	0	5.85638	2.01589	-26.9882	23.669	-13.2241	0.454203	22.2529	-0.453146	5.03413		10.3894
59.2292	1.03201	1.15056	48.9683	15.9455	-11.6612	-3.99927	0.286056	-2.80496	-3.99447	0	0	5.42848	3.05868	-26.911	24.3764	-13.5539	-0.126802	22.4794	-0.535746	6.01447		9.11612	6.39106	-4.77681			58.3761	0.89057	-0.391978	48.439	12.5886	-10.1261	-4.52972	0.403886	-4.12789	-4.51794	0	0	5.61746	2.12593	-27.0319	23.5783	-13.2499	0.357807	22.2622	-0.470657	5.24222		10.5157
58.6032	1.19803	0.83508	47.8351	15.1598	-11.8401	-4.4337	0.243196	-2.32294	-4.43005	0	0	5.28094	3.22728	-26.8361	24.4211	-13.6032	-0.15649	22.554	-0.536578	6.02433		9.25793	6.26469	-4.56018			57.6156	0.897485	-0.898003	47.0346	11.802	-10.0754	-5.1318	0.358224	-3.61568	-5.12156	0	0	5.37418	2.23735	-27.0826	23.4917	-13.2722	0.272701	22.2418	-0.489502	5.46602		10.6472
57.9514	1.35144	0.521111	46.7349	14.3547	-11.9941	-4.87025	0.199012	-1.82569	-4.86777	0	0	5.1368	3.39152	-26.7655	24.4685	-13.6448	-0.184985	22.5977	-0.538266	6.04433		9.41038	6.13388	-4.3336			56.7929	0.890909	-1.43964	45.6002	10.9867	-9.96171	-5.73658	0.306536	-3.03516	-5.7285	0	0	5.12663	2.34976	-27.136	23.4107	-13.2897	0.200229	22.1909	-0.509457	5.70282		10.7851
57.2743	1.48813	0.205114	45.6761	13.5376	-12.1129	-5.30057	0.154287	-1.32205	-5.29916	0	0	4.99637	3.55025	-26.7019	24.5187	-13.681	-0.208983	22.6099	-0.541437	6.08189		9.57375	5.9982	-4.09705			55.9082	0.870458	-2.00858	44.1456	10.1616	-9.80192	-6.34175	0.250081	-2.4004	-6.33616	0	0	4.87464	2.46274	-27.1872	23.3363	-13.3006	0.1408	22.1083	-0.530302	5.94996		10.9303
56.5713	1.60397	-0.117565	44.6635	12.7158	-12.1906	-5.71864	0.109292	-0.815162	-5.71806	0	0	4.85976	3.7022	-26.6476	24.5708	-13.7145	-0.225071	22.5895	-0.546838	6.14586		9.74848	5.85737	-3.8508			54.9637	0.837091	-2.59426	42.6804	9.34552	-9.61935	-6.95023	0.190419	-1.72894	-6.94705	0	0	4.61764	2.57564	-27.2309	23.2683	-13.303	0.0940169	21.9931	-0.551818	6.20483		11.0838
55.8417	1.69516	-0.451728	43.6982	11.8967	-12.2258	-6.12118	0.0638467	-0.303085	-6.12109	0	0	4.72668	3.84622	-26.6043	24.6229	-13.7478	-0.230094	22.5349	-0.555263	6.24562		9.93505	5.71112	-3.59544			53.9634	0.793139	-3.18397	41.2139	8.55649	-9.44185	-7.56913	0.129018	-1.0374	-7.56788	0	0	4.35491	2.68761	-27.2619	23.2055	-13.295	0.0590755	21.8441	-0.573816	6.46516		11.2467
55.0839	1.75846	-0.802202	42.778	11.088	-12.2189	-6.50698	0.0175227	0.218948	-6.50693	0	0	4.59633	3.9812	-26.5732	24.6723	-13.7827	-0.22123	22.4437	-0.567428	6.38959		10.1339	5.55938	-3.33191			52.9139	0.742466	-3.76355	39.7559	7.81004	-9.29811	-8.20566	0.0669511	-0.338068	-8.20552	0	0	4.08572	2.79753	-27.2753	23.1464	-13.2752	0.035114	21.6597	-0.596119	6.72881		11.4198
54.2958	1.79153	-1.17215	41.896	10.2982	-12.1739	-6.87597	-0.030397	0.758924	-6.87536	0	0	4.46725	4.10599	-26.5547	24.7156	-13.8201	-0.196253	22.3134	-0.583861	6.58394		10.3456	5.40233	-3.06146			51.8245	0.690415	-4.31808	38.3167	7.1181	-9.21414	-8.86044	0.00469775	0.363471	-8.86026	0	0	3.80959	2.90393	-27.2676	23.089	-13.243	0.0215028	21.4373	-0.618593	6.9942		11.6035
53.4746	1.7933	-1.56146	41.0404	9.53704	-12.1058	-7.22887	-0.0813291	1.33269	-7.22691	0	0	4.33738	4.21948	-26.5488	24.7488	-13.8595	-0.153637	22.1412	-0.60483	6.83172		10.5702	5.24042	-2.78561			50.7073	0.643545	-4.83255	36.9079	6.48848	-9.20917	-9.5196	-0.0577689	1.0673	-9.51794	0	0	3.52645	3.005	-27.2366	23.0312	-13.1987	0.0182963	21.1733	-0.641153	7.26029		11.798
52.6165	1.76471	-1.96468	40.1933	8.81553	-12.0449	-7.56631	-0.137538	1.96559	-7.56183	0	0	4.20406	4.32045	-26.5547	24.7678	-13.8992	-0.092801	21.9249	-0.630309	7.13243		10.8077	5.07448	-2.50608			49.577	0.609252	-5.29308	35.5424	5.92424	-9.29218	-10.149	-0.120678	1.7758	-10.1441	0	0	3.23692	3.09864	-27.1824	22.9714	-13.1438	0.0260443	20.8626	-0.663814	7.52727		12.0032
51.7169	1.70942	-2.36898	39.3315	8.14601	-12.0345	-7.88747	-0.20165	2.68688	-7.87875	0	0	4.06432	4.40753	-26.5714	24.7685	-13.9363	-0.01412	21.6628	-0.660018	7.48258		11.0577	4.9057	-2.22466			48.4503	0.595231	-5.68749	34.2342	5.42422	-9.46026	-10.6931	-0.183973	2.48808	-10.6829	0	0	2.94248	3.18233	-27.1069	22.9085	-13.0807	0.0457675	20.4988	-0.686722	7.79682		12.2183
50.7705	1.63435	-2.75281	38.4277	7.54173	-12.123	-8.18876	-0.275774	3.51973	-8.17321	0	0	3.91514	4.47915	-26.5974	24.7473	-13.9676	0.0808597	21.3543	-0.693533	7.8769		11.3196	4.73565	-1.94315			47.3451	0.608754	-6.00646	32.9983	4.98354	-9.69857	-11.0812	-0.246809	3.19444	-11.0638	0	0	2.64557	3.25322	-27.0147	22.8422	-13.0134	0.0786834	20.074	-0.710222	8.07298		12.4422
49.7716	1.54983	-3.08588	37.4537	7.01595	-12.3503	-8.46224	-0.360204	4.46654	-8.43635	0	0	3.75382	4.53342	-26.6312	24.7014	-13.9901	0.189347	20.9997	-0.730441	8.31027		11.5921	4.56627	-1.66321			46.2791	0.65594	-6.24385	31.8495	4.59502	-9.98203	-11.2404	-0.307067	3.87091	-11.2144	0	0	2.34968	3.30811	-26.9122	22.7736	-12.9463	0.125372	19.5791	-0.734922	8.36282		12.6733
48.7166	1.46929	-3.33232	36.3855	6.57911	-12.732	-8.69375	-0.452134	5.49465	-8.65349	0	0	3.57849	4.56814	-26.6718	24.6293	-14.0013	0.307412	20.5991	-0.770499	8.77954		11.8736	4.39974	-1.38623			45.2679	0.741042	-6.39743	30.8007	4.2504	-10.2794	-11.1139	-0.361241	4.47816	-11.0796	0	0	2.05931	3.34338	-26.8083	22.705	-12.8842	0.185548	19.0039	-0.761736	8.67698		12.9097
47.607	1.4085	-3.45763	35.2117	6.23381	-13.2457	-8.86134	-0.544863	6.5281	-8.80343	0	0	3.38853	4.58076	-26.7182	24.5313	-14.0003	0.43026	20.1518	-0.813766	9.28507		12.1619	4.23845	-1.11316			44.3236	0.86583	-6.46891	29.8618	3.94185	-10.5583	-10.6788	-0.40469	4.96446	-10.6383	0	0	1.77996	3.35499	-26.7133	22.6403	-12.8318	0.257145	18.3373	-0.79192	9.03		13.1491
46.4549	1.38432	-3.43964	33.9429	5.96876	-13.8234	-8.93411	-0.627855	7.44945	-8.8581	0	0	3.18497	4.56835	-26.7699	24.4099	-13.9877	0.552627	19.6552	-0.860679	9.83155		12.4545	4.08486	-0.844448			43.4531	1.0292	-6.46393	29.0366	3.66298	-10.7903	-9.95774	-0.432444	5.27473	-9.91515	0	0	1.51798	3.33845	-26.6387	22.5852	-12.793	0.336209	17.5672	-0.827055	9.44005		13.389
45.2866	1.4125	-3.2799	32.6212	5.75515	-14.3522	-8.87324	-0.687836	8.11294	-8.78373	0	0	2.97092	4.52762	-26.827	24.2707	-13.9658	0.669351	19.1033	-0.912052	10.4279		12.7488	3.94133	-0.579942			42.6566	1.22696	-6.3918	28.3224	3.40948	-10.9553	-9.01834	-0.440407	5.36368	-8.97853	0	0	1.28055	3.28894	-26.5964	22.5476	-12.7707	0.416876	16.6805	-0.868982	9.92808		13.6265
44.1441	1.50491	-3.01176	31.3218	5.54887	-14.6874	-8.63769	-0.711171	8.37048	-8.54499	0	0	2.75168	4.455	-26.8902	24.1224	-13.9377	0.776019	18.4858	-0.968976	11.086		13.0416	3.80996	-0.318818			41.9274	1.45211	-6.26543	27.7076	3.17897	-11.0444	-7.96022	-0.426562	5.209	-7.92713	0	0	1.07546	3.2013	-26.5975	22.5374	-12.7666	0.491629	15.6627	-0.919662	10.516		13.8589
43.0803	1.66674	-2.69935	30.145	5.3001	-14.6857	-8.19597	-0.687562	8.10991	-8.11345	0	0	2.53482	4.34667	-26.9602	23.9771	-13.9073	0.869254	17.7878	-1.03268	11.819		13.3297	3.69253	-0.0595413			41.2517	1.69513	-6.10028	27.1724	2.97075	-11.0598	-6.89231	-0.391667	4.81878	-6.86783	0	0	0.911196	3.07044	-26.6519	22.5672	-12.7813	0.552208	14.498	-0.980964	11.2242		14.0835
42.1477	1.89442	-2.42319	29.1914	4.96828	-14.2563	-7.54268	-0.614294	7.29915	-7.4812	0	0	2.33033	4.19876	-27.038	23.8507	-13.8787	0.947189	16.9895	-1.10431	12.6385		13.6103	3.59023	0.200029			40.6098	1.94497	-5.9141	26.6892	2.7848	-11.0142	-5.91004	-0.339307	4.23241	-5.89387	0	0	0.796694	2.89147	-26.7669	22.6526	-12.8145	0.590712	13.1695	-1.0544	12.068		14.2974
41.382	2.17505	-2.2565	28.5263	4.53572	-13.4191	-6.71198	-0.499491	6.02294	-6.67476	0	0	2.15022	4.00755	-27.1245	23.7624	-13.8554	1.00922	16.0671	-1.18481	13.5532		13.8804	3.50369	0.462527			39.9776	2.18965	-5.72536	26.2249	2.6212	-10.927	-5.07926	-0.275087	3.51202	-5.0697	0	0	0.741438	2.66043	-26.9463	22.8121	-12.866	0.600936	11.6596	-1.14077	13.0537		14.4982
40.7866	2.48751	-2.23941	28.1478	4.01586	-12.328	-5.77773	-0.361488	4.48092	-5.76001	0	0	2.0083	3.7697	-27.2198	23.7342	-13.8409	1.05587	14.9946	-1.2747	14.5663		14.1373	3.43285	0.73098			39.3291	2.41756	-5.55177	25.7438	2.47968	-10.8215	-4.43105	-0.2056	2.73129	-4.42601	0	0	0.755287	2.37458	-27.1895	23.0676	-12.9364	0.579702	9.95136	-1.23981	14.1741		14.6835
40.3254	2.80554	-2.36463	27.9778	3.45266	-11.2296	-4.83635	-0.223292	2.93019	-4.83001	0	0	1.9199	3.48272	-27.3237	23.7901	-13.8388	1.08816	13.746	-1.37404	15.6751		14.3791	3.37695	1.00837			38.6386	2.61834	-5.40777	25.2108	2.35998	-10.7216	-3.96544	-0.137299	1.9629	-3.9631	0	0	0.848521	2.03307	-27.491	23.444	-13.0278	0.527801	8.03097	-1.34973	15.4048		14.8512
39.9277	3.10235	-2.58247	27.8827	2.9102	-10.3627	-3.98068	-0.104168	1.5899	-3.97915	0	0	1.90126	3.14527	-27.4346	23.9551	-13.8537	1.10714	12.2979	-1.48227	16.8695		14.6039	3.33463	1.2975			37.883	2.78359	-5.30232	24.595	2.26239	-10.6497	-3.6604	-0.075685	1.26912	-3.6595	0	0	1.03152	1.63753	-27.8401	23.9688	-13.1448	0.45071	5.89132	-1.46689	16.7008		14.9997
39.5056	3.35577	-2.8233	27.7135	2.45387	-9.86195	-3.27836	-0.0132423	0.565629	-3.2782	0	0	1.96913	2.75767	-27.55	24.2544	-13.892	1.1133	10.6327	-1.59817	18.132		14.8106	3.30394	1.6005			37.0445	2.90749	-5.23667	23.8725	2.18857	-10.6251	-3.48171	-0.0247714	0.695537	-3.48146	0	0	1.31463	1.1924	-28.2208	24.6711	-13.2942	0.358252	3.53721	-1.58555	17.9954		15.1277
38.9766	3.55224	-3.02624	27.3444	2.12947	-9.73365	-2.76347	0.0504076	-0.151639	-2.76346	0	0	2.14003	2.32238	-27.6655	24.7126	-13.9624	1.10671	8.74253	-1.71964	19.4357		14.9986	3.28245	1.91862			36.1113	2.98701	-5.20398	23.0283	2.14167	-10.664	-3.3916	0.0130774	0.269042	-3.39156	0	0	1.70772	0.705103	-28.6128	25.5809	-13.4852	0.263798	0.991796	-1.69779	19.2028		15.2342
38.2829	3.68809	-3.16092	26.6946	1.94951	-9.91233	-2.44145	0.0917183	-0.617157	-2.44131	0	0	2.42972	1.84425	-27.7755	25.3538	-14.0761	1.08775	6.63265	-1.84342	20.743		15.1674	3.26742	2.25186			35.0791	3.02175	-5.19027	22.0583	2.12576	-10.7784	-3.35469	0.0370882	-0.00153961	-3.35469	0	0	2.21963	0.186045	-28.9923	26.727	-13.7277	0.182593	-1.6971	-1.79403	20.2241		15.3189
37.3996	3.76748	-3.23242	25.7332	1.89414	-10.332	-2.29897	0.113515	-0.862742	-2.29871	0	0	2.85242	1.33078	-27.8723	26.2013	-14.2463	1.05833	4.32533	-1.96477	22.003		15.3174	3.2559	2.59878			33.9519	3.01373	-5.177	20.969	2.14453	-10.9758	-3.34183	0.047826	-0.122546	-3.34183	0	0	2.85783	-0.351833	-29.3334	28.136	-14.0311	0.129705	-4.4533	-1.86387	20.9569		15.3819
36.3322	3.79834	-3.27031	24.4721	1.92544	-10.9497	-2.31111	0.115428	-0.884295	-2.31084	0	0	3.42007	0.792086	-27.9466	27.2785	-14.4868	1.02338	1.86318	-2.07717	23.1504		15.4489	3.24486	2.9565			32.7409	2.96677	-5.14566	19.7778	2.19934	-11.2585	-3.33149	0.046768	-0.110624	-3.33148	0	0	3.62751	-0.893705	-29.6101	29.8309	-14.4017	0.118356	-7.17413	-1.89748	21.3071		15.4238
35.1063	3.78873	-3.31022	22.9545	2.00581	-11.7258	-2.44536	0.0967976	-0.674389	-2.44519	0	0	4.14154	0.24057	-27.9873	28.6097	-14.8098	0.992248	-0.688698	-2.1723	24.1063		15.5626	3.23133	3.32072			31.4642	2.88597	-5.08182	18.5115	2.2879	-11.6225	-3.3095	0.0359095	0.0117432	-3.3095	0	0	4.53117	-1.42382	-29.7979	31.8296	-14.8406	0.158062	-9.74017	-1.88721	21.2002		15.4457
33.757	3.74473	-3.37897	21.2419	2.11036	-12.5968	-2.66361	0.0600955	-0.260813	-2.66358	0	0	5.02197	-0.309496	-27.9824	30.2195	-15.2246	0.978944	-3.24328	-2.24048	24.7828		15.659	3.21246	3.68598			30.1451	2.77714	-4.97851	17.2041	2.40384	-12.057	-3.26786	0.0173613	0.220766	-3.26783	0	0	5.56815	-1.92658	-29.8757	34.1444	-15.3413	0.253788	-12.0318	-1.82864	20.5881		15.4486
32.322	3.67106	-3.49003	19.4054	2.22803	-13.4729	-2.92502	0.0114601	0.287267	-2.92499	0	0	6.06225	-0.84297	-27.9185	32.1332	-15.7342	1.00098	-5.69679	-2.27185	25.0915		15.7389	3.18572	4.04594			28.8099	2.64643	-4.83782	15.8939	2.5374	-12.545	-3.2028	-0.00691969	0.494384	-3.20268	0	0	6.73427	-2.38775	-29.8269	36.7808	-15.8886	0.405726	-13.9487	-1.72105	19.4508		15.4341
30.839	3.57243	-3.6472	17.5167	2.35497	-14.2701	-3.19223	-0.0422548	0.892524	-3.19184	0	0	7.25858	-1.34459	-27.7826	34.3745	-16.3338	1.07718	-7.93969	-2.2578	24.9534		15.8027	3.14883	4.39393			27.4856	2.49983	-4.67048	14.621	2.67704	-13.0635	-3.11264	-0.0352527	0.813633	-3.11232	0	0	8.02183	-2.79531	-29.6408	39.7364	-16.4579	0.609459	-15.4249	-1.56687	17.7928		15.4035
29.3437	3.45513	-3.85007	15.6418	2.48717	-14.9393	-3.4367	-0.0965098	1.50366	-3.43552	0	0	8.60235	-1.8002	-27.5623	36.9636	-17.0086	1.22434	-9.87254	-2.19256	24.308		15.8507	3.09997	4.72333			26.1974	2.34304	-4.4933	13.4228	2.81134	-13.5867	-2.99656	-0.0662692	1.16306	-2.99594	0	0	9.41989	-3.14024	-29.3131	42.9995	-17.0161	0.85669	-16.4372	-1.37077	15.6388		15.3582
27.8684	3.32713	-4.09846	13.8363	2.61683	-15.4749	-3.64163	-0.150241	2.10857	-3.63916	0	0	10.0805	-2.19774	-27.2469	39.914	-17.7328	1.45404	-11.4225	-2.07409	23.1191		15.883	3.03781	5.02815			24.9666	2.18145	-4.32589	12.3318	2.93054	-14.0874	-2.85362	-0.0988253	1.52974	-2.85261	0	0	10.9148	-3.41712	-28.8458	46.5479	-17.5247	1.13615	-17.0025	-1.13868	13.0299		15.2993
26.4396	3.19718	-4.39317	12.1432	2.73331	-15.9024	-3.80097	-0.205008	2.72464	-3.79667	0	0	11.6757	-2.52818	-26.8287	43.2289	-18.4693	1.76993	-12.555	-1.90419	21.3767		15.8991	2.96159	5.30336			23.809	2.01986	-4.1868	11.3723	3.02748	-14.5412	-2.68272	-0.131932	1.90249	-2.68124	0	0	12.4908	-3.62399	-28.2473	50.3476	-17.943	1.43478	-17.1697	-0.877022	10.0215		15.2277
25.0771	3.0732	-4.73583	10.5933	2.82638	-16.2513	-3.91487	-0.262667	3.37256	-3.90808	0	0	13.3676	-2.78593	-26.303	46.8976	-19.1709	2.16646	-13.2762	-1.68779	19.0958		15.8983	2.87106	5.54542			22.734	1.86259	-4.09053	10.5591	3.09776	-14.9278	-2.48274	-0.164648	2.27068	-2.48079	0	0	14.1313	-3.76221	-27.531	54.3523	-18.2325	1.73894	-17.0061	-0.592284	6.6835		15.1443
23.7942	2.9611	-5.12782	9.20871	2.88964	-16.5289	-3.98378	-0.323074	4.05043	-3.97381	0	0	15.1336	-2.96939	-25.6694	50.892	-19.7837	2.62903	-13.6259	-1.43181	16.3145		15.8795	2.76663	5.75228			21.7444	1.71336	-4.0457	9.89654	3.13942	-15.2333	-2.25312	-0.196096	2.62442	-2.25076	0	0	15.8194	-3.83591	-26.7144	58.5048	-18.3621	2.03619	-16.5855	-0.290827	3.0995		15.0496
22.5983	2.86374	-5.56949	8.00475	2.92196	-16.7214	-4.00617	-0.384071	4.73377	-3.99248	0	0	16.9503	-3.08057	-24.9314	55.1647	-20.2516	3.13532	-13.6638	-1.1441	13.0914		15.8416	2.64923	5.92361			20.8366	1.57523	-4.05432	9.37907	3.15238	-15.4505	-1.99433	-0.225435	2.95427	-1.99168	0	0	17.5391	-3.85125	-25.8181	62.7397	-18.3114	2.31645	-15.9774	0.0212004	-0.635626		14.944
21.4922	2.78097	-6.05883	6.98993	2.92701	-16.8142	-3.97968	-0.443188	5.39475	-3.96203	0	0	18.7943	-3.1248	-24.0969	59.6483	-20.523	3.65822	-13.4543	-0.832481	9.50329		15.7833	2.52034	6.06069			20.0022	1.45054	-4.1123	8.99251	3.13806	-15.579	-1.70817	-0.251944	3.25213	-1.70542	0	0	19.2757	-3.81562	-24.8638	66.9873	-18.073	2.57328	-15.2405	0.337879	-4.42074		14.8282
20.4751	2.71031	-6.59	6.16614	2.91138	-16.8083	-3.90259	-0.499009	6.01756	-3.88105	0	0	20.6441	-3.1099	-23.1774	64.2588	-20.5571	4.16914	-13.0541	-0.50423	5.64081		15.7036	2.38176	6.16614			19.2285	1.3409	-4.21116	8.71589	3.09883	-15.6243	-1.39796	-0.275117	3.51235	-1.39533	0	0	21.0165	-3.73683	-23.8734	71.1786	-17.6533	2.80482	-14.4195	0.653511	-8.15521		14.7026
19.5437	2.64813	-7.15314	5.52982	2.88201	-16.721	-3.77352	-0.551339	6.60013	-3.74848	0	0	22.4807	-3.04524	-22.1875	68.9009	-20.3298	4.6418	-12.5052	-0.165755	1.60371		15.6017	2.23554	6.24373			18.501	1.24716	-4.3397	8.52391	3.03781	-15.5971	-1.06833	-0.29471	3.73227	-1.06607	0	0	22.7515	-3.62256	-22.8671	75.2498	-17.0702	3.01332	-13.5456	0.962556	-11.7454		14.568
18.6933	2.59136	-7.73463	5.07383	2.84356	-16.5766	-3.59012	-0.600427	7.14535	-3.56221	0	0	24.2885	-2.941	-21.1444	73.4761	-19.8373	5.05563	-11.8335	0.177383	-2.50516		15.4775	2.08382	6.29786			17.8042	1.1693	-4.48639	8.38928	2.95859	-15.5112	-0.724989	-0.310839	3.91322	-0.723299	0	0	24.4728	-3.47974	-21.8629	79.1451	-16.3505	3.20517	-12.6386	1.25966	-15.1111		14.4255
17.9185	2.5385	-8.31876	4.78934	2.79649	-16.3935	-3.34771	-0.646027	7.65068	-3.31788	0	0	26.056	-2.80706	-20.0666	77.8921	-19.0959	5.39784	-11.0511	0.520227	-6.5849		15.3317	1.92853	6.33323			17.1237	1.10657	-4.64126	8.28518	2.86487	-15.3825	-0.37411	-0.323988	4.06068	-0.37317	0	0	26.1748	-3.31443	-20.8758	82.8188	-15.5257	3.38959	-11.7094	1.53966	-18.1883		14.2764
17.2137	2.49024	-8.88878	4.66593	2.73696	-16.1758	-3.03947	-0.686648	8.09982	-3.00912	0	0	27.7754	-2.65263	-18.9729	82.0694	-18.1394	5.66464	-10.1627	0.858045	-10.5403		15.1657	1.77143	6.35441			16.447	1.05744	-4.79697	8.18726	2.76025	-15.2276	-0.0220631	-0.334971	4.1838	-0.0220043	0	0	27.8544	-3.13154	-19.9167	86.2352	-14.6283	3.57788	-10.764	1.79774	-20.9317		14.1222
16.5717	2.44877	-9.42653	4.68924	2.65892	-15.9113	-2.65898	-0.71937	8.46088	-2.63002	0	0	29.4433	-2.48563	-17.8817	85.9462	-17.0144	5.86098	-9.17058	1.18589	-14.2844		14.9822	1.61381	6.36543			15.765	1.01971	-4.94985	8.07561	2.64789	-15.0621	0.325081	-0.344909	4.29519	0.324168	0	0	29.5097	-2.93506	-18.9932	89.368	-13.6887	3.78226	-9.80545	2.02959	-23.3135		13.9648
15.9824	2.41663	-9.91201	4.83712	2.55747	-15.5833	-2.20498	-0.740751	8.69645	-2.17961	0	0	31.0595	-2.31251	-16.8097	89.4796	-15.7735	5.99932	-8.08109	1.49823	-17.7393		14.7842	1.45654	6.36963			15.0722	0.990643	-5.09938	7.93576	2.53042	-14.8999	0.661693	-0.355056	4.40888	0.659735	0	0	31.1405	-2.72813	-18.1085	92.1984	-12.7323	4.01511	-8.83603	2.23165	-25.322		13.8062
15.4318	2.39551	-10.3234	5.07697	2.43134	-15.1903	-1.6862	-0.74873	8.78429	-1.66641	0	0	32.6269	-2.13824	-15.7716	92.6437	-14.47	6.09794	-6.90831	1.78883	-20.8385		14.5758	1.29999	6.36931			14.367	0.967247	-5.24799	7.75964	2.40979	-14.7515	0.982929	-0.366683	4.5391	0.979846	0	0	32.747	-2.51342	-17.2627	94.714	-11.7785	4.28807	-7.85838	2.40135	-26.9589		13.6485
14.9031	2.38569	-10.6401	5.36718	2.2838	-14.7582	-1.12253	-0.744029	8.73254	-1.10952	0	0	34.1502	-1.9665	-14.7787	95.4267	-13.1529	6.1791	-5.67628	2.05093	-23.5286		14.3616	1.14419	6.36589			13.6517	0.946344	-5.39946	7.5455	2.28745	-14.624	1.28479	-0.38093	4.69861	1.28047	0	0	34.33	-2.29327	-16.4526	96.9076	-10.8405	4.61124	-6.87593	2.53729	-28.2366		13.494
14.3792	2.38587	-10.8457	5.66308	2.12207	-14.3301	-0.540574	-0.729528	8.57283	-0.534534	0	0	35.6351	-1.79987	-13.8397	97.8268	-11.8633	6.26672	-4.4187	2.27783	-25.772		14.1462	0.988887	6.35974			12.9316	0.924989	-5.55801	7.29741	2.16437	-14.521	1.56448	-0.39868	4.89723	1.55877	0	0	35.8895	-2.07008	-15.6726	98.7753	-9.92517	4.99221	-5.89278	2.63934	-29.1761		13.3449
13.8448	2.39325	-10.9308	5.92366	1.95595	-13.9491	0.0322455	-0.708828	8.34463	0.0319041	0	0	37.0874	-1.64008	-12.9599	99.849	-10.6336	6.38463	-3.17571	2.46374	-27.549		13.9344	0.833627	6.35037			12.2149	0.900443	-5.72663	7.02418	2.04127	-14.4428	1.8205	-0.420462	5.14082	1.81318	0	0	37.4253	-1.84624	-14.9151	100.317	-9.03379	5.43497	-4.91354	2.70865	-29.8045		13.2033
13.2882	2.40385	-10.8946	6.1159	1.79601	-13.6496	0.571607	-0.685523	8.08739	0.565922	0	0	38.5117	-1.48824	-12.1415	101.502	-9.48591	6.55415	-1.98892	2.60467	-28.8588		13.7307	0.677942	6.33662			11.5108	0.870619	-5.90681	6.738	1.91856	-14.387	2.05287	-0.446445	5.43113	2.04365	0	0	38.9355	-1.62448	-14.172	101.534	-8.16371	5.93861	-3.943	2.74756	-30.1539		13.0712
12.7022	2.41288	-10.7442	6.21722	1.65194	-13.4549	1.05882	-0.662836	7.83665	1.04893	0	0	39.9108	-1.34509	-11.3843	102.796	-8.43314	6.79252	-0.895154	2.69921	-29.7194		13.5391	0.52143	6.31683			10.829	0.834029	-6.09729	6.45239	1.79643	-14.3496	2.26301	-0.476406	5.76554	2.25155	0	0	40.4173	-1.40766	-13.4349	102.431	-7.30927	6.49618	-2.98573	2.75939	-30.2597		12.9502
12.0849	2.41523	-10.4941	6.2173	1.53106	-13.3754	1.48249	-0.643345	7.62098	1.4694	0	0	41.2849	-1.2111	-10.6862	103.741	-7.47991	7.11057	0.0790406	2.74881	-30.1651		13.3629	0.363784	6.289			10.1788	0.789962	-6.2947	6.18083	1.67473	-14.3259	2.45376	-0.509849	6.13834	2.43969	0	0	41.8661	-1.19882	-12.6969	103.013	-6.46357	7.09376	-2.04605	2.74818	-30.1595		12.8419
11.4405	2.40623	-10.1658	6.11915	1.43711	-13.4072	1.83981	-0.628779	7.45968	1.82423	0	0	42.6315	-1.08662	-10.0439	104.348	-6.62387	7.51127	0.920841	2.75754	-30.2431		13.2047	0.204891	6.25092			9.56779	0.738446	-6.49359	5.9349	1.55299	-14.3112	2.62924	-0.546025	6.54103	2.61211	0	0	43.2762	-1.00094	-11.953	103.288	-5.62001	7.70963	-1.128	2.71829	-29.8913		12.7477
10.779	2.38201	-9.78647	5.93885	1.36999	-13.5335	2.13644	-0.620066	7.36313	2.11882	0	0	43.9449	-0.97175	-9.45337	104.624	-5.85727	7.98804	1.63182	2.7314	-30.0091		13.0664	0.0447232	6.20043			9.0014	0.680194	-6.68754	5.72316	1.43039	-14.3013	2.79452	-0.58412	6.96437	2.77388	0	0	44.6405	-0.81676	-11.2017	103.264	-4.77376	8.31471	-0.235636	2.6741	-29.4923		12.6688
10.115	2.33999	-9.38703	5.70332	1.32652	-13.7262	2.38554	-0.61732	7.3327	2.36602	0	0	45.2166	-0.866454	-8.91129	104.578	-5.16919	8.52417	2.22573	2.67749	-29.523		12.9491	-0.116586	6.13544			8.48264	0.616534	-6.87011	5.55045	1.30591	-14.2928	2.9555	-0.623348	7.39951	2.93087	0	0	45.9511	-0.648617	-10.4449	102.952	-3.92308	8.8733	0.626792	2.61964	-28.9961		12.6061
9.46576	2.279	-8.99871	5.44617	1.30166	-13.9482	2.60545	-0.619789	7.36006	2.58396	0	0	46.4359	-0.77047	-8.41519	104.216	-4.54699	9.09242	2.72389	2.603	-28.8435		12.8532	-0.278803	6.05405			8.01182	0.549116	-7.03593	5.41752	1.17853	-14.283	3.11839	-0.663029	7.83878	3.08922	0	0	47.1995	-0.498173	-9.68931	102.359	-3.07093	9.34499	1.45438	2.55834	-28.4318		12.5603
8.84812	2.19928	-8.64955	5.20237	1.2897	-14.1578	2.81671	-0.626004	7.42893	2.79305	0	0	47.5907	-0.68309	-7.96441	103.546	-3.97849	9.65594	3.14999	2.51446	-28.0241		12.7787	-0.44168	5.95468			7.58683	0.479827	-7.18136	5.32128	1.04746	-14.2695	3.28925	-0.702664	8.27662	3.25495	0	0	48.3775	-0.366359	-8.94586	101.497	-2.22548	9.68719	2.24136	2.49284	-27.8221		12.5321
8.27601	2.10253	-8.36099	5.00204	1.28484	-14.3169	3.03815	-0.63425	7.52028	3.012	0	0	48.6681	-0.603198	-7.56013	102.572	-3.45343	10.1703	3.52497	2.41722	-27.1096		12.7249	-0.604875	5.83614			7.20354	0.410479	-7.30523	5.25552	0.912419	-14.2501	3.47332	-0.741907	8.70919	3.43322	0	0	49.4767	-0.253261	-8.22943	100.375	-1.40052	9.85826	2.98119	2.42486	-27.1819		12.5219
7.75811	1.99161	-8.14536	4.86544	1.28157	-14.3997	3.28366	-0.643142	7.61874	3.25464	0	0	49.6554	-0.529114	-7.20582	101.302	-2.96521	10.5866	3.86367	2.31519	-26.1335		12.6908	-0.768011	5.69761			6.85631	0.342587	-7.40884	5.21176	0.773798	-14.2222	3.67441	-0.780552	9.13416	3.62775	0	0	50.4897	-0.158063	-7.55834	99.0028	-0.615634	9.82132	3.66636	2.35531	-26.5193		12.5297
7.29681	1.86999	-8.00575	4.8001	1.27478	-14.3979	3.55985	-0.652143	7.71836	3.52756	0	0	50.5408	-0.458431	-6.90695	99.7432	-2.51189	10.8553	4.17316	2.21081	-25.1178		12.6753	-0.930745	5.53875			6.53868	0.277294	-7.49579	5.18038	0.632736	-14.1831	3.89448	-0.818461	9.55006	3.84042	0	0	51.4102	-0.0792174	-6.95277	97.389	0.104944	9.54757	4.28916	2.28433	-25.835		12.5555
6.88881	1.74138	-7.93719	4.8012	1.25998	-14.3228	3.86585	-0.661876	7.82604	3.82979	0	0	51.3143	-0.388174	-6.67078	97.9043	-2.09699	10.9305	4.45351	2.10523	-24.0728		12.6769	-1.09264	5.35957			6.24403	0.215219	-7.57132	5.15181	0.491141	-14.1297	4.13372	-0.855529	9.95575	4.07137	0	0	52.2324	-0.0145666	-6.43355	95.5431	0.733566	9.01986	4.84224	2.21147	-25.1242		12.599
6.52655	1.60906	-7.93009	4.85446	1.23357	-14.2016	4.19468	-0.674048	7.9606	4.15419	0	0	51.9675	-0.314648	-6.50542	95.7954	-1.72934	10.7756	4.70012	1.99854	-22.9992		12.6943	-1.2533	5.16046			5.96619	0.156474	-7.6418	5.11768	0.351534	-14.0587	4.39105	-0.891681	10.3504	4.31946	0	0	52.952	0.0384625	-6.02039	93.4752	1.24121	8.23567	5.31946	2.13595	-24.3787		12.6595
6.20036	1.4757	-7.97317	4.94081	1.1932	-14.0657	4.53607	-0.690685	8.1444	4.49023	0	0	52.4946	-0.233739	-6.41961	93.4286	-1.42307	10.3669	4.90654	1.89012	-21.8903		12.726	-1.41224	4.94204			5.69999	0.100649	-7.71376	5.07165	0.216851	-13.967	4.6648	-0.926901	10.734	4.583	0	0	53.5654	0.0827027	-5.73047	91.1964	1.59981	7.20936	5.71678	2.05691	-23.5888		12.7362
5.90008	1.34324	-8.05605	5.04064	1.13761	-13.9397	4.87921	-0.713305	8.39401	4.82682	0	0	52.8922	-0.140907	-6.42146	90.8182	-1.19594	9.69761	5.06739	1.77891	-20.7347		12.7706	-1.56905	4.70513			5.44169	0.0469987	-7.79318	5.01028	0.0901127	-13.8523	4.95359	-0.961217	11.1068	4.86058	0	0	54.0701	0.120997	-5.57688	88.72	1.78502	5.97267	6.0331	1.97363	-22.746		12.8279
5.61603	1.21339	-8.16943	5.1359	1.06618	-13.8378	5.21417	-0.742549	8.71624	5.15378	0	0	53.1592	-0.0316293	-6.51792	87.9814	-1.06796	8.77984	5.18041	1.66377	-19.5193		12.8267	-1.72324	4.45056			5.18916	-0.00530198	-7.88518	4.93336	-0.0259746	-13.7129	5.25675	-0.994736	11.47	5.15148	0	0	54.464	0.155989	-5.56785	86.0613	1.77836	4.57422	6.27078	1.88569	-21.8447		12.9332
5.33881	1.08804	-8.30408	5.20971	0.97844	-13.7665	5.53174	-0.778391	9.11043	5.46174	0	0	53.2966	0.0984009	-6.71384	84.9374	-1.0588	7.64487	5.24743	1.54373	-18.2322		12.893	-1.87436	4.17914			4.94192	-0.0570948	-7.99319	4.84402	-0.12933	-13.5487	5.57455	-1.0276	11.8252	5.45588	0	0	54.7461	0.190053	-5.7062	83.2379	1.56957	3.07686	6.43594	1.79317	-20.8839		13.0504
5.05888	0.969273	-8.44901	5.24589	0.87435	-13.725	5.82362	-0.819877	9.56558	5.74237	0	0	53.3076	0.252979	-7.0115	81.7085	-1.18534	6.34107	5.27453	1.41813	-16.8649		12.9683	-2.02199	3.89162			4.70087	-0.108975	-8.11869	4.74827	-0.218866	-13.3606	5.90781	-1.05996	12.1741	5.77449	0	0	54.9156	0.225185	-5.98917	80.2694	1.15816	1.55281	6.53829	1.69658	-19.8675		13.1778
4.76726	0.858998	-8.59219	5.2308	0.755199	-13.7026	6.08333	-0.864962	10.0588	5.98948	0	0	53.1974	0.435004	-7.40986	78.3184	-1.45882	4.92954	5.27145	1.28681	-15.4138		13.0515	-2.16569	3.58863			4.46803	-0.161044	-8.26117	4.65441	-0.294783	-13.1511	6.25744	-1.09195	12.518	6.10812	0	0	54.9728	0.262912	-6.40885	77.1765	0.554006	0.0775625	6.59069	1.59679	-18.8036		13.3135
4.45789	0.75781	-8.72409	5.15747	0.624249	-13.6834	6.30818	-0.911252	10.5637	6.20085	0	0	52.9723	0.646196	-7.90477	74.7921	-1.88294	3.47833	5.25079	1.15012	-13.8814		13.1414	-2.30507	3.27065			4.24581	-0.212994	-8.41792	4.57183	-0.358565	-12.924	6.62374	-1.12366	12.858	6.45693	0	0	54.9183	0.304415	-6.9527	73.9803	-0.222635	-1.27697	6.60821	1.49493	-17.7035		13.4557
4.13049	0.664177	-8.84215	5.02989	0.486643	-13.6554	6.50129	-0.957251	11.0638	6.37995	0	0	52.64	0.886941	-8.48819	71.1553	-2.45164	2.05535	5.2268	1.00892	-12.2767		13.237	-2.43976	2.93811			4.03653	-0.26397	-8.58394	4.5098	-0.412916	-12.6841	7.00586	-1.15507	13.194	6.82004	0	0	54.7538	0.35042	-7.60456	70.7015	-1.14232	-2.45003	6.607	1.39214	-16.5794		13.6026
3.79135	0.574573	-8.95224	4.86421	0.348517	-13.6123	6.67282	-1.00273	11.5564	6.53695	0	0	52.2092	1.1561	-9.14903	67.4338	-3.14913	0.721473	5.21413	0.864468	-10.6147		13.3373	-2.56941	2.59139			3.84169	-0.312734	-8.75268	4.47615	-0.46143	-12.4371	7.40177	-1.18615	13.5254	7.19539	0	0	54.4814	0.401385	-8.34546	67.3603	-2.16823	-3.3976	6.60306	1.28939	-15.4425		13.7525
3.45108	0.484669	-9.06533	4.68492	0.215839	-13.5495	6.83874	-1.04802	12.0455	6.68747	0	0	51.6888	1.45105	-9.87289	63.6529	-3.94994	-0.475609	5.22591	0.718385	-8.91523		13.4416	-2.69371	2.23096			3.66147	-0.357829	-8.91623	4.47617	-0.508097	-12.1893	7.80854	-1.21673	13.8507	7.58013	0	0	54.1044	0.457484	-9.15464	63.9762	-3.25857	-4.09756	6.61052	1.18735	-14.3008		13.9041
3.1206	0.390782	-9.19106	4.51763	0.0935009	-13.4612	7.01745	-1.09312	12.5305	6.84948	0	0	51.0884	1.76771	-10.643	59.8379	-4.82094	-1.50657	5.27196	0.572416	-7.20109		13.5491	-2.81238	1.8574			3.49434	-0.39784	-9.06622	4.51167	-0.55668	-11.9469	8.22321	-1.24654	14.1669	7.97147	0	0	53.6272	0.518722	-10.0105	60.5685	-4.36939	-4.55097	6.64022	1.08628	-13.1584		14.0561
2.80796	0.290839	-9.33338	4.38278	-0.0153238	-13.3425	7.22619	-1.13744	13.0055	7.03988	0	0	50.4174	2.10074	-11.441	56.0147	-5.7239	-2.36248	5.35728	0.428337	-5.4963		13.6594	-2.92519	1.47151			3.33697	-0.431745	-9.19467	4.58067	-0.610103	-11.7156	8.64375	-1.27519	14.4698	8.36757	0	0	53.0551	0.585056	-10.8914	57.1567	-5.45748	-4.78208	6.698	0.986073	-12.0152		14.2077
2.51723	0.184525	-9.48976	4.29311	-0.109508	-13.1931	7.47899	-1.18016	13.4616	7.27238	0	0	49.6856	2.44386	-12.2478	52.2105	-6.61863	-3.05479	5.48124	0.28784	-3.82437		13.7721	-3.03193	1.07432			3.18419	-0.459088	-9.29483	4.67735	-0.669977	-11.5005	9.06978	-1.30212	14.754	8.76833	0	0	52.3947	0.656436	-11.7766	53.7618	-6.48299	-4.83443	6.78366	0.886339	-10.8676		14.3584
2.24953	0.0730793	-9.65333	4.25467	-0.190252	-13.0176	7.78622	-1.2205	13.8907	7.55717	0	0	48.9026	2.79025	-13.0445	48.4547	-7.4663	-3.61199	5.63808	0.152512	-2.20771		13.887	-3.13249	0.667267			3.0296	-0.480215	-9.36173	4.79278	-0.736299	-11.3057	9.50258	-1.32675	15.0131	9.17537	0	0	51.6545	0.73282	-12.6465	50.4066	-7.41186	-4.76583	6.89004	0.786547	-9.71036		14.508
2.00441	-0.0409621	-9.81619	4.26985	-0.261237	-12.8207	8.15537	-1.25756	14.2835	7.90162	0	0	48.0782	3.13293	-13.8134	44.78	-8.23224	-4.07322	5.81865	0.023955	-0.668623		14.0044	-3.22675	0.25211			2.86606	-0.496526	-9.39267	4.91585	-0.807455	-11.1345	9.94434	-1.34845	15.241	9.59122	0	0	50.8443	0.814287	-13.4836	47.1166	-8.21778	-4.64051	7.00309	0.686274	-8.53942		14.6565
1.78094	-0.154175	-9.97118	4.33898	-0.328382	-12.603	8.59086	-1.29019	14.6282	8.31038	0	0	47.2226	3.46519	-14.5388	41.2233	-8.8885	-4.47997	6.01262	-0.0960153	0.768582		14.1244	-3.31472	-0.169073			2.68658	-0.510298	-9.38728	5.03465	-0.880534	-10.9891	10.3966	-1.36679	15.4331	10.0178	0	0	49.9765	0.900963	-14.2731	43.9203	-8.88361	-4.52119	7.1027	0.585408	-7.35424		14.8044
1.57729	-0.262623	-10.1121	4.45958	-0.398921	-12.3642	9.09296	-1.3173	14.9138	8.78419	0	0	46.3466	3.781	-15.2083	37.8251	-9.4154	-4.86762	6.21008	-0.205162	2.07533		14.2476	-3.39645	-0.593855			2.48506	-0.524763	-9.34724	5.138	-0.951769	-10.8713	10.8591	-1.38155	15.5876	10.4551	0	0	49.0654	0.993005	-15.0027	40.8487	-9.40203	-4.46063	7.16425	0.484411	-6.16112		14.952
1.38977	-0.362806	-10.2321	4.62402	-0.479362	-12.1099	9.65594	-1.33847	15.1363	9.31791	0	0	45.4616	4.07536	-15.8123	34.6292	-9.80228	-5.25762	6.40177	-0.300661	3.21695		14.3744	-3.47213	-1.01958			2.25735	-0.543768	-9.2762	5.21707	-1.01731	-10.782	11.3288	-1.39291	15.7062	10.9005	0	0	48.1277	1.09055	-15.6635	37.9353	-9.77546	-4.4958	7.16081	0.38441	-4.97443		15.0999
1.21165	-0.4527	-10.322	4.81787	-0.572697	-11.853	10.267	-1.35395	15.2986	9.89944	0	0	44.58	4.34436	-16.3452	31.6799	-10.0478	-5.65477	6.57757	-0.379356	4.15581		14.5053	-3.54201	-1.44358			2.00185	-0.571567	-9.17903	5.26658	-1.07382	-10.7223	11.8007	-1.40139	15.7947	11.3491	0	0	47.1825	1.19366	-16.2494	35.2145	-10.0152	-4.643	7.06576	0.287321	-3.81818		15.2487
1.033	-0.532992	-10.3698	5.02061	-0.675963	-11.6099	10.9066	-1.36423	15.4063	10.5101	0	0	43.7152	4.58557	-16.805	29.0184	-10.1594	-6.04671	6.72365	-0.438165	4.85599		14.6407	-3.60653	-1.86317			1.72002	-0.61257	-9.06149	5.286	-1.11904	-10.6928	12.2686	-1.40784	15.862	11.7946	0	0	46.2502	1.30226	-16.7573	32.7208	-10.14	-4.89666	6.85578	0.195797	-2.72531		15.3985
0.842148	-0.607412	-10.3624	5.20905	-0.77985	-11.3958	11.5506	-1.36974	15.4641	11.127	0	0	42.8812	4.7978	-17.1928	26.6791	-10.1527	-6.40944	6.81946	-0.474923	5.2929		14.7806	-3.66621	-2.27603			1.4167	-0.670927	-8.92994	5.28012	-1.15228	-10.6942	12.7268	-1.41339	15.9198	12.231	0	0	45.3523	1.416	-17.1865	30.4863	-10.1736	-5.2313	6.51364	0.113062	-1.73565		15.5494
0.628412	-0.68221	-10.2886	5.36221	-0.871271	-11.2245	12.1743	-1.37113	15.4786	11.7264	0	0	42.0924	4.98116	-17.5129	24.6848	-10.0503	-6.71408	6.83593	-0.489123	5.46152		14.9251	-3.72174	-2.68026			1.09997	-0.750421	-8.79103	5.25901	-1.17451	-10.7274	13.1713	-1.41934	15.9817	12.6536	0	0	44.5101	1.53427	-17.5381	28.5401	-10.1424	-5.60528	6.0315	0.0427016	-0.893171		15.701
0.385065	-0.764429	-10.1431	5.46621	-0.938025	-11.1072	12.7564	-1.36938	15.4602	12.2875	0	0	41.3629	5.13691	-17.7715	23.044	-9.88054	-6.93421	6.73588	-0.482391	5.38159		15.0735	-3.77393	-3.07463			0.780733	-0.854238	-8.65169	5.23775	-1.1883	-10.7927	13.6007	-1.42712	16.0627	13.0601	0	0	43.7432	1.65613	-17.8146	26.9057	-10.0727	-5.96677	5.41341	-0.011654	-0.242045		15.8526
0.111705	-0.859986	-9.9282	5.51816	-0.973456	-11.0497	13.2824	-1.36566	15.4213	12.7959	0	0	40.7059	5.26721	-17.9764	21.7499	-9.67528	-7.05177	6.47813	-0.458437	5.09702		15.2249	-3.82372	-3.45879			0.472086	-0.984926	-8.51911	5.23547	-1.19752	-10.8906	14.0159	-1.43829	16.1788	13.4501	0	0	43.068	1.78024	-18.0185	25.5993	-9.98806	-6.26097	4.6774	-0.046741	0.178307		16.0028
-0.184921	-0.97232	-9.65489	5.52776	-0.978955	-11.0493	13.7459	-1.36106	15.3731	13.245	0	0	40.1324	5.37486	-18.1357	20.7818	-9.46764	-7.05818	6.02465	-0.422303	4.66727		15.3779	-3.87205	-3.8333			0.188525	-1.14433	-8.40083	5.27406	-1.20703	-11.0213	14.4196	-1.45449	16.347	13.8249	0	0	42.4965	1.90486	-18.1527	24.6287	-9.90752	-6.43678	3.85605	-0.0600252	0.337453		16.1501
-0.491196	-1.10236	-9.34321	5.51708	-0.963629	-11.0955	14.1483	-1.35671	15.3276	13.6351	0	0	39.6508	5.46314	-18.2572	20.1088	-9.28897	-6.95338	5.35066	-0.379371	4.15598		15.5307	-3.91994	-4.1997			-0.0550671	-1.33364	-8.30492	5.37676	-1.22217	-11.1845	14.8153	-1.47739	16.5843	14.1858	0	0	42.035	2.0279	-18.2192	23.9914	-9.84392	-6.45322	2.99473	-0.0500584	0.218049		16.2924
-0.787893	-1.2492	-9.02087	5.518	-0.941793	-11.1754	14.4971	-1.35428	15.302	13.9725	0	0	39.2656	5.53538	-18.3475	19.6954	-9.16568	-6.74067	4.45538	-0.334133	3.61653		15.6811	-3.96834	-4.56055
-1.05272	-1.41134	-8.72082	5.5679	-0.929333	-11.2796	14.8028	-1.35639	15.3242	14.2651	0	0	38.9766	5.59488	-18.4113	19.5067	-9.11627	-6.42252	3.37066	-0.289312	3.0814		15.8268	-4.01807	-4.91927
-1.26355	-1.58791	-8.47721	5.70381	-0.939971	-11.4058	15.0757	-1.36677	15.433	14.52	0	0	38.7789	5.64458	-18.4509	19.512	-9.14923	-5.998	2.1641	-0.245414	2.55677		15.9653	-4.06976	-5.27995
[truncated: 98 more columns]
