# Supplementary material for: Identify the Alteration of Balance Control and Risk of Falling in Stroke Survivors During Obstacle Crossing Based on Kinematic Analysis
Source: Front Neurol. 2019 Jul 30;10:813. doi: 10.3389/fneur.2019.00813 (PMC6682676; doi:10.3389/fneur.2019.00813)
Supplement: Supplementary file 2 [file Data_Sheet_1.ZIP › Curve of Stroke and Control/stroke/AffectedL/S5 curve.xlsx]

## Sheet: Sheet1
57																											60
wangshuguo:LHipAngles			wangshuguo:LKneeAngles			wangshuguo:LAnkleAngles			wangshuguo:LAbsAnkleAngle			wangshuguo:RHipAngles			wangshuguo:RKneeAngles			wangshuguo:RAnkleAngles				wangshuguo:RPelvisAngles					wangshuguo:LHipAngles			wangshuguo:LKneeAngles			wangshuguo:LAnkleAngles			wangshuguo:LAbsAnkleAngle			wangshuguo:RHipAngles			wangshuguo:RKneeAngles			wangshuguo:RAnkleAngles				wangshuguo:RPelvisAngles
X	Y	Z	X	Y	Z	X	Y	Z	X	Y	Z	X	Y	Z	X	Y	Z	X	Y	Z		X	Y	Z			X	Y	Z	X	Y	Z	X	Y	Z	X	Y	Z	X	Y	Z	X	Y	Z	X	Y	Z		X
deg	deg	deg	deg	deg	deg	deg	deg	deg	deg	deg	deg	deg	deg	deg	deg	deg	deg	deg	deg	deg		deg	deg	deg			deg	deg	deg	deg	deg	deg	deg	deg	deg	deg	deg	deg	deg	deg	deg	deg	deg	deg	deg	deg	deg		deg
-18.6663	-1.45148	8.92146	0.731346	6.15271	-10.2526	21.0683	0.159324	-1.84848	21.0568	0	0	23.7567	0.226423	4.81088	4.2895	7.05983	-16.9205	-7.11711	-1.21214	21.989		5.99178	-0.259787	-0.718185			53.7439	52.9427	24.3366	4.73021	13.1377	-38.286	17.3818	4.02499	-24.2476	15.8061	0	0	101.797	-24.3754	84.1055	8.3937	30.4375	-27.5435	-8.10261	-2.35475	14.8775		52.768
-18.7317	-1.39163	8.99414	1.35667	6.14503	-10.4305	21.0654	0.122064	-1.61755	21.0566	0	0	23.9222	0.135379	5.32215	5.01265	7.2854	-17.1333	-8.42145	-1.30885	21.4109		6.18749	-0.325319	-0.694779			56.9522	52.6446	22.2577	4.69942	13.7043	-38.6782	17.1795	3.98382	-24.0355	15.6497	0	0	103.614	-23.1297	85.4389	8.5056	30.7379	-27.6617	-9.16853	-2.39506	14.6162		55.3537
-18.7209	-1.33585	9.09792	2.09987	6.15816	-10.6729	20.981	0.080675	-1.36097	20.9748	0	0	24.1364	0.0642261	5.85207	5.90126	7.52357	-17.0673	-9.72787	-1.42348	20.7197		6.38814	-0.387678	-0.718444			59.9766	52.2562	20.3641	4.67655	14.3515	-38.9234	16.9503	3.96981	-23.9632	15.4509	0	0	105.331	-21.8691	86.5944	8.85988	31.0842	-27.4457	-10.3093	-2.43478	14.3582		57.906
-18.6281	-1.30096	9.22492	2.97805	6.21375	-11.0075	20.7943	0.0278102	-1.03317	20.7907	0	0	24.3755	0.0314265	6.3668	6.90924	7.7502	-16.6705	-10.8823	-1.55074	19.9448		6.58527	-0.440785	-0.788022			62.7739	51.804	18.6593	4.67586	15.0852	-39.0797	16.6727	3.96864	-23.9571	15.1999	0	0	106.922	-20.6196	87.5699	9.47942	31.461	-26.8298	-11.3727	-2.47605	14.0894		60.3641
-18.4499	-1.30606	9.36506	4.00439	6.33522	-11.4689	20.4834	-0.0472356	-0.567716	20.4824	0	0	24.6069	0.0523312	6.83552	7.98398	7.94388	-15.954	-11.7753	-1.68354	19.1278		6.76961	-0.479458	-0.896542			65.3118	51.3099	17.1322	4.70836	15.904	-39.2328	16.3216	3.95993	-23.9121	14.8866	0	0	108.355	-19.4094	88.3821	10.3536	31.8532	-25.8004	-12.2135	-2.52391	13.7769		62.6663
-18.1826	-1.36859	9.50816	5.19014	6.54457	-12.0816	20.0296	-0.155407	0.103305	20.0296	0	0	24.7949	0.13466	7.23443	9.06867	8.08715	-14.9897	-12.3701	-1.81381	18.3184		6.93379	-0.501123	-1.03283			67.5658	50.788	15.7852	4.77225	16.8	-39.4683	15.8746	3.92551	-23.7338	14.5011	0	0	109.603	-18.2664	89.0599	11.4348	32.2472	-24.4259	-12.7502	-2.58178	13.3979		64.7609
-17.819	-1.50234	9.64651	6.54695	6.85945	-12.848	19.4204	-0.305054	1.03152	19.4171	0	0	24.9073	0.275442	7.54449	10.1055	8.1673	-13.8846	-12.6942	-1.93365	17.567		7.07439	-0.50633	-1.18186			69.5202	50.2447	14.6434	4.84784	17.759	-39.8596	15.3166	3.85365	-23.3601	14.0341	0	0	110.653	-17.2142	89.6351	12.6466	32.6281	-22.8484	-12.9821	-2.64717	12.9682		66.6153
-17.3475	-1.71777	9.77669	8.0874	7.29115	-13.7424	18.651	-0.500152	2.24077	18.6362	0	0	24.9197	0.461193	7.74725	11.0402	8.1779	-12.7519	-12.8064	-2.03596	16.9205		7.19244	-0.497762	-1.32488			71.1703	49.6814	13.7472	4.9	18.7602	-40.4764	14.6402	3.73776	-22.7529	13.4784	0	0	111.499	-16.2712	90.1316	13.9005	32.9783	-21.2456	-12.9617	-2.71086	12.5484		68.2194
-16.7538	-2.02146	9.89968	9.82406	7.84267	-14.7053	17.7223	-0.738295	3.71396	17.6838	0	0	24.8184	0.67042	7.82547	11.8274	8.12075	-11.6946	-12.7685	-2.11432	16.4222		7.29277	-0.479475	-1.44128			72.521	49.0967	13.1349	4.88781	19.7794	-41.3894	13.8456	3.57396	-21.8853	12.8301	0	0	112.153	-15.4494	90.5608	15.1125	33.281	-19.7887	-12.7586	-2.7604	12.2207		69.5793
-16.0228	-2.41371	10.0186	11.7692	8.50665	-15.6383	16.6378	-1.00848	5.37924	16.5624	0	0	24.6015	0.877713	7.77059	12.4348	8.00746	-10.8002	-12.6308	-2.16296	16.1116		7.38278	-0.456631	-1.51275			73.5835	48.4886	12.8217	4.77858	20.7895	-42.6584	12.9377	3.35959	-20.7334	12.0867	0	0	112.627	-14.7563	90.9229	16.2161	33.5261	-18.6117	-12.4408	-2.78461	12.0603		70.7056
-15.1407	-2.88574	10.1365	13.9338	9.26395	-16.412	15.4013	-1.29058	7.10817	15.28	0	0	24.2788	1.05793	7.59176	12.8463	7.85962	-10.1351	-12.4302	-2.17822	16.014		7.47104	-0.435454	-1.5279			74.373	47.8567	12.7782	4.56322	21.7625	-44.3043	11.923	3.09438	-19.2834	11.2451	0	0	112.938	-14.1948	91.2141	17.1654	33.7126	-17.7952	-12.067	-2.77676	12.1123		71.603
-14.0981	-3.41936	10.2548	16.3244	10.0843	-16.8874	14.0211	-1.55761	8.73271	13.8553	0	0	23.8683	1.18983	7.31869	13.0614	7.70604	-9.73046	-12.1935	-2.16101	16.1241		7.56558	-0.422724	-1.48492			74.9073	47.2019	12.9311	4.26485	22.6767	-46.2763	10.8151	2.78511	-17.5591	10.3055	0	0	113.097	-13.7646	91.4337	17.9347	33.8486	-17.3526	-11.6793	-2.73711	12.3749		72.2647
-12.8936	-3.99049	10.3734	18.938	10.9295	-16.9407	12.5222	-1.7795	10.0719	12.3262	0	0	23.3915	1.25946	6.99437	13.0951	7.57627	-9.57104	-11.9391	-2.11821	16.3974		7.67185	-0.424419	-1.39109			75.2061	46.5256	13.1896	3.93525	23.5312	-48.4096	9.64716	2.45452	-15.6784	9.28499	0	0	113.111	-13.4623	91.5872	18.5153	33.9477	-17.2286	-11.3016	-2.67399	12.7916		72.6732
-11.5375	-4.57494	10.4905	21.7587	11.759	-16.4788	10.9629	-1.9267	10.9542	10.7608	0	0	22.8689	1.26292	6.66314	12.9748	7.49295	-9.60118	-11.6788	-2.06136	16.7593		7.79124	-0.444185	-1.26058			75.2893	45.8295	13.4721	3.64198	24.3536	-50.4306	8.47728	2.14218	-13.8686	8.22841	0	0	112.982	-13.2811	91.6841	18.9139	34.023	-17.3203	-10.9434	-2.60116	13.2708		72.8061
-10.0519	-5.15362	10.6006	24.7575	12.5352	-15.4584	9.44308	-1.97554	11.2458	9.26015	0	0	22.3167	1.20776	6.36141	12.736	7.46619	-9.7454	-11.4204	-2.00305	17.1289		7.92071	-0.482405	-1.11238			75.1781	45.1154	13.7118	3.45182	25.1879	-52.046	7.37207	1.89091	-12.3915	7.19941	0	0	112.711	-13.2115	91.7331	19.1493	34.0822	-17.5179	-10.6072	-2.53198	13.7241		72.6424
-8.46809	-5.71477	10.6943	27.8922	13.2271	-13.9135	8.08859	-1.91616	10.8912	7.94195	0	0	21.7464	1.11114	6.11308	12.4167	7.49198	-9.93027	-11.1685	-1.95335	17.4429		8.05364	-0.53681	-0.968423			74.8945	44.3838	13.8585	3.41535	26.074	-53.0593	6.38454	1.73022	-11.4377	6.25724	0	0	112.293	-13.2409	91.7377	19.2492	34.1251	-17.736	-10.2934	-2.47523	14.0947		72.1674
-6.82125	-6.25337	10.7601	31.1084	13.8107	-11.9745	7.01048	-1.75933	9.95062	6.90451	0	0	21.1649	0.995039	5.92726	12.0523	7.55439	-10.0986	-10.9255	-1.91753	17.6684		8.18157	-0.604109	-0.850068			74.4592	43.6315	13.8883	3.5587	27.0367	-53.4161	5.54535	1.67072	-11.0829	5.44162	0	0	111.727	-13.3554	91.6937	19.246	34.1454	-17.9248	-10.0022	-2.43397	14.3634		71.3753
-5.14438	-6.77005	10.7907	34.3426	14.2676	-9.85232	6.26107	-1.53655	8.60506	6.19031	0	0	20.5773	0.881163	5.79662	11.674	7.63025	-10.217	-10.6921	-1.89543	17.8074		8.2964	-0.680691	-0.773202			73.8883	42.8525	13.8069	3.88724	28.0869	-53.1545	4.87601	1.7106	-11.3208	4.78092	0	0	111.009	-13.5405	91.591	19.1708	34.1334	-18.0653	-9.73429	-2.40685	14.5397		70.2701
-3.46393	-7.26829	10.7862	37.5303	14.5829	-7.78593	5.81613	-1.2926	7.12051	5.77112	0	0	19.9874	0.786336	5.69953	11.3071	7.69532	-10.2777	-10.467	-1.88208	17.8912		8.39181	-0.763231	-0.744666			73.193	42.0389	13.6359	4.39928	29.2258	-52.3244	4.40694	1.84338	-12.1101	4.30869	0	0	110.138	-13.7824	91.4178	19.0494	34.0802	-18.1595	-9.48969	-2.39018	14.6479		68.8656
-1.79835	-7.75143	10.7528	40.6148	14.7442	-5.97683	5.59409	-1.07358	5.77922	5.56557	0	0	19.3979	0.720587	5.60722	10.969	7.73005	-10.2959	-10.2485	-1.86967	17.969		8.4635	-0.848589	-0.762563			72.3809	41.1833	13.3938	5.09923	30.4442	-50.9605	4.17654	2.05822	-13.3771	4.06303	0	0	109.116	-14.0696	91.1641	18.8985	33.9807	-18.2218	-9.26754	-2.37977	14.7153		67.1836
-0.159586	-8.21972	10.6985	43.5556	14.7391	-4.54435	5.49677	-0.915621	4.80782	5.47737	0	0	18.8073	0.686746	5.49328	10.6681	7.72357	-10.3024	-10.0359	-1.85004	18.092		8.50822	-0.934064	-0.81901			71.4591	40.2784	13.088	5.99825	31.7192	-49.1238	4.20187	2.33291	-14.9774	4.05888	0	0	107.945	-14.3932	90.824	18.7249	33.8347	-18.2717	-9.06615	-2.37219	14.7645		65.2517
1.44481	-8.66995	10.6325	46.332	14.5577	-3.51717	5.4451	-0.83836	4.33161	5.4295	0	0	18.2097	0.682057	5.34136	10.4028	7.67474	-10.3304	-9.82948	-1.81717	18.2975		8.52304	-1.01712	-0.903267			70.434	39.3163	12.7286	7.09249	33.0107	-46.9782	4.43875	2.6265	-16.6614	4.25204	0	0	106.629	-14.7469	90.3953	18.5277	33.6476	-18.3273	-8.88299	-2.36538	14.8087		63.1022
3.00964	-9.09656	10.5687	48.9404	14.198	-2.85364	5.39158	-0.843942	4.36604	5.37589	0	0	17.5963	0.700635	5.15015	10.165	7.59086	-10.3997	-9.62761	-1.76929	18.5959		8.50564	-1.09532	-1.00506			69.3107	38.2889	12.3455	8.34221	34.2715	-44.8023	4.77833	2.88299	-18.1086	4.54114	0	0	105.169	-15.1261	89.878	18.3021	33.4276	-18.4013	-8.71455	-2.35853	14.853		60.7716
4.53041	-9.49238	10.526	51.389	13.6704	-2.46922	5.31485	-0.919406	4.83113	5.29591	0	0	16.9581	0.735084	4.9345	9.94377	7.48449	-10.5041	-9.42404	-1.71001	18.964		8.45495	-1.16746	-1.11804			68.0932	37.1888	11.9863	9.68459	35.4695	-42.8796	5.09892	3.05046	-19.0407	4.81927	0	0	103.568	-15.5268	89.2711	18.045	33.1836	-18.4965	-8.55565	-2.35199	14.8953		58.2969
6.00232	-9.84945	10.5249	53.6938	12.9977	-2.25939	5.21835	-1.03984	5.57202	5.19362	0	0	16.288	0.77735	4.72021	9.72922	7.36957	-10.6117	-9.21008	-1.64723	19.352		8.37142	-1.23463	-1.24137			66.7862	36.0101	11.6987	11.0728	36.6044	-41.3496	5.32779	3.1043	-19.3381	5.0264	0	0	101.825	-15.945	88.5715	17.7581	32.9235	-18.6022	-8.39926	-2.34728	14.9258		55.713
7.41986	-10.1606	10.5828	55.8744	12.2104	-2.11896	5.14047	-1.17151	6.37983	5.10855	0	0	15.5815	0.819312	4.53314	9.51262	7.25786	-10.6835	-8.9815	-1.58965	19.7063		8.25656	-1.30007	-1.3779			65.3939	34.7499	11.5185	12.4987	37.7048	-40.1511	5.45791	3.05728	-19.0784	5.15729	0	0	99.9358	-16.376	87.7737	17.4483	32.6531	-18.6958	-8.23685	-2.34672	14.9295		53.0509
8.77761	-10.422	10.7123	57.95	11.3419	-1.96465	5.14754	-1.2778	7.03007	5.10874	0	0	14.8377	0.854522	4.38946	9.28649	7.15663	-10.6982	-8.74528	-1.5424	19.9958		8.11257	-1.36719	-1.53099			63.9183	33.4093	11.4657	13.9864	38.8098	-39.0878	5.52149	2.94921	-18.4784	5.236	0	0	97.8938	-16.8142	86.8708	17.1273	32.374	-18.7511	-8.06061	-2.35208	14.8948		50.3378
10.0722	-10.635	10.9209	59.9339	10.4222	-1.75471	5.28523	-1.32975	7.34726	5.24171	0	0	14.0603	0.879901	4.29306	9.04536	7.06819	-10.6659	-8.51826	-1.50489	20.2249		7.94278	-1.43765	-1.70291			62.3597	31.9942	11.5428	15.5769	39.9495	-37.9499	5.55492	2.82463	-17.7814	5.28877	0	0	95.6908	-17.2528	85.8549	16.8096	32.0814	-18.7505	-7.867	-2.36298	14.8242		47.5982
11.3031	-10.8045	11.2079	61.8318	9.47454	-1.49233	5.52796	-1.31579	7.2621	5.48348	0	0	13.2575	0.895	4.23771	8.7882	6.99076	-10.6185	-8.31754	-1.47193	20.4256		7.75152	-1.5117	-1.89524			60.7193	30.5141	11.7364	17.3166	41.1329	-36.6082	5.57867	2.71395	-17.1575	5.32967	0	0	93.3187	-17.6846	84.7188	16.5081	31.7654	-18.6952	-7.65998	-2.37618	14.7386		44.8554
12.4728	-10.9362	11.5647	63.6423	8.51217	-1.21197	5.79076	-1.24283	6.81635	5.7497	0	0	12.4397	0.8999	4.20937	8.52026	6.9202	-10.5876	-8.1502	-1.43679	20.639		7.5434	-1.5897	-2.1091			58.9994	28.9808	12.025	19.2502	42.3462	-35.0327	5.59424	2.62746	-16.6669	5.35851	0	0	90.7709	-18.1031	83.4575	16.2284	31.4137	-18.6087	-7.45126	-2.38654	14.6714		42.1322
13.585	-11.0355	11.9778	65.3602	7.54	-0.962252	5.99162	-1.12922	6.12062	5.95734	0	0	11.6169	0.89367	4.18821	8.25249	6.85156	-10.5863	-8.00935	-1.39437	20.8958		7.32219	-1.67293	-2.34412			57.2052	27.4061	12.3802	21.4223	43.5546	-33.2622	5.59053	2.55778	-16.2698	5.36598	0	0	88.0434	-18.5027	82.0697	15.9652	31.0164	-18.5267	-7.25514	-2.38989	14.6498		39.4517
14.6447	-11.1068	12.4332	66.9792	6.55715	-0.790627	6.09622	-0.996324	5.30452	6.07001	0	0	10.7965	0.875088	4.15407	7.99839	6.78037	-10.6045	-7.87791	-1.34298	21.2058		7.09039	-1.76283	-2.59752			55.3466	25.8014	12.7592	23.8882	44.7036	-31.3497	5.55485	2.48645	-15.8617	5.34272	0	0	85.1352	-18.8789	80.5586	15.7054	30.5674	-18.4748	-7.08158	-2.38569	14.677		36.8349
15.6578	-11.1554	12.9198	68.4984	5.56088	-0.722594	6.12182	-0.861583	4.47482	6.10309	0	0	9.98384	0.844198	4.09407	7.76988	6.70341	-10.6182	-7.73713	-1.28448	21.557		6.8497	-1.85987	-2.86507			53.4396	24.1769	13.1005	26.7175	45.7184	-29.3208	5.47937	2.39227	-15.3202	5.28409	0	0	82.0486	-19.2268	78.9311	15.4348	30.064	-18.4563	-6.93348	-2.37717	14.7322		34.2994
16.6315	-11.1866	13.4325	69.9261	4.55179	-0.743736	6.12177	-0.733678	3.68544	6.10906	0	0	9.18293	0.802665	4.00683	7.57496	6.61892	-10.6022	-7.57318	-1.223	21.9243		6.6019	-1.96344	-3.14285			51.504	22.5415	13.3354	29.9746	46.5058	-27.1739	5.3564	2.25781	-14.5422	5.18432	0	0	78.7895	-19.5414	77.1935	15.1435	29.5051	-18.4601	-6.8098	-2.36853	14.7882		31.8595
17.5747	-11.2062	13.9732	71.2785	3.53859	-0.807157	6.15963	-0.612248	2.93471	6.15152	0	0	8.39801	0.753049	3.90188	7.41696	6.52653	-10.541	-7.37933	-1.16301	22.2808		6.34938	-2.07234	-3.42839			49.5588	20.9022	13.4126	33.6773	46.9676	-24.9149	5.16986	2.07374	-13.4681	5.02732	0	0	75.3668	-19.8159	75.349	14.8275	28.8903	-18.4751	-6.7102	-2.36255	14.827		29.5263
18.4985	-11.2198	14.5482	72.5731	2.53883	-0.862363	6.27927	-0.491477	2.18703	6.27468	0	0	7.63325	0.697852	3.79579	7.29462	6.42736	-10.4357	-7.15568	-1.10758	22.6086		6.09517	-2.1852	-3.72078			47.6199	19.2627	13.3194	37.765	47.0228	-22.5817	4.89458	1.84127	-12.0975	4.78563	0	0	71.7927	-20.0421	73.3963	14.4879	28.2194	-18.4928	-6.63677	-2.36035	14.8412		27.308
19.4146	-11.2329	15.1623	73.822	1.57542	-0.881855	6.49031	-0.364455	1.39985	6.48837	0	0	6.89213	0.638442	3.70572	7.20331	6.32388	-10.3017	-6.90786	-1.05745	22.9037		5.84224	-2.30088	-4.02074			45.7013	17.625	13.0786	42.1081	46.6247	-20.2375	4.50526	1.5707	-10.4844	4.42989	0	0	68.0818	-20.2097	71.3309	14.1308	27.4917	-18.5016	-6.59269	-2.36222	14.8291		25.2089
20.3334	-11.2514	15.8145	75.0285	0.671536	-0.869179	6.77777	-0.225971	0.541032	6.77747	0	0	6.17691	0.574525	3.64238	7.1375	6.21937	-10.1605	-6.64466	-1.01122	23.1747		5.59271	-2.41873	-4.33039			43.8178	15.9902	12.7297	46.5476	45.7633	-17.9531	3.99041	1.27617	-8.70888	3.94433	0	0	64.2519	-20.3067	69.1459	13.7661	26.7057	-18.4849	-6.57917	-2.3677	14.7936		23.2294
21.2624	-11.2816	16.4971	76.1897	-0.153104	-0.847837	7.12212	-0.0731603	-0.406904	7.12194	0	0	5.48825	0.504536	3.60805	7.09249	6.117	-10.0287	-6.37541	-0.966718	23.4346		5.34745	-2.53854	-4.65287			41.9846	14.359	12.3189	50.9302	44.4632	-15.7882	3.36631	0.971876	-6.85643	3.34221	0	0	60.3246	-20.3201	66.8328	13.4057	25.8598	-18.4248	-6.59076	-2.37505	14.746		21.3668
22.206	-11.3312	17.1972	77.2999	-0.885076	-0.838887	7.51327	0.0955147	-1.45297	7.51084	0	0	4.82497	0.427147	3.5994	7.06438	6.01897	-9.91149	-6.10808	-0.922507	23.6917		5.10636	-2.65994	-4.99205			40.2148	12.7319	11.9007	55.1289	42.784	-13.7737	2.68324	0.671703	-5.01465	2.67296	0	0	56.3252	-20.2359	64.3825	13.0614	24.9531	-18.3074	-6.61136	-2.38125	14.7058		19.6171
23.1655	-11.4097	17.8978	78.3538	-1.5194	-0.850291	7.95184	0.28016	-2.59693	7.94362	0	0	4.18429	0.342273	3.61007	7.04961	5.92583	-9.80279	-5.84793	-0.878413	23.9471		4.86894	-2.78209	-5.3519			38.5193	11.109	11.5324	59.0546	40.8107	-11.9093	2.01555	0.388811	-3.26914	2.01227	0	0	52.2831	-20.0397	61.7896	12.7427	23.9859	-18.1248	-6.61761	-2.38299	14.6945		17.9757
24.1405	-11.5269	18.5786	79.3454	-2.06108	-0.881727	8.44249	0.478111	-3.82097	8.42358	0	0	3.56272	0.250943	3.63159	7.04477	5.83659	-9.68976	-5.59704	-0.834911	24.1981		4.63479	-2.90383	-5.73544			36.9083	9.49139	11.2572	62.6612	38.6317	-10.175	1.44078	0.134265	-1.69317	1.44015	0	0	48.2307	-19.719	59.0564	12.4543	22.96	-17.8773	-6.59086	-2.37716	14.7323		16.4371
25.1295	-11.6909	19.2166	80.2678	-2.52482	-0.928505	8.98558	0.683845	-5.08938	8.94986	0	0	2.95675	0.154413	3.65428	7.04672	5.74922	-9.56097	-5.35482	-0.792161	24.4437		4.40355	-3.02404	-6.14317			35.3924	7.88255	11.0899	65.9392	36.3169	-8.54523	1.0187	-0.083192	-0.344675	1.01868	0	0	44.2023	-19.2643	56.193	12.1943	21.8778	-17.5752	-6.52533	-2.36057	14.8398		14.9949
26.1307	-11.906	19.7902	81.1119	-2.93103	-0.983127	9.57043	0.889889	-6.35464	9.51108	0	0	2.36367	0.0535581	3.66891	7.05281	5.66147	-9.41209	-5.1195	-0.74954	24.6877		4.17495	-3.14204	-6.57234			33.9833	6.28798	11.0186	68.9008	33.911	-6.99952	0.775733	-0.256572	0.73084	0.77567	0	0	40.233	-18.6712	53.2154	11.9565	20.7421	-17.2365	-6.42618	-2.32961	15.04		13.6432
27.1425	-12.1721	20.2832	81.8657	-3.3003	-1.03949	10.1716	1.08746	-7.56202	10.0822	0	0	1.78162	-0.051041	3.66873	7.06055	5.57128	-9.24583	-4.8895	-0.706126	24.9352		3.94906	-3.25751	-7.01725			32.6931	4.71406	11.0217	71.5678	31.4414	-5.5285	0.700081	-0.380415	1.49879	0.699841	0	0	36.357	-17.9401	50.1409	11.7342	19.5574	-16.8805	-6.30296	-2.28095	15.3541		12.3783
28.1638	-12.4847	20.6888	82.5153	-3.64868	-1.09529	10.7521	1.26707	-8.65372	10.6283	0	0	1.2095	-0.159129	3.65127	7.06688	5.47737	-9.06853	-4.66389	-0.661542	25.1884		3.72679	-3.37063	-7.47016			31.5349	3.16637	11.0908	73.9661	28.9365	-4.12384	0.75364	-0.449939	1.92969	0.753213	0	0	32.6062	-17.0754	46.9858	11.5229	18.3322	-16.5155	-6.16369	-2.21326	15.7894		11.1992
29.1939	-12.8357	21.0127	83.047	-3.98321	-1.14894	11.2747	1.41971	-9.57652	11.1156	0	0	0.647033	-0.271037	3.61967	7.06813	5.37966	-8.88786	-4.44208	-0.616354	25.4439		3.51011	-3.48222	-7.92236			30.5226	1.64926	11.2471	76.1246	26.4373	-2.7698	0.891011	-0.461426	2.00087	0.890468	0	0	29.0091	-16.084	43.7642	11.3206	17.0791	-16.133	-6.01208	-2.12843	16.3322		10.1082
30.2322	-13.2136	21.275	83.4506	-4.29778	-1.19564	11.7136	1.53825	-10.2897	11.5226	0	0	0.095231	-0.388215	3.58246	7.06105	5.27958	-8.71231	-4.22333	-0.571805	25.6947		3.3017	-3.59398	-8.36547			29.672	0.166519	11.5354	78.0738	23.9939	-1.45906	1.06982	-0.416082	1.71988	1.06934	0	0	25.5903	-14.9744	40.4881	11.1266	15.814	-15.7146	-5.84791	-2.03093	16.9523		9.10942
31.2767	-13.6047	21.5079	83.7204	-4.57329	-1.22157	12.0621	1.61899	-10.7737	11.8464	0	0	-0.443698	-0.5134	3.55173	7.04423	5.17978	-8.55152	-4.00652	-0.529197	25.9336		3.10409	-3.70841	-8.79266			29.0017	-1.2758	11.9996	79.8411	21.648	-0.220915	1.2531	-0.324744	1.15363	1.25285	0	0	22.3715	-13.7572	37.1708	10.9396	14.5543	-15.2421	-5.66987	-1.9262	17.614		8.20577
32.3231	-13.9939	21.7458	83.8536	-4.78465	-1.20036	12.3309	1.6625	-11.0337	12.0995	0	0	-0.967404	-0.650675	3.54002	7.01828	5.08322	-8.41567	-3.79055	-0.489434	26.1556		2.9186	-3.82886	-9.19901			28.5298	-2.66621	12.6529	81.4485	19.415	0.87228	1.41496	-0.207797	0.4283	1.41492	0	0	19.3711	-12.4475	33.8326	10.7569	13.3173	-14.7045	-5.47784	-1.81914	18.2851		7.39628
33.364	-14.3666	22.0151	83.8497	-4.91147	-1.09656	12.5382	1.6731	-11.0971	12.3	0	0	-1.47496	-0.803588	3.55714	6.98526	4.99207	-8.3133	-3.57515	-0.453022	26.3582		2.74466	-3.95798	-9.58115			28.2661	-3.98612	13.4598	82.9113	17.2792	1.73787	1.54919	-0.0878843	-0.315567	1.54916	0	0	16.6034	-11.0699	30.5068	10.5728	12.1199	-14.1043	-5.27446	-1.71232	18.9497		6.67375
34.3901	-14.7104	22.3264	83.7093	-4.94698	-0.875045	12.6987	1.6574	-11.0033	12.4615	0	0	-1.96788	-0.973023	3.60878	6.94788	4.90737	-8.24893	-3.3612	-0.420409	26.539		2.57976	-4.0958	-9.93677			28.2041	-5.21296	14.3411	84.2407	15.2049	2.33464	1.66877	0.0203898	-0.987149	1.66853	0	0	14.0756	-9.66037	27.2411	10.3792	10.9789	-13.4581	-5.06492	-1.60529	19.6102		6.02511
35.3918	-15.0166	22.6727	83.4345	-4.90186	-0.509266	12.8232	1.62287	-10.7968	12.5924	0	0	-2.44992	-1.15564	3.69705	6.90911	4.82945	-8.22239	-3.14992	-0.392272	26.6946		2.42012	-4.23831	-10.2642			28.3223	-6.32755	15.2039	85.4478	13.1584	2.69232	1.7954	0.116136	-1.5808	1.79472	0	0	11.7851	-8.26145	24.0924	10.168	9.91054	-12.7871	-4.85474	-1.49665	20.2751		5.43557
36.3613	-15.2803	23.0326	83.0289	-4.8015	0.0152507	12.9208	1.5768	-10.521	12.6999	0	0	-2.92576	-1.34495	3.8211	6.8722	4.75846	-8.22899	-2.94156	-0.369558	26.8199		2.26182	-4.37861	-10.5623			28.5927	-7.32108	15.9847	86.545	11.1308	2.88393	1.94307	0.207331	-2.14592	1.94171	0	0	9.72141	-6.91165	21.1141	9.93566	8.92875	-12.1082	-4.64751	-1.38643	20.9438		4.89434
37.2919	-15.4984	23.3786	82.4954	-4.67697	0.69708	12.9967	1.5249	-10.2096	12.7874	0	0	-3.39939	-1.53433	3.9763	6.84085	4.69458	-8.25948	-2.73444	-0.353325	26.9092		2.10175	-4.51009	-10.8302			28.9926	-8.19617	16.6783	87.5432	9.15225	2.96739	2.11044	0.300236	-2.7212	2.10806	0	0	7.87135	-5.63697	18.3452	9.6846	8.04228	-11.4356	-4.44454	-1.27645	21.6051		4.39772
38.1775	-15.6699	23.6845	81.8335	-4.55529	1.51562	13.0479	1.47007	-9.87992	12.8511	0	0	-3.87286	-1.71933	4.15532	6.81914	4.638	-8.30236	-2.52511	-0.344376	26.9584		1.93828	-4.62879	-11.0685			29.5075	-8.96184	17.3351	88.4479	7.28805	2.94941	2.28837	0.392821	-3.29394	2.28458	0	0	6.22425	-4.4508	15.8075	9.42377	7.2538	-10.7852	-4.24559	-1.16885	22.2462		3.94774
39.0116	-15.7967	23.9286	81.0389	-4.45505	2.43401	13.0647	1.41243	-9.53262	12.8812	0	0	-4.34587	-1.89817	4.35219	6.81071	4.58923	-8.3485	-2.30976	-0.342981	26.9661		1.77133	-4.73367	-11.2805			30.1264	-9.62706	18.0235	89.2592	5.61413	2.80365	2.47493	0.477923	-3.81981	2.46943	0	0	4.77213	-3.36229	13.5126	9.16505	6.56182	-10.1742	-4.05018	-1.06508	22.8589		3.54741
39.7877	-15.8847	24.0954	80.104	-4.38532	3.4061	13.0359	1.35025	-9.15722	12.8669	0	0	-4.81603	-2.07036	4.56589	6.81763	4.54945	-8.39418	-2.08585	-0.348938	26.9334		1.60259	-4.82506	-11.4724			30.8332	-10.197	18.7808	89.9756	4.18515	2.51664	2.68052	0.550947	-4.27052	2.67308	0	0	3.50526	-2.38668	11.4748	8.91862	5.96451	-9.61559	-3.8588	-0.966162	23.4378		3.19565
40.4997	-15.944	24.1786	79.0199	-4.34499	4.38226	12.9524	1.28103	-8.73835	12.7995	0	0	-5.27953	-2.2353	4.79926	6.83997	4.52016	-8.43975	-1.85293	-0.361808	26.8626		1.43527	-4.90327	-11.6517			31.6017	-10.6749	19.5858	90.5968	3.01466	2.11393	2.91931	0.61386	-4.65841	2.90966	0	0	2.40812	-1.54893	9.71991	8.69033	5.46217	-9.11475	-3.67323	-0.873542	23.9752		2.88578
41.143	-15.9866	24.1844	77.7777	-4.32211	5.31182	12.8078	1.2024	-8.26132	12.6727	0	0	-5.7323	-2.39146	5.05405	6.87624	4.50241	-8.48633	-1.61216	-0.380997	26.7568		1.27358	-4.96804	-11.8251			32.4019	-11.0694	20.3766	91.125	2.08413	1.64782	3.20116	0.672908	-5.02206	3.18885	0	0	1.461	-0.874821	8.28184	8.48299	5.05582	-8.67175	-3.49588	-0.789255	24.4604		2.60913
41.7136	-16.0234	24.1316	76.3687	-4.29591	6.14675	12.6006	1.1132	-7.71882	12.4846	0	0	-6.17115	-2.53609	5.32446	6.92469	4.49555	-8.53231	-1.36495	-0.405495	26.6216		1.12165	-5.01857	-11.9956			33.211	-11.3993	21.0974	91.5644	1.36746	1.175	3.5364	0.735371	-5.40631	3.52065	0	0	0.646618	-0.376272	7.18658	8.30062	4.74281	-8.28833	-3.32827	-0.715014	24.8846		2.36056
42.2072	-16.0627	24.0456	74.7857	-4.24251	6.84812	12.3371	1.01458	-7.11737	12.2405	0	0	-6.59421	-2.66619	5.59277	6.98485	4.49655	-8.57104	-1.11132	-0.433419	26.467		0.982628	-5.05419	-12.1632			34.0203	-11.6886	21.7283	91.9192	0.845904	0.74469	3.93791	0.808261	-5.85407	3.91734	0	0	-0.0460557	-0.0449514	6.43526	8.15055	4.51359	-7.9708	-3.1698	-0.651194	25.247		2.13968
42.619	-16.1102	23.9504	73.0247	-4.14202	7.38989	12.0309	0.909709	-6.47604	11.953	0	0	-7.00037	-2.77915	5.83159	7.05754	4.5001	-8.59237	-0.849547	-0.461732	26.3098		0.858851	-5.07462	-12.3269			34.83	-11.958	22.2789	92.1905	0.502982	0.392429	4.4115	0.897199	-6.39943	4.38396	0	0	-0.625805	0.141443	5.99819	8.04127	4.35262	-7.72534	-3.01777	-0.596512	25.5557		1.94625
42.9449	-16.1692	23.8606	71.0863	-3.98501	7.75824	11.6983	0.802472	-5.81854	11.6372	0	0	-7.38948	-2.87379	6.01441	7.14253	4.5003	-8.58807	-0.577548	-0.486849	26.17		0.752131	-5.08029	-12.4867			35.638	-12.2186	22.763	92.3741	0.31287	0.137085	4.9486	1.00463	-7.05658	4.91102	0	0	-1.1064	0.209148	5.82084	7.97763	4.24174	-7.55139	-2.86863	-0.548416	25.8259		1.77551
43.1832	-16.2405	23.7786	68.9754	-3.77494	7.94612	11.3523	0.695665	-5.16211	11.3057	0	0	-7.76252	-2.95081	6.12953	7.23525	4.49378	-8.55818	-0.295094	-0.506103	26.0626		0.664549	-5.07229	-12.6434			36.4363	-12.4737	23.1844	92.4636	0.237171	-0.0141595	5.53023	1.12915	-7.81591	5.4787	0	0	-1.50951	0.18277	5.83564	7.95783	4.16371	-7.43846	-2.71945	-0.504005	26.0743		1.61784
43.3356	-16.3214	23.6958	66.7005	-3.52703	7.94971	10.9991	0.589801	-4.51012	10.9647	0	0	-8.12222	-3.01284	6.18756	7.32576	4.48204	-8.51411	-0.00471661	-0.518837	25.9915		0.598298	-5.05217	-12.7971			37.2141	-12.722	23.5384	92.4532	0.23177	-0.0613491	6.13237	1.2657	-8.64544	6.06243	0	0	-1.86101	0.0844529	5.97369	7.97412	4.10439	-7.36808	-2.56871	-0.460974	26.314		1.46264
43.407	-16.4075	23.5984	64.2725	-3.26097	7.7673	10.6395	0.482834	-3.85013	10.6152	0	0	-8.47242	-3.06368	6.2163	7.40153	4.47147	-8.47609	0.289465	-0.526233	25.9501		0.555277	-5.02146	-12.9462			37.9632	-12.962	23.8232	92.3384	0.258161	-0.0138271	6.72845	1.4058	-9.49264	6.6359	0	0	-2.18468	-0.0644658	6.17402	8.01581	4.05364	-7.31868	-2.41642	-0.418371	26.5503		1.30284
43.4028	-16.4937	23.477	61.7024	-2.98989	7.40284	10.2716	0.371465	-3.16188	10.2558	0	0	-8.81635	-3.1073	6.24407	7.45284	4.47007	-8.46316	0.584406	-0.530196	25.928		0.536609	-4.9814	-13.0872			38.6823	-13.1936	24.0496	92.1152	0.292481	0.106635	7.29209	1.53824	-10.2896	7.1742	0	0	-2.49741	-0.242577	6.39027	8.07324	4.00509	-7.27039	-2.26314	-0.37695	26.7791		1.137
43.3272	-16.5765	23.3338	59	-2.71243	6.86824	9.89195	0.252863	-2.42792	9.88298	0	0	-9.15497	-3.14651	6.28327	7.47713	4.48338	-8.48268	0.88035	-0.53223	25.9166		0.542589	-4.93281	-13.2157			39.3766	-13.4184	24.2462	91.7802	0.330113	0.270827	7.80152	1.65102	-10.9652	7.65822	0	0	-2.80796	-0.42782	6.59328	8.13987	3.95497	-7.20935	-2.10893	-0.338967	26.9881		0.968523
43.1833	-16.6549	23.1788	56.1737	-2.41604	6.18294	9.49465	0.12547	-1.63866	9.49074	0	0	-9.48692	-3.18232	6.32914	7.47888	4.51265	-8.52953	1.18085	-0.533083	25.9118		0.572697	-4.876	-13.3275			40.0571	-13.6387	24.4576	91.3332	0.383191	0.451241	8.24208	1.73338	-11.4565	8.07675	0	0	-3.1179	-0.59667	6.76991	8.21224	3.90049	-7.13308	-1.95269	-0.307001	27.1634		0.804389
42.9729	-16.73	23.0198	53.2315	-2.08691	5.37048	9.07446	-0.0109992	-0.792475	9.07358	0	0	-9.81014	-3.21454	6.37238	7.46565	4.55596	-8.59498	1.49108	-0.533102	25.9117		0.625627	-4.8113	-13.4195			40.7374	-13.8551	24.7307	90.7771	0.469364	0.627673	8.60646	1.77731	-11.7179	8.42578	0	0	-3.4243	-0.727181	6.91815	8.28854	3.83918	-7.05171	-1.79238	-0.282526	27.2973		0.652636
42.6968	-16.8029	22.8531	50.1826	-1.71814	4.45463	8.63049	-0.15574	0.105372	8.63048	0	0	-10.1237	-3.24286	6.4092	7.44459	4.60964	-8.67393	1.81634	-0.532571	25.9147		0.69896	-4.73968	-13.491			41.4243	-14.0638	25.0859	90.1162	0.593638	0.791292	8.89372	1.77902	-11.7281	8.70659	0	0	-3.72498	-0.807547	7.04151	8.36746	3.76965	-6.98135	-1.62597	-0.265027	27.3928		0.517433
42.3547	-16.8738	22.664	47.039	-1.31011	3.45708	8.16393	-0.306967	1.04339	8.16257	0	0	-10.4284	-3.26797	6.44178	7.42134	4.66917	-8.76446	2.16085	-0.531912	25.9184		0.789123	-4.66327	-13.5434			42.11	-14.2573	25.4993	89.3541	0.73893	0.950836	9.10833	1.74033	-11.4979	8.92403	0	0	-4.02239	-0.843435	7.14615	8.44777	3.69302	-6.93287	-1.45227	-0.252407	27.4615		0.395522
41.9457	-16.9412	22.4354	43.8168	-0.865679	2.39976	7.67199	-0.461565	2.00173	7.66728	0	0	-10.7265	-3.29108	6.47316	7.40042	4.72944	-8.86362	2.52662	-0.531767	25.9192		0.891719	-4.58476	-13.5789			42.7738	-14.4278	25.9148	88.4919	0.875471	1.13252	9.25748	1.66783	-11.0656	9.0839	0	0	-4.32259	-0.855002	7.24007	8.52803	3.61335	-6.90556	-1.27119	-0.242491	27.5155		0.278564
41.4696	-17.0014	22.1568	40.5378	-0.385335	1.30838	7.14606	-0.614129	2.94635	7.13656	0	0	-11.0212	-3.31288	6.50327	7.3856	4.78534	-8.96673	2.91195	-0.532717	25.9139		1.00222	-4.50636	-13.5985			43.3953	-14.5713	26.2801	87.5295	0.979557	1.37312	9.34913	1.57064	-10.4841	9.19169	0	0	-4.6302	-0.864281	7.33106	8.60669	3.5361	-6.89203	-1.08337	-0.234	27.5617		0.159754
40.9281	-17.0486	21.8285	37.2295	0.13332	0.210825	6.57466	-0.756718	3.82775	6.55993	0	0	-11.316	-3.33285	6.52705	7.37972	4.83236	-9.07021	3.31084	-0.534701	25.9028		1.1163	-4.42894	-13.6009			43.9647	-14.687	26.5694	86.4669	1.04203	1.70656	9.39136	1.45766	-9.80518	9.25296	0	0	-4.94447	-0.884082	7.42515	8.68222	3.46625	-6.88836	-0.890237	-0.226492	27.6024		0.0386974
40.3237	-17.076	21.46	33.9225	0.693526	-0.868947	5.94645	-0.87974	4.58674	5.92733	0	0	-11.6153	-3.34984	6.53529	7.38417	4.86747	-9.1746	3.71395	-0.536682	25.8917		1.22983	-4.35214	-13.583			44.4836	-14.7757	26.7801	85.3055	1.06377	2.15519	9.39312	1.33649	-9.074	9.27452	0	0	-5.26027	-0.916316	7.52539	8.75375	3.40689	-6.89706	-0.69383	-0.219737	27.6391		-0.0797121
39.6578	-17.0763	21.0655	30.6458	1.29605	-1.92155	5.24955	-0.974845	5.1724	5.22812	0	0	-11.9237	-3.364	6.51932	7.39814	4.8902	-9.28503	4.11059	-0.53704	25.8897		1.33887	-4.27537	-13.5418			44.9547	-14.8385	26.9166	84.0461	1.04941	2.72645	9.36369	1.21357	-8.32917	9.26405	0	0	-5.5724	-0.958906	7.63191	8.8213	3.35926	-6.92333	-0.496098	-0.213155	27.6748		-0.190467
38.9308	-17.0428	20.6574	27.4261	1.93589	-2.9592	4.47262	-1.03829	5.56247	4.45152	0	0	-12.247	-3.37803	6.47699	7.41841	4.90337	-9.40927	4.4907	-0.534481	25.904		1.43959	-4.19852	-13.4769			45.375	-14.8767	26.9824	82.6862	1.0075	3.41174	9.31127	1.09444	-7.60455	9.22866	0	0	-5.87826	-1.01138	7.74119	8.88623	3.323	-6.96816	-0.297691	-0.206048	27.7134		-0.291984
38.1445	-16.9689	20.2432	24.2919	2.60095	-4.01273	3.61019	-1.07229	5.77131	3.59187	0	0	-12.5909	-3.39665	6.41548	7.44046	4.91232	-9.55467	4.84628	-0.528796	25.9358		1.52863	-4.12203	-13.3902			45.7373	-14.8926	26.9863	81.2193	0.953482	4.18801	9.24383	0.98419	-6.9317	9.17568	0	0	-6.17754	-1.0733	7.84596	8.95114	3.29658	-7.02314	-0.0971272	-0.198797	27.7526		-0.385223
37.305	-16.8471	19.8287	21.2784	3.27369	-5.11966	2.66691	-1.08368	5.84126	2.65305	0	0	-12.9598	-3.42434	6.34722	7.46101	4.92279	-9.72531	5.17231	-0.5208	25.9805		1.60357	-4.04609	-13.2852			46.0352	-14.8902	26.9468	79.6375	0.909311	5.02433	9.17191	0.888252	-6.34461	9.11526	0	0	-6.47037	-1.14038	7.93797	9.01963	3.27796	-7.07001	0.109437	-0.1939	27.7792		-0.470875
36.4247	-16.671	19.4218	18.43	3.93391	-6.30806	1.65623	-1.08093	5.82437	1.64767	0	0	-13.355	-3.46275	6.28176	7.48059	4.93894	-9.92017	5.46655	-0.511373	26.0332		1.66364	-3.96925	-13.1653			46.2656	-14.8774	26.8842	77.9338	0.89616	5.88696	9.10768	0.812176	-5.8781	9.05939	0	0	-6.75673	-1.20392	8.01288	9.09485	3.26528	-7.0899	0.327127	-0.194804	27.7743		-0.547936
35.5212	-16.4375	19.0306	15.7979	4.56104	-7.58168	0.596282	-1.07125	5.76494	0.593267	0	0	-13.7741	-3.51	6.22092	7.504	4.9627	-10.1329	5.72814	-0.500544	26.0937		1.70999	-3.88767	-13.035			46.4276	-14.8655	26.8096	76.1028	0.927016	6.73615	9.05921	0.759498	-5.5546	9.01632	0	0	-7.03618	-1.25457	8.07212	9.17836	3.25705	-7.07725	0.560694	-0.202963	27.7301		-0.613921
34.6143	-16.1489	18.6593	13.4364	5.13628	-8.91378	-0.492935	-1.05946	5.69254	-0.490504	0	0	-14.2124	-3.56196	6.16167	7.53832	4.99441	-10.3534	5.95597	-0.487481	26.1665		1.74527	-3.7954	-12.9017			46.5205	-14.8671	26.7207	74.1405	1.00599	7.52207	9.02711	0.729786	-5.37197	8.98713	0	0	-7.30827	-1.28644	8.12036	9.2704	3.25228	-7.0426	0.813429	-0.216714	27.6555		-0.66628
33.7224	-15.8136	18.3063	11.3964	5.64498	-10.2518	-1.59153	-1.04859	5.62577	-1.58387	0	0	-14.6642	-3.61337	6.10276	7.58995	5.03367	-10.571	6.14752	-0.471162	26.2574		1.77287	-3.68519	-12.7758			46.5426	-14.8909	26.6095	72.0437	1.13374	8.18441	9.00615	0.718133	-5.30032	8.96732	0	0	-7.57279	-1.29969	8.15933	9.371	3.25071	-6.99923	1.08711	-0.233241	27.5658		-0.703813
32.8609	-15.4446	17.9714	9.71926	6.07866	-11.5303	-2.6818	-1.04112	5.57989	-2.66908	0	0	-15.124	-3.65873	6.04735	7.66338	5.07971	-10.777	6.29827	-0.450844	26.3703		1.79672	-3.54979	-12.6692			46.4922	-14.9362	26.4713	69.8107	1.31205	8.65838	8.98824	0.71608	-5.28769	8.94967	0	0	-7.83049	-1.30037	8.18284	9.47891	3.25246	-6.95315	1.38084	-0.250252	27.4733		-0.727469
32.0411	-15.0564	17.6613	8.43129	6.43471	-12.6827	-3.7482	-1.03926	5.56842	-3.73048	0	0	-15.5851	-3.69322	5.99987	7.76213	5.13118	-10.9651	6.40203	-0.425972	26.5082		1.8213	-3.38362	-12.5917			46.3686	-14.9926	26.3111	67.4404	1.54557	8.8833	8.96469	0.713157	-5.26971	8.92649	0	0	-8.08349	-1.29709	8.1777	9.58937	3.25745	-6.90736	1.689	-0.26563	27.3895		-0.739553
31.2694	-14.6625	17.3897	7.54164	6.71439	-13.6472	-4.77384	-1.04418	5.59867	-4.75101	0	0	-16.0407	-3.71341	5.96234	7.88983	5.18595	-11.1298	6.4519	-0.396068	26.6737		1.85122	-3.18374	-12.5507			46.1735	-15.0464	26.145	64.9314	1.84192	8.81041	8.92737	0.698825	-5.18155	8.8906	0	0	-8.33484	-1.29618	8.13383	9.69361	3.26591	-6.87069	2.00097	-0.277083	27.327		-0.741767
30.5457	-14.2746	17.1703	7.04223	6.92102	-14.3746	-5.73632	-1.05562	5.66895	-5.70817	0	0	-16.4846	-3.71754	5.9325	8.05	5.24102	-11.2667	6.44102	-0.360522	26.8696		1.89002	-2.94975	-12.5508			45.9109	-15.0883	25.9937	62.2825	2.20875	8.40621	8.86927	0.664121	-4.96798	8.83568	0	0	-8.58754	-1.29936	8.05637	9.78139	3.27953	-6.85628	2.30507	-0.283589	27.2915		-0.733705
29.8615	-13.9019	17.0121	6.90764	7.05932	-14.8392	-6.60666	-1.07215	5.77043	-6.57303	0	0	-16.9143	-3.70504	5.90442	8.2452	5.29274	-11.3748	6.36242	-0.318347	27.1013		1.93875	-2.68284	-12.5948			45.5854	-15.1169	25.8692	59.4941	2.64615	7.65249	8.78519	0.602232	-4.58675	8.75683	0	0	-8.84347	-1.30615	7.96482	9.84443	3.3014	-6.87216	2.59434	-0.28643	27.2759		-0.713441
29.1991	-13.5522	16.9161	7.09454	7.13481	-15.0532	-7.35126	-1.0927	5.89664	-7.31215	0	0	-17.3317	-3.67671	5.87106	8.47669	5.33749	-11.4568	6.20901	-0.268258	27.3751		1.99531	-2.38503	-12.6843			45.1999	-15.1364	25.7637	56.5708	3.14053	6.55047	8.67171	0.508617	-4.00931	8.65032	0	0	-9.10268	-1.31792	7.87869	9.8798	3.33422	-6.91319	2.8684	-0.288169	27.2664		-0.679528
28.5331	-13.2312	16.8706	7.54264	7.15244	-15.0653	-7.93322	-1.11785	6.05091	-7.88874	0	0	-17.7421	-3.63522	5.82806	8.74472	5.37268	-11.5174	5.97451	-0.209285	27.6958		2.0551	-2.05906	-12.8216			44.7561	-15.1534	25.6534	53.5236	3.66732	5.12793	8.52544	0.381628	-3.22473	8.51185	0	0	-9.36299	-1.33784	7.8033	9.89142	3.37832	-6.9634	3.12956	-0.290031	27.2563		-0.631921
27.8347	-12.943	16.8502	8.17694	7.11481	-14.9434	-8.31238	-1.14924	6.24338	-8.26273	0	0	-18.1517	-3.58515	5.77802	9.04798	5.39756	-11.5639	5.65454	-0.141299	28.0631		2.11307	-1.70875	-13.0083			44.2555	-15.174	25.5137	50.3692	4.20188	3.4393	8.34205	0.223408	-2.2455	8.3356	0	0	-9.62034	-1.36743	7.72856	9.88847	3.43112	-7.0062	3.37823	-0.290627	27.253		-0.571308
27.0783	-12.689	16.8206	8.91233	7.02161	-14.7586	-8.44667	-1.18895	6.48663	-8.39221	0	0	-18.5651	-3.53124	5.73147	9.38271	5.41316	-11.6101	5.24736	-0.0646326	28.4743		2.16635	-1.33873	-13.2421			43.7017	-15.2004	25.334	47.1288	4.72822	1.55798	8.11721	0.0402229	-1.11014	8.11567	0	0	-9.8703	-1.40409	7.63961	9.88061	3.48838	-7.03509	3.6123	-0.287181	27.2718		-0.497739
26.2492	-12.4682	16.7479	9.66104	6.87084	-14.582	-8.29465	-1.23972	6.79735	-8.23594	0	0	-18.9825	-3.47685	5.7004	9.74426	5.42109	-11.6772	4.75493	0.0211712	28.9307		2.21579	-0.954694	-13.514			43.1007	-15.2293	25.1196	43.8253	5.23958	-0.432578	7.84769	-0.157923	0.118913	7.84768	0	0	-10.1108	-1.4418	7.52615	9.87352	3.5458	-7.05516	3.82952	-0.277755	27.3233		-0.410487
25.3505	-12.2778	16.6054	10.3448	6.6613	-14.4818	-7.8188	-1.30482	7.19511	-7.75685	0	0	-19.3974	-3.42386	5.68875	10.1317	5.42189	-11.7866	4.18267	0.118097	29.4414		2.26608	-0.563726	-13.8078			42.4584	-15.2525	24.8826	40.4839	5.73357	-2.44669	7.53192	-0.358287	1.36161	7.52978	0	0	-10.3439	-1.47344	7.38423	9.86777	3.59991	-7.07505	4.02999	-0.262559	27.4062		-0.309229
24.4063	-12.1133	16.3753	10.9094	6.39524	-14.5096	-6.99912	-1.38575	7.68864	-6.93589	0	0	-19.795	-3.37472	5.68879	10.5515	5.41512	-11.9515	3.53482	0.229207	30.0205		2.32433	-0.175392	-14.1027			41.7778	-15.262	24.6336	37.1315	6.20891	-4.40783	7.17127	-0.547057	2.53123	7.16423	0	0	-10.5751	-1.49402	7.21502	9.86105	3.64869	-7.10062	4.21779	-0.243562	27.5097		-0.195207
23.4633	-11.9689	16.0505	11.3384	6.08151	-14.6751	-5.86192	-1.47897	8.25562	-5.80096	0	0	-20.153	-3.33351	5.68762	11.0178	5.40117	-12.1761	2.80583	0.357376	30.6801		2.39873	0.198331	-14.3752			41.0594	-15.2516	24.3787	33.7965	6.66569	-6.2624	6.77213	-0.711405	3.54783	6.75909	0	0	-10.8091	-1.50425	7.02535	9.8514	3.69218	-7.13809	4.40094	-0.222885	27.622		-0.0714305
22.587	-11.8377	15.6377	11.6647	5.73935	-14.9156	-4.49835	-1.57263	8.82366	-4.445	0	0	-20.4434	-3.30566	5.67399	11.5506	5.38391	-12.4578	1.97556	0.504004	31.4236		2.49715	0.543684	-14.5995			40.3028	-15.2167	24.1215	30.5075	7.106	-7.98813	6.34752	-0.840949	4.34758	6.32918	0	0	-11.0465	-1.51307	6.83088	9.83864	3.73292	-7.1984	4.58842	-0.201842	27.7362		0.058125
21.8507	-11.7108	15.159	11.9713	5.40095	-15.072	-3.03592	-1.64494	9.26102	-2.99632	0	0	-20.6359	-3.29692	5.63904	12.1744	5.37224	-12.7849	1.01422	0.668397	32.2432		2.62523	0.847185	-14.7479			39.5078	-15.1545	23.8663	27.2923	7.53094	-9.59003	5.91644	-0.928675	4.88821	5.89485	0	0	-11.2851	-1.53301	6.6546	9.82437	3.77476	-7.29319	4.78608	-0.181373	27.8469		0.189442
21.3118	-11.577	14.6557	12.3659	5.10911	-14.9191	-1.57682	-1.66703	9.39439	-1.55566	0	0	-20.703	-3.31341	5.57085	12.9179	5.38029	-13.1331	-0.106989	0.848247	33.123		2.78341	1.09812	-14.7939			38.6763	-15.0649	23.6179	24.1789	7.93533	-11.0895	5.49984	-0.972568	5.15839	5.4775	0	0	-11.5247	-1.57001	6.5166	9.81054	3.82019	-7.42586	4.99506	-0.162794	27.9473		0.319125
20.9831	-11.4248	14.192	12.9244	4.90638	-14.2807	-0.168579	-1.61517	9.08111	-0.166466	0	0	-20.6267	-3.36234	5.44917	13.8126	5.42597	-13.4662	-1.40754	1.04073	34.0452		2.96433	1.29146	-14.7167			37.8149	-14.9495	23.3777	21.1994	8.30635	-12.5141	5.11555	-0.976886	5.18495	5.09457	0	0	-11.7689	-1.61879	6.42283	9.79842	3.86881	-7.58808	5.21293	-0.147604	28.0292		0.445038
20.817	-11.246	13.8505	13.6337	4.81978	-13.1592	1.16766	-1.48659	8.30189	1.15542	0	0	-20.4024	-3.45223	5.24774	14.8894	5.52702	-13.7426	-2.89543	1.24339	34.9945		3.15277	1.42978	-14.5075			36.9371	-14.8085	23.1394	18.3931	8.6263	-13.8888	4.77647	-0.951454	5.02845	4.75805	0	0	-12.0231	-1.66814	6.36378	9.78886	3.9183	-7.76499	5.43523	-0.136493	28.089		0.566809
20.7178	-11.0396	13.7033	14.3882	4.85162	-11.7332	2.40565	-1.30139	7.17418	2.38681	0	0	-20.0377	-3.59221	4.94931	16.1741	5.69556	-13.9264	-4.56912	1.45364	35.9564		3.32985	1.5228	-14.176			36.0647	-14.6385	22.8799	15.8099	8.87663	-15.2238	4.49118	-0.909383	4.76939	4.47559	0	0	-12.2891	-1.70881	6.32274	9.78322	3.96609	-7.94192	5.65618	-0.128895	28.1299		0.686113
20.5792	-10.8116	13.7687	15.0507	4.97896	-10.2108	3.51833	-1.08622	5.85686	3.49994	0	0	-19.5438	-3.79041	4.56313	17.6865	5.93281	-13.9878	-6.41668	1.66575	36.9032		3.48007	1.5842	-13.7545			35.2244	-14.4354	22.5558	13.5092	9.04277	-16.5049	4.26294	-0.864767	4.49445	4.2498	0	0	-12.5642	-1.73777	6.28836	9.78445	4.01071	-8.10776	5.86926	-0.123621	28.1583		0.805987
20.3216	-10.5723	13.9873	15.5215	5.15732	-8.70867	4.48998	-0.859774	4.46366	4.47634	0	0	-18.9252	-4.05005	4.12967	19.4453	6.22629	-13.8895	-8.40491	1.86497	37.7713		3.59757	1.628	-13.2953			34.4431	-14.197	22.1152	11.5504	9.1205	-17.6927	4.0884	-0.829509	4.27702	4.077	0	0	-12.8414	-1.75889	6.26092	9.79636	4.05276	-8.25662	6.06738	-0.119377	28.1811		0.929861
19.9118	-10.3334	14.242	15.7626	5.32885	-7.28164	5.3113	-0.636851	3.0869	5.30357	0	0	-18.1735	-4.36356	3.70576	21.4741	6.54955	-13.5735	-10.4609	2.02341	38.4472		3.68823	1.66683	-12.8583			33.7412	-13.9257	21.5255	9.97872	9.11945	-18.7296	3.95917	-0.809545	4.15385	3.94876	0	0	-13.113	-1.7794	6.24796	9.82224	4.09437	-8.38736	6.24362	-0.114785	28.2057		1.06086
19.3594	-10.1053	14.4101	15.7802	5.43778	-6.02186	5.9724	-0.44028	1.86984	5.9692	0	0	-17.268	-4.70897	3.33993	23.8024	6.86345	-12.9684	-12.4625	2.10303	38.7821		3.76663	1.71121	-12.4937			33.1288	-13.6298	20.7951	8.8138	9.06068	-19.5513	3.86307	-0.803053	4.11379	3.8531	0	0	-13.3748	-1.80319	6.25425	9.86303	4.13724	-8.50079	6.39197	-0.108459	28.2397		1.20123
18.7008	-9.89544	14.4136	15.5974	5.44954	-5.08503	6.46666	-0.300605	1.00394	6.46566	0	0	-16.185	-5.05226	3.05659	26.4581	7.12065	-12.0188	-14.2531	2.06708	38.6313		3.85007	1.76907	-12.2302			32.6033	-13.3223	19.9813	8.04476	8.97091	-20.1045	3.78198	-0.801901	4.10668	3.77226	0	0	-13.628	-1.82786	6.27742	9.91662	4.1814	-8.59816	6.50735	-0.0992761	28.2889		1.35196
17.9779	-9.71007	14.2445	15.2395	5.36236	-4.60697	6.79813	-0.240211	0.629362	6.79772	0	0	-14.9088	-5.35569	2.85728	29.4546	7.27542	-10.7181	-15.6782	1.89478	37.8995		3.95251	1.84452	-12.0712			32.1498	-13.0175	19.1789	7.63259	8.87588	-20.3662	3.68957	-0.795156	4.06506	3.68028	0	0	-13.878	-1.84869	6.31186	9.97842	4.22584	-8.68355	6.58526	-0.0862042	28.359		1.51236
17.2233	-9.55449	13.9556	14.7332	5.2041	-4.59224	6.98823	-0.256169	0.728344	6.98767	0	0	-13.4415	-5.58784	2.73355	32.7802	7.29705	-9.12769	-16.6288	1.59133	36.5737		4.08039	1.93701	-12.0002			31.7432	-12.7284	18.4903	7.52034	8.79489	-20.3475	3.55419	-0.773627	3.93216	3.54581	0	0	-14.132	-1.86184	6.35101	10.043	4.26882	-8.76527	6.62156	-0.0676965	28.458		1.67946
16.4556	-9.43116	13.6269	14.1114	5.01699	-4.88594	7.07782	-0.318606	1.11556	7.07647	0	0	-11.8061	-5.73069	2.67569	36.3936	7.17852	-7.36961	-17.0726	1.18835	34.7389		4.23138	2.04118	-11.9874			31.3522	-12.4655	17.9865	7.64702	8.73728	-20.0823	3.34762	-0.733699	3.68557	3.34069	0	0	-14.3989	-1.86468	6.38394	10.1069	4.30713	-8.85041	6.61347	-0.0415721	28.5974		1.84776
15.6831	-9.33668	13.3273	13.4123	4.8397	-5.26454	7.11539	-0.388538	1.54915	7.11277	0	0	-10.0429	-5.7816	2.67013	40.2298	6.9331	-5.5958	-17.0581	0.734086	32.5666		4.39562	2.14815	-11.9972			30.9459	-12.235	17.6848	7.95774	8.70197	-19.6131	3.05388	-0.678744	3.34596	3.04867	0	0	-14.6867	-1.85641	6.39463	10.1701	4.33638	-8.93994	6.56039	-0.00566509	28.7884		2.01088
14.9101	-9.26099	13.0888	12.6736	4.69467	-5.56171	7.13759	-0.440152	1.86905	7.13377	0	0	-8.20002	-5.75028	2.69733	44.2108	6.58497	-3.95072	-16.6904	0.278204	30.2737		4.55928	2.2482	-11.9953			30.4994	-12.0375	17.5533	8.40637	8.67953	-18.9851	2.67309	-0.617371	2.9664	2.6695	0	0	-14.9998	-1.83971	6.36727	10.2355	4.3528	-9.03207	6.46316	0.0418899	29.0403		2.16381
14.1407	-9.19069	12.9033	11.9254	4.58556	-5.72583	7.1599	-0.470377	2.05632	7.15526	0	0	-6.32349	-5.65327	2.74071	48.2577	6.16514	-2.54424	-16.0914	-0.141361	28.0628		4.70894	2.33362	-11.9538			29.994	-11.8685	17.5337	8.95149	8.65625	-18.2463	2.21854	-0.559675	2.60934	2.21624	0	0	-15.338	-1.82036	6.29137	10.3082	4.35427	-9.12796	6.32292	0.102767	29.361		2.30367
13.3799	-9.11388	12.7385	11.1883	4.50401	-5.78975	7.18278	-0.491903	2.18967	7.17751	0	0	-4.45053	-5.50884	2.80345	52.3009	5.71712	-1.44023	-15.3652	-0.504488	26.0716		4.83499	2.40039	-11.8563			29.4156	-11.7205	17.5633	9.55124	8.61825	-17.4465	1.71142	-0.513737	2.32491	1.71001	0	0	-15.6984	-1.80597	6.16367	10.3943	4.34027	-9.23346	6.13995	0.178389	29.7565		2.42937
12.6309	-9.02404	12.5602	10.4746	4.4395	-5.81213	7.20343	-0.520099	2.36431	7.19727	0	0	-2.60704	-5.33322	2.9144	56.2872	5.29958	-0.652973	-14.5782	-0.80838	24.3506		4.93231	2.4483	-11.6997			28.7553	-11.5843	17.5846	10.1622	8.55365	-16.6352	1.17799	-0.484195	2.14192	1.17717	0	0	-16.0745	-1.80611	5.98944	10.5006	4.31185	-9.35523	5.91352	0.269138	30.227		2.54131
11.8928	-8.9208	12.3498	9.78934	4.38556	-5.84332	7.22242	-0.564705	2.64048	7.21472	0	0	-0.808187	-5.13867	3.11624	60.1834	4.97681	-0.148768	-13.7563	-1.06349	22.8682		4.99919	2.47996	-11.4936			28.0125	-11.4498	17.5471	10.7425	8.45309	-15.8584	0.649131	-0.472868	2.07176	0.648707	0	0	-16.4565	-1.8307	5.78272	10.6357	4.2713	-9.49452	5.6422	0.373243	30.7611		2.64197
11.1617	-8.8087	12.1088	9.13258	4.34105	-5.91859	7.24328	-0.628545	3.03553	7.23306	0	0	0.939968	-4.93227	3.44422	63.9734	4.80059	0.143087	-12.8958	-1.28801	21.5359		5.03638	2.49983	-11.2556			27.1991	-11.3098	17.4129	11.2559	8.31059	-15.1566	0.158719	-0.480023	2.11608	0.15861	0	0	-16.8325	-1.88369	5.56224	10.8094	4.2204	-9.64582	5.32364	0.486909	31.3375		2.73638
10.4341	-8.6944	11.856	8.50155	4.30821	-6.05403	7.26981	-0.708395	3.52923	7.25595	0	0	2.63971	-4.71635	3.91068	67.6511	4.79634	0.310243	-11.9795	-1.50216	20.2415		5.04783	2.51261	-11.0053			26.3405	-11.1611	17.1644	11.6768	8.12486	-14.5571	-0.259199	-0.504054	2.26494	-0.258996	0	0	-17.1895	-1.96058	5.34689	11.0317	4.15965	-9.80254	4.9533	0.605806	31.9329		2.83155
9.71054	-8.58442	11.6181	7.89332	4.29037	-6.24341	7.30515	-0.796479	4.07322	7.2866	0	0	4.29966	-4.48957	4.50407	71.2128	4.96222	0.434138	-10.9885	-1.72309	18.8829		5.04117	2.52225	-10.759			25.4769	-11.001	16.8063	11.9969	7.8997	-14.0615	-0.575648	-0.540036	2.48776	-0.575106	0	0	-17.513	-2.05377	5.15438	11.3122	4.08993	-9.9651	4.52279	0.726732	32.5305		2.93521
8.99474	-8.48318	11.4197	7.30661	4.28958	-6.46167	7.3525	-0.883124	4.6076	7.32861	0	0	5.92986	-4.24934	5.19506	74.6503	5.27561	0.572531	-9.9098	-1.96078	17.396		5.02524	2.5313	-10.5262			24.663	-10.8237	16.3592	12.2351	7.64368	-13.6289	-0.77341	-0.57746	2.71943	-0.772539	0	0	-17.7847	-2.15929	5.00066	11.6611	4.0147	-10.1444	4.01994	0.848547	33.1244		3.05436
8.28983	-8.3921	11.2738	6.74298	4.30508	-6.67534	7.4159	-0.960105	5.0817	7.38659	0	0	7.5359	-3.99398	5.94105	77.9482	5.69821	0.753652	-8.73985	-2.21592	15.7723		5.00569	2.54121	-10.3086			23.9619	-10.6214	15.8538	12.4459	7.37135	-13.1549	-0.846536	-0.596952	2.84007	-0.845497	0	0	-17.9844	-2.27673	4.89623	12.0913	3.94069	-10.3585	3.43066	0.972452	33.7203		3.19356
7.59596	-8.31	11.1798	6.20637	4.3332	-6.856	7.49917	-1.02326	5.47013	7.46482	0	0	9.11656	-3.72375	6.6892	81.0849	6.17902	0.981835	-7.48692	-2.48065	14.0594		4.98239	2.55303	-10.1007			23.4298	-10.3876	15.3306	12.7194	7.1058	-12.4672	-0.78013	-0.569436	2.66977	-0.779283	0	0	-18.0934	-2.40751	4.84147	12.6194	3.87837	-10.6241	2.74044	1.10116	34.3305		3.35253
6.91179	-8.23383	11.1265	5.70132	4.3681	-6.99053	7.60369	-1.07331	5.77761	7.56483	0	0	10.667	-3.44091	7.38604	84.0339	6.66269	1.24542	-6.17226	-2.74096	12.3494		4.95161	2.56743	-9.89283			23.0944	-10.1184	14.8431	13.1537	6.87819	-11.3932	-0.527284	-0.467201	2.03665	-0.526951	0	0	-18.0998	-2.55524	4.82392	13.2641	3.84242	-10.9476	1.93297	1.23761	34.9678		3.52436
6.23788	-8.15996	11.0968	5.23189	4.40299	-7.07952	7.72799	-1.11415	6.02821	7.685	0	0	12.1841	-3.14853	7.99163	86.7658	7.1026	1.52192	-4.83129	-2.97975	10.7605		4.91085	2.58472	-9.676			22.9379	-9.814	14.4567	13.7977	6.71886	-9.92572	-0.0382847	-0.289201	0.93321	-0.0382796	0	0	-18.0021	-2.72605	4.8191	14.0424	3.84979	-11.3242	0.987915	1.38507	35.6453		3.69583
5.57918	-8.08524	11.0732	4.80153	4.43145	-7.13003	7.86926	-1.15031	6.24994	7.82219	0	0	13.6706	-2.84954	8.48751	89.251	7.47038	1.78526	-3.51381	-3.18013	9.41398		4.86234	2.6048	-9.44474			22.8984	-9.48063	14.2315	14.606	6.64487	-8.32586	0.66798	-0.075762	-0.390765	0.667964	0	0	-17.8078	-2.92724	4.79664	14.966	3.91431	-11.7423	-0.119317	1.54877	36.384		3.85108
4.94384	-8.00791	11.042	4.41283	4.44851	-7.151	8.02464	-1.18538	6.46479	7.97328	0	0	15.135	-2.54634	8.87259	91.4632	7.75552	2.01651	-2.27964	-3.32899	8.40665		4.81253	2.62763	-9.19794			22.8907	-9.13105	14.1903	15.4599	6.65484	-6.95689	1.49689	0.117057	-1.58651	1.49631	0	0	-17.5276	-3.16646	4.73165	16.0411	4.04143	-12.1843	-1.41318	1.73622	37.2126		3.97684
4.33868	-7.92756	10.9962	4.06685	4.45115	-7.15338	8.19174	-1.22168	6.68697	8.13563	0	0	16.586	-2.24132	9.15556	93.382	7.96126	2.21319	-1.18535	-3.42013	7.78718		4.76791	2.65357	-8.93787			22.8329	-8.78312	14.2992	16.2394	6.7311	-5.97967	2.35378	0.262186	-2.48564	2.35156	0	0	-17.1679	-3.44996	4.6149	17.2718	4.22572	-12.6187	-2.90957	1.95373	38.1515		4.06722
3.76424	-7.84492	10.9335	3.7625	4.43812	-7.14686	8.36891	-1.26006	6.92166	8.30748	0	0	18.0252	-1.93699	9.35222	94.9916	8.10346	2.39143	-0.265064	-3.45601	7.54281		4.7307	2.68362	-8.6694			22.6665	-8.45753	14.4794	16.8709	6.84412	-5.25972	3.19366	0.375484	-3.18674	3.18871	0	0	-16.7256	-3.77855	4.45702	18.6646	4.45239	-12.9929	-4.60811	2.20031	39.187		4.12578
3.21309	-7.76153	10.8538	3.49593	4.40985	-7.13675	8.55505	-1.29989	7.16504	8.48775	0	0	19.4438	-1.63563	9.48626	96.278	8.21012	2.58121	0.483469	-3.44727	7.60237		4.69755	2.71904	-8.39966			22.3641	-8.17365	14.6415	17.3255	6.95919	-4.55163	3.99888	0.489677	-3.89239	3.98965	0	0	-16.188	-4.1447	4.28536	20.2289	4.70158	-13.2407	-6.48997	2.46361	40.2594		4.16476
2.67406	-7.67942	10.7605	3.26098	4.36833	-7.12219	8.74939	-1.3389	7.40307	8.67589	0	0	20.8257	-1.3392	9.58744	97.2276	8.31812	2.81566	1.09669	-3.41003	7.85598		4.66304	2.76064	-8.13669			21.9287	-7.94438	14.7165	17.5968	7.04455	-3.72075	4.7473	0.622111	-4.70924	4.73124	0	0	-15.5356	-4.53332	4.13599	21.9739	4.95349	-13.301	-8.51827	2.72028	41.2725		4.20165
2.13911	-7.60094	10.6616	3.05091	4.31691	-7.09872	8.9516	-1.37355	7.61427	8.87203	0	0	22.1552	-1.04936	9.68756	97.828	8.46719	3.11795	1.62696	-3.36174	8.18426		4.62469	2.80837	-7.88846			21.3863	-7.77212	14.6684	17.6893	7.07788	-2.81615	5.41118	0.763465	-5.57897	5.38548	0	0	-14.7484	-4.92488	4.04106	23.9056	5.19156	-13.1326	-10.6346	2.93979	42.1142		4.25447
1.60667	-7.52772	10.5684	2.85995	4.25936	-7.06426	9.16197	-1.4005	7.77845	9.07695	0	0	23.4227	-0.768238	9.8153	98.0694	8.69284	3.48781	2.11946	-3.31707	8.48748		4.58506	2.86082	-7.66249			20.7739	-7.6495	14.4926	17.6151	7.04989	-2.00478	5.96804	0.887195	-6.33814	5.93143	0	0	-13.8123	-5.29762	4.01593	26.0252	5.40203	-12.7185	-12.752	3.08972	42.6764		4.33694
1.07875	-7.45988	10.4902	2.68344	4.19881	-7.02215	9.38145	-1.41792	7.8845	9.29197	0	0	24.6232	-0.498609	9.99156	97.944	9.0195	3.89172	2.5984	-3.28489	8.70565		4.54901	2.91531	-7.4662			20.1272	-7.56437	14.2121	17.3918	6.96578	-1.46459	6.40566	0.966076	-6.82096	6.36013	0	0	-12.7247	-5.62945	4.05232	28.33	5.57123	-12.063	-14.7525	3.14216	42.8706		4.455
0.555725	-7.39603	10.4316	2.51656	4.13756	-6.98144	9.61081	-1.42597	7.93345	9.51797	0	0	25.7522	-0.243741	10.2252	97.4463	9.45604	4.26314	3.06649	-3.2675	8.82343		4.51961	2.9684	-7.30626			19.4721	-7.50528	13.8728	17.0401	6.84388	-1.30307	6.72425	0.98527	-6.9383	6.67478	0	0	-11.4957	-5.9004	4.12136	30.8135	5.68427	-11.1901	-16.4963	3.07953	42.6385		4.60603
0.0342492	-7.33426	10.3935	2.3541	4.0776	-6.95201	9.85055	-1.42592	7.93318	9.75535	0	0	26.8026	-0.00657913	10.513	96.5727	9.99636	4.51483	3.51322	-3.26191	8.86123		4.49621	3.01684	-7.18746			18.8214	-7.46348	13.5326	16.5844	6.70915	-1.52104	6.93791	0.947395	-6.70671	6.8902	0	0	-10.1457	-6.09558	4.18246	33.4671	5.72613	-10.1406	-17.8426	2.8975	41.9538		4.78001
-0.490707	-7.27356	10.3756	2.19155	4.0214	-6.9409	10.1013	-1.41919	7.89219	10.0046	0	0	27.7648	0.211073	10.8449	95.3226	10.6253	4.56127	3.92423	-3.26257	8.85676		4.47585	3.05839	-7.11171			18.1772	-7.43213	13.2408	16.0551	6.5833	-2.01318	7.07413	0.870608	-6.23649	7.03205	0	0	-8.70308	-6.20784	4.19622	36.2808	5.68613	-8.96929	-18.6761	2.60379	40.8166		4.96224
-1.02217	-7.21403	10.3798	2.02609	3.97223	-6.9502	10.3638	-1.40653	7.81516	10.2665	0	0	28.6285	0.408255	11.2076	93.6987	11.3232	4.3369	4.28674	-3.26374	8.84883		4.45604	3.09176	-7.07748			17.5362	-7.4048	13.0185	15.4898	6.47741	-2.60068	7.16887	0.781693	-5.69095	7.13335	0	0	-7.19972	-6.2395	4.13964	39.2422	5.56447	-7.73664	-18.9326	2.215	39.2477		5.13642
-1.55925	-7.15642	10.4104	1.85607	3.93354	-6.9796	10.638	-1.38835	7.70444	10.5409	0	0	29.3855	0.583855	11.5853	91.7078	12.066	3.8004	4.58886	-3.26029	8.87219		4.4367	3.11616	-7.07988			16.8935	-7.37473	12.8537	14.9265	6.39089	-3.09493	7.25708	0.705845	-5.22474	7.22676	0	0	-5.66672	-6.20202	4.01901	42.3351	5.37864	-6.49942	-18.6176	1.75464	37.2931		5.28766
-2.09804	-7.10179	10.4727	1.68003	3.90808	-7.02999	10.9215	-1.36543	7.56483	10.8253	0	0	30.0314	0.735754	11.9563	89.3612	12.8236	2.92982	4.81614	-3.24733	8.95989		4.41976	3.13122	-7.11114			16.2453	-7.33502	12.7118	14.3949	6.31555	-3.36914	7.36207	0.657097	-4.92473	7.33474	0	0	-4.13097	-6.11303	3.87277	45.5363	5.16545	-5.30643	-17.8102	1.2519	35.0339		5.40494
-2.63399	-7.05083	10.5704	1.49672	3.8972	-7.10647	11.209	-1.33965	7.40762	11.1143	0	0	30.5642	0.860745	12.2941	86.676	13.5597	1.72226	4.95178	-3.22045	9.14168		4.40746	3.13694	-7.16226			15.5899	-7.27942	12.5523	13.909	6.241	-3.39925	7.48922	0.634246	-4.784	7.46298	0	0	-2.61317	-5.99166	3.76211	48.8143	4.97637	-4.20198	-16.6443	0.738511	32.5883		5.48244
-3.16389	-7.00318	10.7015	1.30606	3.90055	-7.21384	11.4939	-1.31338	7.24738	11.4008	0	0	30.9834	0.955394	12.5722	83.6762	14.2363	0.198105	4.98292	-3.17667	9.43729		4.40094	3.13347	-7.22563			14.9267	-7.2029	12.3452	13.4661	6.15909	-3.25683	7.62815	0.623781	-4.71953	7.60213	0	0	-1.12732	-5.85443	3.75171	52.1305	4.86642	-3.22838	-15.2771	0.24368	30.0954		5.51952
-3.68631	-6.95633	10.8564	1.11053	3.91617	-7.34746	11.7693	-1.28802	7.0925	11.678	0	0	31.2892	1.01708	12.7722	80.3929	14.8219	-1.59884	4.90884	-3.11502	9.85277		4.40021	3.12029	-7.29779			14.2565	-7.10205	12.082	13.0511	6.06645	-3.06523	7.76151	0.607452	-4.61891	7.73615	0	0	0.31886	-5.71313	3.88977	55.4438	4.88077	-2.42165	-13.8568	-0.209935	27.6923		5.51979
-4.20091	-6.90569	11.0193	0.915134	3.94112	-7.48907	12.0309	-1.26306	6.94	11.9414	0	0	31.4823	1.04483	12.8874	76.8629	15.2951	-3.60796	4.74417	-3.03615	10.3827		4.40479	3.096	-7.37984			13.5808	-6.97599	11.7771	12.6451	5.96505	-2.94171	7.87503	0.570891	-4.39353	7.85174	0	0	1.72309	-5.57415	4.19585	58.7164	5.04398	-1.80674	-12.4988	-0.607416	25.4943		5.4898
-4.70747	-6.84603	11.1722	0.726254	3.97236	-7.61615	12.2777	-1.23746	6.78352	12.1904	0	0	31.5638	1.03974	12.9181	73.127	15.6437	-5.75748	4.5161	-2.94188	11.0137		4.41412	3.05893	-7.47516			12.902	-6.82762	11.4576	12.2333	5.86043	-2.95246	7.96375	0.509044	-4.01195	7.9441	0	0	3.0872	-5.43824	4.66123	61.9154	5.35653	-1.39696	-11.2683	-0.9411	23.5837		5.43761
-5.20475	-6.77383	11.3014	0.549644	4.00747	-7.71658	12.5115	-1.21166	6.62566	12.4265	0	0	31.5369	1.0053	12.8633	69.2297	15.8586	-7.96529	4.25536	-2.83487	11.7267		4.42817	3.00835	-7.58597			12.2228	-6.66432	11.1513	11.8099	5.75959	-3.09954	8.03336	0.42652	-3.50225	8.01826	0	0	4.41525	-5.30071	5.25779	65.0145	5.79867	-1.18928	-10.1786	-1.21071	21.9975		5.37145
-5.69125	-6.68787	11.3999	0.388042	4.04467	-7.79292	12.7334	-1.18781	6.47964	12.6507	0	0	31.4072	0.947345	12.717	65.2182	15.9311	-10.1389	3.98344	-2.71837	12.4987		4.44744	2.94475	-7.71256			11.5462	-6.49741	10.8804	11.3766	5.66954	-3.33764	8.09723	0.334181	-2.93125	8.08657	0	0	5.7118	-5.15224	5.94708	67.9932	6.33789	-1.15246	-9.20407	-1.42409	20.716		5.29878
-6.16655	-6.58876	11.4676	0.240085	4.0829	-7.85461	12.9401	-1.16852	6.36154	12.8591	0	0	31.1837	0.873458	12.4675	61.1421	15.8512	-12.1823	3.70434	-2.59553	13.3077		4.47271	2.86932	-7.8537			10.8745	-6.33887	10.6607	10.939	5.59618	-3.60296	8.16975	0.244499	-2.37612	8.16268	0	0	6.98047	-4.9822	6.68472	70.8371	6.93498	-1.21879	-8.30037	-1.59667	19.6631		5.22525
-6.63218	-6.47797	11.509	0.100734	4.12194	-7.90856	13.1218	-1.15549	6.28167	13.0417	0	0	30.8779	0.792241	12.101	57.0496	15.6115	-14.0075	3.40552	-2.46892	14.1358		4.50444	2.7833	-8.00736			10.209	-6.19657	10.4998	10.5025	5.54229	-3.83852	8.25911	0.167351	-1.89821	8.25454	0	0	8.22319	-4.78346	7.42223	73.5356	7.54717	-1.29448	-7.41955	-1.74768	18.7303		5.15379
-7.09116	-6.35765	11.5302	-0.0369415	4.1624	-7.95563	13.265	-1.14926	6.24347	13.1849	0	0	30.5013	0.7127	11.6084	52.983	15.2117	-15.5475	3.06403	-2.3406	14.969		4.54251	2.68794	-8.17048			9.54976	-6.07146	10.3947	10.0701	5.50607	-4.01015	8.36405	0.107187	-1.52533	8.36107	0	0	9.44097	-4.55549	8.11104	76.0788	8.13053	-1.28839	-6.51891	-1.89403	17.8161		5.08464
-7.54697	-6.22997	11.5359	-0.179607	4.20542	-7.99312	13.359	-1.14971	6.24624	13.2783	0	0	30.0639	0.643671	10.9899	48.9753	14.6615	-16.764	2.65395	-2.2121	15.7968		4.58624	2.58438	-8.33924			8.8953	-5.95945	10.3302	9.64204	5.48195	-4.11062	8.4767	0.062467	-1.24807	8.47468	0	0	10.6346	-4.30282	8.71018	78.4549	8.64438	-1.14042	-5.56931	-2.04529	16.8613		5.01621
-8.00251	-6.09732	11.5278	-0.332325	4.25247	-8.02011	13.4043	-1.15611	6.28548	13.3223	0	0	29.5748	0.593659	10.2576	45.0513	13.9792	-17.6474	2.15513	-2.08441	16.6127		4.63491	2.47403	-8.50972			8.24338	-5.85594	10.2837	9.21636	5.46325	-4.15392	8.58803	0.0275462	-1.03153	8.58662	0	0	11.8052	-4.03075	9.19473	80.649	9.05866	-0.834767	-4.56546	-2.20234	15.8594		4.9465
-8.45888	-5.96194	11.506	-0.496861	4.30523	-8.03692	13.4198	-1.16552	6.34317	13.3361	0	0	29.0442	0.569747	9.4336	41.2318	13.1891	-18.2118	1.56276	-1.95741	17.4173		4.68838	2.35853	-8.67837			7.59133	-5.75852	10.2345	8.78996	5.4446	-4.16469	8.69117	-0.00417002	-0.834831	8.69024	0	0	12.953	-3.74252	9.56091	82.6425	9.36093	-0.395953	-3.53101	-2.35934	14.8477		4.87417
-8.91508	-5.82582	11.4717	-0.671024	4.36513	-8.03797	13.4376	-1.17134	6.37882	13.3529	0	0	28.4866	0.576129	8.54606	37.5392	12.32	-18.4884	0.89364	-1.82949	18.2205		4.74755	2.23947	-8.84214			6.9363	-5.66687	10.1713	8.35848	5.42301	-4.16863	8.78186	-0.0375576	-0.627746	8.78133	0	0	14.077	-3.43939	9.8251	84.4145	9.55836	0.124641	-2.51151	-2.50696	13.8877		4.79859
-9.36903	-5.69012	11.429	-0.850346	4.43211	-8.01087	13.4863	-1.16561	6.3437	13.4021	0	0	27.9198	0.612916	7.62719	33.9978	11.4033	-18.5227	0.185018	-1.69763	19.0407		4.8138	2.11784	-8.9986			6.2751	-5.58179	10.0945	7.9163	5.3979	-4.18699	8.85818	-0.0747286	-0.397176	8.85796	0	0	15.1734	-3.12205	10.0159	85.9439	9.67214	0.664439	-1.55678	-2.63527	13.0466		4.71955
-9.81926	-5.55511	11.3827	-1.03161	4.50399	-7.95139	13.5779	-1.14444	6.21393	13.4966	0	0	27.3608	0.676176	6.71328	30.6322	10.474	-18.3663	-0.513628	-1.55905	19.8939		4.88791	1.99395	-9.14604			5.60386	-5.50502	10.0132	7.45715	5.37061	-4.23408	8.92056	-0.115333	-0.145295	8.92053	0	0	16.2366	-2.7911	10.1627	87.2123	9.72764	1.16428	-0.703865	-2.73609	12.3816		4.63689
-10.266	-5.42052	11.3357	-1.21446	4.57756	-7.87786	13.7119	-1.11074	6.00731	13.6352	0	0	26.8213	0.758905	5.84392	27.4638	9.56878	-18.0671	-1.15448	-1.41331	20.7812		4.96892	1.86787	-9.28359			4.91879	-5.43898	9.94267	6.97502	5.34362	-4.31688	8.97037	-0.157275	0.114893	8.97036	0	0	17.2598	-2.44727	10.2876	88.2056	9.74698	1.57877	0.0314674	-2.80458	11.9278		4.5507
-10.7105	-5.28612	11.2878	-1.39958	4.65025	-7.8265	13.8859	-1.07197	5.76933	13.8142	0	0	26.3058	0.851857	5.05864	24.5084	8.72289	-17.6663	-1.70639	-1.26249	21.6886		5.05416	1.73989	-9.41047			4.21761	-5.38497	9.90276	6.46526	5.3198	-4.43717	9.00801	-0.197601	0.365053	9.00782	0	0	18.238	-2.09295	10.4026	88.9165	9.74601	1.88277	0.654693	-2.84015	11.6916		4.46143
-11.1533	-5.15184	11.2365	-1.58459	4.7206	-7.8283	14.1024	-1.03499	5.54221	14.0351	0	0	25.8137	0.944541	4.39034	21.7766	7.96461	-17.2	-2.16189	-1.10972	22.596		5.14014	1.61076	-9.525			3.50097	-5.34123	9.91589	5.92558	5.30141	-4.59541	9.03271	-0.233509	0.587786	9.03224	0	0	19.1692	-1.7339	10.5121	89.3441	9.73464	2.07095	1.18644	-2.84621	11.6513		4.36987
-11.593	-5.0181	11.1782	-1.76176	4.78745	-7.88711	14.3681	-1.0024	5.34186	14.3043	0	0	25.3411	1.02706	3.86007	19.2752	7.31215	-16.6944	-2.53203	-0.959001	23.4795		5.22398	1.48182	-9.62397			2.77286	-5.30269	10.0007	5.35691	5.28897	-4.79324	9.04436	-0.263345	0.772848	9.04353	0	0	20.0547	-1.37923	10.6159	89.4929	9.71883	2.15099	1.65141	-2.8286	11.7684		4.27703
-12.0253	-4.88541	11.1107	-1.9188	4.84918	-7.97679	14.687	-0.972274	5.15658	14.6262	0	0	24.8838	1.09184	3.47704	17.0112	6.77296	-16.1608	-2.83462	-0.815971	24.307		5.30473	1.35453	-9.70317			2.04016	-5.26438	10.1625	4.76424	5.28115	-5.03012	9.04442	-0.287041	0.919816	9.04325	0	0	20.8975	-1.03775	10.7149	89.3698	9.70429	2.13318	2.06677	-2.79357	12.0009		4.18481
-12.4441	-4.75394	11.0358	-2.04355	4.90363	-8.06183	15.049	-0.941728	4.96858	14.9911	0	0	24.4402	1.13462	3.24151	14.9938	6.34428	-15.6011	-3.08444	-0.687974	25.0384		5.3838	1.22973	-9.75866			1.31146	-5.22428	10.3851	4.15747	5.27548	-5.29693	9.03605	-0.306092	1.03796	9.03456	0	0	21.6999	-0.714491	10.8148	88.9822	9.6988	2.02263	2.43676	-2.74645	12.313		4.09609
-12.8428	-4.62355	10.9599	-2.12827	4.9485	-8.12347	15.4255	-0.911016	4.77945	15.3705	0	0	24.0126	1.15485	3.14605	13.2349	6.01429	-15.0209	-3.29144	-0.581845	25.6382		5.46441	1.10756	-9.7882			0.595854	-5.18359	10.6315	3.55108	5.2695	-5.57436	9.02422	-0.323242	1.14431	9.0224	0	0	22.4619	-0.409822	10.926	88.3364	9.71213	1.81859	2.75609	-2.69147	12.6763		4.01406
-13.2166	-4.49391	10.891	-2.17077	4.98159	-8.1676	15.7801	-0.884185	4.61414	15.7277	0	0	23.6059	1.15461	3.17532	11.7457	5.76511	-14.4393	-3.46537	-0.501577	26.0879		5.54994	0.987651	-9.79167			-0.0979969	-5.14359	10.8576	2.9617	5.26197	-5.83965	9.01528	-0.341809	1.25944	9.01309	0	0	23.1805	-0.122593	11.0608	87.4382	9.754	1.51693	3.01641	-2.63226	13.0664		3.94091
-13.5636	-4.36479	10.8349	-2.17258	5.00145	-8.21344	16.0858	-0.866386	4.50443	16.0348	0	0	23.2237	1.13691	3.30865	10.5319	5.57842	-13.8871	-3.62113	-0.447905	26.3866		5.64193	0.869587	-9.77073			-0.762605	-5.10361	11.0307	2.40443	5.25346	-6.07781	9.01561	-0.365006	1.40327	9.01289	0	0	23.8499	0.146906	11.2294	86.2939	9.83179	1.11224	3.21151	-2.57221	13.4607		3.87716
-13.8868	-4.23651	10.7933	-2.13731	5.00774	-8.27814	16.3338	-0.860855	4.47033	16.2827	0	0	22.8659	1.10448	3.52559	9.58962	5.44103	-13.3937	-3.78014	-0.420207	26.5402		5.73932	0.753349	-9.72863			-1.39222	-5.0616	11.1385	1.88983	5.24571	-6.28921	9.03016	-0.395563	1.5927	9.02664	0	0	24.4642	0.396714	11.4385	84.9108	9.94943	0.598327	3.34109	-2.51424	13.8401		3.8222
-14.1914	-4.10986	10.7644	-2.06841	5.00116	-8.36684	16.5307	-0.867599	4.5119	16.478	0	0	22.5287	1.05897	3.80954	8.90368	5.3476	-12.9823	-3.97063	-0.417557	26.5548		5.83963	0.63926	-9.66995			-1.98391	-5.01663	11.187	1.42265	5.2404	-6.49072	9.0615	-0.435954	1.84303	9.05677	0	0	25.0176	0.62547	11.6906	83.2976	10.1066	-0.0302076	3.41285	-2.46028	14.1922		3.77499
-14.4812	-3.98591	10.7442	-1.96685	4.98283	-8.47503	16.6906	-0.884531	4.61627	16.6349	0	0	22.2079	1.00109	4.14755	8.44769	5.29933	-12.6777	-4.2307	-0.437183	26.4461		5.94117	0.527963	-9.60009			-2.53781	-4.96963	11.1915	1.003	5.23802	-6.70568	9.11025	-0.487794	2.16422	9.1037	0	0	25.5066	0.833998	11.985	81.4655	10.2982	-0.776341	3.44004	-2.41095	14.513		3.73462
-14.7557	-3.8661	10.728	-1.83025	4.95358	-8.59924	16.8267	-0.909854	4.77229	16.7666	0	0	21.9017	0.931094	4.52707	8.18309	5.29954	-12.5121	-4.60938	-0.473058	26.2468		6.04423	0.420309	-9.52405			-3.0558	-4.92141	11.1671	0.629801	5.23744	-6.94523	9.17722	-0.550047	2.54974	9.16806	0	0	25.9296	1.02461	12.3184	79.4285	10.5129	-1.64013	3.43434	-2.36587	14.8055		3.70059
																											-3.53987	-4.87053	11.1259	0.303712	5.23672	-7.19659	9.26507	-0.617701	2.96845	9.25253	0	0	26.2881	1.19972	12.6815	77.2038	10.7299	-2.61916	3.40087	-2.32368	15.0784		3.6727
																											-3.99166	-4.81402	11.0776	0.0265761	5.23427	-7.43161	9.37717	-0.683246	3.37379	9.36077	0	0	26.5851	1.36186	13.052	74.8115	10.9135	-3.70649	3.33862	-2.2821	15.3467		3.65106
																											-4.41332	-4.75022	11.0302	-0.201184	5.2293	-7.62428	9.51519	-0.739846	3.72354	9.49492	0	0	26.8242	1.51497	13.3911	72.2738	11.0141	-4.88521	3.24264	-2.23821	15.6292		3.63582
																											-4.80815	-4.67966	10.9896	-0.381997	5.22141	-7.76105	9.67818	-0.783539	3.99335	9.65446	0	0	27.0069	1.6639	13.6518	69.6131	10.9792	-6.12355	3.10656	-2.18919	15.9437		3.62701
																											-5.18009	-4.60402	10.9588	-0.520382	5.21048	-7.84106	9.86359	-0.813441	4.17789	9.83712	0	0	27.1325	1.81189	13.7938	66.8498	10.7715	-7.37693	2.92555	-2.13255	16.3059		3.6243
																											-5.533	-4.52513	10.9395	-0.621965	5.19696	-7.87359	10.0679	-0.831044	4.28649	10.0394	0	0	27.1991	1.95859	13.795	64.0021	10.3807	-8.59662	2.69855	-2.06594	16.7302		3.62687
																											-5.87007	-4.44478	10.9339	-0.69318	5.18178	-7.87316	10.2867	-0.83898	4.33544	10.2569	0	0	27.2059	2.10068	13.6528	61.0864	9.82342	-9.73902	2.42689	-1.98724	17.2289		3.63404
																											-6.19392	-4.36447	10.9432	-0.741186	5.16584	-7.85445	10.5153	-0.839978	4.3416	10.4848	0	0	27.1546	2.23359	13.3781	58.1183	9.13381	-10.7708	2.10961	-1.89498	17.8102		3.64553
																											-6.50647	-4.28529	10.967	-0.772625	5.15007	-7.82868	10.7497	-0.836306	4.31895	10.7189	0	0	27.0491	2.35308	12.9885	55.1133	8.35386	-11.6706	1.74059	-1.78872	18.4749		3.66159
																											-6.80853	-4.20782	11.0022	-0.792133	5.13557	-7.80487	10.9866	-0.830053	4.28038	10.9555	0	0	26.8948	2.4555	12.5037	52.0866	7.52712	-12.4287	1.31042	-1.66908	19.2172		3.68271
																											-7.09978	-4.13175	11.0446	-0.802213	5.12306	-7.79132	11.2227	-0.823245	4.23838	11.1916	0	0	26.6984	2.5376	11.9458	49.0539	6.69673	-13.0439	0.810914	-1.53771	20.0245		3.70953
																											-7.37982	-4.05543	11.0904	-0.804584	5.11226	-7.79461	11.4545	-0.817473	4.20277	11.4232	0	0	26.467	2.59623	11.34	46.0314	5.90449	-13.5175	0.238367	-1.3977	20.8757		3.74254
																											-7.64925	-3.97691	11.1361	-0.801404	5.10248	-7.81804	11.6778	-0.813629	4.17905	11.6463	0	0	26.2073	2.62924	10.714	43.035	5.1877	-13.8495	-0.405451	-1.25371	21.741		3.78183
																											-7.91001	-3.89535	11.1787	-0.795277	5.09404	-7.86038	11.8887	-0.81184	4.16801	11.8568	0	0	25.9243	2.63643	10.0928	40.0781	4.57441	-14.0429	-1.1144	-1.11101	22.5884		3.82693
																											-8.16528	-3.81147	11.2152	-0.789027	5.08831	-7.91623	12.0854	-0.811566	4.16632	12.053	0	0	25.6209	2.61981	9.49472	37.1697	4.07989	-14.1157	-1.88089	-0.972922	23.3984		3.87687
																											-8.41934	-3.72642	11.2447	-0.78619	5.08655	-7.97873	12.2694	-0.811913	4.16847	12.2364	0	0	25.298	2.58261	8.92978	34.3147	3.70717	-14.104	-2.69788	-0.839387	24.1723		3.93027
																											-8.67703	-3.64105	11.2673	-0.791872	5.08892	-8.04728	12.446	-0.81281	4.174	12.4124	0	0	24.9563	2.52848	8.40188	31.5169	3.45082	-14.0499	-3.55701	-0.708488	24.9218		3.98561
																											-8.94277	-3.55623	11.2839	-0.812683	5.09457	-8.13439	12.6216	-0.816112	4.19437	12.5872	0	0	24.597	2.4609	7.9102	28.7837	3.30088	-13.9866	-4.44298	-0.57895	25.6545		4.04154
																											-9.2197	-3.47348	11.2961	-0.855135	5.10215	-8.26333	12.8003	-0.82526	4.25081	12.7645	0	0	24.2221	2.38333	7.44986	26.1275	3.24503	-13.9344	-5.32922	-0.450999	26.3694		4.09708
																											-9.50899	-3.39491	11.3064	-0.922683	5.1105	-8.45504	12.9824	-0.843214	4.36155	12.9442	0	0	23.8347	2.29949	7.01428	23.5657	3.26968	-13.9025	-6.17853	-0.326147	27.0585		4.15194
																											-9.8097	-3.32206	11.3164	-1.01305	5.1191	-8.71349	13.1663	-0.870302	4.52857	13.1244	0	0	23.4386	2.2137	6.59912	21.1194	3.35989	-13.8875	-6.94742	-0.207822	27.7037		4.20645
																											-10.1189	-3.25457	11.3244	-1.11788	5.12791	-9.0213	13.3503	-0.903916	4.73571	13.3039	0	0	23.0387	2.13104	6.20619	18.8129	3.49894	-13.8734	-7.59263	-0.10188	28.275		4.26135
																											-10.4321	-3.18956	11.3251	-1.22528	5.13655	-9.34884	13.5346	-0.940233	4.95938	13.483	0	0	22.6411	2.0566	5.84501	16.6731	3.66843	-13.8382	-8.07998	-0.015771	28.7347		4.31746
																											-10.7443	-3.12273	11.3119	-1.32292	5.14414	-9.66626	13.7219	-0.975964	5.17928	13.6648	0	0	22.2533	1.99438	5.53048	14.7279	3.84971	-13.7629	-8.39404	0.0433186	29.0479		4.37537
																											-11.0503	-3.05066	11.2817	-1.40006	5.15011	-9.94903	13.917	-1.00871	5.3807	13.8545	0	0	21.8837	1.94663	5.27799	13.0043	4.02576	-13.6393	-8.54327	0.070293	29.1902		4.43538
																											-11.3459	-2.97167	11.2357	-1.44831	5.15463	-10.1781	14.126	-1.03659	5.55206	14.0584	0	0	21.541	1.91307	5.09874	11.5255	4.18292	-13.4721	-8.55702	0.0637232	29.1556		4.49752
																											-11.628	-2.88575	11.1788	-1.46173	5.15779	-10.3411	14.3555	-1.05846	5.68637	14.2833	0	0	21.2332	1.89087	4.99683	10.3093	4.31211	-13.2776	-8.47685	0.0268299	28.9607		4.5617
																											-11.8953	-2.79376	11.1158	-1.43716	5.15869	-10.4349	14.6117	-1.07459	5.78544	14.5356	0	0	20.9665	1.87505	4.96945	9.3658	4.41057	-13.0805	-8.34752	-0.0328459	28.6439		4.62765
																											-12.1482	-2.69697	11.051	-1.37486	5.15545	-10.4663	14.8994	-1.08654	5.85879	14.8198	0	0	20.7437	1.85918	5.01044	8.69381	4.48337	-12.9112	-8.21191	-0.105409	28.256		4.69504
																											-12.3888	-2.59675	10.9894	-1.27866	5.14617	-10.4508	15.2192	-1.09628	5.91857	15.1361	0	0	20.5629	1.83651	5.11397	8.2781	4.542	-12.8008	-8.11093	-0.18125	27.8476		4.76346
																											-12.6191	-2.49437	10.9371	-1.15481	5.12988	-10.41	15.5666	-1.10565	5.97604	15.4799	0	0	20.4188	1.80123	5.27698	8.08862	4.6003	-12.7749	-8.08514	-0.253097	27.4578		4.833
																											-12.8407	-2.39122	10.8994	-1.01041	5.10648	-10.3677	15.9331	-1.11612	6.04029	15.8423	0	0	20.3042	1.75026	5.49918	8.08369	4.67025	-12.8474	-8.17369	-0.316974	27.1088		4.90467
																											-13.0538	-2.28936	10.8799	-0.851958	5.07603	-10.3473	16.3057	-1.12879	6.11799	16.2103	0	0	20.2139	1.68477	5.7805	8.21661	4.75962	-13.0174	-8.40804	-0.372042	26.8062		4.98059
[truncated: 170 more columns]
