# Supplementary material for: Identify the Alteration of Balance Control and Risk of Falling in Stroke Survivors During Obstacle Crossing Based on Kinematic Analysis
Source: Front Neurol. 2019 Jul 30;10:813. doi: 10.3389/fneur.2019.00813 (PMC6682676; doi:10.3389/fneur.2019.00813)
Supplement: Supplementary file 2 [file Data_Sheet_1.ZIP › Curve of Stroke and Control/stroke/AffectedR/S10 curve.xlsx]

## Sheet: Sheet1
45																											47
wangjianping:LHipAngles			wangjianping:LKneeAngles			wangjianping:LAnkleAngles			wangjianping:LAbsAnkleAngle			wangjianping:RHipAngles			wangjianping:RKneeAngles			wangjianping:RAnkleAngles				wangjianping:RPelvisAngles					wangjianping:LHipAngles			wangjianping:LKneeAngles			wangjianping:LAnkleAngles			wangjianping:LAbsAnkleAngle			wangjianping:RHipAngles			wangjianping:RKneeAngles			wangjianping:RAnkleAngles				wangjianping:RPelvisAngles
X	Y	Z	X	Y	Z	X	Y	Z	X	Y	Z	X	Y	Z	X	Y	Z	X	Y	Z		X	Y	Z			X	Y	Z	X	Y	Z	X	Y	Z	X	Y	Z	X	Y	Z	X	Y	Z	X	Y	Z		X
deg	deg	deg	deg	deg	deg	deg	deg	deg	deg	deg	deg	deg	deg	deg	deg	deg	deg	deg	deg	deg		deg	deg	deg			deg	deg	deg	deg	deg	deg	deg	deg	deg	deg	deg	deg	deg	deg	deg	deg	deg	deg	deg	deg	deg		deg
34.1104	3.63739	9.63652	18.113	2.68418	-23.5907	-2.98449	2.53313	-10.5467	-2.93403	0	0	11.1329	-3.48163	21.127	16.2616	2.51557	-19.2041	15.2477	3.65419	-12.688		13.4664	-3.89559	3.10265			31.4857	5.16812	14.4455	17.6561	4.22104	-23.1963	-2.58602	2.79318	-11.6905	-2.53234	0	0	9.99265	-3.30237	19.9877	15.0572	2.20353	-19.9884	14.1051	3.84501	-13.4575		12.6659
33.6149	3.60888	10.6021	17.7998	3.09752	-24.3504	-2.74805	2.63771	-11.0077	-2.69745	0	0	10.6844	-3.45464	21.072	16.063	2.34611	-19.3257	15.3729	3.61873	-12.5445		13.4687	-3.7822	2.99163			31.1342	5.33854	14.4263	17.5179	4.03862	-23.487	-2.1412	2.76201	-11.5539	-2.09779	0	0	9.61628	-3.25304	19.9918	14.8695	2.11356	-20.2624	14.2365	3.81912	-13.3534		12.7195
33.204	3.5836	11.4338	17.5947	3.48228	-24.8669	-2.48027	2.7325	-11.4244	-2.4311	0	0	10.2231	-3.42566	21.0166	15.8468	2.1547	-19.4796	15.4859	3.58135	-12.393		13.476	-3.66795	2.89998			30.9364	5.52335	14.116	17.615	3.76752	-23.3939	-1.68257	2.7218	-11.3774	-1.6495	0	0	9.23581	-3.21443	20.006	14.6592	2.0144	-20.5757	14.3506	3.79164	-13.2428		12.7853
32.9195	3.56888	12.0692	17.5741	3.83326	-24.9827	-2.18998	2.83793	-11.8863	-2.143	0	0	9.74687	-3.39829	20.9495	15.6061	1.93973	-19.6735	15.5886	3.54063	-12.2277		13.4904	-3.55324	2.84016			30.8969	5.70531	13.6391	17.9514	3.48854	-22.906	-1.2101	2.70223	-11.2915	-1.18668	0	0	8.85238	-3.18765	20.016	14.4271	1.90053	-20.928	14.4436	3.75995	-13.1151		12.8625
32.775	3.57186	12.5278	17.7754	4.16665	-24.6464	-1.86015	2.9712	-12.4679	-1.81627	0	0	9.2534	-3.37806	20.8507	15.3352	1.69942	-19.9113	15.6807	3.49321	-12.035		13.5127	-3.43951	2.82205			30.9789	5.86541	13.2496	18.4626	3.31171	-22.1492	-0.718592	2.73156	-11.4202	-0.704364	0	0	8.46679	-3.17373	20	14.1747	1.76601	-21.318	14.5119	3.71938	-12.9514		12.9493
32.7418	3.59688	12.9371	18.1583	4.5224	-23.9694	-1.47624	3.14068	-13.2037	-1.4372	0	0	8.74085	-3.37199	20.6885	15.0318	1.43077	-20.189	15.7587	3.4339	-11.7936		13.5423	-3.32965	2.85098			31.1055	5.98712	13.2741	19.0153	3.35774	-21.3608	-0.220414	2.8314	-11.8578	-0.215711	0	0	8.08067	-3.17354	19.9306	13.9057	1.60571	-21.7405	14.5522	3.66398	-12.7276		13.0435
32.7635	3.64616	13.4552	18.6249	4.94225	-23.1644	-1.04568	3.34291	-14.0758	-1.01428	0	0	8.20788	-3.38729	20.4274	14.6952	1.13103	-20.4954	15.8172	3.35758	-11.4824		13.5778	-3.22739	2.92712			31.1946	6.06081	13.939	19.4624	3.70621	-20.7684	0.25908	3.00706	-12.624	0.252817	0	0	7.69752	-3.18737	19.7809	13.6259	1.41738	-22.1856	14.5629	3.58863	-12.4225		13.1434
32.788	3.72157	14.1462	19.0829	5.43485	-22.4108	-0.586354	3.56269	-15.0158	-0.566332	0	0	7.65287	-3.42849	20.044	14.3232	0.800731	-20.8178	15.8488	3.26178	-11.0907		13.6175	-3.1351	3.0461			31.2033	6.08682	15.1989	19.7194	4.33509	-20.454	0.703915	3.24091	-13.6368	0.684071	0	0	7.32251	-3.21412	19.5368	13.3419	1.20342	-22.64	14.5441	3.49154	-12.0283		13.2484
32.7922	3.82483	14.9189	19.4972	5.95666	-21.7579	-0.107789	3.77793	-15.9283	-0.103651	0	0	7.07453	-3.49437	19.5364	13.9104	0.445213	-21.1484	15.8432	3.14779	-10.6232		13.6607	-3.05144	3.20036			31.1432	6.07755	16.7315	19.8047	5.11272	-20.3175	1.11898	3.49829	-14.7412	1.08214	0	0	6.96093	-3.25084	19.2069	13.0589	0.971011	-23.0907	14.4958	3.37606	-11.5578		13.3591
32.7819	3.95569	15.5734	19.8943	6.4266	-21.1325	0.3907	3.96716	-16.7235	0.374175	0	0	6.47439	-3.57638	18.9219	13.4519	0.0734587	-21.4853	15.7878	3.01993	-10.0971		13.7078	-2.97053	3.38028			31.0553	6.05523	18.1153	19.813	5.86258	-20.1593	1.52205	3.74349	-15.7828	1.46465	0	0	6.61677	-3.29267	18.823	12.7799	0.730093	-23.5281	14.4136	3.25024	-11.0434		13.476
32.7767	4.10854	15.9112	20.3259	6.76493	-20.4252	0.9105	4.1147	-17.3389	0.869122	0	0	5.85942	-3.6596	18.2263	12.9491	-0.304094	-21.8293	15.6718	2.88387	-9.53521		13.7602	-2.88317	3.57501			30.9775	6.04237	19.0379	19.8502	6.44641	-19.8045	1.93017	3.9538	-16.6676	1.84905	0	0	6.29343	-3.3331	18.4291	12.5081	0.490735	-23.9469	14.2887	3.12429	-10.5266		13.5992
32.792	4.26955	15.8359	20.8226	6.93081	-19.5844	1.44558	4.21232	-17.7438	1.3768	0	0	5.24372	-3.72629	17.4763	12.4127	-0.676417	-22.1799	15.4894	2.74544	-8.96165		13.8203	-2.77915	3.77315			30.9299	6.05209	19.3958	19.9816	6.80593	-19.1775	2.35366	4.12399	-17.3775	2.24618	0	0	5.99527	-3.36504	18.0682	12.2494	0.262064	-24.3459	14.1117	3.00786	-10.0473		13.7283
32.8311	4.41808	15.3944	21.3687	6.93849	-18.6545	1.98077	4.25984	-17.9402	1.88442	0	0	4.64881	-3.76058	16.6949	11.8624	-1.03137	-22.5358	15.2394	2.61006	-8.39891		13.892	-2.64986	3.96372			30.9173	6.08582	19.2727	20.2198	6.95714	-18.3058	2.79712	4.26317	-17.9539	2.66081	0	0	5.72921	-3.3823	17.7714	12.0142	0.0528668	-24.7237	13.8796	2.9084	-9.63667		13.8627
32.886	4.53296	14.747	21.9106	6.84832	-17.7467	2.49644	4.26563	-17.9641	2.37467	0	0	4.10267	-3.75251	15.9011	11.3239	-1.35497	-22.8956	14.9233	2.48249	-7.86707		13.9812	-2.49033	4.13709			30.936	6.1368	18.8663	20.5394	6.96334	-17.2786	3.26178	4.3896	-18.4742	3.09352	0	0	5.506	-3.38001	17.5507	11.8176	-0.127992	-25.074	13.6034	2.83053	-9.31444		14.0032
32.9453	4.59951	14.0929	22.3856	6.73943	-16.9745	2.97577	4.24519	-17.8797	2.83193	0	0	3.63682	-3.70013	15.1121	10.8269	-1.63136	-23.2578	14.5454	2.36704	-7.38457		14.0949	-2.3	4.28533			30.978	6.1951	18.4096	20.8972	6.90607	-16.2006	3.74566	4.52529	-19.029	3.5407	0	0	5.3393	-3.35463	17.3996	11.6778	-0.271774	-25.3868	13.3095	2.77568	-9.08711		14.1512
32.9999	4.61309	13.5978	22.7461	6.67987	-16.4038	3.40936	4.21743	-17.7649	3.24661	0	0	3.28163	-3.60913	14.3491	10.4015	-1.84384	-23.6202	14.1121	2.26796	-6.96963		14.24	-2.08237	4.40226			31.0353	6.25214	18.1011	21.2514	6.85859	-15.1611	4.24228	4.68833	-19.6906	3.9938	0	0	5.24248	-3.30462	17.3034	11.6112	-0.369629	-25.6561	13.0286	2.74281	-8.95075		14.3091
33.0448	4.57775	13.3522	22.9689	6.70694	-16.0402	3.79523	4.19933	-17.69	3.61553	0	0	3.06135	-3.49086	13.6414	10.0763	-1.97692	-23.9814	13.6331	2.18899	-6.63832		14.4211	-1.84367	4.48287			31.1056	6.3039	18.0513	21.5765	6.86491	-14.2254	4.74049	4.88454	-20.4794	4.44026	0	0	5.22569	-3.23194	17.2506	11.6284	-0.412262	-25.8864	12.7798	2.72988	-8.89707		14.4795
33.0776	4.50291	13.3659	23.0508	6.82288	-15.8506	4.1353	4.20076	-17.6959	3.93931	0	0	2.99185	-3.36002	13.0249	9.87766	-2.01878	-24.342	13.1207	2.13196	-6.39882		14.6387	-1.59189	4.52289			31.194	6.35148	18.2695	21.8683	6.93298	-13.4354	5.22687	5.10487	-21.3554	4.8671	0	0	5.2954	-3.14224	17.237	11.735	-0.391046	-26.0891	12.5617	2.73492	-8.91799		14.6649
33.0957	4.39992	13.585	23.0016	7.00211	-15.7939	4.43164	4.22128	-17.7808	4.21955	0	0	3.08154	-3.23244	12.5352	9.83036	-1.96231	-24.704	12.5877	2.09647	-6.24963		14.8888	-1.33572	4.51875			31.308	6.39841	18.6971	22.1334	7.04624	-12.8138	5.68871	5.33133	-22.2446	5.26409	0	0	5.45538	-3.04347	17.2639	11.9348	-0.299859	-26.273	12.3591	2.75642	-9.0072		14.867
33.0954	4.27951	13.9244	22.8362	7.2062	-15.8418	4.6846	4.25188	-17.9073	4.45718	0	0	3.33369	-3.1234	12.2025	9.95754	-1.80384	-25.0652	12.0398	2.08162	-6.1872		15.1648	-1.08351	4.46856			31.4482	6.44672	19.2616	22.3734	7.1836	-12.3723	6.11463	5.54593	-23.0767	5.6237	0	0	5.70711	-2.94431	17.3364	12.2315	-0.135595	-26.4396	12.15	2.79345	-9.16081		15.0862
33.0721	4.15028	14.3003	22.5688	7.39881	-15.9785	4.89339	4.28073	-18.0264	4.65265	0	0	3.74807	-3.04634	12.0497	10.2783	-1.54041	-25.4144	11.4723	2.08846	-6.21593		15.4592	-0.84234	4.37307			31.6057	6.49386	19.9111	22.5761	7.33334	-12.1191	6.49383	5.73604	-23.8052	5.93928	0	0	6.04939	-2.85291	17.4641	12.6283	0.102971	-26.5843	11.9103	2.84555	-9.37666		15.3211
33.0218	4.01824	14.6491	22.2122	7.55446	-16.1898	5.05824	4.29884	-18.101	4.80731	0	0	4.32111	-3.01235	12.0948	10.8038	-1.16716	-25.7302	10.8711	2.12065	-6.35129		15.7656	-0.617561	4.2357			31.766	6.53264	20.6158	22.7218	7.49435	-12.0522	6.81781	5.8957	-24.4105	6.20584	0	0	6.4789	-2.7766	17.6595	13.1266	0.416837	-26.6989	11.6146	2.91224	-9.65254		15.569
32.9431	3.88735	14.929	21.7795	7.65912	-16.4569	5.1817	4.30154	-18.1121	4.9243	0	0	5.04564	-3.03015	12.3518	11.5345	-0.676237	-25.9841	10.2195	2.18322	-6.61412		16.0789	-0.412951	4.06172			31.9172	6.55322	21.3489	22.7956	7.66929	-12.1458	7.08464	6.02459	-24.8949	6.42343	0	0	6.99234	-2.72156	17.9342	13.7267	0.807276	-26.7708	11.2388	2.99241	-9.98355		15.827
32.8383	3.76069	15.1107	21.288	7.7057	-16.7581	5.26829	4.28625	-18.0491	5.00837	0	0	5.91126	-3.10576	12.8263	12.4604	-0.0580762	-26.1463	9.50828	2.28003	-7.02019		16.3955	-0.230809	3.85731			32.055	6.54621	22.0684	22.7964	7.85616	-12.3455	7.30068	6.1252	-25.2702	6.59876	0	0	7.58854	-2.69262	18.2939	14.4297	1.27507	-26.7823	10.7649	3.08343	-10.3586		16.0934
32.7135	3.64175	15.169	20.7601	7.68907	-17.072	5.32323	4.25045	-17.9014	5.06483	0	0	6.90517	-3.24206	13.5118	13.5641	0.695359	-26.1896	8.74665	2.41184	-7.57196		16.712	-0.0719892	3.62911			32.1829	6.50544	22.7131	22.7373	8.04322	-12.5822	7.47719	6.199	-25.5441	6.74275	0	0	8.26817	-2.69341	18.7381	15.2366	1.82041	-26.7144	10.1878	3.18056	-10.7578		16.3679
32.5764	3.53476	15.0846	20.2192	7.60497	-17.3787	5.35077	4.19225	-17.6607	5.0979	0	0	8.01249	-3.43798	14.3891	14.8215	1.58662	-26.0937	7.96229	2.57634	-8.25847		17.0252	0.0644635	3.38396			32.3071	6.42995	23.2085	22.639	8.20778	-12.7915	7.62424	6.2436	-25.709	6.86567	0	0	9.03083	-2.72751	19.2632	16.1454	2.44439	-26.5536	9.51516	3.27749	-11.155		16.6499
32.4318	3.44385	14.8546	19.6817	7.45261	-17.6634	5.35256	4.11242	-17.3294	5.10894	0	0	9.21573	-3.68786	15.429	16.2037	2.60953	-25.8483	7.1906	2.76953	-9.0616		17.3318	0.181602	3.12874			32.4328	6.32472	23.483	22.5224	8.32036	-12.9305	7.7455	6.25266	-25.7424	6.97277	0	0	9.87235	-2.79938	19.8656	17.1478	3.14969	-26.2963	8.76009	3.36802	-11.525		16.9381
32.2782	3.37195	14.5018	19.1507	7.23758	-17.9206	5.32738	4.01552	-16.9257	5.09599	0	0	10.4939	-3.98142	16.5952	17.6762	3.74697	-25.4564	6.46383	2.98716	-9.9619		17.628	0.284561	2.87056			32.562	6.20029	23.4869	22.4023	8.3531	-12.985	7.83673	6.21891	-25.6178	7.06222	0	0	10.7848	-2.91461	20.5417	18.2298	3.93942	-25.9463	7.93595	3.44776	-11.8501		17.2306
32.1097	3.32088	14.0687	18.6206	6.97014	-18.1535	5.27302	3.90862	-16.4782	5.05586	0	0	11.8226	-4.30481	17.844	19.2008	4.96966	-24.9369	5.80928	3.22484	-10.9394		17.9092	0.380167	2.61717			32.694	6.07027	23.2092	22.284	8.28938	-12.9663	7.88813	6.13847	-25.3196	7.12623	0	0	11.7589	-3.07896	21.286	19.375	4.81491	-25.51	7.05868	3.51492	-12.1233		17.5251
31.9201	3.29197	13.6046	18.0858	6.66143	-18.3689	5.1892	3.79928	-16.0183	4.9872	0	0	13.1759	-4.64269	19.1254	20.7366	6.23655	-24.3259	5.25252	3.47754	-11.9713		18.1709	0.476259	2.37713			32.8256	5.94782	22.6805	22.1628	8.12882	-12.905	7.89037	6.01307	-24.8517	7.15569	0	0	12.7852	-3.29614	22.0896	20.5677	5.77329	-24.9909	6.15211	3.57076	-12.35		17.8203
31.7054	3.28586	13.1596	17.5445	6.3229	-18.5754	5.07872	3.69454	-15.5757	4.89175	0	0	14.5285	-4.98109	20.3862	22.2425	7.49841	-23.6741	4.81929	3.73888	-13.0301		18.4093	0.580832	2.15932			32.9519	5.84234	21.9652	22.0276	7.88655	-12.8422	7.84008	5.84955	-24.2361	7.14529	0	0	13.8556	-3.56551	22.9368	21.7955	6.80489	-24.389	5.24933	3.61937	-12.547		18.1143
31.4631	3.30079	12.7905	16.9939	5.96967	-18.7862	4.94624	3.6013	-15.1801	4.77325	0	0	15.859	-5.30961	21.5756	23.6795	8.70409	-23.0402	4.53539	4.0007	-14.0816		18.6221	0.701488	1.97182			33.0658	5.75784	21.15	21.8631	7.58902	-12.8175	7.74179	5.65916	-23.5116	7.0956	0	0	14.9634	-3.88065	23.8043	23.0501	7.89144	-23.703	4.38941	3.66704	-12.74		18.4054
31.1902	3.33142	12.5591	16.4274	5.6207	-19.0206	4.79651	3.52616	-14.8601	4.63574	0	0	17.1515	-5.62206	22.6495	25.014	9.80605	-22.4781	4.42396	4.25267	-15.0841		18.8087	0.84493	1.82067			33.159	5.69303	20.332	21.6532	7.26839	-12.8583	7.6054	5.45648	-22.7312	7.01158	0	0	16.1032	-4.22963	24.6645	24.3258	9.00731	-22.9365	3.61259	3.72212	-12.9625		18.6918
30.8849	3.36923	12.5132	15.8392	5.29267	-19.2962	4.63394	3.47331	-14.6345	4.48329	0	0	18.3963	-5.91529	23.5723	26.221	10.7636	-22.0246	4.49777	4.48228	-15.9894		18.97	1.01671	1.70909			33.2227	5.6427	19.6046	21.3825	6.95545	-12.9806	7.44185	5.2563	-21.9513	6.8996	0	0	17.2699	-4.59711	25.4929	25.6154	10.1233	-22.102	2.95666	3.79539	-13.2578		18.9725
30.5494	3.40444	12.6633	15.2316	4.99258	-19.6225	4.46285	3.44176	-14.4996	4.32043	0	0	19.5899	-6.18783	24.3185	27.286	11.5451	-21.6917	4.74903	4.67597	-16.7465		19.107	1.22084	1.63743			33.2493	5.5999	19.0375	21.0399	6.67148	-13.1921	7.26011	5.06957	-21.2158	6.76566	0	0	18.458	-4.96737	26.2729	26.9065	11.211	-21.2222	2.45464	3.89968	-13.677		19.2465
30.1919	3.4281	12.9741	14.6171	4.71562	-19.9974	4.28723	3.42408	-14.4239	4.15185	0	0	20.7345	-6.43933	24.8755	28.2054	12.131	-21.4632	5.1454	4.82221	-17.3141		19.2216	1.45918	1.60376			33.2348	5.55827	18.6609	20.6225	6.42244	-13.4915	7.06651	4.90138	-20.5467	6.61491	0	0	19.6616	-5.32729	26.9941	28.1812	12.2445	-20.3304	2.13283	4.04695	-14.2663		19.5136
29.825	3.43443	13.3724	14.0155	4.44827	-20.41	4.11045	3.40786	-14.3545	3.98191	0	0	21.8373	-6.67114	25.2459	28.9856	12.5165	-21.2952	5.63749	4.91574	-17.6753		19.3158	1.73054	1.60459			33.1803	5.51318	18.4613	20.1382	6.19886	-13.8672	6.865	4.75105	-19.9436	6.45149	0	0	20.8758	-5.66742	27.6455	29.4201	13.1998	-19.4696	2.00885	4.24313	-15.0464		19.7733
29.4625	3.42148	13.7693	13.4469	4.17453	-20.842	3.93524	3.37959	-14.2332	3.81425	0	0	22.9093	-6.88643	25.4492	29.6409	12.7134	-21.124	6.17231	4.95969	-17.8444		19.3924	2.03061	1.63542			33.0914	5.46213	18.3885	19.6043	5.98054	-14.304	6.65597	4.61292	-19.3853	6.27707	0	0	22.0972	-5.98176	28.2097	30.6078	14.0512	-18.6866	2.09028	4.48382	-15.9954		20.0246
29.1144	3.39011	14.0849	12.9246	3.88239	-21.2687	3.76365	3.32938	-14.0176	3.65142	0	0	23.963	-7.08942	25.518	30.1905	12.7472	-20.8815	6.70326	4.96382	-17.8603		19.454	2.35289	1.69153			32.9771	5.40443	18.3716	19.0435	5.74409	-14.7938	6.43574	4.47734	-18.8334	6.08984	0	0	23.3243	-6.2671	28.6627	31.7361	14.7715	-18.0233	2.37375	4.75295	-17.0457		20.2659
28.7835	3.34158	14.2694	12.4504	3.56781	-21.662	3.59708	3.25425	-13.6943	3.4947	0	0	25.0086	-7.2835	25.493	30.6559	12.6517	-20.5152	7.19448	4.94008	-17.769		19.5016	2.69093	1.76884			32.8466	5.33992	18.3411	18.4766	5.47094	-15.3413	6.19804	4.33251	-18.2396	5.8855	0	0	24.5569	-6.52248	28.9813	32.8036	15.3341	-17.5057	2.84208	5.02445	-18.0931		20.4955
28.4654	3.27622	14.3063	12.0176	3.23377	-21.9939	3.43696	3.15756	-13.2768	3.34499	0	0	26.0522	-7.4701	25.4165	31.0574	12.464	-20.0045	7.62281	4.89777	-17.606		19.5345	3.04002	1.86472			32.7062	5.26767	18.2457	17.917	5.15241	-15.9581	5.93759	4.16748	-17.558	5.66004	0	0	25.7951	-6.74859	29.1514	33.8139	15.719	-17.1366	3.45921	5.26645	-19.0159		20.7115
28.1537	3.19354	14.2023	11.6183	2.88708	-22.2418	3.28548	3.04579	-12.7923	3.20384	0	0	27.0955	-7.64883	25.3294	31.4123	12.2202	-19.3677	7.97869	4.84103	-17.3869		19.5506	3.39771	1.9781			32.5584	5.18566	18.0578	17.3705	4.78934	-16.647	5.65341	3.97557	-16.7587	5.41257	0	0	27.0387	-6.947	29.1748	34.7729	15.9181	-16.8901	4.16908	5.44866	-19.7039		20.912
27.8442	3.09343	13.9757	11.2482	2.53574	-22.3957	3.14503	2.92504	-12.2668	3.07315	0	0	28.137	-7.81943	25.2733	31.7316	11.9569	-18.6573	8.26474	4.76961	-17.1104		19.5481	3.76269	2.10902			32.4018	5.0912	17.7698	16.8388	4.38966	-17.3907	5.35018	3.75701	-15.84	5.14646	0	0	28.2859	-7.11935	29.0702	35.6884	15.9392	-16.7108	4.90425	5.55145	-20.0894		21.0947
27.5381	2.97674	13.6483	10.9089	2.1878	-22.4611	3.01734	2.79891	-11.7155	2.95442	0	0	29.1725	-7.98343	25.2935	32.0197	11.7124	-17.9456	8.49132	4.68243	-16.7717		19.5261	4.13392	2.25802			32.2323	4.98133	17.3937	16.3206	3.96691	-18.1534	5.03692	3.5198	-14.833	4.86865	0	0	29.5334	-7.26695	28.8721	36.57	15.8081	-16.5178	5.60169	5.57201	-20.1662		21.2566
27.2409	2.84481	13.2379	10.6089	1.85012	-22.4525	2.90398	2.66841	-11.1428	2.84919	0	0	30.1961	-8.14378	25.4339	32.2775	11.526	-17.3047	8.67164	4.58097	-16.3759		19.4844	4.51089	2.42618			32.0432	4.85321	16.9603	15.8123	3.53901	-18.8918	4.72479	3.27766	-13.7951	4.58821	0	0	30.7769	-7.39132	28.6263	37.4285	15.567	-16.2206	6.21808	5.5239	-19.9863		21.3945
26.9612	2.69886	12.7566	10.3623	1.52769	-22.3818	2.80795	2.53364	-10.5489	2.76046	0	0	31.2012	-8.30311	25.7233	32.5092	11.4302	-16.7875	8.82021	4.47035	-15.9426		19.4218	4.89413	2.61535			31.8263	4.70448	16.5151	15.3085	3.12575	-19.5696	4.42479	3.04575	-12.7921	4.31475	0	0	32.0096	-7.49514	28.386	38.2732	15.2716	-15.7442	6.73714	5.43073	-19.6365		21.5045
26.7066	2.53955	12.2112	10.1851	1.22351	-22.25	2.7342	2.39564	-9.93833	2.69314	0	0	32.1828	-8.46208	26.1636	32.7293	11.4435	-16.4174	8.95272	4.35828	-15.5015		19.3361	5.28504	2.82801			31.5733	4.5345	16.107	14.8039	2.74456	-20.1674	4.14602	2.83639	-11.8796	4.05707	0	0	33.2214	-7.5838	28.2083	39.1074	14.9861	-15.0555	7.16649	5.31711	-19.2079		21.5828
26.482	2.36739	11.6089	10.0902	0.939322	-22.0499	2.68817	2.25717	-9.32332	2.65264	0	0	33.1402	-8.61902	26.7286	32.964	11.5674	-16.1878	9.08346	4.25315	-15.0861		19.2241	5.68478	3.0666			31.278	4.34501	15.7775	14.2964	2.40713	-20.6836	3.89465	2.65669	-11.0913	3.8218	0	0	34.3989	-7.6655	28.1472	39.9276	14.7753	-14.1776	7.52697	5.20164	-18.7698		21.6254
26.2877	2.18295	10.9658	10.0826	0.677158	-21.7767	2.67375	2.12269	-8.72387	2.6428	0	0	34.0765	-8.77033	27.3725	33.2482	11.7899	-16.0667	9.22311	4.16283	-14.7278		19.0831	6.09334	3.33273			30.9383	4.13956	15.5508	13.7895	2.11822	-21.1269	3.67404	2.50877	-10.4391	3.61314	0	0	35.5273	-7.74948	28.2452	40.7263	14.6957	-13.1795	7.84111	5.09458	-18.3616		21.6287
26.1193	1.98684	10.3171	10.1567	0.441669	-21.4377	2.69169	1.99849	-8.1685	2.66436	0	0	34.9985	-8.91127	28.0407	33.6204	12.0904	-16.0047	9.37957	4.0938	-14.4531		18.9121	6.50936	3.62685			30.558	3.9224	15.4304	13.2939	1.87689	-21.5033	3.48619	2.39181	-9.92136	3.43399	0	0	36.5943	-7.84382	28.523	41.4983	14.7863	-12.1517	8.12586	4.9996	-17.9978		21.5908
25.9677	1.7794	9.71935	10.2969	0.241231	-21.0546	2.7393	1.89265	-7.694	2.71462	0	0	35.915	-9.03666	28.6802	34.1173	12.4455	-15.9467	9.55909	4.05005	-14.2787		18.7113	6.93054	3.94798			30.1465	3.69737	15.4031	12.8271	1.6791	-21.8104	3.33332	2.30386	-9.53096	3.28726	0	0	37.5933	-7.95306	28.973	42.2472	15.0623	-11.1809	8.39186	4.91641	-17.6778		21.5113
25.822	1.56104	9.23313	10.4838	0.0853005	-20.6551	2.81217	1.81309	-7.33657	2.78913	0	0	36.8361	-9.14177	29.2461	34.7705	12.8323	-15.8436	9.76541	4.03229	-14.2078		18.4832	7.35401	4.29364			29.7178	3.46766	15.4476	12.4103	1.52034	-22.0393	3.21849	2.24289	-9.25977	3.17651	0	0	38.5267	-8.07749	29.5583	42.9898	15.5134	-10.3327	8.64646	4.84301	-17.3946		21.3916
25.6749	1.33276	8.89748	10.7014	-0.0203707	-20.259	2.90675	1.76462	-7.11855	2.88433	0	0	37.7716	-9.22305	29.7077	35.6015	13.2314	-15.6602	9.99808	4.03819	-14.2313		18.2314	7.77657	4.6599			29.2873	3.23586	15.5428	12.0641	1.39731	-22.1783	3.14569	2.2074	-9.10171	3.10605	0	0	39.4052	-8.21351	30.219	43.7566	16.1077	-9.64075	8.89588	4.77792	-17.1426		21.2347
25.5226	1.09598	8.72099	10.9396	-0.075694	-19.8736	3.02139	1.74793	-7.04338	2.99857	0	0	38.7287	-9.27875	30.0523	36.6185	13.6296	-15.3785	10.2524	4.06408	-14.3346		17.9607	8.19495	5.04176			28.8695	3.00451	15.6712	11.8051	1.30775	-22.2195	3.11912	2.19574	-9.04977	3.08025	0	0	40.2458	-8.3552	30.8841	44.5882	16.7997	-9.10169	9.14524	4.72207	-16.9258		21.0452
25.3639	0.852111	8.68985	11.1914	-0.0850169	-19.4968	3.15549	1.76034	-7.09927	3.13128	0	0	39.7086	-9.31004	30.2897	37.8108	14.0243	-14.998	10.5203	4.10702	-14.5057		17.6756	8.60604	5.43402			28.4771	2.77633	15.8159	11.6438	1.2491	-22.1675	3.14091	2.20389	-9.08605	3.10146	0	0	41.0682	-8.49628	31.4858	45.5289	17.5404	-8.67789	9.39884	4.67976	-16.7613		20.8285
25.1988	0.602753	8.77474	11.4532	-0.0561942	-19.1208	3.30866	1.7965	-7.26195	3.28209	0	0	40.7053	-9.32191	30.4504	39.1495	14.4263	-14.5333	10.7907	4.16558	-14.7387		17.3799	9.00709	5.83203			28.1186	2.55366	15.9617	11.581	1.21811	-22.0447	3.20818	2.22429	-9.17695	3.16707	0	0	41.8917	-8.63182	31.9711	46.6189	18.285	-8.30884	9.6615	4.6576	-16.675		20.5909
25.0296	0.350427	8.93396	11.7258	-0.000444286	-18.7367	3.48027	1.84859	-7.49615	3.45049	0	0	41.7086	-9.32257	30.5739	40.5934	14.8551	-14.0081	11.0525	4.23898	-15.0299		17.0765	9.39549	6.23198			27.7955	2.33695	16.1017	11.604	1.21255	-21.8877	3.31116	2.248	-9.28252	3.26775	0	0	42.7338	-8.75881	32.3064	47.8885	18.9966	-7.92772	9.94	4.66143	-16.6899		20.3387
24.859	0.0992534	9.12258	12.0116	0.0694192	-18.3402	3.66851	1.90769	-7.76147	3.63485	0	0	42.7076	-9.32194	30.6952	42.0995	15.3304	-13.4473	11.3	4.32615	-15.3747		16.767	9.76818	6.63059			27.5006	2.12401	16.2421	11.6857	1.23267	-21.7352	3.43475	2.26833	-9.37299	3.38884	0	0	43.6094	-8.87581	32.4773	49.3553	19.6468	-7.47785	10.2431	4.69312	-16.8133		20.0776
24.6871	-0.145557	9.30708	12.3098	0.142748	-17.9394	3.86908	1.96548	-8.02063	3.83117	0	0	43.6933	-9.32976	30.8363	43.6286	15.8645	-12.8669	11.5348	4.42605	-15.7685		16.4525	10.1213	7.02464			27.221	1.91111	16.3937	11.793	1.2795	-21.6116	3.56395	2.28276	-9.43715	3.51565	0	0	44.5301	-8.98221	32.487	51.022	20.2159	-6.92464	10.5794	4.74913	-17.0309		19.8127
24.5106	-0.378984	9.47443	12.6142	0.214007	-17.5552	4.07573	2.01588	-8.24636	4.03352	0	0	44.6595	-9.35384	31.0041	45.1498	16.4575	-12.2718	11.7611	4.53699	-16.2039		16.1341	10.4504	7.41076			26.946	1.69549	16.5536	11.9008	1.35062	-21.5174	3.68945	2.29138	-9.47547	3.63904	0	0	45.5035	-9.07816	32.3559	52.874	20.6952	-6.25963	10.9533	4.82162	-17.3118		19.5484
24.3253	-0.597234	9.63024	12.9159	0.283319	-17.2106	4.28272	2.05612	-8.42644	4.2364	0	0	45.6043	-9.3993	31.1917	46.6395	17.0981	-11.664	11.9814	4.65527	-16.6659		15.8135	10.7515	7.78553			26.6716	1.4773	16.696	11.9998	1.4373	-21.4327	3.80926	2.29405	-9.48735	3.75708	0	0	46.5313	-9.16507	32.1208	54.8791	21.0906	-5.49668	11.3625	4.90133	-17.6197		19.2882
24.1275	-0.79842	9.78937	13.2068	0.354833	-16.919	4.487	2.08725	-8.56558	4.43685	0	0	46.5287	-9.46793	31.385	48.0799	17.7665	-11.0524	12.1948	4.77429	-17.1285		15.4932	11.0217	8.14554			26.3999	1.25984	16.7828	12.093	1.52632	-21.3306	3.92605	2.28945	-9.46691	3.8725	0	0	47.6089	-9.24628	31.8321	56.9904	21.4243	-4.66188	11.7992	4.98072	-17.9253		19.0348
23.9154	-0.982806	9.96617	13.4814	0.434179	-16.678	4.68836	2.11323	-8.68165	4.63452	0	0	47.436	-9.55789	31.5676	49.4571	18.4397	-10.4547	12.3986	4.88577	-17.5597		15.1764	11.26	8.48707			26.1332	1.04842	16.7844	12.185	1.60434	-21.1904	4.04337	2.27637	-9.40873	3.98889	0	0	48.7263	-9.32678	31.5449	59.1538	21.7314	-3.78255	12.2524	5.05558	-18.2124		18.7902
23.6878	-1.15242	10.1686	13.7353	0.526054	-16.4742	4.88807	2.13908	-8.79707	4.83043	0	0	48.3294	-9.66401	31.724	50.7603	19.0939	-9.88891	12.5897	4.9822	-17.931		14.8658	11.4666	8.80639			25.8709	0.849373	16.6917	12.2764	1.66075	-21.0043	4.16339	2.2552	-9.31456	4.1084	0	0	49.8694	-9.4123	31.3081	61.3155	22.0494	-2.88142	12.7095	5.12454	-18.476		18.5552
23.4436	-1.3097	10.3972	13.9657	0.632304	-16.2914	5.08754	2.16885	-8.92988	5.02571	0	0	49.211	-9.77926	31.8411	51.9822	19.7074	-9.36466	12.7658	5.05928	-18.2266		14.5634	11.6434	9.10089			25.6093	0.669565	16.517	12.3629	1.68825	-20.7757	4.28641	2.22853	-9.19583	4.23122	0	0	51.0228	-9.50814	31.1532	63.429	22.4077	-1.97595	13.1564	5.18777	-18.717		18.3296
23.1826	-1.45572	10.6459	14.172	0.75048	-16.1173	5.28779	2.20419	-9.08739	5.22123	0	0	50.0799	-9.89701	31.9101	53.1172	20.2639	-8.87982	12.9266	5.11727	-18.4483		14.2693	11.7925	9.37015			25.3443	0.515785	16.2865	12.4395	1.68232	-20.5129	4.41086	2.20069	-9.07183	4.35558	0	0	52.172	-9.61825	31.0893	65.4584	22.8204	-1.07968	13.5811	5.24608	-18.9387		18.1125
22.9068	-1.58905	10.901	14.3587	0.873024	-15.9444	5.48977	2.24405	-9.26492	5.41794	0	0	50.9329	-10.0125	31.9274	54.1614	20.7548	-8.41966	13.0754	5.16139	-18.6166		13.9826	11.9167	9.6161			25.0721	0.393702	16.0319	12.5024	1.64092	-20.225	4.53354	2.17661	-8.96447	4.47805	0	0	53.3043	-9.74459	31.1053	67.3786	23.285	-0.204301	13.9752	5.30064	-19.1455		17.9019
22.6211	-1.70588	11.1425	14.5347	0.988289	-15.7675	5.69518	2.28557	-9.44963	5.61765	0	0	51.7646	-10.1232	31.8951	55.1116	21.1792	-7.96125	13.219	5.20044	-18.7652		13.702	12.0185	9.84194			24.7895	0.306546	15.7846	12.5491	1.56447	-19.9232	4.65066	2.16047	-8.89247	4.59464	0	0	54.4076	-9.88715	31.1795	69.1702	23.7894	0.6384	14.3338	5.35298	-19.3434		17.6953
22.3312	-1.80158	11.3512	14.7115	1.08409	-15.5837	5.90668	2.3254	-9.62665	5.82321	0	0	52.569	-10.2284	31.8197	55.9637	21.5425	-7.48726	13.3636	5.24266	-18.9257		13.4259	12.1005	10.0511			24.4926	0.254093	15.5752	12.5766	1.45678	-19.6218	4.75909	2.15534	-8.86962	4.70205	0	0	55.4703	-10.0441	31.288	70.8164	24.3188	1.43488	14.6556	5.4047	-19.5385		17.4891
22.0416	-1.87256	11.5196	14.8984	1.15272	-15.3954	6.12724	2.36147	-9.78677	6.03774	0	0	53.3395	-10.3282	31.7092	56.7114	21.8521	-7.00258	13.5097	5.29094	-19.1088		13.1528	12.1654	10.2469			24.1752	0.232521	15.4335	12.5803	1.32563	-19.3383	4.85706	2.16357	-8.90632	4.79836	0	0	56.4812	-10.2119	31.4082	72.3025	24.8581	2.16967	14.9419	5.4566	-19.7338		17.2792
21.7536	-1.91734	11.6601	15.0998	1.19429	-15.2089	6.35956	2.3946	-9.9337	6.26384	0	0	54.0698	-10.4231	31.5711	57.3469	22.1145	-6.53552	13.6516	5.34189	-19.3015		12.8811	12.2156	10.4325			23.8307	0.235087	15.3876	12.5548	1.1821	-19.0893	4.9442	2.18701	-9.01084	4.88303	0	0	57.4314	-10.385	31.5185	73.6171	25.3911	2.82651	15.1932	5.50811	-19.9271		17.0617
21.4648	-1.93669	11.8007	15.3155	1.21616	-15.0296	6.60585	2.42874	-10.085	6.50333	0	0	54.7535	-10.5148	31.4115	57.8621	22.3363	-6.12172	13.7814	5.38944	-19.481		12.6086	12.2531	10.6113			23.4541	0.253288	15.4565	12.4977	1.03804	-18.8863	5.02182	2.2265	-9.18681	4.95725	0	0	58.3149	-10.5562	31.5993	74.7522	25.9014	3.39011	15.4053	5.55756	-20.1122		16.8336
21.17	-1.93278	11.9752	15.5416	1.22987	-14.8596	6.8673	2.46966	-10.2661	6.75684	0	0	55.3845	-10.6061	31.2358	58.2522	22.5246	-5.78421	13.8949	5.42939	-19.6315		12.3325	12.2788	10.7866			23.0445	0.278287	15.6452	12.4122	0.903535	-18.732	5.09323	2.28143	-9.43122	5.0242	0	0	59.1278	-10.7175	31.6367	75.7011	26.3763	3.84761	15.5727	5.60311	-20.2824		16.5932
20.8626	-1.90829	12.2153	15.772	1.24781	-14.6998	7.14346	2.52274	-10.5008	7.02322	0	0	55.958	-10.7007	31.0459	58.5179	22.6849	-5.52619	13.9935	5.46094	-19.7501		12.05	12.2931	10.9621			22.6053	0.302321	15.9462	12.3064	0.786225	-18.6219	5.16328	2.34992	-9.73552	5.08872	0	0	59.8677	-10.8624	31.6248	76.4586	26.8101	4.19067	15.6938	5.64341	-20.4325		16.3398
20.535	-1.86573	12.5445	15.9983	1.28101	-14.5517	7.43221	2.59185	-10.8057	7.2997	0	0	56.4706	-10.8019	30.8403	58.6644	22.8194	-5.33715	14.0809	5.48567	-19.8429		11.7583	12.2951	11.1405			22.1418	0.319236	16.3456	12.1901	0.692025	-18.5474	5.2375	2.4297	-10.0892	5.15629	0	0	60.5332	-10.9867	31.5641	77.0226	27.2025	4.41746	15.7718	5.67765	-20.5599		16.0735
20.1807	-1.80704	12.9745	16.2119	1.33745	-14.4163	7.73061	2.67876	-11.1883	7.58282	0	0	56.92	-10.9119	30.6168	58.6979	22.9274	-5.20519	14.1597	5.50559	-19.9176		11.4562	12.2833	11.3245			21.6601	0.324711	16.8254	12.073	0.625519	-18.4956	5.32228	2.51901	-10.4843	5.23318	0	0	61.1251	-11.0881	31.4561	77.3955	27.5523	4.53329	15.8118	5.70552	-20.6634		15.7949
19.796	-1.73344	13.5021	16.4057	1.42093	-14.2925	8.03603	2.78301	-11.6459	7.86954	0	0	57.3053	-11.0319	30.3754	58.6228	23.0074	-5.12558	14.2289	5.52165	-19.9778		11.1437	12.2558	11.5158			21.1684	0.316549	17.3586	11.9667	0.588863	-18.444	5.42621	2.61689	-10.916	5.32774	0	0	61.6452	-11.165	31.3018	77.5825	27.8553	4.5482	15.819	5.72721	-20.7439		15.5056
19.3815	-1.64578	14.1112	16.5763	1.53134	-14.1776	8.34659	2.90206	-12.1665	8.15783	0	0	57.6269	-11.1623	30.1203	58.4406	23.0595	-5.10188	14.2829	5.53328	-20.0214		10.8228	12.211	11.7153			20.6775	0.295231	17.9073	11.8859	0.581039	-18.3598	5.56041	2.72285	-11.382	5.45072	0	0	62.0958	-11.2167	31.1043	77.589	28.1065	4.47466	15.7995	5.74369	-20.805		15.2077
18.9413	-1.5459	14.7813	16.7222	1.6677	-14.0724	8.66027	3.03196	-12.7322	8.44575	0	0	57.8867	-11.3027	29.8596	58.1502	23.0857	-5.1406	14.314	5.53938	-20.0442		10.4971	12.1484	11.9227			20.1988	0.264411	18.4316	11.8463	0.598664	-18.2092	5.73538	2.83608	-11.8782	5.61217	0	0	62.4784	-11.2441	30.8707	77.4191	28.3032	4.32622	15.7606	5.75663	-20.8529		14.9038
18.4825	-1.4378	15.4915	16.8433	1.82973	-13.9852	8.9742	3.16714	-13.3182	8.73093	0	0	58.087	-11.4509	29.6026	57.7501	23.0896	-5.24543	14.3171	5.53979	-20.0457		10.171	12.0689	12.1367			19.741	0.229948	18.9012	11.8589	0.637769	-17.9705	5.95588	2.95499	-12.3973	5.81651	0	0	62.7941	-11.25	30.6106	77.0773	28.4438	4.11673	15.7095	5.76808	-20.8953		14.5957
18.0152	-1.32731	16.2153	16.9432	2.0157	-13.9276	9.28556	3.29996	-13.8911	9.01169	0	0	58.2292	-11.6025	29.356	57.2403	23.0735	-5.41677	14.2922	5.53554	-20.0298		9.84876	11.9753	12.3557			19.3075	0.198307	19.3011	11.9268	0.694502	-17.641	6.21792	3.07728	-12.929	6.05968	0	0	63.0432	-11.238	30.3343	76.5685	28.527	3.85724	15.6529	5.77958	-20.9378		14.2846
17.553	-1.21979	16.9115	17.0339	2.2181	-13.8996	9.59399	3.42178	-14.414	9.28927	0	0	58.3132	-11.7508	29.1213	56.622	23.0352	-5.65581	14.2426	5.52745	-19.9996		9.53382	11.8715	12.5789			18.8968	0.175002	19.6322	12.0437	0.765085	-17.2404	6.50946	3.19996	-13.4601	6.32992	0	0	63.2258	-11.2121	30.0523	75.8982	28.5539	3.55234	15.5944	5.79136	-20.9814		13.9711
17.1123	-1.11725	17.5242	17.1371	2.42182	-13.8786	9.90287	3.52517	-14.8559	9.56868	0	0	58.338	-11.8889	28.896	55.897	22.9666	-5.96701	14.1714	5.51477	-19.952		9.22855	11.7617	12.8067			18.5044	0.163858	19.9054	12.1971	0.845405	-16.8105	6.81407	3.31825	-13.9698	6.61162	0	0	63.3418	-11.1768	29.776	75.0709	28.5293	3.19706	15.5339	5.80205	-21.0209		13.6561
16.7089	-1.01735	17.9982	17.2789	2.60777	-13.8296	10.2173	3.60531	-15.1972	9.85639	0	0	58.3026	-12.0117	28.677	55.0675	22.8565	-6.35487	14.0784	5.49526	-19.8789		8.93458	11.6486	13.0399			18.125	0.167671	20.1349	12.3716	0.930714	-16.4025	7.11559	3.4257	-14.4309	6.88998	0	0	63.392	-11.1361	29.5183	74.0906	28.4605	2.77889	15.4669	5.80932	-21.0477		13.3409
16.3516	-0.915534	18.3066	17.4762	2.76222	-13.7284	10.5398	3.66121	-15.4345	10.1556	0	0	58.2077	-12.1153	28.4618	54.1389	22.6923	-6.81726	13.9619	5.46675	-19.7719		8.65297	11.5337	13.2788			17.7542	0.188452	20.3328	12.5534	1.01643	-16.0565	7.40209	3.51711	-14.8215	7.1545	0	0	63.3789	-11.093	29.293	72.9607	28.3559	2.2833	15.3869	5.811	-21.0539		13.0281
16.0379	-0.809034	18.4716	17.7267	2.88569	-13.5777	10.8672	3.69676	-15.5851	10.463	0	0	58.0562	-12.1966	28.2481	53.1223	22.4627	-7.34204	13.8223	5.42865	-19.6287		8.38441	11.4173	13.5221			17.3878	0.227449	20.5099	12.7315	1.1	-15.7866	7.66791	3.59188	-15.1401	7.40024	0	0	63.3053	-11.049	29.1147	71.6847	28.2237	1.69947	15.2878	5.80605	-21.0356		12.7206
15.7564	-0.698491	18.5523	18.0112	2.9924	-13.4001	11.1921	3.71957	-15.6817	10.7705	0	0	57.8535	-12.2531	28.0334	52.0343	22.159	-7.91075	13.6636	5.38193	-19.4527		8.12923	11.2988	13.7679			17.022	0.284737	20.6795	12.8979	1.18264	-15.584	7.91342	3.65441	-15.4057	7.62736	0	0	63.1735	-11.0046	28.9963	70.2664	28.0696	1.02374	15.1686	5.79512	-20.9953		12.4209
15.4937	-0.587174	18.6133	18.3062	3.10232	-13.221	11.5075	3.73801	-15.7597	11.0693	0	0	57.6061	-12.2828	27.8137	50.8946	21.7751	-8.50645	13.49	5.32739	-19.2467		7.88742	11.1776	14.0143			16.6536	0.358917	20.8561	13.0479	1.26906	-15.43	8.14377	3.71101	-15.6455	7.8401	0	0	62.9849	-10.9595	28.9427	68.7122	27.8919	0.259619	15.0384	5.77999	-20.9394		12.1305
15.2391	-0.479696	18.7052	18.5929	3.23442	-13.0589	11.8085	3.75874	-15.8473	11.3537	0	0	57.32	-12.2853	27.5837	49.7212	21.3071	-9.12042	13.3005	5.26386	-19.0062		7.65839	11.0532	14.2613			16.2816	0.44767	21.0466	13.1823	1.36465	-15.306	8.3671	3.7662	-15.8788	8.04568	0	0	62.742	-10.9121	28.9469	67.0352	27.6775	-0.583336	14.9148	5.76234	-20.8741		11.8492
14.9868	-0.381051	18.8565	18.86	3.40238	-12.9255	12.0938	3.78519	-15.9589	11.6211	0	0	57.0003	-12.2619	27.3383	48.5285	20.755	-9.75248	13.0876	5.18825	-18.7189		7.44132	10.9261	14.5101			15.9091	0.548254	21.2425	13.3082	1.47222	-15.194	8.59256	3.82112	-16.1104	8.25272	0	0	62.4486	-10.8597	28.99	65.2552	27.4038	-1.49197	14.8142	5.74231	-20.7999		11.5764
14.7368	-0.295215	19.0669	19.1062	3.61016	-12.8232	12.365	3.81676	-16.092	11.8733	0	0	56.6503	-12.215	27.0746	47.326	20.1245	-10.4081	12.8391	5.09661	-18.3694		7.23547	10.7974	14.7627			15.543	0.658411	21.4201	13.4379	1.59028	-15.0732	8.82838	3.87455	-16.3352	8.46933	0	0	62.111	-10.7991	29.0465	63.3977	27.0447	-2.45177	14.7398	5.71816	-20.7103		11.3117
14.4949	-0.223566	19.3038	19.3421	3.84869	-12.7388	12.6276	3.84949	-16.2298	12.1165	0	0	56.2724	-12.1474	26.792	46.1201	19.4261	-11.096	12.541	4.98493	-17.9414		7.04029	10.6686	15.0204			15.1917	0.776226	21.5514	13.584	1.71422	-14.9215	9.08007	3.92485	-16.5463	8.70108	0	0	61.7374	-10.7267	29.0869	61.4926	26.5743	-3.44658	14.6783	5.68694	-20.5945		11.0557
14.2701	-0.163949	19.5122	19.5875	4.09816	-12.6428	12.8899	3.87836	-16.3512	12.3601	0	0	55.8679	-12.0623	26.4917	44.9142	18.6729	-11.8232	12.1797	4.85017	-17.4222		6.85503	10.5408	15.284			14.8621	0.899894	21.6185	13.7541	1.83878	-14.7253	9.34911	3.97063	-16.7381	8.94967	0	0	61.3376	-10.6392	29.0786	59.5713	25.9688	-4.45824	14.6067	5.64558	-20.4406		10.8102
14.0698	-0.111192	19.6392	19.8627	4.33558	-12.5019	13.1609	3.89962	-16.4404	12.6137	0	0	55.4366	-11.9634	26.1789	43.7101	17.8812	-12.5885	11.7452	4.6922	-16.8097		6.67832	10.414	15.5532			14.5573	1.02759	21.6206	13.9488	1.96008	-14.4868	9.63308	4.01081	-16.906	9.21306	0	0	60.9202	-10.5346	28.9914	57.6625	25.2115	-5.46961	14.5015	5.5912	-20.2379		10.5772
13.8955	-0.0586737	19.6519	20.1815	4.54205	-12.2942	13.4472	3.91144	-16.4901	12.8843	0	0	54.9767	-11.8553	25.8633	42.5081	17.0718	-13.3809	11.2338	4.51472	-16.1166		6.50804	10.2867	15.8261			14.2773	1.15779	21.5726	14.1638	2.0763	-14.2184	9.92745	4.04532	-17.0501	9.487	0	0	60.4914	-10.4129	28.8036	55.787	24.2989	-6.46973	14.3425	5.52091	-19.975		10.3582
13.7436	-0.00026826	19.5471	20.5468	4.70774	-12.0168	13.7507	3.91399	-16.5008	13.174	0	0	54.4855	-11.7426	25.5575	41.3066	16.2696	-14.1895	10.6469	4.3235	-15.3643		6.34188	10.1571	16.0993			14.0203	1.28973	21.4972	14.394	2.18778	-13.9339	10.227	4.07564	-17.1764	9.76631	0	0	60.0533	-10.2775	28.5078	53.9551	23.2439	-7.4546	14.1091	5.43173	-19.6403		10.1537
13.6057	0.068059	19.3513	20.9498	4.83443	-11.6831	14.069	3.90992	-16.4837	13.4797	0	0	53.9594	-11.6302	25.2762	40.1002	15.501	-15.0143	9.98783	4.12381	-14.5726		6.17803	10.0233	16.3689			13.7839	1.42296	21.421	14.6338	2.29763	-13.6489	10.5258	4.104	-17.2944	10.0449	0	0	59.6053	-10.1349	28.1104	52.1681	22.0743	-8.424	13.7795	5.32125	-19.2235		9.96376
13.4717	0.14774	19.1149	21.3734	4.93493	-11.3164	14.3953	3.90395	-16.4586	13.7936	0	0	53.3957	-11.5224	25.0324	38.8803	14.788	-15.8652	9.26227	3.91961	-13.7569		6.0159	9.88391	16.6314			13.5641	1.55694	21.3729	14.8761	2.41226	-13.3824	10.8175	4.13253	-17.413	10.3162	0	0	59.1441	-9.99349	27.6297	50.42	20.8284	-9.37857	13.3342	5.18837	-18.7193		9.78725
13.3324	0.238253	18.8963	21.7982	5.02813	-10.9461	14.7212	3.90081	-16.4454	14.1062	0	0	52.7929	-11.4223	24.8322	37.6409	14.1426	-16.7464	8.484	3.71442	-12.9314		5.8558	9.73847	16.885			13.3562	1.69122	21.3761	15.1147	2.53859	-13.1509	11.098	4.16266	-17.538	10.5761	0	0	58.6647	-9.86214	27.0902	48.7016	19.5481	-10.3194	12.7606	5.03352	-18.1279		9.62194
13.1811	0.33766	18.747	22.2073	5.13342	-10.6014	15.0411	3.90409	-16.4592	14.4111	0	0	52.1519	-11.3318	24.6698	36.3837	13.5641	-17.6447	7.67777	3.51192	-12.1111		5.69834	9.5872	17.1294			13.1564	1.8261	21.434	15.3487	2.67887	-12.9603	11.3677	4.19399	-17.6679	10.8249	0	0	58.162	-9.74772	26.5162	47.0039	18.2712	-11.2466	12.0547	4.85847	-17.4543		9.46451
13.014	0.442934	18.7004	22.5895	5.26642	-10.3022	15.3557	3.91674	-16.5123	14.7078	0	0	51.4759	-11.2503	24.5285	35.1194	13.0423	-18.5336	6.87483	3.31552	-11.3106		5.54413	9.43086	17.3654			12.9642	1.96327	21.5241	15.5843	2.82731	-12.8063	11.6306	4.22285	-17.7873	11.0674	0	0	57.6317	-9.65437	25.9284	45.3209	17.0293	-12.1563	11.2249	4.66612	-16.7082		9.31169
12.8311	0.550686	18.7649	22.9413	5.43505	-10.0517	15.6685	3.94072	-16.6128	14.9987	0	0	50.7699	-11.1746	24.3849	33.8628	12.5617	-19.3859	6.10481	3.1273	-10.539		5.39397	9.27054	17.5929			12.7809	2.10486	21.6099	15.8307	2.97287	-12.683	11.891	4.24288	-17.8701	11.3095	0	0	57.0712	-9.58394	25.3441	43.6497	15.8479	-13.0431	10.2937	4.45983	-15.9013		9.16119
12.636	0.658011	18.9232	23.2663	5.63722	-9.83945	15.9782	3.97489	-16.7559	15.2829	0	0	50.04	-11.0985	24.2158	32.6274	12.1048	-20.1856	5.38892	2.94678	-9.79522		5.24899	9.1076	17.8107			12.6073	2.25188	21.6603	16.0932	3.1058	-12.5871	12.1511	4.24844	-17.8931	11.555	0	0	56.4791	-9.53703	24.7807	41.9879	14.7493	-13.9051	9.29488	4.24281	-15.0451		9.01189
12.4336	0.763064	19.1389	23.5731	5.86163	-9.65042	16.2801	4.01459	-16.9218	15.5569	0	0	49.291	-11.0143	24.0032	31.4221	11.6537	-20.9316	4.73598	2.77014	-9.06412		5.11033	8.9433	18.0165			12.4402	2.40265	21.6656	16.3689	3.22355	-12.513	12.4106	4.23896	-17.8539	11.8041	0	0	55.855	-9.51286	24.2543	40.3339	13.7502	-14.745	8.2666	4.01791	-14.1503		8.86338
12.2296	0.865002	19.366	23.8723	6.09131	-9.46986	16.5749	4.0542	-17.0871	15.8236	0	0	48.5267	-10.9139	23.7365	30.2517	11.1917	-21.6328	4.1428	2.59186	-8.32311		4.97884	8.77857	18.208			12.2723	2.55256	21.6411	16.6465	3.33295	-12.4481	12.668	4.22067	-17.7783	12.0537	0	0	55.1992	-9.5089	23.7771	38.6885	12.8602	-15.5661	7.2446	3.78763	-13.2266		8.7156
12.0287	0.964166	19.5609	24.1742	6.30875	-9.28366	16.8716	4.08987	-17.2356	16.0929	0	0	47.7509	-10.791	23.4114	29.12	10.7051	-22.296	3.59837	2.40769	-7.55461		4.85511	8.61368	18.3839			12.094	2.69544	21.6188	16.91	3.4477	-12.3769	12.9207	4.20368	-17.708	12.2987	0	0	54.5137	-9.52086	23.3529	37.058	12.0784	-16.3682	6.25895	3.55363	-12.2805		8.56845
11.8335	1.06208	19.6965	24.4849	6.50168	-9.08012	17.1796	4.12056	-17.3633	16.3742	0	0	46.9679	-10.6422	23.0282	28.0326	10.186	-22.9153	3.09016	2.21746	-6.75783		4.74005	8.44807	18.5442			11.8985	2.82577	21.6305	17.147	3.58198	-12.2899	13.1657	4.19623	-17.6771	12.5337	0	0	53.8022	-9.543	22.975	35.4546	11.3933	-17.1473	5.33207	3.31652	-11.3146		8.42166
11.6446	1.16107	19.7684	24.8038	6.66652	-8.85387	17.5031	4.14756	-17.4754	16.6711	0	0	46.184	-10.4676	22.5893	26.9981	9.63302	-23.4709	2.60873	2.02544	-5.95081		4.6351	8.28046	18.6903			11.6847	2.94081	21.6907	17.3552	3.74346	-12.1839	13.3998	4.20104	-17.6971	12.7547	0	0	53.0701	-9.56853	22.63	33.8959	10.7864	-17.8974	4.47722	3.07591	-10.3276		8.27486
11.4604	1.26386	19.7907	25.1252	6.80699	-8.60668	17.8421	4.17341	-17.5826	16.9826	0	0	45.4051	-10.2707	22.0986	26.0258	9.05077	-23.9381	2.14902	1.83837	-5.16226		4.54182	8.10914	18.8247			11.4593	3.04141	21.7877	17.5459	3.92963	-12.0532	13.6217	4.2158	-17.7581	12.9611	0	0	52.3243	-9.59001	22.3032	32.4016	10.237	-18.6116	3.69705	2.83123	-9.31736		8.12785
11.2786	1.37316	19.786	25.4427	6.93028	-8.34489	18.1958	4.20093	-17.6966	17.3068	0	0	44.6351	-10.0575	21.5627	25.121	8.44843	-24.3024	1.70736	1.6623	-4.4182		4.46109	7.93242	18.9504			11.2338	3.13131	21.8899	17.741	4.12983	-11.883	13.8334	4.23598	-17.8416	13.1559	0	0	51.5731	-9.60034	21.9821	30.9928	9.72617	-19.2846	2.98335	2.58215	-8.28268		7.981
11.0973	1.49155	19.7762	25.7523	7.0436	-8.07665	18.5625	4.23208	-17.8255	17.6413	0	0	43.8748	-9.83573	20.9931	24.2824	7.83757	-24.5679	1.27818	1.5003	-3.73223		4.39286	7.74899	19.0708			11.0212	3.21565	21.9564	17.9636	4.3293	-11.6582	14.0388	4.25617	-17.925	13.3444	0	0	50.8267	-9.59371	21.6576	29.6893	9.2391	-19.9138	2.32084	2.32885	-7.22472		7.83532
10.9157	1.6206	19.7798	26.0523	7.15352	-7.81249	18.9375	4.26696	-17.9695	17.9812	0	0	43.1223	-9.61327	20.4057	23.5023	7.23082	-24.7551	0.853844	1.35243	-3.10517		4.33635	7.55832	19.1887			10.8319	3.30022	21.9454	18.2313	4.51093	-11.3794	14.2422	4.26871	-17.9768	13.5333	0	0	50.0958	-9.56649	21.3258	28.5074	8.76721	-20.5003	1.69481	2.07261	-6.14928		7.69258
10.7327	1.76037	19.8143	26.3404	7.26804	-7.56514	19.3134	4.30449	-18.1243	18.3201	0	0	42.3739	-9.39701	19.8191	22.7712	6.641	-24.8904	0.428772	1.21762	-2.53278		4.29048	7.36037	19.3067			10.6728	3.39095	21.82	18.5526	4.65631	-11.0695	14.4481	4.26396	-17.9572	13.7301	0	0	49.3895	-9.51743	20.9905	27.4573	8.30938	-21.0485	1.09714	1.81682	-5.07127		7.55515
10.5461	1.90935	19.8986	26.612	7.39753	-7.34508	19.6849	4.34452	-18.289	18.6527	0	0	41.6263	-9.1924	19.2511	22.0819	6.08042	-24.9961	0.00320849	1.09534	-2.01313		4.25401	7.15534	19.4265			10.5446	3.49249	21.5644	18.9237	4.75139	-10.7633	14.6601	4.23472	-17.8364	13.9408	0	0	48.7133	-9.44783	20.6639	26.5417	7.872	-21.5627	0.527567	1.56809	-4.01942		7.42522
10.3525	2.06567	20.0473	26.8624	7.55093	-7.15578	20.0511	4.38837	-18.4691	18.9776	0	0	40.8779	-9.00334	18.7183	21.4312	5.56004	-25.0877	-0.417469	0.986014	-1.54826		4.22576	6.94339	19.5492			10.4395	3.60585	21.2013	19.3262	4.79565	-10.4916	14.878	4.18179	-17.6173	14.1653	0	0	48.0681	-9.36138	20.3622	25.7572	7.46644	-22.0442	-0.00916427	1.33519	-3.03196		7.30382
10.1501	2.2287	20.2626	27.0898	7.72944	-6.99554	20.4134	4.43669	-18.6671	19.2956	0	0	40.1281	-8.83215	18.2364	20.8176	5.08918	-25.1763	-0.826406	0.890465	-1.1418		4.20474	6.72491	19.6754			10.3416	3.72774	20.7938	19.7297	4.80629	-10.2742	15.0981	4.11497	-17.34	14.3967	0	0	47.4507	-9.2633	20.1017	25.0962	7.10626	-22.4911	-0.506593	1.12745	-2.14961		7.19052
9.93888	2.39927	20.5306	27.2973	7.92432	-6.8618	20.7717	4.4875	-18.8748	19.6075	0	0	39.3764	-8.67934	17.8214	20.2385	4.67543	-25.2718	-1.21774	0.809558	-0.797526		4.19037	6.50085	19.8044			10.2334	3.85279	20.422	20.1018	4.81154	-10.1207	15.3158	4.04804	-17.0614	14.6263	0	0	46.8555	-9.15926	19.8974	24.548	6.80383	-22.8995	-0.957277	0.953451	-1.40976		7.08425
9.72057	2.57838	20.8275	27.4907	8.12085	-6.751	21.1251	4.53739	-19.0783	19.914	0	0	38.6213	-8.54367	17.4891	19.6891	4.32441	-25.3812	-1.58658	0.744971	-0.522652		4.18232	6.27277	19.9349			10.1033	3.97713	20.1467	20.4224	4.83663	-10.0309	15.5305	3.99183	-16.8267	14.8499	0	0	46.2755	-9.05458	19.7621	24.0985	6.56806	-23.2656	-1.35325	0.820608	-0.844549		6.98417
9.49668	2.76575	21.1275	27.6748	8.30457	-6.65771	21.4741	4.58346	-19.2657	20.2172	0	0	37.8596	-8.42248	17.2532	19.1607	4.03893	-25.5086	-1.92934	0.699266	-0.328127		4.18051	6.04242	20.065			9.94947	4.10069	19.9856	20.6904	4.89247	-9.99072	15.7474	3.95081	-16.6551	15.0707	0	0	45.7032	-8.95415	19.7057	23.7313	6.4032	-23.5867	-1.68868	0.733942	-0.475713		6.88993
9.26676	2.95926	21.4139	27.8495	8.46735	-6.57837	21.8216	4.62466	-19.4329	20.5204	0	0	37.087	-8.31227	17.1237	18.6424	3.81752	-25.6559	-2.24477	0.674874	-0.224306		4.185	5.81119	20.1924			9.77744	4.22682	19.9145	20.9209	4.97351	-9.96894	15.9746	3.92442	-16.5445	15.2966	0	0	45.1309	-8.86223	19.7347	23.4276	6.30891	-23.8654	-1.964	0.694461	-0.307673		6.80119
9.02742	3.15512	21.6867	28.0075	8.6108	-6.51544	22.1704	4.66189	-19.5837	20.8261	0	0	36.2991	-8.20905	17.1017	18.1226	3.6531	-25.8246	-2.5346	0.672114	-0.212559		4.19583	5.58	20.3153			9.59448	4.36043	19.8911	21.133	5.06462	-9.92745	16.218	3.91055	-16.4863	15.534	0	0	44.5511	-8.78238	19.8507	23.1671	6.28023	-24.1147	-2.1879	0.697774	-0.321775		6.71755
8.77441	3.34924	21.9583	28.1388	8.743	-6.47396	22.5219	4.69714	-19.7262	21.1345	0	0	35.4927	-8.10873	17.1768	17.5908	3.53323	-26.0156	-2.80285	0.688408	-0.281911		4.21316	5.34951	20.432			9.40442	4.50585	19.8866	21.338	5.152	-9.84057	16.4762	3.90794	-16.4753	15.7816	0	0	43.9567	-8.71716	20.0482	22.9282	6.30719	-24.3563	-2.3764	0.734834	-0.479512		6.63878
8.5061	3.53871	22.2401	28.2377	8.87109	-6.45483	22.8755	4.73233	-19.8682	21.444	0	0	34.6663	-8.00724	17.3291	17.0384	3.44225	-26.2287	-3.055	0.718957	-0.411937		4.23754	5.12061	20.5421			9.20588	4.6653	19.9023	21.5341	5.23087	-9.70745	16.7406	3.91677	-16.5124	16.0312	0	0	43.3415	-8.66736	20.3145	22.6901	6.37478	-24.6126	-2.54922	0.794356	-0.732832		6.56485
8.2251	3.72275	22.534	28.3058	8.99685	-6.45312	23.23	4.76838	-20.0134	21.7529	0	0	33.8196	-7.90084	17.5331	16.4576	3.36326	-26.4629	-3.2983	0.75775	-0.577044		4.27022	4.89434	20.6453			8.99443	4.83839	19.9599	21.7118	5.30446	-9.54632	17.0012	3.93774	-16.6003	16.2725	0	0	42.7005	-8.63115	20.6289	22.4347	6.46335	-24.8967	-2.72479	0.865407	-1.03518		6.49575
7.9373	3.90179	22.8352	28.3497	9.11845	-6.46172	23.583	4.8052	-20.1614	22.0591	0	0	32.9548	-7.78579	17.758	15.8433	3.27806	-26.7167	-3.54261	0.797184	-0.744866		4.31346	4.6719	20.7422			8.7657	5.02218	20.0836	21.8609	5.37913	-9.38103	17.2508	3.97109	-16.74	16.4984	0	0	42.0295	-8.6038	20.9638	22.1477	6.55042	-25.2106	-2.91709	0.938753	-1.34723		6.43118
7.64958	4.07606	23.1384	28.3762	9.23429	-6.47391	23.9317	4.84253	-20.3112	22.36	0	0	32.0789	-7.65805	17.9646	15.1963	3.16709	-26.9872	-3.79977	0.827443	-0.873635		4.37018	4.45453	20.833			8.51642	5.21128	20.2938	21.9726	5.46235	-9.23307	17.4865	4.01683	-16.9312	16.7058	0	0	41.3257	-8.5783	21.2866	21.8195	6.61256	-25.5495	-3.13422	1.00686	-1.63693		6.3706
7.36824	4.24508	23.4401	28.3899	9.34447	-6.48338	24.2743	4.88074	-20.4642	22.6537	0	0	31.2036	-7.51322	18.106	14.5249	3.01127	-27.2702	-4.0812	0.836958	-0.914125		4.44364	4.24348	20.9185			8.24376	5.39911	20.6087	22.0394	5.56259	-9.12015	17.7084	4.07508	-17.174	16.8945	0	0	40.5875	-8.54729	21.5624	21.4439	6.62829	-25.9071	-3.37784	1.06381	-1.87908		6.31308
7.09807	4.4078	23.7395	28.3926	9.45042	-6.48563	24.6094	4.92058	-20.6234	22.9385	0	0	30.3456	-7.34676	18.1335	13.8445	2.79422	-27.5597	-4.39576	0.813813	-0.815633		4.53688	4.03977	20.9987			7.94631	5.58005	21.0394	22.0568	5.68656	-9.05443	17.9192	4.14555	-17.467	17.0669	0	0	39.8131	-8.50514	21.7621	21.0147	6.58155	-26.2762	-3.64426	1.10613	-2.05898		6.25767
6.84247	4.56365	24.0353	28.384	9.55285	-6.4812	24.9348	4.96199	-20.7885	23.2123	0	0	29.5246	-7.15505	18.0057	13.174	2.5042	-27.8485	-4.75084	0.747872	-0.535003		4.65259	3.84394	21.0736			7.62629	5.75113	21.5791	22.0279	5.83437	-9.03872	18.124	4.22648	-17.8023	17.2283	0	0	38.9987	-8.44875	21.8706	20.521	6.46412	-26.6477	-3.92866	1.13381	-2.17666		6.20406
6.60395	4.71267	24.3254	28.3625	9.6511	-6.47803	25.2468	5.00339	-20.9533	23.4728	0	0	28.7615	-6.93631	17.7001	12.5299	2.13528	-28.1277	-5.15573	0.633266	-0.047207		4.79315	3.6563	21.1419			7.28953	5.91249	22.2022	21.9628	5.9989	-9.06653	18.3296	4.31469	-18.1663	17.386	0	0	38.1387	-8.37708	21.8881	19.9474	6.2743	-27.0095	-4.22854	1.14964	-2.24392		6.15312
6.38478	4.85508	24.6055	28.3261	9.74232	-6.48942	25.5409	5.04192	-21.1062	23.7177	0	0	28.0774	-6.69127	17.2204	11.9238	1.68843	-28.3896	-5.62494	0.470271	0.646544		4.96032	3.47768	21.2016			6.94327	6.06619	22.8762	21.8736	6.17049	-9.12642	18.5426	4.40685	-18.5449	17.5475	0	0	37.229	-8.28956	21.821	19.2804	6.01257	-27.3462	-4.541	1.15731	-2.27652		6.10706
6.18701	4.99034	24.8706	28.2731	9.8221	-6.52854	25.8128	5.07478	-21.2364	23.9453	0	0	27.4936	-6.42347	16.5989	11.3635	1.17333	-28.6283	-6.17643	0.266622	1.51303		5.15476	3.31042	21.2494			6.59458	6.2151	23.5724	21.7706	6.34095	-9.20697	18.7679	4.50025	-18.9269	17.7185	0	0	36.2716	-8.18489	21.6707	18.5179	5.67787	-27.6387	-4.85763	1.15969	-2.28666		6.0689
6.01228	5.11662	25.1152	28.2033	9.88437	-6.60233	26.0593	5.10066	-21.3387	24.1536	0	0	27.0342	-6.13912	15.8938	10.8622	0.611257	-28.8324	-6.82104	0.0395459	2.47833		5.37536	3.15898	21.2805			6.25106	6.3618	24.2697	21.6628	6.50555	-9.29875	19.0083	4.5929	-19.304	17.9022	0	0	35.277	-8.06081	21.4267	17.6729	5.2678	-27.8666	-5.16498	1.15691	-2.27482		6.04241
5.86203	5.23129	25.3313	28.1188	9.92029	-6.71006	26.2781	5.11955	-21.4134	24.341	0	0	26.7278	-5.84675	15.1829	10.451	0.0378516	-28.9663	-7.54177	-0.180974	3.41439		5.61901	3.02979	21.2888			5.92095	6.50741	24.9575	21.5568	6.66467	-9.39464	19.2638	4.68405	-19.6733	18.0991	0	0	34.2647	-7.91519	21.0681	16.7735	4.78274	-28.017	-5.44964	1.14401	-2.21999		6.03182
5.73805	5.33143	25.504	28.0247	9.91726	-6.846	26.468	5.13112	-21.459	24.5068	0	0	26.6062	-5.55646	14.5566	10.1893	-0.494537	-28.9524	-8.26933	-0.349798	4.12977		5.8812	2.93004	21.268			5.61163	6.65081	25.6357	21.4566	6.82362	-9.48982	19.5322	4.77426	-20.0371	18.3064	0	0	33.2598	-7.74705	20.5718	15.8562	4.23038	-28.0901	-5.70241	1.11158	-2.08215		6.0408
5.64091	5.41446	25.6132	27.926	9.8617	-7.0031	26.6284	5.13389	-21.47	24.6517	0	0	26.6965	-5.27971	14.1215	10.159	-0.91699	-28.6894	-8.87707	-0.4133	4.39853		6.15699	2.86538	21.2129			5.32876	6.78966	26.3022	21.3651	6.98761	-9.57958	19.8084	4.86371	-20.3961	18.5197	0	0	32.2864	-7.55656	19.9245	14.9567	3.62671	-28.0953	-5.9192	1.04993	-1.82007		6.07142
5.56689	5.47818	25.6458	27.8211	9.7459	-7.17607	26.759	5.12633	-21.4401	24.7766	0	0	27.004	-5.03007	14.0146	10.4284	-1.15043	-28.1311	-9.22374	-0.331104	4.05062		6.44203	2.83727	21.1225			5.07712	6.92223	26.9398	21.2895	7.1562	-9.65722	20.087	4.95025	-20.7418	18.7347	0	0	31.3617	-7.34491	19.133	14.1023	2.99394	-28.0456	-6.10094	0.95354	-1.41013		6.12362
5.50552	5.52089	25.6063	27.6971	9.57364	-7.36348	26.8572	5.10833	-21.3691	24.8795	0	0	27.4938	-4.82403	14.4091	10.9987	-1.1183	-27.3872	-9.23212	-0.0996492	3.06937		6.73309	2.84147	21.0011			4.86124	7.04813	27.5173	21.2406	7.32309	-9.7155	20.3635	5.02923	-21.0559	18.9499	0	0	30.4942	-7.11457	18.2295	13.3083	2.35806	-27.9578	-6.2544	0.82271	-0.853496		6.19601
5.44065	5.54126	25.5161	27.5329	9.35798	-7.56684	26.9173	5.08113	-21.2615	24.954	0	0	28.0866	-4.68091	15.4813	11.7698	-0.759138	-26.7342	-8.93534	0.247116	1.59599		7.02762	2.86913	20.8596			4.68479	7.16749	28.0036	21.2277	7.48061	-9.75203	20.6346	5.09514	-21.3169	19.1654	0	0	29.6857	-6.86906	17.2697	12.5788	1.74562	-27.8566	-6.3923	0.662784	-0.172845		6.28724
5.35367	5.53734	25.4033	27.3062	9.11532	-7.78702	26.9305	5.04643	-21.1241	24.9909	0	0	28.6772	-4.62092	17.3293	12.5596	-0.0419312	-26.478	-8.44571	0.660298	-0.162265		7.32276	2.90992	20.7136			4.54918	7.28025	28.3808	21.2537	7.62345	-9.77354	20.8977	5.14324	-21.5068	19.382	0	0	28.9346	-6.612	16.3227	11.9106	1.17887	-27.7745	-6.53024	0.482227	0.59566		6.3967
5.22759	5.50661	25.2897	27.0023	8.8578	-8.02113	26.888	5.00502	-20.9597	24.9814	0	0	29.1724	-4.65885	19.8737	13.1768	1.00564	-26.7656	-7.88436	1.09645	-2.01784		7.61413	2.95519	20.5809			4.45278	7.38612	28.6486	21.3137	7.74917	-9.79373	21.1488	5.17071	-21.6151	19.5981	0	0	28.2386	-6.34639	15.4551	11.2969	0.671168	-27.7451	-6.68281	0.290772	1.4103		6.52425
5.05127	5.44808	25.1806	26.6213	8.58713	-8.26201	26.7825	4.95556	-20.7629	24.9192	0	0	29.5238	-4.79219	22.8067	13.5086	2.26959	-27.4894	-7.33193	1.52165	-3.82273		7.89581	2.99936	20.4782			4.39087	7.48525	28.8194	21.3978	7.85668	-9.82672	21.3823	5.17714	-21.6404	19.8094	0	0	27.5979	-6.07454	14.7189	10.7306	0.225225	-27.7943	-6.86146	0.0985144	2.22777		6.66959
4.82233	5.36554	25.0645	26.1804	8.29395	-8.50057	26.6085	4.89469	-20.52	24.8014	0	0	29.7362	-4.99055	25.6453	13.5757	3.56033	-28.3392	-6.81667	1.90787	-5.45546		8.16177	3.0394	20.4181			4.35718	7.57865	28.9107	21.4957	7.94411	-9.87986	21.591	5.16442	-21.5903	20.0085	0	0	27.0172	-5.79857	14.1487	10.2065	-0.165521	-27.935	-7.07327	-0.084175	3.0037		6.83195
4.54683	5.26826	24.928	25.7056	7.96576	-8.72886	26.3637	4.81946	-20.2187	24.6267	0	0	29.8503	-5.2004	27.8819	13.5165	4.67395	-28.9463	-6.33093	2.23175	-6.81777		8.40855	3.0737	20.4074			4.34569	7.66805	28.9382	21.5997	8.00761	-9.95102	21.7695	5.13634	-21.4797	20.1889	0	0	26.5072	-5.52078	13.7628	9.72308	-0.513698	-28.1645	-7.32134	-0.24614	3.69067		7.00989
4.23602	5.16869	24.7725	25.2201	7.59725	-8.94393	26.048	4.72994	-19.8586	24.3941	0	0	29.9166	-5.36731	29.1498	13.5081	5.46337	-29.0352	-5.85833	2.47567	-7.83862		8.63695	3.10105	20.4458			4.35161	7.75455	28.9154	21.7056	8.04269	-10.03	21.9174	5.09845	-21.33	20.3467	0	0	26.0865	-5.24344	13.5662	9.28834	-0.833876	-28.457	-7.60478	-0.373569	4.2304		7.20124
3.90383	5.07933	24.6175	24.7392	7.19391	-9.15139	25.6623	4.62879	-19.4496	24.1014	0	0	29.9791	-5.45903	29.3175	13.6792	5.87083	-28.5188	-5.3902	2.62822	-8.47449		8.85212	3.12017	20.5261			4.3703	7.83671	28.8606	21.8085	8.04785	-10.104	22.0377	5.05813	-21.1704	20.4808	0	0	25.7813	-4.96865	13.5504	8.92878	-1.13569	-28.7463	-7.91177	-0.446681	4.53972		7.40306
3.56476	5.01003	24.4922	24.2701	6.76981	-9.36782	25.2077	4.51894	-19.0031	23.7464	0	0	30.0705	-5.47218	28.4822	14.0697	5.9167	-27.5007	-4.92614	2.68504	-8.71078		9.06191	3.12979	20.6353			4.39568	7.90957	28.8054	21.8974	8.02867	-10.1669	22.1341	5.02403	-21.0352	20.5894	0	0	25.6248	-4.69993	13.6984	8.69788	-1.41234	-28.9165	-8.20585	-0.438248	4.50406		7.61232
3.23087	4.9655	24.4298	23.8121	6.34543	-9.61925	24.6868	4.4026	-18.5275	23.3291	0	0	30.2102	-5.42339	26.9042	14.6429	5.67255	-26.2069	-4.46977	2.6508	-8.56843		9.2747	3.12896	20.7563			4.41987	7.96647	28.7926	21.954	7.99754	-10.2256	22.2078	5.00392	-20.9553	20.6689	0	0	25.6506	-4.44546	14.0007	8.67119	-1.62995	-28.8374	-8.41972	-0.321967	4.01192		7.82702
2.90828	4.94329	24.4657	23.3557	5.94643	-9.9331	24.1071	4.28231	-18.0329	22.8537	0	0	30.4003	-5.33642	24.9319	15.3186	5.23917	-24.8934	-4.02551	2.5422	-8.1162		9.49738	3.11733	20.8711			4.43542	8.00367	28.8558	21.9591	7.96605	-10.2969	22.2584	5.0014	-20.9453	20.7172	0	0	25.8791	-4.22083	14.4822	8.91712	-1.72876	-28.459	-8.47673	-0.0914529	3.03459		8.04695
2.59642	4.93436	24.6247	22.8868	5.5975	-10.3237	23.4817	4.16166	-17.5339	22.3302	0	0	30.6237	-5.23254	22.9367	16.0047	4.73046	-23.7689	-3.59646	2.38962	-7.47903		9.73396	3.09491	20.9633			4.4386	8.02361	28.9926	21.9046	7.93477	-10.3947	22.2877	5.01325	-20.9924	20.7374	0	0	26.3006	-4.0479	15.2214	9.45219	-1.63907	-27.9008	-8.33531	0.227337	1.68011		8.27345
2.29063	4.92614	24.904	22.3946	5.31327	-10.7823	22.8293	4.04345	-17.0422	21.7742	0	0	30.8482	-5.12523	21.2516	16.6219	4.25686	-22.9451	-3.18253	2.2348	-6.83055		9.98483	3.06166	21.0207			4.43019	8.03312	29.1568	21.7979	7.89001	-10.5194	22.3019	5.03	-21.0589	20.7408	0	0	26.865	-3.94947	16.3396	10.21	-1.30083	-27.4366	-8.01578	0.587256	0.148635		8.50778
1.98552	4.90678	25.2677	21.8767	5.09364	-11.2827	22.1697	3.9274	-16.557	21.2049	0	0	31.0387	-5.0196	20.117	17.1213	3.90719	-22.4262	-2.77847	2.12286	-6.36057		10.2473	3.01705	21.0368			4.41315	8.03829	29.2765	21.6581	7.8101	-10.6568	22.3111	5.03937	-21.0961	20.7439	0	0	27.489	-3.94361	17.9481	11.0485	-0.678173	-27.357	-7.58406	0.945927	-1.37775		8.74928
1.6769	4.86838	25.6595	21.3379	4.92639	-11.7962	21.5174	3.81054	-16.0658	20.6378	0	0	31.1713	-4.91516	19.6462	17.4908	3.73345	-22.1359	-2.37425	2.0907	-6.22536		10.5173	2.96008	21.0107			4.38968	8.04066	29.2799	21.5073	7.67395	-10.7863	22.3285	5.02994	-21.0587	20.7654	0	0	28.0784	-4.03982	20.0725	11.7931	0.226324	-27.8095	-7.11454	1.28289	-2.80998		8.9945
1.36311	4.80861	26.0222	20.7884	4.79381	-12.2984	20.8768	3.6907	-15.5595	20.0781	0	0	31.2412	-4.80954	19.8237	17.7494	3.74538	-21.9706	-1.95856	2.156	-6.49982		10.7908	2.88978	20.9464			4.35917	8.03721	29.1167	21.3626	7.4671	-10.8915	22.3669	4.99347	-20.9138	20.822	0	0	28.5576	-4.2353	22.589	12.2992	1.35394	-28.7241	-6.66202	1.59689	-4.14135		9.2377
1.04609	4.73088	26.3122	20.243	4.67929	-12.7682	20.2419	3.56942	-15.0445	19.5194	0	0	31.2611	-4.70121	20.5362	17.9327	3.91753	-21.8502	-1.52314	2.31282	-7.15757		11.0657	2.80551	20.8513			4.31624	8.02264	28.7775	21.229	7.1869	-10.968	22.4331	4.92711	-20.6495	20.9215	0	0	28.8908	-4.50899	25.209	12.5101	2.58239	-29.8461	-6.24928	1.89151	-5.38648		9.47198
0.732839	4.64321	26.5023	19.7223	4.57012	-13.1873	19.6002	3.45095	-14.5389	18.9482	0	0	31.251	-4.59039	21.6177	18.0771	4.20437	-21.7399	-1.0658	2.53644	-8.09219		11.3417	2.70737	20.7349			4.2501	7.9918	28.3051	21.0958	6.84581	-11.0265	22.5202	4.83507	-20.2813	21.055	0	0	29.0864	-4.81777	27.5335	12.4845	3.74806	-30.835	-5.87191	2.1633	-6.53047		9.69077
0.43444	4.55579	26.5825	19.2508	4.45936	-13.545	18.9383	3.33906	-14.0592	18.3504	0	0	31.229	-4.47873	22.8905	18.2094	4.55459	-21.6425	-0.592002	2.79345	-9.16078		11.6188	2.59613	20.6074			4.14773	7.94199	27.7827	20.9423	6.46742	-11.0877	22.606	4.72705	-19.8469	21.1961	0	0	29.1844	-5.10348	29.1627	12.372	4.69489	-31.3807	-5.51413	2.39866	-7.51684		9.88929
0.162144	4.47692	26.5639	18.8506	4.34877	-13.8442	18.2457	3.23472	-13.6101	17.7161	0	0	31.205	-4.36755	24.1885	18.3462	4.91841	-21.5748	-0.11336	3.05067	-10.2237		11.8963	2.47328	20.4794			4.00052	7.87502	27.3018	20.7494	6.07617	-11.1754	22.6596	4.61389	-19.3892	21.3095	0	0	29.2375	-5.31203	29.8161	12.3436	5.32115	-31.3017	-5.16134	2.57776	-8.26437		10.0664
-0.0763759	4.40972	26.4845	18.5348	4.2508	-14.1024	17.5178	3.13672	-13.1866	17.0415	0	0	31.1825	-4.25633	25.3689	18.499	5.25028	-21.5472	0.356897	3.28045	-11.1671		12.1717	2.34122	20.36			3.80857	7.79699	26.9342	20.5075	5.68993	-11.3119	22.654	4.5039	-18.9418	21.365	0	0	29.2966	-5.4133	29.413	12.5185	5.59871	-30.5938	-4.80557	2.68187	-8.69763		10.2256
-0.275484	4.35162	26.3994	18.3099	4.18585	-14.3448	16.7541	3.04364	-12.783	16.327	0	0	31.1623	-4.14182	26.3185	18.6804	5.51152	-21.5467	0.80991	3.46393	-11.916		12.4415	2.20393	20.2562			3.57808	7.71512	26.7284	20.2125	5.32146	-11.5171	22.5729	4.40257	-18.5274	21.3439	0	0	29.4001	-5.40877	28.0884	12.9268	5.5644	-29.4174	-4.4475	2.70141	-8.77882		10.3743
-0.427998	4.29611	26.3661	18.1822	4.17848	-14.5938	15.9519	2.95632	-12.4031	15.57	0	0	31.1474	-4.01892	26.9578	18.9065	5.67375	-21.5323	1.244	3.59288	-12.4397		12.7027	2.06667	20.1719			3.31707	7.63467	26.7091	19.8625	4.98009	-11.8051	22.4111	4.31296	-18.1592	21.2391	0	0	29.5652	-5.3235	26.1491	13.517	5.29906	-28.0299	-4.09533	2.64162	-8.53026		10.5214
-0.52223	4.23471	26.4307	18.1636	4.25475	-14.858	15.1021	2.87917	-12.0666	14.7608	0	0	31.1425	-3.88257	27.2463	19.193	5.72256	-21.4457	1.66304	3.66969	-12.7507		12.9532	1.93512	20.108			3.0355	7.55827	26.8586	19.4638	4.66563	-12.1733	22.1718	4.2338	-17.8326	21.0544	0	0	29.7844	-5.18932	23.9912	14.1935	4.90587	-26.6994	-3.76095	2.5237	-8.03905		10.6745
-0.540394	4.15902	26.6154	18.2766	4.43951	-15.122	14.1926	2.81938	-11.8051	13.8863	0	0	31.1508	-3.73049	27.191	19.5456	5.66052	-21.2356	2.07262	3.70535	-12.8948		13.1923	1.81418	20.0635			2.74667	7.48681	27.1059	19.0365	4.36427	-12.5962	21.8649	4.15817	-17.5194	20.8023	0	0	30.0309	-5.03061	22.0044	14.8577	4.49093	-25.6277	-3.455	2.38152	-7.44514		10.8384
-0.457657	4.06242	26.9108	18.5566	4.75424	-15.3436	13.2165	2.78496	-11.6544	12.9393	0	0	31.1691	-3.56531	26.8491	19.9509	5.50891	-20.8794	2.47844	3.71626	-12.9388		13.4196	1.70728	20.0365			2.46358	7.41877	27.3545	18.6067	4.05738	-13.0363	21.5042	4.07637	-17.1794	20.5004	0	0	30.2705	-4.85873	20.4921	15.4377	4.14509	-24.9094	-3.1815	2.25445	-6.91299		11.0138
-0.244	3.94083	27.2837	19.0517	5.2176	-15.4624	12.1789	2.7835	-11.6481	11.9243	0	0	31.1848	-3.3946	26.321	20.3749	5.30528	-20.3903	2.88546	3.7209	-12.9575		13.6343	1.61642	20.0243			2.19261	7.34833	27.5306	18.1911	3.73623	-13.4625	21.1056	3.98163	-16.784	20.1664	0	0	30.4741	-4.67508	19.6265	15.8986	3.92989	-24.5353	-2.93332	2.17815	-6.59284		11.1986
0.132891	3.79315	27.6881	19.819	5.84482	-15.4127	11.102	2.82083	-11.8115	10.864	0	0	31.1767	-3.22843	25.7289	20.7703	5.09644	-19.8139	3.29441	3.73572	-13.0173		13.8345	1.54259	20.0249			1.93257	7.26621	27.6054	17.7918	3.40651	-13.8569	20.6883	3.87345	-16.3305	19.8179	0	0	30.6247	-4.47781	19.4473	16.2363	3.87237	-24.4283	-2.69346	2.17689	-6.58755		11.3889
0.704199	3.62224	28.0696	20.9237	6.64295	-15.1316	10.0294	2.90015	-12.1582	9.80223	0	0	31.1205	-3.07586	25.1913	21.0889	4.92867	-19.2165	3.69931	3.7713	-13.1608		14.0164	1.48627	20.0364			1.68009	7.16376	27.5842	17.4043	3.08238	-14.2068	20.2734	3.75666	-15.8385	19.4719	0	0	30.7175	-4.26771	19.8926	16.4627	3.96954	-24.4931	-2.44437	2.25936	-6.93357		11.5819
1.49464	3.43497	28.3728	22.4339	7.60684	-14.5627	9.02606	3.023	-12.6933	8.80369	0	0	30.994	-2.94223	24.8007	21.2935	4.83817	-18.6709	4.09011	3.83069	-13.3999		14.1733	1.44753	20.0577			1.43524	7.03705	27.4878	17.0261	2.77968	-14.5003	19.8768	3.63805	-15.3362	19.1409	0	0	30.7573	-4.05059	20.8375	16.5955	4.19684	-24.6553	-2.17739	2.41784	-7.59702		11.7772
2.51564	3.24	28.5641	24.4062	8.72231	-13.6672	8.16849	3.19173	-13.4245	7.94384	0	0	30.7841	-2.82796	24.6084	21.3671	4.84413	-18.2356	4.4593	3.91103	-13.7225		14.2977	1.42623	20.0883			1.20295	6.88833	27.3433	16.661	2.51305	-14.7297	19.5055	3.52367	-14.8495	18.829	0	0	30.7559	-3.8363	22.1261	16.6531	4.51677	-24.8792	-1.89472	2.63069	-8.48477		11.9766
3.75954	3.04369	28.6623	26.8647	9.97922	-12.4435	7.53171	3.4111	-14.3683	7.29482	0	0	30.4916	-2.72888	24.6165	21.3179	4.94581	-17.9336	4.807	4.00718	-14.1075		14.3835	1.42247	20.1281			0.991428	6.72504	27.1805	16.3182	2.29487	-14.8947	19.1578	3.41826	-14.399	18.5337	0	0	30.7267	-3.63595	23.5968	16.6538	4.88656	-25.1618	-1.60366	2.86829	-9.47077		12.1827
5.19881	2.84736	28.7505	29.7855	11.3865	-10.9399	7.18105	3.6861	-15.54	6.91723	0	0	30.1318	-2.63745	24.7828	21.1762	5.12555	-17.7469	5.14069	4.11439	-14.5351		14.4284	1.43724	20.1782			0.809615	6.55761	27.0292	16.0104	2.13427	-15.003	18.8259	3.32538	-14.0005	18.2466	0	0	30.6814	-3.45945	25.1035	16.6142	5.26519	-25.5146	-1.31095	3.10097	-10.4308		12.3977
6.79229	2.64819	28.9482	33.1036	12.9755	-9.24409	7.16704	4.01577	-16.9267	6.85503	0	0	29.7293	-2.54463	25.039	20.9849	5.35642	-17.6352	5.47041	4.22771	-14.9853		14.4339	1.47241	20.2408			0.665944	6.39699	26.9158	15.7507	2.03664	-15.0723	18.496	3.24682	-13.6622	17.9545	0	0	30.6286	-3.31336	26.5261	16.551	5.61756	-25.9389	-1.02125	3.30571	-11.2704		12.6226
8.49858	2.44374	29.3528	36.7424	14.7806	-7.45207	7.51636	4.38634	-18.4608	7.12751	0	0	29.3105	-2.44171	25.3152	20.785	5.61075	-17.5652	5.80334	4.34061	-15.4318		14.4049	1.53035	20.3193			0.566988	6.25233	26.8646	15.5494	2.00539	-15.1308	18.15	3.18295	-13.3866	17.6404	0	0	30.5749	-3.19982	27.7702	16.4831	5.91545	-26.4093	-0.737018	3.46908	-11.9369		12.8571
10.2904	2.23683	29.9815	40.6522	16.7996	-5.63419	8.22107	4.76783	-20.0112	7.7216	0	0	28.896	-2.32143	25.5591	20.6059	5.86581	-17.5187	6.14172	4.44695	-15.8507		14.3482	1.61337	20.4174			0.516548	6.12929	26.8973	15.4142	2.04431	-15.2068	17.7698	3.13476	-13.1781	17.2869	0	0	30.5259	-3.11655	28.765	16.4325	6.13812	-26.873	-0.457818	3.58693	-12.4156		13.0995
12.1611	2.03846	30.7508	44.8341	18.9585	-3.81777	9.23375	5.11774	-21.4062	8.59177	0	0	28.4973	-2.1789	25.7435	20.4619	6.10507	-17.4798	6.48401	4.54507	-16.2355		14.2716	1.72271	20.5389			0.51638	6.0298	27.0218	15.3541	2.15665	-15.3127	17.3398	3.10432	-13.0463	16.8786	0	0	30.4851	-3.05775	29.4647	16.4204	6.27346	-27.265	-0.181167	3.66185	-12.719		13.3456
14.1181	1.86599	31.515	49.3285	21.113	-1.99484	10.4737	5.39247	-22.4828	9.66965	0	0	28.1166	-2.01213	25.8595	20.3553	6.31631	-17.4272	6.82677	4.63821	-16.5994		14.1815	1.85735	20.6877			0.56776	5.95257	27.2215	15.3837	2.34288	-15.4397	16.846	3.09294	-12.9969	16.4021	0	0	30.4518	-3.01522	29.8513	16.4617	6.3183	-27.5274	0.0943221	3.70025	-12.8742		13.5886
16.1697	1.73775	32.137	54.1726	23.0927	-0.147699	11.8413	5.56181	-23.1379	10.8767	0	0	27.7493	-1.82215	25.9063	20.2816	6.48886	-17.3456	7.16462	4.72965	-16.9553		14.082	2.01324	20.8673			0.672914	5.89316	27.4581	15.5226	2.60114	-15.5645	16.2765	3.09936	-13.0248	15.8466	0	0	30.4202	-2.97979	29.9364	16.5608	6.27787	-27.6247	0.366992	3.71026	-12.9146		13.8195
18.3163	1.66842	32.5394	59.357	24.7554	1.72727	13.2343	5.61848	-23.3557	12.1326	0	0	27.3887	-1.61336	25.8852	20.233	6.61305	-17.2407	7.48963	4.81818	-17.2985		13.9764	2.18306	21.0803			0.834468	5.84313	27.6947	15.7893	2.93261	-15.663	15.6247	3.12057	-13.1167	15.207	0	0	30.3811	-2.94285	29.7585	16.7108	6.16485	-27.5486	0.633695	3.70067	-12.8759		14.0296
20.5474	1.66761	32.7113	64.808	26.0197	3.61276	14.5631	5.57817	-23.2008	13.3625	0	0	27.0281	-1.39381	25.8012	20.1998	6.682	-17.136	7.793	4.89866	-17.6094		13.868	2.35666	21.3266			1.05491	5.78956	27.9167	16.1943	3.34651	-15.7207	14.892	3.15305	-13.2573	14.4864	0	0	30.3244	-2.89742	29.3763	16.895	5.99779	-27.3147	0.892361	3.68058	-12.7947		14.2125
22.8436	1.74056	32.6873	70.3986	26.8711	5.47914	15.7669	5.47176	-22.7903	14.5077	0	0	26.6617	-1.17555	25.6668	20.1707	6.6944	-17.0566	8.06851	4.96648	-17.8705		13.7614	2.52178	21.6027			1.33684	5.71642	28.1332	16.7398	3.85966	-15.7353	14.0837	3.19303	-13.4301	13.691	0	0	30.24	-2.83868	28.8609	17.0912	5.79879	-26.956	1.14262	3.65855	-12.7056		14.3647
25.1793	1.88794	32.5216	75.9745	27.3503	7.29159	16.8262	5.33322	-22.252	15.54	0	0	26.2837	-0.972907	25.5011	20.1333	6.6549	-17.0187	8.3145	5.01982	-18.0754		13.6615	2.66583	21.9016			1.68401	5.60831	28.3614	17.4249	4.49101	-15.7116	13.1975	3.23582	-13.6148	12.8203	0	0	30.1186	-2.76412	28.2851	17.2765	5.59072	-26.5151	1.38687	3.64186	-12.6381		14.4839
27.5268	2.10462	32.276	81.3798	27.5385	9.00266	17.7622	5.18764	-21.6817	16.4682	0	0	25.8879	-0.799396	25.324	20.0745	6.57194	-17.0318	8.53256	5.05855	-18.2238		13.5719	2.77841	22.2148			2.10281	5.4537	28.6103	18.2528	5.25522	-15.6548	12.2192	3.27558	-13.7862	11.862	0	0	29.9529	-2.67304	27.7135	17.4333	5.39438	-26.0354	1.63063	3.63595	-12.6142		14.5686
29.8588	2.37818	32.0195	86.4754	27.5481	10.5471	18.6197	5.04519	-21.1192	17.3279	0	0	25.4684	-0.664072	25.1507	19.9826	6.45476	-17.1036	8.72524	5.08245	-18.3152		13.4938	2.85384	22.5338			2.6046	5.24785	28.8694	19.2364	6.15677	-15.5655	11.129	3.30522	-13.9137	10.7985	0	0	29.7405	-2.56654	27.1951	17.5529	5.22632	-25.5534	1.88013	3.64414	-12.6473		14.6182
32.1506	2.68968	31.8291	91.154	27.5104	11.8609	19.4442	4.90372	-20.5561	18.1614	0	0	25.0208	-0.570092	24.9887	19.8482	6.31181	-17.2399	8.89458	5.09082	-18.3472		13.4262	2.89198	22.8519			3.20754	4.99376	29.1042	20.4015	7.18512	-15.4385	9.91227	3.31575	-13.9591	9.61672	0	0	29.4857	-2.4469	26.7583	17.637	5.09729	-25.0928	2.13985	3.66768	-12.7425		14.6347
34.3841	3.01733	31.7716	95.3499	27.545	12.9101	20.2668	4.75611	-19.964	19.0005	0	0	24.5444	-0.515365	24.837	19.6665	6.14987	-17.4405	9.04212	5.08299	-18.3173		13.3676	2.89747	23.1631			3.93555	4.70148	29.2651	21.7838	8.31396	-15.2673	8.56561	3.29676	-13.8774	8.31379	0	0	29.2009	-2.31742	26.4119	17.6963	5.01184	-24.6631	2.41218	3.70625	-12.8984		14.6237
36.5523	3.3427	31.873	99.0369	27.7194	13.6982	21.0966	4.59687	-19.3201	19.8569	0	0	24.0429	-0.494863	24.6871	19.4379	5.97358	-17.6976	9.16932	5.05853	-18.2237		13.3171	2.87724	23.4617			4.81241	4.38528	29.3103	23.4177	9.5071	-15.0501	7.09718	3.23983	-13.6321	6.89626	0	0	28.9044	-2.18204	26.1505	17.7476	4.97025	-24.2609	2.69845	3.75877	-13.1103		14.5939
38.661	3.65604	32.1015	102.213	28.0289	14.2491	21.9186	4.42555	-18.6215	20.7167	0	0	23.5238	-0.50301	24.5251	19.1685	5.78471	-17.9954	9.2782	5.01743	-18.0662		13.2752	2.83788	23.7426			5.85323	4.05998	29.2303	25.3215	10.73	-14.787	5.52654	3.1447	-13.2212	5.37962	0	0	28.6164	-2.0457	25.9634	17.809	4.97175	-23.8772	2.99901	3.82382	-13.3722		14.5551
40.7225	3.95678	32.3869	104.882	28.421	14.5908	22.6969	4.24747	-17.8891	21.5431	0	0	22.9952	-0.535096	24.3332	18.8693	5.58202	-18.3111	9.3719	4.96037	-17.8471		13.2429	2.78365	24.0021			7.05799	3.73813	29.0577	27.4895	11.9611	-14.466	3.89146	3.02454	-12.7	3.79611	0	0	28.3542	-1.91431	25.842	17.8953	5.01735	-23.5049	3.31368	3.89982	-13.6776		14.5152
42.7447	4.24874	32.6666	107.049	28.8469	14.7507	23.3868	4.07146	-17.159	22.2884	0	0	22.4649	-0.587115	24.0898	18.5556	5.36128	-18.6159	9.45542	4.88874	-17.5711		13.2206	2.71619	24.2384			8.41018	3.42887	28.8607	29.8923	13.2	-14.0495	2.25555	2.90693	-12.1878	2.20469	0	0	28.1297	-1.79431	25.7827	18.0159	5.11063	-23.141	3.64252	3.98536	-14.0202		14.4791
44.7243	4.53442	32.9196	108.716	29.2964	14.7684	23.9523	3.90792	-16.4753	22.9114	0	0	21.94	-0.655378	23.7718	18.246	5.11703	-18.8783	9.53573	4.80434	-17.245		13.2073	2.63528	24.451			9.88047	3.13807	28.7247	32.4867	14.4693	-13.4741	0.708465	2.82848	-11.845	0.693378	0	0	27.9482	-1.69134	25.7819	18.1746	5.25565	-22.7834	3.98637	4.07924	-14.3951		14.4487
46.6476	4.81308	33.1633	109.895	29.7911	14.7103	24.3819	3.76869	-15.8893	23.3936	0	0	21.4258	-0.737231	23.364	17.9582	4.84691	-19.0715	9.6204	4.70988	-16.8785		13.201	2.53966	24.6404			11.4334	2.86906	28.7282	35.2288	15.8071	-12.6661	-0.640843	2.82499	-11.8297	-0.627232	0	0	27.8097	-1.60885	25.8304	18.3725	5.45393	-22.4288	4.34725	4.18003	-14.7961		14.4223
48.4959	5.08176	33.4279	110.604	30.3574	14.6654	24.6873	3.66633	-15.4562	23.7384	0	0	20.9242	-0.832094	22.8718	17.7025	4.55585	-19.1817	9.71567	4.60993	-16.4891		13.1991	2.42755	24.8078			13.0359	2.6245	28.9134	38.0919	17.2486	-11.558	-1.67307	2.9215	-12.2514	-1.63496	0	0	27.7095	-1.54721	25.9099	18.6096	5.70246	-22.0711	4.72831	4.28562	-15.2146		14.396
50.2499	5.33619	33.7375	110.865	31.0103	14.7083	24.8811	3.61022	-15.218	23.9528	0	0	20.4333	-0.940874	22.3213	17.4812	4.25528	-19.2083	9.82606	4.51085	-16.1015		13.1983	2.29719	24.9549			14.664	2.40785	29.2659	41.0803	18.8016	-10.1039	-2.27328	3.12616	-13.1409	-2.21372	0	0	27.6397	-1.50343	25.9981	18.885	5.9939	-21.7042	5.13226	4.39362	-15.6408		14.3642
51.8893	5.57081	34.1053	110.686	31.7544	14.8654	24.9587	3.60371	-15.1903	24.0305	0	0	19.9488	-1.064	21.7441	17.2938	3.95711	-19.1581	9.95519	4.4185	-15.7388		13.1948	2.14702	25.0829			16.305	2.22368	29.7191	44.2275	20.4336	-8.2924	-2.35511	3.42945	-14.4469	-2.2806	0	0	27.5899	-1.47141	26.0745	19.1951	6.31674	-21.3245	5.55877	4.5016	-16.0652		14.322
53.3917	5.77787	34.5418	110.065	32.5949	15.1221	24.9053	3.64613	-15.3705	23.9574	0	0	19.4664	-1.20007	21.1648	17.1403	3.66965	-19.0387	10.1067	4.33674	-15.4166		13.1839	1.97605	25.192			17.953	2.07655	30.1789	47.5813	22.076	-6.15678	-1.89001	3.80716	-16.0515	-1.8163	0	0	27.5461	-1.44321	26.125	19.5315	6.65558	-20.9326	6.0027	4.6072	-16.4784		14.2642
54.7339	5.94798	35.0559	108.996	33.5354	15.4462	24.7103	3.73606	-15.7514	23.7241	0	0	18.9817	-1.34597	20.6003	17.0199	3.39735	-18.861	10.2837	4.26724	-15.1419		13.1616	1.78483	25.2809			19.6047	1.96992	30.5542	51.1839	23.6412	-3.77662	-0.92625	4.2242	-17.7929	-0.881941	0	0	27.4905	-1.41119	26.1442	19.8808	6.99355	-20.5347	6.45475	4.70845	-16.8729		14.1851
55.8971	6.07199	35.6479	107.466	34.5662	15.7913	24.3681	3.87109	-16.3206	23.3266	0	0	18.4909	-1.49749	20.067	16.9259	3.14298	-18.6473	10.4851	4.20907	-14.9114		13.1261	1.57657	25.348			21.258	1.90538	30.7824	55.0524	25.0454	-1.27198	0.418825	4.63818	-19.4877	0.394832	0	0	27.4049	-1.37004	26.1345	20.2257	7.31492	-20.1413	6.90387	4.80404	-17.2438		14.0807
56.87	6.14344	36.2993	105.457	35.6511	16.0901	23.8708	4.04663	-17.0555	22.7604	0	0	17.9913	-1.65019	19.5838	16.844	2.90909	-18.4378	10.7026	4.15801	-14.7086		13.0788	1.35743	25.3919			22.9127	1.8823	30.8474	59.165	26.2352	1.20942	1.9917	5.00397	-20.9555	1.85992	0	0	27.2763	-1.31763	26.1021	20.549	7.60638	-19.7643	7.33911	4.89314	-17.5881		13.9517
57.6499	6.1606	36.967	102.947	36.7174	16.2569	23.2058	4.2555	-17.9223	22.019	0	0	17.4819	-1.8002	19.1699	16.7557	2.69849	-18.2812	10.9215	4.1076	-14.5081		13.0237	1.13549	25.4121			24.5695	1.89787	30.7834	63.4591	27.2034	3.51697	3.64046	5.28047	-22.0459	3.37396	0	0	27.1012	-1.25446	26.0537	20.8375	7.85726	-19.4147	7.75043	4.97478	-17.9024		13.8048
58.2383	6.12632	37.5861	99.9223	37.6585	16.201	22.3586	4.48753	-18.875	21.0969	0	0	16.9623	-1.94413	18.8415	16.644	2.51443	-18.2123	11.1275	4.05344	-14.2922		12.9651	0.919258	25.4082			26.2247	1.94736	30.6684	67.8423	27.9965	5.53548	5.24218	5.44031	-22.6685	4.83622	0	0	26.8837	-1.18302	25.9961	21.0829	8.06038	-19.1027	8.12936	5.04777	-18.1825		13.6505
58.637	6.0466	38.0842	96.3847	38.3501	15.8412	21.3165	4.72791	-19.8504	19.9939	0	0	16.4325	-2.07861	18.6068	16.4988	2.35942	-18.2327	11.3145	3.99664	-14.0653		12.906	0.716046	25.3792			27.8676	2.02516	30.6026	72.2151	28.7007	7.21963	6.72049	5.4767	-22.8094	6.1928	0	0	26.6303	-1.10692	25.9362	21.2805	8.2124	-18.837	8.46946	5.11088	-18.4239		13.4982
58.8442	5.92831	38.4015	92.3688	38.6756	15.1225	20.0688	4.95662	-20.7672	18.7146	0	0	15.8916	-2.19954	18.4627	16.319	2.23334	-18.311	11.4861	3.94328	-13.8518		12.8459	0.531029	25.3235			29.4829	2.12631	30.6786	76.4955	29.4104	8.6061	8.05362	5.40355	-22.5258	7.43557	0	0	26.3474	-1.02957	25.8793	21.429	8.31258	-18.6245	8.76591	5.16295	-18.6225		13.355
58.8548	5.77757	38.5045	87.9452	38.5492	14.0355	18.6087	5.15126	-21.5385	17.2667	0	0	15.3391	-2.3022	18.394	16.1111	2.13186	-18.3987	11.6506	3.90058	-13.6806		12.7816	0.367165	25.2391			31.0561	2.24847	30.9509	80.6329	30.191	9.79623	9.26765	5.2487	-21.9215	8.59229	0	0	26.0388	-0.9532	25.8287	21.5278	8.36122	-18.4709	9.01525	5.203	-18.775		13.224
58.663	5.5994	38.3889	83.2143	37.929	12.6252	16.934	5.29287	-22.0944	15.6571	0	0	14.7762	-2.38274	18.3764	15.8863	2.04711	-18.4527	11.8157	3.87244	-13.5677		12.7098	0.225421	25.1247			32.5779	2.39307	31.4217	84.6071	31.0552	10.9226	10.4173	5.04616	-21.123	9.71035	0	0	25.7044	-0.879152	25.786	21.5756	8.35949	-18.3801	9.21558	5.23061	-18.8799		13.1051
58.2638	5.398	38.0735	78.2882	36.817	10.9768	15.049	5.37003	-22.3955	13.8902	0	0	14.2061	-2.43941	18.3844	15.6552	1.97034	-18.4514	11.9866	3.8576	-13.5081		12.6289	0.105174	24.979			34.0445	2.56483	32.0493	88.4143	31.9692	12.1117	11.5623	4.83011	-20.2614	10.8379	0	0	25.3414	-0.809457	25.7526	21.5692	8.31078	-18.3532	9.36822	5.2465	-18.9403		12.9964
57.6539	5.17609	37.5965	73.2661	35.257	9.18361	12.9652	5.37905	-22.4306	11.9692	0	0	13.6322	-2.47321	18.3984	15.4245	1.89422	-18.4002	12.1659	3.85022	-13.4784		12.5394	0.00457022	24.8012			35.4569	2.76993	32.7664	92.051	32.874	13.4452	12.7441	4.62864	-19.449	12.0057	0	0	24.9474	-0.748072	25.7319	21.5049	8.22199	-18.3879	9.47957	5.25271	-18.9638		12.8963
56.8311	4.93357	37.0197	68.2154	33.3342	7.31834	10.7043	5.32268	-22.2109	9.90168	0	0	13.0573	-2.48689	18.4056	15.1964	1.81272	-18.3222	12.3531	3.84218	-13.4461		12.4431	-0.0788937	24.5907			36.8213	3.01427	33.4944	95.5017	33.7032	14.9298	13.97	4.45782	-18.7536	13.2145	0	0	24.5227	-0.700529	25.7286	21.3799	8.10242	-18.479	9.56087	5.25221	-18.962		12.8047
55.7946	4.66646	36.4317	63.1651	31.1683	5.42326	8.30006	5.20998	-21.7695	7.70439	0	0	12.4847	-2.48311	18.3951	14.9723	1.72003	-18.2366	12.5461	3.82677	-13.3841		12.3426	-0.147221	24.3469			38.1471	3.30218	34.1514	98.7344	34.3927	16.4946	15.2116	4.32016	-18.1888	14.4346	0	0	24.0708	-0.671928	25.7453	21.1948	7.96051	-18.617	9.62423	5.24819	-18.9467		12.7229
54.5491	4.36813	35.9361	58.1169	28.8909	3.5146	5.79918	5.05554	-21.1602	5.40697	0	0	11.9194	-2.46351	18.3575	14.7557	1.61122	-18.1447	12.7433	3.80155	-13.2826		12.2412	-0.201343	24.0703			39.4441	3.63478	34.6652	101.704	34.8931	18.0215	16.4175	4.20824	-17.7269	15.6175	0	0	23.5964	-0.665253	25.7795	20.9546	7.80157	-18.7897	9.67882	5.24296	-18.9268		12.6518
53.1099	4.03298	35.6195	53.0751	26.6091	1.59635	3.25775	4.87624	-20.4462	3.05231	0	0	11.3678	-2.42904	18.288	14.5524	1.4843	-18.0342	12.9452	3.76822	-13.1484		12.1429	-0.241176	23.7621			40.7189	4.00841	34.9919	104.362	35.1863	19.3873	17.5321	4.11043	-17.3211	16.7131	0	0	23.1043	-0.681143	25.8232	20.6672	7.62797	-18.9831	9.72985	5.23761	-18.9065		12.5916
51.509	3.66019	35.5141	48.0784	24.3773	-0.321392	0.738687	4.68638	-19.6827	0.695525	0	0	10.8364	-2.38071	18.1913	14.3679	1.34153	-17.8958	13.1538	3.72989	-12.9938		12.0517	-0.266111	23.4239			41.9721	4.41378	35.1308	106.67	35.2993	20.5003	18.514	4.01602	-16.9278	17.6847	0	0	22.5982	-0.718581	25.8633	20.3425	7.43983	-19.1829	9.77898	5.23165	-18.8839		12.5413
49.7969	3.25652	35.5795	43.2188	22.1985	-2.20754	-1.68946	4.4943	-18.9026	-1.59832	0	0	10.3305	-2.31999	18.0817	14.2063	1.18855	-17.7351	13.3704	3.68837	-12.8262		11.9708	-0.275559	23.0567			43.198	4.83683	35.1277	108.607	35.3046	21.32	19.3465	3.9187	-16.5205	18.5181	0	0	22.0836	-0.775715	25.8842	19.9922	7.23631	-19.3753	9.82516	5.22333	-18.8523		12.5005
48.0374	2.83589	35.7169	38.6316	20.0563	-4.01458	-3.95576	4.30106	-18.1102	-3.7595	0	0	9.85183	-2.24835	17.9821	14.0687	1.03286	-17.571	13.5955	3.64436	-12.6482		11.9008	-0.269137	22.6613			44.3884	5.26211	35.0551	110.175	35.2963	21.8565	20.0399	3.81797	-16.0971	19.2227	0	0	21.5687	-0.850398	25.8713	19.6297	7.01696	-19.5482	9.86587	5.21018	-18.8023		12.4695
46.2969	2.4161	35.8103	34.4597	17.9535	-5.71135	-5.99626	4.10005	-17.278	-5.72475	0	0	9.39809	-2.16728	17.9198	13.955	0.882438	-17.4219	13.8309	3.59961	-12.467		11.84	-0.247007	22.2377			45.5352	5.67703	34.9821	111.386	35.3571	22.1561	20.6231	3.71933	-15.6807	19.8227	0	0	21.0634	-0.940598	25.8143	19.2686	6.78279	-19.693	9.89806	5.18981	-18.7248		12.4493
44.6289	2.01285	35.7855	30.8041	15.937	-7.31734	-7.76635	3.88141	-16.364	-7.44993	0	0	8.96412	-2.07901	17.92	13.8653	0.744815	-17.2959	14.0809	3.55796	-12.2981		11.7846	-0.210511	21.7855			46.6325	6.07447	34.9502	112.256	35.5331	22.2853	21.1281	3.63367	-15.3176	20.3437	0	0	20.5776	-1.04404	25.7072	18.9216	6.53589	-19.8046	9.91952	5.1603	-18.6124		12.4406
43.06	1.6342	35.6597	27.6921	14.0943	-8.90002	-9.24901	3.64227	-15.3541	-8.91614	0	0	8.54433	-1.9878	17.9992	13.8012	0.626357	-17.1934	14.3501	3.5232	-12.1569		11.7297	-0.162615	21.3051			47.6763	6.45247	34.9682	112.794	35.8306	22.314	21.5749	3.57436	-15.0655	20.7982	0	0	20.1188	-1.15795	25.5492	18.5989	6.27945	-19.8806	9.93033	5.12094	-18.4623		12.4435
41.5866	1.2811	35.5395	25.0848	12.5175	-10.5323	-10.4515	3.39411	-14.2955	-10.1244	0	0	8.13548	-1.90033	18.1583	13.7658	0.53162	-17.1152	14.6383	3.49577	-12.0455		11.6716	-0.107543	20.7985			48.6618	6.81195	35.0291	113.001	36.2355	22.2926	21.9603	3.55137	-14.9676	21.1786	0	0	19.6925	-1.27909	25.3434	18.3086	6.01726	-19.919	9.93416	5.07249	-18.2771		12.4572
40.1871	0.95425	35.5547	22.9165	11.2611	-12.2487	-11.3881	3.15773	-13.2775	-11.0798	0	0	7.73748	-1.82449	18.3811	13.7626	0.462148	-17.0682	14.941	3.47154	-11.9469		11.6075	-0.0498216	20.2714			49.5813	7.15452	35.1282	112.869	36.7323	22.233	22.2624	3.56671	-15.0329	21.4619	0	0	19.3007	-1.40412	25.0946	18.0574	5.75368	-19.9165	9.93869	5.01712	-18.065		12.48
38.8389	0.661372	35.7755	21.1309	10.3187	-14.0261	-12.0532	2.95159	-12.3826	-11.7687	0	0	7.35149	-1.76721	18.6372	13.7949	0.415164	-17.0594	15.2539	3.4442	-11.8356		11.5363	0.00635938	19.7325			50.4255	7.4825	35.2655	112.386	37.3064	22.1086	22.4589	3.61489	-15.2379	21.6287	0	0	18.9436	-1.53045	24.8087	17.8509	5.49343	-19.8709	9.95378	4.95751	-17.836		12.5086
37.5292	0.418926	36.1655	19.6956	9.62897	-15.7884	-12.4024	2.78415	-11.6509	-12.1429	0	0	6.97742	-1.73323	18.8924	13.8636	0.383956	-17.088	15.5773	3.40881	-11.6914		11.458	0.0572977	19.1914			51.189	7.80051	35.429	111.539	37.9252	21.877	22.5439	3.6885	-15.5502	21.676	0	0	18.6198	-1.65662	24.4936	17.6926	5.24192	-19.7844	9.98855	4.89647	-17.601		12.54
36.2585	0.24934	36.5793	18.6001	9.09322	-17.4195	-12.3575	2.65314	-11.0756	-12.1238	0	0	6.61358	-1.72576	19.1177	13.9667	0.36051	-17.1458	15.913	3.36266	-11.5031		11.3732	0.0997387	18.6547			51.8739	8.11574	35.5902	110.324	38.5303	21.5074	22.5316	3.78302	-15.9498	21.6195	0	0	18.328	-1.78209	24.1616	17.5826	5.0055	-19.6635	10.0493	4.83711	-17.3717		12.5723
35.0403	0.176351	36.7894	17.8488	8.59405	-18.7822	-11.8456	2.54756	-10.6104	-11.6402	0	0	6.25833	-1.74688	19.2942	14.099	0.33704	-17.224	16.2574	3.30409	-11.2638		11.2836	0.131315	18.1237			52.4871	8.43516	35.7209	108.754	39.057	20.9969	22.4497	3.8979	-16.4332	21.4859	0	0	18.0669	-1.90627	23.828	17.5181	4.79096	-19.5174	10.1396	4.78311	-17.1627		12.6052
33.8994	0.218581	36.5459	17.4471	8.01736	-19.7437	-10.8604	2.45134	-10.1851	-10.6872	0	0	5.91121	-1.79698	19.4147	14.2519	0.305714	-17.3145	16.6004	3.23268	-10.9715		11.1919	0.15096	17.5961			53.0324	8.76227	35.8149	106.857	39.4629	20.3681	22.3269	4.03487	-17.0065	21.3017	0	0	17.8334	-2.02829	23.5086	17.4933	4.6044	-19.3535	10.2598	4.73846	-16.9895		12.6384
32.8692	0.380885	35.6588	17.382	7.28073	-20.2009	-9.49964	2.35041	-9.7377	-9.36153	0	0	5.57333	-1.87393	19.4829	14.4148	0.258364	-17.4087	16.93	3.15045	-10.6341		11.1026	0.159325	17.069			53.5062	9.09621	35.8858	104.667	39.7335	19.6516	22.1826	4.19647	-17.6782	21.0837	0	0	17.6204	-2.14718	23.2177	17.5001	4.45019	-19.1769	10.4077	4.70637	-16.8648		12.6693
																											53.9012	9.43324	35.9508	102.221	39.8684	18.8643	22.0217	4.38416	-18.4519	20.8352	0	0	17.4194	-2.2627	22.9694	17.5287	4.33153	-18.9928	10.5782	4.68875	-16.7963		12.6949
																											54.213	9.76831	36.018	99.5503	39.867	17.9985	21.8339	4.59622	-19.3175	20.5472	0	0	17.2238	-2.37569	22.7788	17.5687	4.25145	-18.8089	10.765	4.68627	-16.7866		12.7141
																											54.4417	10.0957	36.0865	96.6826	39.727	17.0245	21.596	4.82623	-20.2459	20.2013	0	0	17.0327	-2.48752	22.6581	17.6115	4.21174	-18.6344	10.9631	4.69844	-16.834		12.7296
																											54.588	10.4081	36.1574	93.6431	39.4513	15.9079	21.276	5.06444	-21.1955	19.7742	0	0	16.8483	-2.59822	22.6102	17.6524	4.21008	-18.4755	11.1697	4.72357	-16.9317		12.7452
																											54.6488	10.6961	36.2425	90.4534	39.0545	14.6287	20.8405	5.30074	-22.1252	19.2427	0	0	16.6727	-2.705	22.6258	17.69	4.23874	-18.3333	11.3828	4.75895	-17.069		12.7632
																											54.6152	10.9482	36.3699	87.1293	38.5671	13.1897	20.2636	5.52706	-23.004	18.5903	0	0	16.5049	-2.80248	22.6878	17.7238	4.28586	-18.2064	11.5995	4.80093	-17.2317		12.7829
																											54.4729	11.1508	36.5876	83.6764	38.0384	11.61	19.5353	5.73783	-23.812	17.8137	0	0	16.3415	-2.88467	22.7778	17.7532	4.33874	-18.0924	11.8159	4.84536	-17.4036		12.8018
																											54.2049	11.2893	36.962	80.0853	37.5354	9.90861	18.6657	5.92967	-24.5385	16.9262	0	0	16.1785	-2.94639	22.8803	17.7767	4.38665	-17.9901	12.0282	4.88829	-17.5694		12.8176
																											53.7981	11.3506	37.5592	76.3348	37.1207	8.09329	17.6844	6.10161	-25.1825	15.9562	0	0	16.0139	-2.98394	22.9823	17.7932	4.4221	-17.8982	12.2349	4.92652	-17.7168		12.8296
																											53.2486	11.3263	38.4186	72.404	36.8237	6.16014	16.6341	6.25537	-25.7524	14.9412	0	0	15.8488	-2.99524	23.0746	17.8024	4.44119	-17.8165	12.4362	4.95795	-17.8377		12.8387
																											52.5662	11.2164	39.5316	68.2913	36.6205	4.11029	15.5639	6.39524	-26.266	13.9225	0	0	15.6861	-2.98015	23.151	17.8051	4.44288	-17.7458	12.6332	4.98138	-17.9278		12.8478
																											51.7715	11.0292	40.8398	64.029	36.4365	1.97392	14.5224	6.5279	-26.7489	12.9396	0	0	15.5289	-2.94093	23.2078	17.8022	4.42775	-17.688	12.826	4.99603	-17.9841		12.8599
																											50.8902	10.7799	42.249	59.6879	36.1697	-0.177898	13.5501	6.66113	-27.2296	12.0246	0	0	15.3776	-2.8821	23.2443	17.794	4.39692	-17.6442	13.0129	5.00163	-18.0056		12.8766
																											49.9473	10.4875	43.6484	55.3719	35.7176	-2.24928	12.6727	6.79887	-27.7222	11.198	0	0	15.2272	-2.8089	23.2618	17.7781	4.35111	-17.6146	13.1903	4.99858	-17.9939		12.8969
																											48.9672	10.1716	44.9312	51.2002	35.0016	-4.159	11.8959	6.93473	-28.2035	10.4665	0	0	15.0689	-2.72515	23.2641	17.7487	4.29073	-17.5988	13.3542	4.98829	-17.9543		12.918
																											47.9726	9.84897	46.0147	47.28	33.9854	-5.87291	11.2072	7.0511	-28.6123	9.82399	0	0	14.8948	-2.63208	23.2554	17.6977	4.2158	-17.5986	13.5009	4.97222	-17.8926		12.9381
																											46.9835	9.53092	46.8509	43.6816	32.6786	-7.4033	10.5857	7.12642	-28.8752	9.25716	0	0	14.7002	-2.52949	23.2389	17.6172	4.12581	-17.619	13.6284	4.95091	-17.8106		12.9576
																											46.013	9.22295	47.4281	40.4265	31.1252	-8.79153	10.0151	7.14383	-28.9357	8.75427	0	0	14.4847	-2.41769	23.2172	17.5024	4.02	-17.665	13.7363	4.92393	-17.7068		12.9792
																											45.0662	8.92467	47.7722	37.4891	29.3936	-10.0904	9.49073	7.09717	-28.7733	8.31003	0	0	14.2502	-2.29851	23.194	17.3511	3.89864	-17.7394	13.8255	4.89104	-17.58		13.0061
																											44.1412	8.63014	47.9488	34.8075	27.568	-11.3519	9.01771	6.99352	-28.4105	7.92416	0	0	13.9998	-2.17461	23.1741	17.1637	3.76374	-17.8414	13.8973	4.85272	-17.4321		13.0415
																											43.2318	8.32961	48.0524	32.304	25.7364	-12.6146	8.60257	6.85201	-27.911	7.59558	0	0	13.7377	-2.04875	23.1626	16.9432	3.61854	-17.9693	13.9544	4.81004	-17.267		13.0879
																											42.3328	8.01425	48.1748	29.9126	23.9702	-13.8984	8.24318	6.6963	-27.3558	7.31598	0	0	13.4689	-1.92378	23.165	16.6943	3.46693	-18.1208	14.0008	4.7645	-17.0905		13.1476
																											41.4443	7.68172	48.3667	27.6027	22.3046	-15.2053	7.92354	6.5441	-26.8076	7.06735	0	0	13.1982	-1.80269	23.1861	16.4227	3.31246	-18.2923	14.041	4.71792	-16.9097		13.2222
																											40.5736	7.33811	48.624	25.3837	20.7398	-16.5234	7.61936	6.40185	-26.2902	6.82726	0	0	12.9292	-1.6882	23.229	16.1338	3.15757	-18.4786	14.0785	4.6722	-16.7319		13.3124
																											39.7323	6.99473	48.907	23.2885	19.26	-17.8266	7.30958	6.26826	-25.7999	6.57756	0	0	12.6644	-1.58211	23.2921	15.8334	3.00279	-18.6734	14.1155	4.62854	-16.5617		13.418
																											38.9315	6.66352	49.1667	21.3542	17.8504	-19.0801	6.98198	6.1395	-25.3234	6.30819	0	0	12.4046	-1.48496	23.3693	15.5263	2.8465	-18.8726	14.1527	4.58671	-16.3984		13.5372
																											38.1782	6.3535	49.3664	19.6061	16.5051	-20.2579	6.6295	6.01089	-24.8436	6.01362	0	0	12.1489	-1.39659	23.4516	15.2165	2.68606	-19.0739	14.1896	4.54538	-16.2367		13.6674
																											37.4732	6.06878	49.4957	18.0477	15.2264	-21.3652	6.24367	5.87558	-24.3345	5.68703	0	0	11.8956	-1.31683	23.5286	14.9061	2.51929	-19.2763	14.2248	4.50259	-16.0691		13.8055
																											36.8104	5.80845	49.5691	16.6633	14.0194	-22.4399	5.8132	5.72441	-23.7609	5.31896	0	0	11.6423	-1.24575	23.5898	14.5967	2.34543	-19.4786	14.258	4.4563	-15.8874		13.948
																											36.1788	5.56808	49.6155	15.4281	12.8876	-23.5225	5.33026	5.5505	-23.0944	4.902	0	0	11.3874	-1.18318	23.6228	14.2902	2.16435	-19.6782	14.2912	4.40416	-15.6823		14.0913
																											35.5652	5.34239	49.6601	14.3219	11.8297	-24.6143	4.80094	5.35483	-22.3363	4.43997	0	0	11.1292	-1.12764	23.6146	13.99	1.97527	-19.8705	14.3277	4.34392	-15.4449		14.2314
																											34.9563	5.12749	49.7124	13.336	10.8411	-25.6611	4.2515	5.14768	-21.5243	3.95452	0	0	10.8647	-1.07602	23.5534	13.6995	1.7759	-20.0487	14.3706	4.27408	-15.1689		14.3638
																											34.3406	4.92214	49.7619	12.4717	9.91516	-26.5765	3.72446	4.94324	-20.7138	3.4834	0	0	10.5886	-1.02409	23.4316	13.4211	1.56313	-20.2052	14.4226	4.19463	-14.854		14.4833
																											33.711	4.72843	49.7778	11.7373	9.0449	-27.2754	3.26725	4.75317	-19.9522	3.07095	0	0	10.2952	-0.968036	23.2487	13.1564	1.33513	-20.3335	14.4854	4.1068	-14.5049		14.5849
																											33.0665	4.55189	49.7102	11.1435	8.22211	-27.7046	2.91614	4.58106	-19.2559	2.75287	0	0	9.98101	-0.905937	23.012	12.9064	1.09359	-20.4322	14.5609	4.01233	-14.1281		14.665
																											32.4129	4.40124	49.4924	10.6994	7.43597	-27.8617	2.68181	4.41972	-18.5976	2.54167	0	0	9.64657	-0.838531	22.735	12.6734	0.844024	-20.5064	14.6513	3.91276	-13.7295		14.7225
																											31.7631	4.28821	49.0462	10.4102	6.67246	-27.784	2.54402	4.25418	-17.9168	2.42057	0	0	9.29613	-0.769296	22.4348	12.4607	0.594122	-20.5653	14.7587	3.8096	-13.315		14.7589
																											31.1372	4.22829	48.2804	10.2804	5.91383	-27.5207	2.45659	4.06657	-17.1386	2.34744	0	0	8.93572	-0.703982	22.1296	12.2724	0.350863	-20.6174	14.8853	3.70512	-12.8938		14.778
																											30.5636	4.23963	47.0985	10.3146	5.14112	-27.112	2.35749	3.84053	-16.1921	2.26392	0	0	8.57156	-0.649969	21.8383	12.1122	0.119228	-20.6683	15.0334	3.6032	-12.4815		14.7854
																											30.0788	4.3392	45.4184	10.5161	4.33976	-26.5807	2.1814	3.56572	-15.0287	2.10675	0	0	8.20888	-0.615915	21.5821	11.9818	-0.0973287	-20.7221	15.2036	3.50923	-12.1002		14.7878
																											29.7228	4.53725	43.2029	10.8852	3.50703	-25.9278	1.87761	3.24258	-13.6439	1.82461	0	0	7.85063	-0.611161	21.3837	11.8796	-0.295699	-20.7873	15.3927	3.42872	-11.7726		14.7915
[truncated: 146 more columns]
