# Supplementary material for: Identify the Alteration of Balance Control and Risk of Falling in Stroke Survivors During Obstacle Crossing Based on Kinematic Analysis
Source: Front Neurol. 2019 Jul 30;10:813. doi: 10.3389/fneur.2019.00813 (PMC6682676; doi:10.3389/fneur.2019.00813)
Supplement: Supplementary file 2 [file Data_Sheet_1.ZIP › Curve of Stroke and Control/stroke/AffectedR/S11 Curve.xlsx]

## Sheet: Sheet1
51																											53
yangcuijin:LHipAngles			yangcuijin:LKneeAngles			yangcuijin:LAnkleAngles			yangcuijin:LAbsAnkleAngle			yangcuijin:RHipAngles			yangcuijin:RKneeAngles			yangcuijin:RAnkleAngles				yangcuijin:RPelvisAngles					yangcuijin:LHipAngles			yangcuijin:LKneeAngles			yangcuijin:LAnkleAngles			yangcuijin:LAbsAnkleAngle			yangcuijin:RHipAngles			yangcuijin:RKneeAngles			yangcuijin:RAnkleAngles				yangcuijin:RPelvisAngles
X	Y	Z	X	Y	Z	X	Y	Z	X	Y	Z	X	Y	Z	X	Y	Z	X	Y	Z		X	Y	Z			X	Y	Z	X	Y	Z	X	Y	Z	X	Y	Z	X	Y	Z	X	Y	Z	X	Y	Z		X
deg	deg	deg	deg	deg	deg	deg	deg	deg	deg	deg	deg	deg	deg	deg	deg	deg	deg	deg	deg	deg		deg	deg	deg			deg	deg	deg	deg	deg	deg	deg	deg	deg	deg	deg	deg	deg	deg	deg	deg	deg	deg	deg	deg	deg		deg
34.1534	-1.85518	-19.6411	20.412	-4.54009	-11.2542	-4.2279	-2.52414	16.638	-4.05059	0	0	1.21455	3.26989	-21.3025	-8.55638	1.93858	-14.4527	3.32445	-5.30638	48.6995		13.9903	-2.32061	-14.3361			35.2666	-3.61	-10.6751	16.5008	-0.628699	-17.5431	-11.9429	-1.43149	10.7919	-11.7286	0	0	-2.89241	2.52723	-23.8376	-7.8566	3.66507	-10.6989	7.90067	-6.9652	53.8284		13.1238
33.633	-1.59696	-18.9397	20.2535	-4.54237	-10.7198	-3.99643	-2.33239	15.5938	-3.8491	0	0	0.850421	3.33301	-20.7296	-8.40164	1.62168	-14.7067	4.38269	-5.25042	48.3932		13.9812	-2.21253	-14.3727			34.8534	-3.40407	-10.5958	16.5121	-0.714821	-17.4631	-11.4292	-1.37449	10.4253	-11.2381	0	0	-3.2798	2.53761	-23.5542	-7.88535	3.45188	-10.8243	8.88364	-6.90641	53.5939		13.1977
33.1727	-1.32351	-17.7241	20.3025	-4.40405	-10.1698	-3.57102	-2.05034	14.0382	-3.46424	0	0	0.555356	3.41337	-20.1148	-8.18937	1.22044	-14.9632	5.50519	-5.17928	47.9984		13.993	-2.12009	-14.3782			34.7733	-3.21959	-11.1934	16.9368	-1.07168	-16.8644	-10.7987	-1.36772	10.3817	-10.6199	0	0	-3.58332	2.6026	-23.1555	-7.88031	3.13387	-11.0071	9.89602	-6.81613	53.2285		13.3198
32.7464	-1.02553	-15.9099	20.4906	-4.0685	-9.64575	-2.99896	-1.67624	11.9418	-2.934	0	0	0.339204	3.50604	-19.4519	-7.90784	0.724033	-15.2495	6.67087	-5.09474	47.5213		14.0223	-2.05173	-14.3455			34.977	-3.04046	-11.9806	17.7283	-1.56041	-15.8879	-10.0207	-1.35574	10.3046	-9.85745	0	0	-3.79884	2.71683	-22.6374	-7.83289	2.70464	-11.2694	10.9358	-6.6994	52.7466		13.4837
32.3098	-0.699678	-13.5504	20.717	-3.51272	-9.13643	-2.33988	-1.22237	9.35394	-2.30875	0	0	0.205211	3.6023	-18.7352	-7.54561	0.128627	-15.6007	7.84788	-5.00127	46.9832		14.0619	-2.0157	-14.2721			35.3237	-2.83101	-12.3251	18.735	-1.9717	-14.7783	-9.0904	-1.27321	9.77187	-8.95742	0	0	-3.94303	2.85673	-22.0011	-7.74275	2.17712	-11.6397	11.99	-6.56747	52.1886		13.6698
31.8326	-0.352876	-10.9121	20.8853	-2.7987	-8.60374	-1.6576	-0.729836	6.50109	-1.64694	0	0	0.151079	3.69394	-17.9645	-7.09191	-0.560953	-16.0437	8.99331	-4.90377	46.4102		14.1039	-2.01655	-14.1598			35.6323	-2.55182	-11.7502	19.7559	-2.09574	-13.7683	-8.05663	-1.07693	8.49816	-7.9676	0	0	-4.04962	2.9848	-21.2602	-7.61099	1.5804	-12.13	13.0221	-6.43013	51.5923		13.8485
31.3183	0.00213337	-8.4241	20.9412	-2.07559	-8.02909	-1.00968	-0.264385	3.77438	-1.00749	0	0	0.172492	3.77834	-17.1471	-6.53516	-1.33276	-16.5822	10.0531	-4.8051	45.8176		14.143	-2.05212	-14.0135			35.7567	-2.1853	-10.1722	20.6102	-1.82628	-12.9783	-7.00901	-0.769596	6.48702	-6.96391	0	0	-4.1549	3.06345	-20.4476	-7.43393	0.950767	-12.72	13.9695	-6.29145	50.9738		13.9915
30.8008	0.352037	-6.54918	20.889	-1.52864	-7.43173	-0.438652	0.101566	1.61767	-0.438477	0	0	0.267893	3.86202	-16.3019	-5.86003	-2.17127	-17.1907	10.9662	-4.7052	45.2046		14.1782	-2.11199	-13.8402			35.6381	-1.74496	-7.92068	21.1895	-1.22751	-12.4094	-6.03717	-0.398818	4.03937	-6.02211	0	0	-4.28184	3.07138	-19.6118	-7.20276	0.320454	-13.3616	14.757	-6.15091	50.3294		14.0821
30.3262	0.682117	-5.66147	20.7732	-1.31371	-6.86293	0.0301128	0.305457	0.413622	0.0301121	0	0	0.440244	3.96072	-15.4561	-5.04829	-3.06122	-17.8236	11.6718	-4.60241	44.5594		14.2132	-2.1786	-13.6472			35.3107	-1.26169	-5.59342	21.4871	-0.516423	-11.9991	-5.19851	-0.0385462	1.64661	-5.19636	0	0	-4.43279	3.01099	-18.8065	-6.90622	-0.290601	-13.9966	15.3194	-6.00776	49.6545		14.1202
29.9304	0.971449	-5.95081	20.6334	-1.506	-6.39482	0.38588	0.307871	0.399363	0.385871	0	0	0.694869	4.09705	-14.629	-4.08352	-3.99137	-18.4361	12.1127	-4.49415	43.8642		14.2535	-2.23028	-13.4417			34.8687	-0.766563	-3.86184	21.5913	0.0242082	-11.6706	-4.5119	0.232257	-0.156235	-4.51188	0	0	-4.59221	2.90517	-18.0767	-6.53292	-0.87774	-14.5769	15.618	-5.86414	48.9578		14.1185
29.6197	1.19236	-7.3568	20.4674	-2.07408	-6.10305	0.628796	0.10397	1.60348	0.62855	0	0	1.03739	4.29623	-13.8189	-2.95301	-4.95613	-18.9989	12.2382	-4.3769	43.0923		14.3055	-2.24541	-13.2306			34.4193	-0.287619	-3.27532	21.631	0.155712	-11.3539	-3.96811	0.350237	-0.94179	-3.96757	0	0	-4.73353	2.78921	-17.4481	-6.07165	-1.44997	-15.0764	15.6401	-5.72476	48.2624		14.0968
29.3639	1.31908	-9.55819	20.2267	-2.88423	-6.04793	0.765122	-0.272068	3.81956	0.763422	0	0	1.47427	4.58065	-13.0041	-1.64489	-5.95269	-19.5052	12.0098	-4.24697	42.2134		14.3745	-2.20625	-13.019			34.0412	0.142202	-4.09628	21.6966	-0.232003	-11.0013	-3.54585	0.28468	-0.505313	-3.54571	0	0	-4.82585	2.70283	-16.928	-5.51137	-2.02537	-15.4908	15.3887	-5.59546	47.5997		14.0769
29.1041	1.34113	-12.0564	19.8468	-3.74163	-6.26077	0.802965	-0.7555	6.65068	0.797562	0	0	2.01444	4.96384	-12.1585	-0.14358	-6.97351	-19.9675	11.4114	-4.10212	41.2037		14.4638	-2.10139	-12.81			33.761	0.482697	-6.21506	21.7887	-1.08779	-10.6032	-3.22421	0.04622	1.08247	-3.22363	0	0	-4.84113	2.68276	-16.5037	-4.84496	-2.6259	-15.8374	14.8712	-5.48159	47.0018		14.0778
28.7772	1.26922	-14.3422	19.2863	-4.45989	-6.73691	0.750872	-1.27035	9.62953	0.740291	0	0	2.66658	5.44658	-11.2522	1.56895	-7.99809	-20.4172	10.4505	-3.94115	40.0437		14.5735	-1.92619	-12.6051			33.5439	0.700663	-9.16988	21.8268	-2.21579	-10.1936	-2.98947	-0.315786	3.48887	-2.98393	0	0	-4.76021	2.75512	-16.1432	-4.07057	-3.27261	-16.1479	14.0912	-5.38611	46.4897		14.1111
28.3405	1.12855	-16.0607	18.544	-4.9241	-7.43243	0.6198	-1.75036	12.3599	0.605434	0	0	3.4351	6.01588	-10.2394	3.51003	-8.98785	-20.9045	9.15092	-3.76244	38.7078		14.6998	-1.68304	-12.405			33.3083	0.790743	-12.2826	21.7052	-3.33803	-9.84548	-2.83623	-0.727481	6.21004	-2.81958	0	0	-4.5736	2.93125	-15.8038	-3.18705	-3.98241	-16.4548	13.0512	-5.30858	46.0667		14.1788
27.7839	0.946258	-17.0863	17.6498	-5.11218	-8.26801	0.424537	-2.15307	14.6074	0.410815	0	0	4.31713	6.64707	-9.04835	5.69322	-9.88355	-21.4948	7.54366	-3.56297	37.1549		14.8373	-1.38098	-12.2081			32.962	0.781383	-14.885	21.3506	-4.19377	-9.65316	-2.76436	-1.11335	8.73518	-2.73228	0	0	-4.27642	3.2084	-15.4508	-2.18655	-4.76645	-16.7791	11.7616	-5.24664	45.7239		14.2757
27.1244	0.744094	-17.4857	16.647	-5.0708	-9.14515	0.181922	-2.46288	16.3055	0.174604	0	0	5.30382	7.30644	-7.58715	8.12641	-10.6042	-22.2637	5.66267	-3.34021	35.3417		14.9796	-1.03445	-12.0095			32.4421	0.716982	-16.5375	20.739	-4.63212	-9.70652	-2.77581	-1.42038	10.7205	-2.72733	0	0	-3.86278	3.57396	-15.0664	-1.05246	-5.62984	-17.132	10.2429	-5.19817	45.4527		14.3928
26.3933	0.537745	-17.4322	15.5781	-4.87593	-9.9768	-0.0932327	-2.68773	17.5197	-0.0889079	0	0	6.38286	7.95394	-5.76131	10.8074	-11.0481	-23.2816	3.54267	-3.09469	33.244		15.1208	-0.66085	-11.8017			31.7318	0.633548	-17.1265	19.8807	-4.64537	-10.0551	-2.87169	-1.63062	12.0651	-2.8082	0	0	-3.32378	4.00881	-14.6493	0.238694	-6.5696	-17.52	8.51713	-5.16158	45.2462		14.5203
25.6254	0.338739	-17.1335	14.4827	-4.60328	-10.7108	-0.389435	-2.85243	18.3988	-0.369528	0	0	7.54039	8.54549	-3.49561	13.7168	-11.1004	-24.5893	1.21913	-2.83122	30.8747		15.2546	-0.278178	-11.5763			30.8552	0.546593	-16.8263	18.8035	-4.33824	-10.6847	-3.05089	-1.75822	12.8748	-2.97412	0	0	-2.64989	4.48959	-14.2001	1.71405	-7.57086	-17.9472	6.59519	-5.13237	45.0803		14.6499
24.8529	0.155925	-16.7885	13.398	-4.31377	-11.3282	-0.696876	-2.98979	19.1252	-0.65841	0	0	8.76352	9.03594	-0.762424	16.8124	-10.6502	-26.1668	-1.26298	-2.55936	28.3002		15.3742	0.0964546	-11.3271			29.8611	0.454189	-15.984	17.5513	-3.86705	-11.5126	-3.30641	-1.83559	13.3631	-3.21679	0	0	-1.83496	4.99169	-13.7038	3.40082	-8.60416	-18.4192	4.47203	-5.10027	44.8969		14.7764
24.1001	-0.00486055	-16.5556	12.3598	-4.04568	-11.8234	-1.00519	-3.12895	19.8544	-0.945439	0	0	10.0443	9.38473	2.39492	20.0295	-9.61716	-27.918	-3.8368	-2.29248	25.6451		15.473	0.448715	-11.0519			28.8093	0.347551	-14.9922	16.1898	-3.38102	-12.4013	-3.61931	-1.89722	13.7507	-3.51544	0	0	-0.878928	5.49163	-13.1211	5.32165	-9.62524	-18.9552	2.12937	-5.0517	44.617		14.898
23.3811	-0.14179	-16.526	11.3982	-3.81253	-12.1916	-1.30372	-3.28643	20.6715	-1.21978	0	0	11.3832	9.56375	5.85435	23.2895	-7.97705	-29.685	-6.41698	-2.0451	23.0731		15.5452	0.769435	-10.7525			27.7574	0.218694	-14.1925	14.8028	-2.98461	-13.1869	-3.95636	-1.96929	14.2024	-3.83525	0	0	0.209731	5.96808	-12.3847	7.48994	-10.5752	-19.6009	-0.458881	-4.97516	44.1704		15.0144
22.7	-0.257543	-16.714	10.5318	-3.60813	-12.4378	-1.5844	-3.46506	21.5876	-1.47324	0	0	12.7892	9.56471	9.42459	26.517	-5.78188	-31.2878	-8.9281	-1.82992	20.7523		15.5876	1.05624	-10.4337			26.7519	0.0624789	-13.8194	13.4768	-2.72391	-13.7193	-4.27644	-2.06609	14.8061	-4.13419	0	0	1.4129	6.40162	-11.4027	9.90871	-11.3795	-20.4283	-3.30442	-4.86558	43.5189		15.1262
22.054	-0.35732	-17.0721	9.76682	-3.41746	-12.5923	-1.84323	-3.65953	22.5717	-1.702	0	0	14.2768	9.40104	12.8759	29.6654	-3.1653	-32.5719	-11.3321	-1.65647	18.8277		15.5992	1.31204	-10.1018			25.8208	-0.12455	-13.9718	12.2768	-2.59209	-13.9045	-4.54368	-2.19069	15.5781	-4.37644	0	0	2.70378	6.77496	-10.0674	12.5714	-11.9464	-21.516	-6.36062	-4.72463	42.6596		15.2337
21.4381	-0.445932	-17.5229	9.09883	-3.22695	-12.7111	-2.07919	-3.86286	23.5856	-1.90543	0	0	15.861	9.10301	15.9926	32.7357	-0.319874	-33.4399	-13.6193	-1.531	17.407		15.5816	1.54158	-9.76602			24.9723	-0.345035	-14.6152	11.2315	-2.54812	-13.734	-4.73887	-2.33838	16.4858	-4.54364	0	0	4.05129	7.07306	-8.27558	15.4586	-12.1661	-22.9193	-9.49562	-4.55824	41.6134		15.337
20.848	-0.526264	-17.9901	8.51697	-3.02926	-12.8573	-2.29159	-4.06868	24.596	-2.08357	0	0	17.5506	8.70848	18.631	35.7722	2.55302	-33.8588	-15.7694	-1.45568	16.5434		15.538	1.74907	-9.43841			24.199	-0.600357	-15.6206	10.3363	-2.53945	-13.2764	-4.86061	-2.50051	17.4723	-4.63585	0	0	5.4253	7.28269	-5.95203	18.5254	-11.9165	-24.6448	-12.5381	-4.37194	40.4002		15.436
20.2813	-0.600478	-18.418	8.01055	-2.82363	-13.0703	-2.47701	-4.26938	25.5654	-2.23436	0	0	19.3465	8.25521	20.7394	38.8366	5.28784	-33.8447	-17.7208	-1.42796	16.2235		15.4728	1.93855	-9.13185			23.4859	-0.889398	-16.82	9.57049	-2.51937	-12.6297	-4.91625	-2.66507	18.4626	-4.66264	0	0	6.80034	7.39266	-3.06522	21.6876	-11.0795	-26.637	-15.3736	-4.16546	39.0021		15.5301
19.7367	-0.671818	-18.7799	7.57358	-2.6148	-13.3485	-2.62851	-4.45547	26.4503	-2.3532	0	0	21.2439	7.77723	22.324	41.9866	7.76317	-33.4364	-19.3714	-1.44078	16.3715		15.39	2.11527	-8.85674			22.8177	-1.20758	-18.052	8.91088	-2.45562	-11.8878	-4.91683	-2.81839	19.375	-4.63775	0	0	8.15973	7.39513	0.357886	24.8254	-9.57121	-28.7769	-17.9866	-3.93234	37.3539		15.6191
19.2113	-0.74387	-19.0758	7.20445	-2.41138	-13.6566	-2.73695	-4.61787	27.2114	-2.43385	0	0	23.2351	7.30268	23.402	45.2668	9.88376	-32.6747	-20.6045	-1.48355	16.8638		15.2917	2.28495	-8.61938			22.1839	-1.54701	-19.1951	8.33503	-2.33311	-11.1453	-4.88169	-2.95204	20.162	-4.58189	0	0	9.50206	7.28728	4.20779	27.8138	-7.38189	-30.8924	-20.4071	-3.66727	35.3873		15.7026
18.699	-0.818979	-19.3176	6.90194	-2.22234	-13.946	-2.79104	-4.75048	27.8251	-2.46812	0	0	25.3126	6.85263	23.9725	48.7076	11.5601	-31.595	-21.3177	-1.54306	17.5446		15.1781	2.45229	-8.42141			21.5795	-1.89721	-20.1807	7.81999	-2.15158	-10.5065	-4.84	-3.06826	20.8399	-4.52267	0	0	10.8479	7.07366	8.2627	30.5717	-4.61238	-32.7769	-22.6345	-3.37446	33.0969		15.7797
18.1901	-0.898422	-19.5135	6.66191	-2.05308	-14.1765	-2.77867	-4.85228	28.2916	-2.44654	0	0	27.467	6.44028	24.0259	52.3163	12.7119	-30.2255	-21.4384	-1.60308	18.226		15.0481	2.62086	-8.25838			21.0019	-2.2463	-20.9835	7.34561	-1.92043	-10.0629	-4.82	-3.17644	21.4655	-4.48497	0	0	12.2388	6.77003	12.1947	33.1052	-1.48085	-34.2263	-24.6183	-3.06928	30.5749		15.848
17.6751	-0.982996	-19.6628	6.47657	-1.90381	-14.3295	-2.69265	-4.92781	28.635	-2.36312	0	0	29.6858	6.07017	23.5661	56.0684	13.2867	-28.589	-20.9335	-1.64439	18.6919		14.9003	2.793	-8.12035			20.4501	-2.58271	-21.6043	6.89958	-1.65373	-9.86551	-4.83768	-3.2858	22.0923	-4.48174	0	0	13.7243	6.40422	15.6366	35.5171	1.71613	-35.0823	-26.2811	-2.77233	27.9875		15.9046
17.1471	-1.07267	-19.7704	6.33677	-1.77245	-14.41	-2.53616	-4.98688	28.9019	-2.2201	0	0	31.9534	5.738	22.6263	59.9081	13.2754	-26.7113	-19.8255	-1.64711	18.7226		14.7331	2.96878	-7.99581			19.9233	-2.89623	-22.0611	6.47788	-1.36694	-9.92318	-4.89677	-3.40265	22.7559	-4.51479	0	0	15.3448	6.00903	18.2736	37.9724	4.66759	-35.2623	-27.5464	-2.50249	25.5227		15.9457
16.602	-1.16554	-19.857	6.23499	-1.65822	-14.4331	-2.32011	-5.04046	29.1429	-2.02628	0	0	34.2515	5.43256	21.2689	63.758	12.7138	-24.6366	-18.2103	-1.59589	18.1447		14.5435	3.14536	-7.87644			19.4201	-3.17806	-22.3883	6.08091	-1.07484	-10.2169	-4.99495	-3.53161	23.4807	-4.58041	0	0	17.1208	5.61093	19.9029	40.6364	7.1	-34.7665	-28.36	-2.27276	23.3406		15.9669
16.037	-1.25905	-19.9522	6.16638	-1.56231	-14.4167	-2.05781	-5.09726	29.397	-1.79275	0	0	36.5581	5.14027	19.579	67.5319	11.676	-22.4354	-16.2475	-1.4846	16.8759		14.3271	3.31915	-7.75805			18.9362	-3.42048	-22.6269	5.70864	-0.78946	-10.7117	-5.12782	-3.67532	24.2791	-4.67322	0	0	19.0526	5.22247	20.4461	43.6188	8.80289	-33.6654	-28.7056	-2.0886	21.5373		15.9633
15.4508	-1.35125	-20.0749	6.12748	-1.48608	-14.3804	-1.76118	-5.1614	29.6825	-1.53003	0	0	38.8483	4.84935	17.6565	71.1477	10.2657	-20.2001	-14.1172	-1.31796	14.944		14.0806	3.48779	-7.63865			18.4653	-3.61772	-22.8115	5.35957	-0.518986	-11.3612	-5.2883	-3.83285	25.1427	-4.78602	0	0	21.1254	4.84123	19.9427	46.9374	9.64905	-32.0824	-28.6066	-1.94738	20.1233		15.9313
14.8446	-1.44174	-20.2298	6.11525	-1.43006	-14.3459	-1.43962	-5.23437	30.0053	-1.24665	0	0	41.0974	4.5531	15.6085	74.5373	8.60367	-18.0337	-11.9703	-1.10956	12.4785		13.8035	3.65053	-7.51848			18.0013	-3.76692	-22.968	5.03453	-0.269513	-12.1046	-5.46263	-3.99928	26.0418	-4.90659	0	0	23.3131	4.45287	18.5382	50.5149	9.61474	-30.1757	-28.1172	-1.8398	19.0283		15.8692
14.2231	-1.53112	-20.4177	6.1262	-1.39436	-14.3341	-1.10017	-5.31811	30.3731	-0.949161	0	0	43.2841	4.25112	13.547	77.6497	6.81856	-16.0438	-9.90705	-0.877938	9.68228		13.4999	3.80698	-7.40132			17.5397	-3.86832	-23.1218	4.7414	-0.0480914	-12.864	-5.62683	-4.16718	26.9349	-5.01478	0	0	25.5819	4.03791	16.4481	54.214	8.77856	-28.1075	-27.3087	-1.75281	18.1323		15.7766
13.592	-1.62027	-20.6382	6.15593	-1.37835	-14.3595	-0.746441	-5.41364	30.7892	-0.64123	0	0	45.3899	3.94943	11.5858	80.4448	5.04083	-14.3415	-7.9855	-0.642877	6.79607		13.1768	3.95664	-7.29387			17.0758	-3.9254	-23.3011	4.49383	0.137173	-13.5519	-5.75023	-4.3294	27.7844	-5.08542	0	0	27.8941	3.58033	13.9078	57.8918	7.29126	-26.0076	-26.2551	-1.67267	17.2984		15.6528
12.9574	-1.70939	-20.8831	6.19944	-1.3805	-14.4288	-0.378475	-5.51901	31.2441	-0.323583	0	0	47.3976	3.65845	9.83876	82.8875	3.39908	-13.0326	-6.23892	-0.422689	4.0603		12.8433	4.09891	-7.20283			16.6049	-3.94593	-23.532	4.30367	0.280213	-14.1006	-5.80899	-4.48359	28.5795	-5.09918	0	0	30.2099	3.07426	11.1397	61.4351	5.34249	-23.9542	-25.0249	-1.58647	16.3931		15.4963
12.3259	-1.79839	-21.1362	6.25328	-1.39931	-14.5429	0.00751668	-5.62947	31.7161	0.00639416	0	0	49.2905	3.39128	8.41429	84.9459	2.01402	-12.199	-4.68619	-0.23256	1.68249		12.5086	4.23368	-7.13324			16.1228	-3.94241	-23.8364	4.17622	0.378871	-14.4812	-5.79598	-4.63428	29.345	-5.05019	0	0	32.4881	2.52627	8.34767	64.7695	3.14089	-21.9828	-23.6789	-1.48364	15.3019		15.3066
11.7047	-1.88824	-21.3829	6.31754	-1.4339	-14.6958	0.41885	-5.73933	32.1808	0.354502	0	0	51.0535	3.16239	7.40371	86.5937	0.985301	-11.8788	-3.33647	-0.083385	-0.187637		12.1816	4.36188	-7.08875			15.6276	-3.93038	-24.2275	4.10958	0.434264	-14.7073	-5.71996	-4.7905	30.1264	-4.94524	0	0	34.6894	1.95412	5.71489	67.8548	0.895588	-20.1051	-22.2755	-1.35743	13.9469		15.0836
11.1007	-1.98248	-21.6152	6.39556	-1.48307	-14.8754	0.864537	-5.84331	32.6161	0.728193	0	0	52.6757	2.98681	6.86174	87.8153	0.372966	-12.0571	-2.19273	0.0191508	-1.47308		11.8703	4.48593	-7.07243			15.1184	-3.92546	-24.7084	4.09702	0.449314	-14.8185	-5.5968	-4.96061	30.9633	-4.79721	0	0	36.7797	1.38257	3.39492	70.6758	-1.20466	-18.3237	-20.8686	-1.20593	12.2993		14.8283
10.518	-2.08741	-21.8264	6.49103	-1.54324	-15.0654	1.35246	-5.93526	32.9976	1.13427	0	0	54.1527	2.87883	6.78959	88.6087	0.183294	-12.6699	-1.25317	0.0749612	-2.17221		11.5803	4.60998	-7.08686			14.5945	-3.94085	-25.2685	4.12826	0.428693	-14.8626	-5.44215	-5.14787	31.8676	-4.61992	0	0	38.7354	0.838496	1.49618	73.2354	-3.01514	-16.6405	-19.5026	-1.03213	10.3833		14.5425
9.9563	-2.21032	-22.005	6.60624	-1.60851	-15.2475	1.88753	-6.00707	33.2931	1.57765	0	0	55.4875	2.84984	7.1269	88.9893	0.363312	-13.6175	-0.509586	0.089009	-2.34809		11.3145	4.73909	-7.13456			14.0546	-3.98601	-25.886	4.1924	0.378868	-14.8754	-5.26618	-5.34845	32.8167	-4.42391	0	0	40.5486	0.346228	0.0661671	75.5497	-4.45592	-15.065	-18.206	-0.843431	8.27623		14.2292
9.41187	-2.3561	-22.1334	6.74271	-1.67296	-15.4015	2.47208	-6.0485	33.4627	2.06213	0	0	56.6935	2.90448	7.74629	88.9926	0.797759	-14.7819	0.0563519	0.0696955	-2.10627		11.0727	4.87735	-7.21695			13.4976	-4.06649	-26.5259	4.2796	0.307853	-14.8741	-5.07206	-5.55229	33.7605	-4.21504	0	0	42.226	-0.07494	-0.907472	77.6424	-5.51349	-13.6231	-16.9912	-0.650558	6.09894		13.8924
8.88084	-2.52383	-22.1917	6.90142	-1.73297	-15.5076	3.10534	-6.04926	33.4658	2.59014	0	0	57.7975	3.03673	8.45435	88.6765	1.31121	-16.0507	0.474988	0.02624	-1.56191		10.8532	5.02577	-7.33226			12.9235	-4.1839	-27.1447	4.38315	0.223668	-14.8596	-4.85634	-5.74594	34.638	-3.99405	0	0	43.7806	-0.411855	-1.46979	79.5353	-6.21406	-12.3559	-15.8589	-0.465432	3.99222		13.5369
8.36181	-2.70694	-22.1648	7.08228	-1.78767	-15.5549	3.78088	-6.00377	33.2796	3.16013	0	0	58.8377	3.22996	9.01369	88.1143	1.68882	-17.3372	0.785276	-0.0337786	-0.809634		10.654	5.18186	-7.47401			12.3348	-4.33556	-27.6987	4.5005	0.132654	-14.8224	-4.61121	-5.91546	35.391	-3.75778	0	0	45.2229	-0.658063	-1.66455	81.2405	-6.58861	-11.3109	-14.8066	-0.299136	2.09031		13.1676
7.85602	-2.89647	-22.0506	7.2827	-1.83668	-15.5449	4.4833	-5.91391	32.9093	3.76274	0	0	59.8544	3.4623	9.18159	87.3806	1.71119	-18.5778	1.02748	-0.104908	0.0822556		10.4741	5.34087	-7.63213			11.7377	-4.51405	-28.1558	4.63288	0.0378527	-14.7556	-4.32981	-6.0507	35.9816	-3.50255	0	0	46.5619	-0.814616	-1.52794	82.761	-6.66503	-10.53	-13.8358	-0.160717	0.503517		12.7895
7.36567	-3.08423	-21.8656	7.4956	-1.87813	-15.4964	5.18841	-5.79063	32.3961	4.37919	0	0	60.878	3.71289	8.75084	86.5365	1.19121	-19.7111	1.23563	-0.182433	1.05427		10.3129	5.49688	-7.79661			11.1407	-4.70815	-28.4998	4.78206	-0.0609032	-14.6665	-4.01176	-6.14879	36.4044	-3.22793	0	0	47.8096	-0.888718	-1.10199	84.0977	-6.48053	-10.0402	-12.9536	-0.0565685	-0.691061		12.4083
6.89261	-3.26418	-21.6448	7.70931	-1.9093	-15.4465	5.8704	-5.65321	31.8169	4.98586	0	0	61.9231	3.96477	7.57109	85.6197	-0.00569964	-20.6651	1.43265	-0.26136	2.04325		10.1698	5.64384	-7.96094			10.5529	-4.90662	-28.732	4.94801	-0.165953	-14.5815	-3.66456	-6.21626	36.6926	-2.93772	0	0	48.9827	-0.889634	-0.44496	85.2547	-6.09045	-9.84745	-12.167	0.0101751	-1.45635		12.0294
6.43856	-3.43322	-21.4351	7.91269	-1.92994	-15.4351	6.51345	-5.52393	31.2652	5.56429	0	0	62.9909	4.20402	5.5477	84.6433	-1.95983	-21.366	1.62706	-0.337195	2.99233		10.0443	5.77703	-8.12364			9.98128	-5.10189	-28.8655	5.12883	-0.280281	-14.5342	-3.29848	-6.26545	36.9013	-2.63718	0	0	50.0997	-0.824607	0.370111	86.2407	-5.56444	-9.93131	-11.4772	0.0401881	-1.80033		11.6575
6.00641	-3.59022	-21.2828	8.1031	-1.94534	-15.4797	7.12017	-5.41968	30.8154	6.11081	0	0	64.0724	4.41422	2.63569	83.5958	-4.69895	-21.7649	1.81163	-0.408398	3.88195		9.93665	5.89355	-8.28608			9.43081	-5.2912	-28.9118	5.32197	-0.405938	-14.5526	-2.91982	-6.30761	37.0793	-2.32907	0	0	51.1778	-0.697663	1.26113	87.0684	-4.97855	-10.2474	-10.8791	0.0378892	-1.77399		11.2971
5.60129	-3.73462	-21.2255	8.29118	-1.96681	-15.5602	7.71191	-5.34765	30.5022	6.63947	0	0	65.1424	4.57098	-1.11805	82.4322	-8.15484	-21.8595	1.96451	-0.478109	4.75112		9.84764	5.99162	-8.44956			8.90492	-5.47425	-28.8723	5.52637	-0.54314	-14.6482	-2.52463	-6.34726	37.2459	-2.00949	0	0	52.2333	-0.511276	2.14376	87.7525	-4.40849	-10.734	-10.3631	0.0107747	-1.46323		10.9521
5.22955	-3.86579	-21.2881	8.49549	-2.00849	-15.6394	8.31863	-5.30938	30.3348	7.17324	0	0	66.1398	4.64658	-5.46999	81.0597	-12.0662	-21.6832	2.05457	-0.552107	5.67134		9.7783	6.06992	-8.61382			8.40538	-5.64942	-28.7411	5.7442	-0.690307	-14.8109	-2.09677	-6.38041	37.3846	-1.66591	0	0	53.279	-0.269011	2.93988	88.3078	-3.92354	-11.321	-9.91605	-0.0316717	-0.976574		10.625
4.89533	-3.98249	-21.4781	8.73053	-2.08122	-15.6949	8.96386	-5.30515	30.3164	7.72996	0	0	66.9541	4.62931	-9.88833	79.3418	-15.904	-21.2691	2.0512	-0.632624	6.66928		9.72904	6.1275	-8.77726			7.93096	-5.81197	-28.5126	5.97931	-0.844133	-15.0139	-1.61736	-6.3973	37.455	-1.28384	0	0	54.3213	0.0234474	3.5876	88.7468	-3.57816	-11.9374	-9.52086	-0.0792139	-0.431337		10.3153
4.59671	-4.08158	-21.7731	8.99605	-2.18658	-15.7349	9.65429	-5.33322	30.4391	8.31343	0	0	67.4405	4.54389	-13.5933	77.1456	-18.9273	-20.6395	1.9342	-0.712511	7.65538		9.69907	6.16346	-8.9371			7.47649	-5.95594	-28.1883	6.23386	-0.999356	-15.2262	-1.08013	-6.38803	37.4164	-0.857865	0	0	55.3559	0.359775	4.05626	89.0745	-3.39741	-12.5194	-9.15841	-0.122348	0.063414		10.0194
4.3252	-4.15802	-22.1228	9.27847	-2.31664	-15.7846	10.3818	-5.38667	30.6721	8.9166	0	0	67.4573	4.4485	-15.7454	74.4093	-20.3761	-19.8591	1.69369	-0.774745	8.42046		9.68621	6.17696	-9.08929			7.034	-6.07802	-27.7829	6.50631	-1.14934	-15.4255	-0.496256	-6.34786	37.2484	-0.395028	0	0	56.369	0.735631	4.34793	89.2872	-3.37481	-13.0239	-8.81095	-0.154004	0.426515		9.73195
4.06897	-4.20663	-22.4692	9.55974	-2.45852	-15.8654	11.1297	-5.45398	30.9639	9.5276	0	0	66.8985	4.40151	-15.6716	71.1583	-19.6928	-19.1052	1.31467	-0.798541	8.71221		9.6869	6.1675	-9.22957			6.59505	-6.17918	-27.3279	6.79265	-1.28823	-15.5986	0.115607	-6.27868	36.9572	0.0923801	0	0	57.3421	1.1502	4.48362	89.3762	-3.48598	-13.4362	-8.46426	-0.170672	0.617684		9.44816
3.81669	-4.22415	-22.7722	9.82557	-2.59985	-15.9809	11.877	-5.52225	31.258	10.1331	0	0	65.7161	4.41636	-13.0922	67.4287	-16.7357	-18.6654	0.754552	-0.769962	8.36176		9.69661	6.13536	-9.35495			6.15275	-6.26444	-26.8703	7.08944	-1.41299	-15.7324	0.740025	-6.18689	36.5674	0.59435	0	0	58.2585	1.60617	4.48356	89.3329	-3.70809	-13.768	-8.1093	-0.172457	0.638155		9.16441
3.55898	-4.20972	-23.0168	10.0694	-2.73256	-16.1134	12.6046	-5.5794	31.5027	10.7229	0	0	63.9592	4.43946	-8.38105	63.1755	-12.004	-18.8277	-0.0587371	-0.693384	7.41968		9.70995	6.08161	-9.46437			5.70198	-6.34067	-26.4629	7.39507	-1.52404	-15.8082	1.36708	-6.08057	36.1109	1.1044	0	0	59.1052	2.1083	4.36148	89.1499	-4.0258	-14.044	-7.74352	-0.162075	0.51909		8.87873
3.28793	-4.16456	-23.2016	10.2936	-2.85455	-16.2307	13.3042	-5.61523	31.6555	11.2964	0	0	61.8008	4.39242	-2.64422	58.3228	-6.6749	-19.7276	-1.18886	-0.596397	6.22074		9.72096	6.00832	-9.5571			5.23908	-6.41325	-26.1551	7.70857	-1.62597	-15.809	1.99222	-5.96929	35.6271	1.61921	0	0	59.8715	2.66037	4.12916	88.8192	-4.42727	-14.2897	-7.37094	-0.143676	0.308061		8.59051
2.99575	-4.0917	-23.3267	10.506	-2.96796	-16.3015	13.9808	-5.62291	31.6882	11.8634	0	0	59.4718	4.25441	2.73659	52.9359	-2.12652	-21.2644	-2.65569	-0.520538	5.27909		9.72328	5.91844	-9.63054			4.76242	-6.48301	-25.9874	8.02817	-1.7281	-15.7343	2.61789	-5.86552	35.1706	2.13972	0	0	60.5484	3.26178	3.80052	88.3319	-4.90021	-14.5283	-7.00041	-0.122317	0.0630675		8.3001
2.67368	-3.99624	-23.3912	10.7139	-3.07487	-16.3067	14.6449	-5.60018	31.5914	12.4367	0	0	57.1405	4.07813	6.76812	47.2695	0.736022	-23.148	-4.45461	-0.504453	5.07904		9.71047	5.81567	-9.67953			4.27349	-6.54625	-25.9879	8.35149	-1.84239	-15.5987	3.2526	-5.78172	34.7981	2.67047	0	0	61.1293	3.90607	3.39159	87.6802	-5.43076	-14.7834	-6.6434	-0.103574	-0.151927		8.00885
2.31317	-3.88577	-23.4034	10.9209	-3.17633	-16.2544	15.3076	-5.55489	31.3979	13.0231	0	0	54.8766	3.9333	9.0289	41.6327	1.68383	-25.0131	-6.59078	-0.573914	5.94199		9.67605	5.70426	-9.69717			3.77793	-6.59696	-26.1657	8.67726	-1.97936	-15.4193	3.90513	-5.72512	34.5445	3.2158	0	0	61.6109	4.58138	2.91969	86.8584	-6.00255	-15.0711	-6.31105	-0.0922309	-0.282032		7.71981
1.90697	-3.77074	-23.3871	11.1264	-3.27286	-16.1853	15.9785	-5.50718	31.1932	13.6199	0	0	52.6995	3.86278	9.4176	36.2539	0.930225	-26.4886	-9.0822	-0.742146	8.02006		9.6134	5.58947	-9.67533			3.28606	-6.63023	-26.5009	9.00706	-2.14433	-15.2087	4.58016	-5.69523	34.41	3.77741	0	0	61.9927	5.27095	2.40552	85.8639	-6.59213	-15.3904	-6.01097	-0.090989	-0.296277		7.43802
1.44992	-3.66311	-23.3719	11.3282	-3.36373	-16.1512	16.6646	-5.48032	31.0776	14.2178	0	0	50.6291	3.87173	7.89983	31.2368	-1.11683	-27.2112	-11.9493	-1.01472	11.3401		9.51641	5.47724	-9.60466			2.8103	-6.6432	-26.9324	9.34329	-2.33451	-14.9846	5.27554	-5.68439	34.3611	4.35298	0	0	62.2753	5.9523	1.87575	84.6972	-7.1649	-15.7279	-5.74551	-0.100599	-0.186054		7.16927
0.939167	-3.57387	-23.3789	11.5282	-3.44642	-16.172	17.3686	-5.48561	31.1004	14.8097	0	0	48.7038	3.92666	4.4265	26.5741	-3.96277	-26.8394	-15.2192	-1.39445	15.8354		9.38058	5.37286	-9.4756			2.36108	-6.63425	-27.3543	9.68545	-2.53751	-14.7799	5.9807	-5.67998	34.3412	4.93536	0	0	62.4578	6.59703	1.36984	83.3605	-7.66921	-16.0727	-5.51305	-0.120873	0.0464982		6.91838
0.3747	-3.50958	-23.4128	11.7338	-3.518	-16.2186	18.0878	-5.51626	31.2322	15.3954	0	0	46.9688	3.95432	-0.992647	22.1972	-7.05308	-25.1185	-18.9495	-1.88355	21.3378		9.20405	5.27872	-9.28092			1.94375	-6.60173	-27.6355	10.0294	-2.73232	-14.6309	6.6772	-5.66487	34.2729	5.51383	0	0	62.5363	7.1745	0.938142	81.8566	-8.04176	-16.4227	-5.31074	-0.151001	0.392075		6.68825
-0.239695	-3.46881	-23.4657	11.9535	-3.57778	-16.2379	18.8134	-5.55494	31.3981	15.9778	0	0	45.4374	3.85263	-8.10364	18.0694	-9.8082	-22.0071	-23.2487	-2.47854	27.5094		8.98841	5.19224	-9.01919			1.5588	-6.54422	-27.6612	10.3703	-2.89528	-14.5605	7.34286	-5.62123	34.075	6.07688	0	0	62.5062	7.6589	0.627422	80.1885	-8.22628	-16.781	-5.13791	-0.189229	0.830505		6.4799
-0.896777	-3.43972	-23.5194	12.1901	-3.62761	-16.179	19.5284	-5.58162	31.5122	16.5576	0	0	44.0522	3.535	-16.2168	14.2974	-11.7436	-17.8145	-28.2172	-3.15406	33.7608		8.73979	5.10468	-8.69755			1.20422	-6.462	-27.3787	10.7067	-3.01025	-14.574	7.96072	-5.5392	33.7005	6.61632	0	0	62.3635	8.03618	0.464879	78.3598	-8.19225	-17.1529	-4.99928	-0.232983	1.3322		6.29246
-1.58601	-3.40191	-23.5543	12.4395	-3.67272	-16.0057	20.213	-5.58074	31.5084	17.1317	0	0	42.6926	2.99873	-24.2298	11.1371	-12.6648	-13.2033	-33.7335	-3.84507	39.3319		8.46959	5.00233	-8.33197			0.878272	-6.35849	-26.823	11.0444	-3.07705	-14.663	8.53041	-5.4241	33.1694	7.1325	0	0	62.1049	8.30641	0.454604	76.3748	-7.93904	-17.546	-4.90595	-0.279528	1.86566		6.12341
-2.29388	-3.33201	-23.5669	12.6919	-3.72354	-15.7013	20.8541	-5.54758	31.3666	17.6958	0	0	41.2458	2.34729	-30.9857	8.81307	-12.7499	-8.95542	-39.2085	-4.4596	43.6388		8.19346	4.86949	-7.94408			0.57981	-6.24004	-26.1029	11.395	-3.11094	-14.8046	9.07104	-5.2936	32.5591	7.63609	0	0	61.7281	8.48075	0.581596	74.2394	-7.49007	-17.9684	-4.8728	-0.326551	2.40428		5.96911
-3.0026	-3.20981	-23.5883	12.9367	-3.79855	-15.2692	21.4557	-5.49153	31.1259	18.2475	0	0	39.6622	1.72907	-35.6766	7.33169	-12.3711	-5.68977	-43.6761	-4.93139	46.5738		7.92925	4.69186	-7.55674			0.307528	-6.11287	-25.3557	11.7716	-3.13507	-14.9601	9.61237	-5.16727	31.9603	8.14447	0	0	61.2326	8.57448	0.820424	71.9605	-6.88194	-18.4271	-4.91434	-0.37266	2.93201		5.82549
-3.68826	-3.02343	-23.6799	13.166	-3.92336	-14.7333	22.0365	-5.43351	30.8753	18.7855	0	0	37.9371	1.26403	-37.9345	6.48806	-11.829	-3.78263	-46.2297	-5.25111	48.397		7.69621	4.46021	-7.1901			0.0603314	-5.98033	-24.7007	12.1834	-3.1722	-15.0845	10.1829	-5.05886	31.44	8.67538	0	0	60.621	8.60118	1.14797	69.5454	-6.15038	-18.9285	-5.04044	-0.417471	3.4444		5.68934
-4.32048	-2.77409	-23.9038	13.3749	-4.12218	-14.1399	22.6163	-5.39877	30.7247	19.3038	0	0	36.065	1.01906	-37.6702	5.98538	-11.2361	-3.43919	-46.3454	-5.43397	49.384		7.5154	4.17412	-6.85815			-0.163107	-5.84203	-24.2072	12.6316	-3.2371	-15.1373	10.7988	-4.97185	31.0181	9.23997	0	0	59.8987	8.57106	1.55573	67.0012	-5.31822	-19.4748	-5.25284	-0.460914	3.94064		5.55973
-4.8667	-2.47912	-24.2845	13.5587	-4.40445	-13.5525	23.1974	-5.40707	30.7607	19.7845	0	0	34.0218	1.01116	-34.9369	5.51738	-10.564	-4.73944	-43.9766	-5.46972	49.5724		7.40958	3.84445	-6.56687			-0.365979	-5.69452	-23.8851	13.1072	-3.33222	-15.0893	11.4577	-4.89938	30.6637	9.83836	0	0	59.0735	8.49229	2.04722	64.3343	-4.3984	-20.0605	-5.54485	-0.502546	4.41562		5.43831
-5.30061	-2.17062	-24.7867	13.7116	-4.75603	-13.0297	23.7516	-5.46402	31.0073	20.195	0	0	31.7855	1.20382	-29.97	4.80006	-9.76656	-7.59053	-39.6845	-5.31618	48.7528		7.40051	3.49264	-6.31447			-0.553029	-5.53283	-23.7004	13.5952	-3.45027	-14.9268	12.1426	-4.82946	30.3194	10.4615	0	0	58.1557	8.37255	2.62477	61.5509	-3.40711	-20.674	-5.90519	-0.54166	4.86133		5.32842
-5.60994	-1.88782	-25.318	13.8294	-5.14057	-12.5927	24.2152	-5.55468	31.397	20.4939	0	0	29.3942	1.50185	-23.39	3.62271	-8.90183	-11.6113	-34.6894	-4.96356	46.763		7.50471	3.1465	-6.09495			-0.728629	-5.35111	-23.6011	14.0802	-3.58107	-14.6599	12.8316	-4.75328	29.9414	11.0956	0	0	57.1589	8.21946	3.27348	58.6606	-2.37843	-21.3032	-6.32249	-0.578231	5.27752		5.23376
-5.79697	-1.66671	-25.7532	13.9128	-5.50983	-12.224	24.4954	-5.64667	31.7891	20.6357	0	0	27.021	1.7837	-16.4121	1.96519	-8.15707	-16.0336	-30.3573	-4.50748	43.9506		7.7311	2.83432	-5.90439			-0.895721	-5.14365	-23.538	14.5502	-3.71693	-14.3262	13.5054	-4.67046	29.5271	11.7245	0	0	56.1002	8.04053	3.95183	55.6789	-1.37004	-21.9383	-6.7892	-0.613762	5.68134		5.15712
-5.87068	-1.5324	-25.9781	13.966	-5.8184	-11.9036	24.4936	-5.7055	32.0381	20.5759	0	0	24.9906	1.98016	-10.7576	0.095965	-7.69654	-19.7741	-27.4094	-4.11236	41.2762		8.08202	2.57968	-5.74788			-1.05706	-4.90593	-23.4736	14.9972	-3.85331	-13.975	14.1507	-4.58633	29.1027	12.3339	0	0	54.9981	7.84288	4.593	52.6285	-0.457224	-22.5684	-7.30372	-0.65148	6.1094		5.09923
-5.8385	-1.49678	-25.9322	13.9946	-6.03587	-11.6361	24.135	-5.71095	32.0612	20.275	0	0	23.671	2.11288	-8.06666	-1.51836	-7.46285	-21.7901	-25.787	-3.91028	39.8167		8.55519	2.39762	-5.64275			-1.21713	-4.63648	-23.3807	15.4182	-3.98571	-13.6357	14.7611	-4.50338	28.6807	12.9164	0	0	53.8686	7.63341	5.11505	49.5368	0.281425	-23.1776	-7.87058	-0.696021	6.614		5.05849
-5.70605	-1.55902	-25.6291	14.0017	-6.14973	-11.4429	23.3865	-5.66263	31.8569	19.7028	0	0	23.2881	2.2223	-9.0392	-2.46145	-7.23099	-21.5968	-25.0934	-3.95183	40.122		9.14398	2.29123	-5.61645			-1.38278	-4.33769	-23.2409	15.8147	-4.10714	-13.3006	15.3359	-4.41632	28.2341	13.4744	0	0	52.7238	7.41941	5.43014	46.4325	0.774955	-23.7467	-8.4987	-0.75333	7.26171		5.03164
-5.48368	-1.70624	-25.1513	13.9853	-6.16061	-11.3349	22.2561	-5.57497	31.4838	18.8439	0	0	23.7711	2.30132	-12.7802	-2.58011	-6.89698	-19.6049	-24.8931	-4.18836	41.8086		9.8355	2.24864	-5.70031			-1.56182	-4.01568	-23.0486	16.1882	-4.20996	-12.952	15.8788	-4.31949	27.7328	14.0149	0	0	51.5728	7.20958	5.45446	43.3418	0.969607	-24.2581	-9.19974	-0.830283	8.1285		5.01484
-5.19284	-1.91544	-24.6207	13.9363	-6.07445	-11.2964	20.7832	-5.46778	31.0235	17.7026	0	0	24.7556	2.36784	-17.0294	-2.06743	-6.5922	-16.9394	-24.6913	-4.46272	43.6592		10.6092	2.24335	-5.92031			-1.76039	-3.67887	-22.812	16.5363	-4.28936	-12.601	16.3949	-4.21639	27.194	14.5401	0	0	50.4206	7.0136	5.12644	40.2806	0.842682	-24.6996	-9.98751	-0.933236	9.28219		5.00511
-4.86559	-2.15964	-24.1607	13.8413	-5.89891	-11.2912	19.03	-5.36052	30.5583	16.3066	0	0	25.8128	2.52651	-19.545	-1.3255	-6.46202	-14.759	-24.0038	-4.58182	44.4285		11.4375	2.2404	-6.28646			-1.98031	-3.33656	-22.553	16.855	-4.34587	-12.2801	16.8883	-4.11828	26.6762	15.0454	0	0	49.2664	6.84071	4.4277	37.2465	0.413895	-25.0647	-10.8788	-1.06581	10.7565		5.00117
-4.53741	-2.41692	-23.8647	13.6899	-5.64439	-11.2767	17.0719	-5.26956	30.1602	14.7043	0	0	26.651	2.87162	-19.2474	-0.705706	-6.49342	-13.733	-22.7015	-4.4461	43.5502		12.2892	2.20732	-6.78562			-2.2185	-2.9979	-22.3019	17.1431	-4.38454	-12.006	17.3596	-4.03457	26.2307	15.524	0	0	48.1036	6.6983	3.38606	34.2189	-0.260353	-25.3448	-11.8949	-1.22752	12.5354		5.00386
-4.2366	-2.67703	-23.7904	13.4845	-5.32876	-11.2145	14.9876	-5.20926	29.8944	12.9559	0	0	27.123	3.39556	-16.1736	-0.399553	-6.58727	-14.0305	-21.1014	-4.08984	41.1166		13.1335	2.12345	-7.38167			-2.46844	-2.6712	-22.0905	17.4037	-4.41258	-11.7641	17.8065	-3.96744	25.8709	15.9713	0	0	46.9222	6.59123	2.05887	31.1689	-1.10507	-25.5196	-13.0621	-1.41378	14.554		5.01583
-3.97559	-2.94184	-23.9716	13.2471	-4.98043	-11.0748	12.8465	-5.19332	29.824	11.1216	0	0	27.1852	4.00218	-11.013	-0.470156	-6.67702	-15.4761	-19.6368	-3.61869	37.5953		13.9439	1.983	-8.02221			-2.72277	-2.36315	-21.9405	17.6419	-4.43638	-11.5176	18.2242	-3.9126	25.5752	16.3852	0	0	45.7133	6.52065	0.508088	28.0723	-2.04438	-25.5574	-14.4069	-1.61721	16.7169		5.04062
-3.75244	-3.21983	-24.4033	13.0142	-4.62971	-10.8457	10.6936	-5.23108	29.9908	9.24819	0	0	26.8915	4.57086	-4.83125	-0.888444	-6.76782	-17.6393	-18.5607	-3.14024	33.6411		14.7011	1.79239	-8.64779			-2.97491	-2.0778	-21.8567	17.8628	-4.46033	-11.2308	18.6063	-3.86417	25.3129	16.7639	0	0	44.4718	6.48292	-1.21545	24.9171	-3.00936	-25.4286	-15.9491	-1.82936	18.9213		5.08194
-3.56082	-3.5162	-25.0112	12.8218	-4.29621	-10.548	8.53957	-5.32189	30.3896	7.35926	0	0	26.3814	5.02203	1.09021	-1.54875	-6.90214	-19.9161	-17.9011	-2.73555	29.9837		15.3919	1.56377	-9.20159			-3.22052	-1.81607	-21.83	18.069	-4.48804	-10.8872	18.9501	-3.81977	25.0714	17.1064	0	0	43.1963	6.47015	-3.07567	21.7056	-3.93854	-25.118	-17.6965	-2.04229	21.0765		5.14275
-3.39901	-3.8224	-25.6474	12.6906	-3.98543	-10.2488	6.36362	-5.45566	30.9711	5.45336	0	0	25.8387	5.34668	5.4453	-2.29456	-7.09393	-21.6544	-17.5574	-2.46081	27.3344		16.0067	1.30738	-9.63968			-3.45825	-1.57589	-21.8442	18.2594	-4.52291	-10.4958	19.2598	-3.7815	24.8625	17.4144	0	0	41.8894	6.47183	-5.05235	18.4567	-4.77788	-24.626	-19.6413	-2.24977	23.118		5.22468
-3.27018	-4.11143	-26.134	12.6249	-3.69875	-10.0523	4.12511	-5.61974	31.6747	3.50981	0	0	25.4423	5.5765	7.1275	-2.96243	-7.28308	-22.2989	-17.4087	-2.35729	26.3014		16.5361	1.02607	-9.93873			-3.68984	-1.35268	-21.8865	18.429	-4.56899	-10.081	19.5454	-3.75394	24.7116	17.693	0	0	40.5575	6.47595	-7.14212	15.2092	-5.48101	-23.9651	-21.7567	-2.44837	25.0155		5.32717
-3.17322	-4.34534	-26.3275	12.629	-3.4476	-10.0572	1.77637	-5.80421	32.4529	1.49889	0	0	25.3292	5.71694	5.47626	-3.4196	-7.34693	-21.523	-17.3806	-2.45586	27.2855		16.9707	0.716134	-10.0973			-3.91912	-1.13977	-21.9521	18.5713	-4.63078	-9.6717	19.8184	-3.74198	24.646	17.948	0	0	39.2117	6.46923	-9.35236	12.0219	-6.00829	-23.1655	-23.9968	-2.63829	26.7766		5.44749
-3.08979	-4.49087	-26.1656	12.7315	-3.26321	-10.3039	-0.720667	-6.00137	33.2697	-0.602543	0	0	25.54	5.69735	0.637336	-3.58712	-7.17255	-19.3762	-17.4628	-2.76496	30.2594		17.3038	0.373323	-10.1305			-4.15106	-0.92997	-22.042	18.6796	-4.7117	-9.29241	20.0871	-3.74908	24.6849	18.1836	0	0	37.8673	6.43807	-11.6906	8.97081	-6.32789	-22.2841	-26.3051	-2.82394	28.4467		5.5818
-2.97912	-4.5329	-25.6765	13.0004	-3.19419	-10.7442	-3.3723	-6.20038	34.0787	-2.79266	0	0	25.9444	5.41181	-6.12203	-3.47059	-6.74853	-16.3955	-17.6652	-3.24226	34.5174		17.5357	-0.000682551	-10.0639			-4.39172	-0.7177	-22.1518	18.7482	-4.81074	-8.956	20.3527	-3.77532	24.8287	18.4	0	0	36.5426	6.36999	-14.1551	6.14124	-6.42106	-21.4026	-28.6289	-3.01325	30.0968		5.72671
-2.78708	-4.47886	-24.9518	13.5341	-3.28977	-11.2531	-6.14118	-6.37983	34.7949	-5.03998	0	0	26.2789	4.84998	-12.8035	-3.1816	-6.17756	-13.437	-17.9152	-3.78031	38.8437		17.6734	-0.394894	-9.92974			-4.64743	-0.500492	-22.2657	18.7717	-4.92139	-8.66872	20.6097	-3.81848	25.0644	18.5936	0	0	35.255	6.25591	-16.7216	3.61591	-6.28896	-20.6139	-30.9293	-3.21538	31.7995		5.88015
-2.46252	-4.35456	-24.0982	14.4361	-3.58029	-11.664	-8.95022	-6.50115	35.272	-7.29716	0	0	26.3291	4.14131	-17.7701	-2.88855	-5.58231	-11.2175	-18.0193	-4.24246	42.1825		17.7287	-0.789339	-9.76582			-4.92275	-0.278384	-22.3616	18.7448	-5.0338	-8.44307	20.8484	-3.87736	25.3845	18.7558	0	0	34.017	6.0935	-19.3201	1.45882	-5.95842	-20.0082	-33.1805	-3.43747	33.6003		6.04225
-1.96789	-4.19545	-23.2022	15.7952	-4.06994	-11.8074	-11.6919	-6.51029	35.3077	-9.51894	0	0	26.021	3.45176	-20.3227	-2.74125	-5.03024	-10.0512	-17.7866	-4.52125	44.0397		17.716	-1.15865	-9.61345			-5.21707	-0.0520422	-22.4269	18.6635	-5.14165	-8.29957	21.0605	-3.95458	25.8017	18.8765	0	0	32.8331	5.8908	-21.8162	-0.301876	-5.4842	-19.6655	-35.3599	-3.68216	35.5004		6.21575
-1.28032	-4.03748	-22.3124	17.6771	-4.73958	-11.539	-14.2313	-6.34955	34.6749	-11.6641	0	0	25.3618	2.89516	-20.4276	-2.84937	-4.53939	-9.94482	-17.1685	-4.56628	44.3292		17.652	-1.47765	-9.51126			-5.52284	0.177406	-22.4691	18.5311	-5.24776	-8.24012	21.2416	-4.05322	26.3302	18.9482	0	0	31.7007	5.668	-24.0187	-1.6879	-4.9425	-19.6474	-37.4346	-3.94647	37.456		6.40622
-0.390343	-3.91177	-21.424	20.1214	-5.5457	-10.759	-16.4121	-5.97414	33.1578	-13.6822	0	0	24.3783	2.51628	-18.3327	-3.28819	-4.11577	-10.7669	-16.2801	-4.38455	43.1432		17.555	-1.72495	-9.48577			-5.8267	0.407127	-22.5158	18.3613	-5.36409	-8.22269	21.3898	-4.17125	26.9564	18.9708	0	0	30.6117	5.455	-25.7178	-2.77513	-4.41248	-19.9846	-39.3479	-4.22097	39.3836		6.62138
0.69712	-3.84283	-20.4649	23.1403	-6.4119	-9.41993	-18.0845	-5.36664	30.585	-15.4996	0	0	23.1072	2.30098	-14.4364	-4.0905	-3.78068	-12.324	-15.3249	-4.03129	40.6983		17.4434	-1.88389	-9.54284			-6.11342	0.632012	-22.6015	18.1721	-5.50524	-8.17817	21.5033	-4.30161	27.6398	18.9489	0	0	29.5558	5.28444	-26.7347	-3.68169	-3.9531	-20.6571	-41.0054	-4.48835	41.1635		6.86962
1.96122	-3.84727	-19.3086	26.7181	-7.22527	-7.52739	-19.1578	-4.54578	26.8748	-17.0213	0	0	21.6133	2.19647	-9.31916	-5.2246	-3.57005	-14.3622	-14.4899	-3.59108	37.3778		17.3326	-1.94245	-9.66584			-6.37024	0.845854	-22.7497	17.9725	-5.67953	-8.06687	21.5767	-4.43953	28.3535	18.8826	0	0	28.5252	5.18242	-26.9651	-4.54003	-3.5898	-21.5739	-42.2602	-4.71978	42.6296		7.15868
3.36779	-3.93267	-17.8251	30.8096	-7.85261	-5.14625	-19.6451	-3.5666	22.1032	-18.1488	0	0	20.0037	2.14461	-3.77552	-6.57944	-3.5012	-16.5622	-13.8742	-3.15258	33.7481		17.232	-1.89325	-9.82174			-6.58905	1.04273	-22.9563	17.7551	-5.88309	-7.91382	21.597	-4.58763	29.1093	18.7588	0	0	27.5227	5.16036	-26.4083	-5.45709	-3.31955	-22.5611	-42.9105	-4.87195	43.5572		7.49542
4.87721	-4.0989	-15.9349	35.3375	-8.17207	-2.4164	-19.6586	-2.5079	16.55	-18.8129	0	0	18.414	2.11937	1.27914	-7.98609	-3.53032	-18.58	-13.4815	-2.78706	30.4654		17.144	-1.73292	-9.97151			-6.76518	1.21725	-23.1941	17.5024	-6.10218	-7.78108	21.5402	-4.75178	29.9339	18.5527	0	0	26.5747	5.20993	-25.1959	-6.46791	-3.12644	-23.366	-42.7555	-4.89592	43.7007		7.88623
6.45345	-4.3412	-13.6406	40.1895	-8.10575	0.432963	-19.3564	-1.4541	10.6808	-19.008	0	0	16.9653	2.13937	5.03595	-9.27743	-3.54682	-20.1269	-13.2593	-2.53757	28.0881		17.0644	-1.46135	-10.0796			-6.89572	1.36447	-23.4306	17.1991	-6.31937	-7.71381	21.3721	-4.93266	30.8268	18.2364	0	0	25.7442	5.30445	-23.6119	-7.50005	-2.99078	-23.7011	-41.7294	-4.76675	42.9189		8.33725
8.06875	-4.65246	-11.0306	45.2253	-7.64433	3.10401	-18.8728	-0.480697	5.04451	-18.797	0	0	15.7241	2.24381	6.99401	-10.3392	-3.41828	-21.0245	-13.1448	-2.41989	26.9283		16.9841	-1.08102	-10.1194			-6.97885	1.47967	-23.6464	16.8379	-6.51791	-7.71965	21.0527	-5.1238	31.7524	17.7859	0	0	25.1286	5.41025	-22.0529	-8.38285	-2.88772	-23.3507	-40.0108	-4.5136	41.3268		8.85402
9.7039	-5.02345	-8.26803	50.2988	-6.86272	5.28856	-18.2745	0.352011	0.138616	-18.2744	0	0	14.696	2.45895	7.00943	-11.1164	-3.04603	-21.2074	-13.0902	-2.43073	27.0362		16.89	-0.596887	-10.0758			-7.0148	1.5577	-23.835	16.4165	-6.6807	-7.78538	20.5414	-5.31501	32.6599	17.1818	0	0	24.8307	5.50507	-20.8915	-8.9199	-2.79474	-22.3075	-37.9556	-4.21259	39.3263		9.44052
11.3466	-5.44037	-5.55631	55.2849	-5.91044	6.74022	-17.558	1.00283	-3.70084	-17.5202	0	0	13.844	2.78068	5.23247	-11.5934	-2.39362	-20.7065	-13.0673	-2.55664	28.2738		16.7677	-0.01836	-9.94627			-7.00641	1.59158	-23.9958	15.9331	-6.78877	-7.90769	19.802	-5.49941	33.5176	16.4058	0	0	24.9073	5.5926	-20.2751	-8.99503	-2.71892	-20.8244	-35.8916	-3.9414	37.4194		10.0983
12.9907	-5.88078	-3.07548	60.0908	-4.95696	7.31095	-16.6874	1.45273	-6.33744	-16.5825	0	0	13.1135	3.17492	2.03672	-11.78	-1.49001	-19.6397	-13.0644	-2.77853	30.386		16.6071	0.635388	-9.74184			-6.95976	1.57177	-24.1335	15.382	-6.82138	-8.11633	18.8057	-5.68047	34.3434	15.4361	0	0	25.3242	5.70438	-19.9859	-8.64405	-2.71369	-19.3126	-33.9627	-3.73565	35.9042		10.8249
14.638	-6.31139	-0.92077	64.6478	-4.1117	6.95298	-15.6382	1.70592	-7.81005	-15.4895	0	0	12.4511	3.58927	-2.01254	-11.7157	-0.424183	-18.2128	-13.0798	-3.07055	33.032		16.4102	1.32841	-9.49045			-6.88478	1.48717	-24.263	14.7562	-6.75872	-8.46151	17.5295	-5.87132	35.1962	14.2488	0	0	25.9539	5.88747	-19.4993	-8.04181	-2.84775	-18.1663	-32.1298	-3.57871	34.7077		11.6128
16.3009	-6.6938	0.916639	68.9018	-3.37365	5.72619	-14.4145	1.78904	-8.29132	-14.2607	0	0	11.8196	3.97388	-6.2145	-11.4812	0.671055	-16.6977	-13.1095	-3.39661	35.8088		16.1948	2.00826	-9.23822			-6.79736	1.32836	-24.4031	14.0563	-6.58506	-8.96414	15.9562	-6.08176	36.116	12.8309	0	0	26.6196	6.18142	-18.2339	-7.41542	-3.14962	-17.6404	-30.2854	-3.42369	33.4907		12.4471
17.9999	-6.99868	2.51929	72.8157	-2.65276	3.82591	-13.035	1.74873	-8.05804	-12.9041	0	0	11.2068	4.30141	-9.91767	-11.1853	1.66178	-15.3535	-13.1342	-3.71417	38.338		15.9884	2.62102	-9.03621			-6.71959	1.09145	-24.5634	13.2954	-6.29225	-9.58872	14.0819	-6.30861	37.0835	11.1922	0	0	27.1542	6.59441	-15.8204	-6.95123	-3.58965	-17.8148	-28.3797	-3.22662	31.8924		13.3065
19.7542	-7.2164	3.98816	76.3727	-1.8457	1.57694	-11.5138	1.64417	-7.4518	-11.4152	0	0	10.623	4.56811	-12.7582	-10.9192	2.46555	-14.3262	-13.1212	-3.98851	40.3893		15.8149	3.13118	-8.91482			-6.67613	0.780842	-24.7367	12.4949	-5.88194	-10.2741	11.9215	-6.54112	38.0497	9.36194	0	0	27.4444	7.09216	-12.2589	-6.74805	-4.10787	-18.6046	-26.4784	-2.97157	29.7381		14.1659
21.5731	-7.35436	5.39381	79.569	-0.903409	-0.655415	-9.86258	1.53198	-6.79939	-9.79252	0	0	10.0859	4.77915	-14.7367	-10.7195	3.07022	-13.6154	-13.0413	-4.20596	41.9307		15.6842	3.5284	-8.87118			-6.68714	0.41074	-24.9008	11.6778	-5.36818	-10.9768	9.50391	-6.77251	38.9861	7.37389	0	0	27.4603	7.60746	-7.96757	-6.81246	-4.64443	-19.7879	-24.7318	-2.68019	27.1579		14.9995
23.4499	-7.42635	6.75282	82.3982	0.151077	-2.59344	-8.10752	1.44939	-6.31797	-8.05795	0	0	9.60548	4.9369	-16.0817	-10.572	3.51051	-13.1269	-12.8825	-4.37342	43.0691		15.5911	3.81872	-8.8832			-6.76094	0.00438138	-25.0261	10.8715	-4.78041	-11.6728	6.86179	-7.00176	39.8897	5.25973	0	0	27.2626	8.06997	-3.72892	-7.07639	-5.14297	-21.0468	-23.2872	-2.40325	24.5894		15.7837
25.3622	-7.44473	8.03663	84.8412	1.24914	-4.11264	-6.29896	1.40777	-6.075	-6.26345	0	0	9.17879	5.03879	-17.0518	-10.4442	3.83197	-12.7538	-12.6467	-4.50697	43.9474		15.5206	4.01227	-8.93185			-6.88896	-0.409462	-25.0873	10.1156	-4.16481	-12.3328	4.03369	-7.2283	40.7592	3.05428	0	0	26.9738	8.4363	-0.498418	-7.43268	-5.5356	-22.0331	-22.2198	-2.20009	22.6346		16.4995
27.2767	-7.42078	9.20846	86.8653	2.32263	-5.22294	-4.50819	1.39749	-6.01492	-4.48332	0	0	8.7921	5.0816	-17.813	-10.3139	4.06739	-12.4294	-12.3401	-4.62028	44.6727		15.4559	4.11832	-9.01039			-7.04509	-0.801423	-25.0705	9.46268	-3.57986	-12.9162	1.06707	-7.44925	41.5856	0.798109	0	0	26.7226	8.69083	0.901461	-7.77776	-5.7384	-22.4499	-21.5246	-2.11718	21.8203		17.1339
29.1574	-7.36863	10.2601	88.4305	3.33758	-6.01459	-2.81767	1.39693	-6.01166	-2.80216	0	0	8.42605	5.0675	-18.4187	-10.18	4.23046	-12.1396	-11.9673	-4.71938	45.2924		15.3838	4.14732	-9.11892			-7.18978	-1.1466	-24.9781	8.969	-3.08602	-13.4036	-1.99947	-7.66699	42.3795	-1.47687	0	0	26.5897	8.81687	0.077478	-8.03836	-5.67347	-22.1256	-21.147	-2.17399	22.3793		17.6799
30.9728	-7.3059	11.21	89.5003	4.28712	-6.60309	-1.30401	1.38213	-5.92519	-1.29704	0	0	8.05965	5.00646	-18.8438	-10.059	4.32039	-11.9068	-11.5291	-4.80249	45.8018		15.2959	4.11288	-9.25713			-7.27866	-1.42786	-24.8192	8.67969	-2.73218	-13.833	-5.17348	-7.89337	43.1836	-3.76991	0	0	26.5761	8.77718	-2.76337	-8.17807	-5.3085	-21.0704	-21.0069	-2.3563	24.1428		18.1357
32.6983	-7.24996	12.0787	90.0501	5.16816	-7.08731	-0.017116	1.3356	-5.65315	-0.0170327	0	0	7.67278	4.91248	-19.0304	-9.97515	4.33075	-11.7662	-11.0245	-4.86289	46.1663		15.1877	4.02979	-9.42241			-7.27153	-1.63695	-24.6028	8.6282	-2.54917	-14.2781	-8.5184	-8.14008	44.0359	-6.11297	0	0	26.6022	8.53457	-6.86038	-8.20149	-4.68628	-19.4973	-21.0034	-2.61848	26.5954		18.5032
34.3134	-7.21443	12.8835	90.0672	5.98049	-7.53688	1.03054	1.25063	-5.15576	1.02637	0	0	7.25104	4.79718	-18.9334	-9.94613	4.25801	-11.7471	-10.4555	-4.89437	46.3543		15.0565	3.91088	-9.61101			-7.13698	-1.77392	-24.3469	8.84884	-2.55361	-14.7915	-12.1221	-8.40385	44.9203	-8.55135	0	0	26.5473	8.09298	-11.2029	-8.15849	-3.91339	-17.7542	-21.0152	-2.89747	29.094		18.7858
35.7997	-7.20845	13.6505	89.5475	6.73902	-7.99978	1.8595	1.13059	-4.45165	1.85388	0	0	6.79203	4.66555	-18.5644	-9.96895	4.10896	-11.8621	-9.83241	-4.8985	46.3789		14.9016	3.7664	-9.81741			-6.85203	-1.84471	-24.0939	9.38717	-2.75627	-15.3728	-16.0596	-8.65944	45.7515	-11.1297	0	0	26.3109	7.50842	-14.9315	-8.12949	-3.11027	-16.1851	-20.9239	-3.13499	31.1297		18.9884
37.1417	-7.23632	14.414	88.4969	7.46973	-8.50011	2.51569	0.986921	-3.60722	2.5107	0	0	6.30796	4.51546	-18.0177	-10.0144	3.90485	-12.0984	-9.17425	-4.88881	46.3212		14.7237	3.60489	-10.0317			-6.40017	-1.85725	-23.9012	10.2978	-3.16692	-15.9746	-20.3539	-8.8549	46.3705	-13.886	0	0	25.8492	6.85989	-17.5608	-8.19206	-2.36587	-15.0277	-20.6567	-3.29584	32.4604		19.1167
38.3281	-7.29705	15.2018	86.939	8.19039	-9.00116	3.07841	0.840501	-2.74496	3.07487	0	0	5.82118	4.3403	-17.4566	-10.0359	3.67938	-12.4161	-8.50064	-4.88757	46.3138		14.5249	3.43368	-10.2389			-5.77246	-1.81978	-23.7954	11.6358	-3.79034	-16.4957	-24.8718	-8.90264	46.5196	-16.8226	0	0	25.1702	6.21686	-18.956	-8.39434	-1.72646	-14.3972	-20.2111	-3.37217	33.0784		19.1795
39.3501	-7.38524	16.0145	84.9263	8.89159	-9.35161	3.66867	0.725919	-2.0693	3.66628	0	0	5.35509	4.13264	-17.0655	-9.98659	3.46996	-12.7553	-7.82155	-4.91807	46.495		14.3072	3.25804	-10.4234			-4.96975	-1.74427	-23.7269	13.4536	-4.61548	-16.7729	-29.1786	-8.69872	45.877	-19.8416	0	0	24.3122	5.62837	-19.2067	-8.75125	-1.20845	-14.31	-19.6373	-3.37524	33.1031		19.1887
40.1974	-7.49405	16.805	82.5334	9.52187	-9.31117	4.40663	0.686946	-1.83934	4.40435	0	0	4.92343	3.88748	-16.9895	-9.83624	3.30589	-13.0503	-7.13299	-4.99715	46.9593		14.0712	3.0805	-10.5755			-4.00391	-1.65075	-23.5579	15.7967	-5.59836	-16.6231	-32.5813	-8.18351	44.1834	-22.7159	0	0	23.3239	5.12757	-18.5278	-9.25411	-0.812375	-14.7003	-19.0023	-3.32421	32.6911		19.1588
40.8591	-7.61763	17.4676	79.8255	9.97978	-8.71743	5.31814	0.752699	-2.22728	5.31411	0	0	4.52066	3.60441	-17.2782	-9.58723	3.19918	-13.2473	-6.42043	-5.12823	47.7113		13.8158	2.90114	-10.6971			-2.90051	-1.56517	-23.073	18.6928	-6.63449	-15.9172	-34.4852	-7.37358	41.305	-25.1714	0	0	22.2555	4.73688	-17.2176	-9.87327	-0.527247	-15.431	-18.3621	-3.24018	32.0042		19.1035
41.3267	-7.75169	17.8542	76.8285	10.1285	-7.66069	6.29192	0.9109	-3.15972	6.28232	0	0	4.11921	3.28898	-17.8504	-9.28212	3.14164	-13.3213	-5.66815	-5.29518	48.6385		13.5398	2.7191	-10.8004			-1.70079	-1.51197	-22.0135	22.1368	-7.5347	-14.6136	-34.7606	-6.32968	37.1721	-27.0204	0	0	21.1581	4.46933	-15.6312	-10.554	-0.327894	-16.3168	-17.7513	-3.14492	31.2129		19.0316
41.5971	-7.8935	17.8175	73.5391	9.8384	-6.45203	7.15332	1.10996	-4.33051	7.1328	0	0	3.67931	2.95287	-18.5176	-8.99143	3.11095	-13.2867	-4.8707	-5.4638	49.5414		13.2438	2.53453	-10.9029			-0.456215	-1.5095	-20.1494	26.0848	-8.0387	-12.7314	-33.7648	-5.12617	31.7638	-28.1995	0	0	20.0788	4.32965	-14.1177	-11.2245	-0.175852	-17.1673	-17.1814	-3.05819	30.4807		18.9465
41.674	-8.042	17.2458	69.9653	9.02822	-5.40483	7.77011	1.28943	-5.38296	7.73563	0	0	3.16796	2.61122	-19.0667	-8.78228	3.08179	-13.1886	-4.03922	-5.59496	50.2211		12.9305	2.34971	-11.0216			0.786409	-1.57176	-17.3777	30.4496	-7.88644	-10.3039	-32.0659	-3.84852	25.2279	-28.7022	0	0	19.0506	4.31518	-12.931	-11.8209	-0.0307122	-17.8358	-16.6446	-2.99291	29.9221		18.8465
41.5701	-8.19799	16.0731	66.1496	7.68014	-4.6813	8.08557	1.40331	-6.04895	8.04025	0	0	2.57334	2.27812	-19.3483	-8.68974	3.03393	-13.0766	-3.19648	-5.66211	50.5618		12.6051	2.16909	-11.1696			2.00329	-1.71096	-13.8032	35.0978	-6.92404	-7.39471	-30.1598	-2.58673	17.9925	-28.5446	0	0	18.0861	4.4148	-12.1796	-12.3067	0.135584	-18.248	-16.1235	-2.95313	29.5786		18.7282
41.3061	-8.36389	14.2723	62.1526	5.838	-4.32752	8.09278	1.41773	-6.13315	8.04615	0	0	1.90559	1.96326	-19.3142	-8.70902	2.95496	-12.9799	-2.36249	-5.66	50.5512		12.2735	1.99882	-11.3542			3.20583	-1.93349	-9.7423	39.8642	-5.18818	-4.20344	-28.3495	-1.42287	10.7365	-27.8097	0	0	17.1831	4.60712	-11.8509	-12.6711	0.33421	-18.4006	-15.6033	-2.93709	29.4394		18.5888
40.9083	-8.54456	11.857	58.0282	3.60446	-4.35953	7.81739	1.30228	-5.45819	7.78172	0	0	1.18663	1.67347	-18.9946	-8.80748	2.83837	-12.9051	-1.54076	-5.59971	50.2454		11.9412	1.84742	-11.5749			4.43639	-2.23155	-5.63186	44.5957	-2.90887	-1.12531	-26.7338	-0.423651	4.20387	-26.6562	0	0	16.3365	4.86246	-11.8739	-12.9159	0.564526	-18.3378	-15.0781	-2.94184	29.4806		18.4278
40.4005	-8.74791	8.89039	53.8177	1.13938	-4.77859	7.31973	1.03318	-3.87933	7.30287	0	0	0.438553	1.41577	-18.4522	-8.94183	2.68066	-12.8498	-0.714553	-5.49833	49.7222		11.611	1.72642	-11.8235			5.74661	-2.58047	-1.87693	49.1956	-0.414551	1.40153	-25.241	0.369375	-1.06919	-25.2363	0	0	15.5428	5.14872	-12.1649	-13.0491	0.819354	-18.1223	-14.5491	-2.96487	29.6802		18.2484
39.7977	-8.98199	5.49813	49.5604	-1.3493	-5.53935	6.68527	0.603906	-1.34918	6.68341	0	0	-0.32279	1.19774	-17.7552	-9.07006	2.48064	-12.8153	0.146419	-5.37254	49.0568		11.283	1.64949	-12.0848			7.17246	-2.94719	1.2789	53.6236	2.00188	3.13069	-23.722	0.949829	-4.92233	-23.6292	0	0	14.7984	5.43788	-12.6391	-13.0884	1.087	-17.8129	-14.019	-3.00266	30.0059		18.0568
39.1023	-9.24807	1.87132	45.3137	-3.63223	-6.52826	5.99772	0.0329142	2.0228	5.99397	0	0	-1.08873	1.02502	-16.9814	-9.15515	2.24222	-12.8057	1.07681	-5.23823	48.326		10.9546	1.62957	-12.3371			8.72433	-3.30367	3.7851	57.8578	4.16775	4.07382	-22.0572	1.34324	-7.51053	-21.8582	0	0	14.0984	5.70949	-13.2148	-13.0592	1.35495	-17.4556	-13.4875	-3.04981	30.4093		17.861
38.3081	-9.5352	-1.75123	41.1715	-5.50496	-7.57879	5.31291	-0.636273	5.95498	5.28416	0	0	-1.85559	0.899875	-16.2265	-9.16562	1.97535	-12.8186	2.10915	-5.11119	47.6148		10.6219	1.67631	-12.5551			10.3951	-3.63396	5.71235	61.8641	6.02292	4.39337	-20.2057	1.59002	-9.11899	-19.9394	0	0	13.4379	5.95041	-13.8245	-12.9879	1.61558	-17.0835	-12.9512	-3.10044	30.8387		17.6696
37.4107	-9.82154	-5.12264	37.2706	-6.83964	-8.52256	4.64567	-1.34265	10.044	4.57432	0	0	-2.62146	0.822205	-15.5769	-9.07839	1.68997	-12.8462	3.26873	-5.00427	47.0007		10.2803	1.79443	-12.7178			12.1726	-3.93281	7.14909	65.5959	7.55513	4.27883	-18.1894	1.72945	-10.0215	-17.9024	0	0	12.8143	6.15295	-14.4275	-12.8928	1.86876	-16.7176	-12.4062	-3.15053	31.2599		17.4893
36.4216	-10.0807	-8.03577	33.776	-7.62107	-9.2444	3.97328	-2.02014	13.8703	3.85724	0	0	-3.3843	0.791335	-15.0588	-8.88515	1.38564	-12.8901	4.56697	-4.92155	46.5156		9.92667	1.98286	-12.8173			14.0442	-4.20016	8.15003	69.0037	8.75368	3.89458	-16.0529	1.79481	-10.4429	-15.78	0	0	12.2263	6.31196	-15.019	-12.7808	2.12018	-16.3671	-11.8518	-3.19992	31.6715		17.3234
35.3796	-10.2882	-10.3584	30.8541	-7.9481	-9.71032	3.25773	-2.61226	17.114	3.11334	0	0	-4.14055	0.807297	-14.6159	-8.59393	1.04644	-12.9695	5.99482	-4.85577	46.1235		9.56166	2.23446	-12.8582			15.9959	-4.43798	8.75434	72.0414	9.61557	3.3798	-13.8317	1.81553	-10.5762	-13.5921	0	0	11.6735	6.42351	-15.625	-12.6479	2.37599	-16.0273	-11.29	-3.25183	32.1001		17.1711
34.3493	-10.4245	-12.0353	28.6428	-7.99167	-9.96174	2.4853	-3.08268	19.6127	2.34103	0	0	-4.88474	0.870883	-14.1228	-8.22491	0.643936	-13.1166	7.51556	-4.7893	45.7216		9.18996	2.5363	-12.8532			18.0101	-4.64927	9.02149	74.6672	10.1703	2.84187	-11.547	1.81587	-10.5784	-11.3481	0	0	11.1541	6.48551	-16.2788	-12.4875	2.63682	-15.6825	-10.7213	-3.3097	32.5733		17.0298
33.404	-10.4752	-13.0543	27.2206	-7.92224	-10.0899	1.70159	-3.415	21.332	1.58498	0	0	-5.60993	0.982138	-13.4107	-7.80325	0.144768	-13.3673	9.05865	-4.69698	45.1535		8.81972	2.87042	-12.8197			20.0652	-4.83752	9.04044	76.8436	10.4844	2.33583	-9.22451	1.80941	-10.5368	-9.06764	0	0	10.6613	6.49914	-16.9885	-12.3008	2.89419	-15.3173	-10.1435	-3.3742	33.0947		16.8962
32.5942	-10.4288	-13.4032	26.5711	-7.83783	-10.195	0.999781	-3.60118	22.2779	0.925146	0	0	-6.30818	1.13616	-12.2961	-7.34955	-0.479834	-13.7576	10.5217	-4.55256	44.2414		8.46031	3.21411	-12.778			22.1347	-5.00612	8.91602	78.5384	10.647	1.866	-6.91971	1.79759	-10.4608	-6.80415	0	0	10.1825	6.46882	-17.7241	-12.1006	3.13218	-14.9302	-9.55734	-3.44311	33.6451		16.7672
																											24.1887	-5.15759	8.75139	79.727	10.7509	1.41161	-4.72118	1.77514	-10.3162	-4.64469	0	0	9.70478	6.40079	-18.4278	-11.9071	3.33243	-14.54	-8.96978	-3.5132	34.1977		16.6405
																											26.1967	-5.29345	8.63452	80.3934	10.8787	0.951482	-2.72269	1.73791	-10.0761	-2.68066	0	0	9.21854	6.30148	-19.0315	-11.7406	3.47876	-14.1822	-8.38964	-3.58121	34.7271		16.5151
																											28.13	-5.41449	8.6306	80.5322	11.0933	0.48056	-0.985111	1.68827	-9.75551	-0.970865	0	0	8.72013	6.17598	-19.4689	-11.616	3.55954	-13.8972	-7.82011	-3.64365	35.2071		16.3919
																											29.9623	-5.52148	8.78585	80.1481	11.4423	0.019719	0.481604	1.63663	-9.42124	0.475108	0	0	8.21244	6.02638	-19.6866	-11.5388	3.56899	-13.7206	-7.25514	-3.6968	35.6113		16.2727
																											31.6653	-5.61581	9.14875	79.2485	11.9786	-0.389277	1.70849	1.59937	-9.17968	1.68661	0	0	7.70501	5.84992	-19.656	-11.5015	3.50797	-13.6745	-6.68263	-3.73789	35.9211		16.1599
																											33.2064	-5.70028	9.78275	77.8339	12.7711	-0.705042	2.74188	1.59485	-9.15037	2.70696	0	0	7.21117	5.63964	-19.3764	-11.4877	3.38312	-13.7627	-6.09193	-3.76552	36.1279		16.056
																											34.5542	-5.77883	10.7238	75.8987	13.8556	-0.906856	3.62007	1.63879	-9.43527	3.57103	0	0	6.74107	5.38767	-18.8661	-11.4824	3.20489	-13.9701	-5.47981	-3.77883	36.2272		15.9625
																											35.6944	-5.85323	11.8941	73.4516	15.1395	-1.0092	4.3604	1.73813	-10.0775	4.293	0	0	6.29604	5.08797	-18.1599	-11.4783	2.98742	-14.2663	-4.85114	-3.77765	36.2184		15.8782
																											36.6361	-5.91981	13.0772	70.5363	16.3748	-1.07774	4.95466	1.8838	-11.0147	4.86317	0	0	5.8688	4.73784	-17.3171	-11.4722	2.74964	-14.6136	-4.21542	-3.76464	36.1213		15.798
																											37.3999	-5.96914	13.999	67.2349	17.2506	-1.22501	5.37493	2.04909	-12.0708	5.25575	0	0	5.44516	4.33962	-16.4241	-11.4606	2.5134	-14.9734	-3.58033	-3.74615	35.983		15.7118
																											38.0013	-5.98854	14.4253	63.6599	17.5034	-1.56076	5.59094	2.19683	-13.0077	5.44703	0	0	5.00246	3.9041	-15.5808	-11.4421	2.29822	-15.3101	-2.94586	-3.72999	35.8617		15.6058
																											38.4467	-5.96528	14.1884	59.9459	16.9597	-2.12425	5.59076	2.28988	-13.5941	5.43366	0	0	4.51136	3.4508	-14.8901	-11.4176	2.11918	-15.5886	-2.3023	-3.72341	35.8121		15.4636
																											38.7396	-5.89108	13.1706	56.2314	15.5406	-2.86819	5.39021	2.29708	-13.6394	5.23777	0	0	3.94676	3.00209	-14.4508	-11.3826	1.98823	-15.7714	-1.63206	-3.73296	35.884		15.271
																											38.8872	-5.7693	11.2998	52.6245	13.2742	-3.68735	5.03305	2.19683	-13.0076	4.90358	0	0	3.30054	2.57566	-14.339	-11.3205	1.91329	-15.8245	-0.914159	-3.76449	36.1203		15.0196
																											38.9009	-5.61959	8.57235	49.1717	10.3098	-4.45394	4.58376	1.98073	-11.635	4.48938	0	0	2.5832	2.18099	-14.5841	-11.2075	1.89457	-15.7321	-0.129208	-3.82252	36.5513		14.7085
																											38.7914	-5.47443	5.08267	45.8518	6.91007	-5.06345	4.10592	1.65314	-9.52816	4.04918	0	0	1.81565	1.81934	-15.1611	-11.0244	1.92305	-15.508	0.737644	-3.91008	37.1926		14.3433
																											38.563	-5.36735	1.03705	42.6004	3.41241	-5.48977	3.63069	1.22548	-6.73857	3.60558	0	0	1.02086	1.48419	-15.9998	-10.7648	1.98321	-15.1958	1.69619	-4.02872	38.0445		13.9346
																											38.2112	-5.32002	-3.26617	39.3585	0.163544	-5.80728	3.14002	0.711457	-3.34343	3.13467	0	0	0.218492	1.16441	-16.9967	-10.4352	2.05546	-14.8585	2.75306	-4.17785	39.0876		13.4955
																											37.727	-5.33557	-7.48905	36.1237	-2.55626	-6.15319	2.58284	0.128003	0.537984	2.58273	0	0	-0.578747	0.852425	-18.0313	-10.0522	2.11618	-14.5651	3.91543	-4.35405	40.2813		13.0388
																											37.106	-5.39958	-11.3165	32.9741	-4.59012	-6.63952	1.91275	-0.497932	4.6955	1.90633	0	0	-1.36786	0.551996	-18.978	-9.6401	2.13675	-14.3785	5.19162	-4.54967	41.5586		12.5747
																											36.3589	-5.48612	-14.5048	30.0525	-5.92305	-7.27958	1.11587	-1.12431	8.80647	1.10272	0	0	-2.15505	0.279113	-19.7108	-9.23126	2.08572	-14.3461	6.58295	-4.75018	42.8171		12.1122
																											35.5157	-5.56548	-16.9041	27.5211	-6.65846	-7.99708	0.215249	-1.69925	12.5012	0.210145	0	0	-2.9488	0.0553396	-20.1202	-8.85711	1.9355	-14.4906	8.07375	-4.93449	43.9302		11.6599
																											34.624	-5.61054	-18.455	25.5178	-6.96664	-8.7001	-0.733611	-2.17535	15.4834	-0.706985	0	0	-3.74959	-0.101006	-20.1414	-8.53217	1.66817	-14.8058	9.63085	-5.08023	44.7817		11.2281
																											33.7435	-5.59976	-19.173	24.1337	-7.02899	-9.35213	-1.64243	-2.52561	17.624	-1.56532	0	0	-4.54517	-0.180072	-19.762	-8.24625	1.27529	-15.2611	11.2097	-5.16868	45.2864		10.8286
																											32.9376	-5.51762	-19.1381	23.4035	-6.99655	-10.0058	-2.39603	-2.75385	18.9921	-2.26553	0	0	-5.31423	-0.181768	-19.0047	-7.97166	0.755281	-15.8139	12.7549	-5.18625	45.3856		10.474
																											32.2582	-5.3539	-18.4852	23.2954	-6.96403	-10.7681	-2.88171	-2.88834	19.7879	-2.71142	0	0	-6.03349	-0.1159	-17.9057	-7.6755	0.112774	-16.4241	14.1987	-5.12582	45.043		10.1746
																											31.7236	-5.10094	-17.3776	23.7038	-6.95808	-11.6538	-3.02301	-2.94798	20.1382	-2.83804	0	0	-6.68291	-0.00240063	-16.5087	-7.32612	-0.640066	-17.0691	15.4691	-4.99038	44.2597		9.93506
[truncated: 170 more columns]
