# Supplementary material for: Identify the Alteration of Balance Control and Risk of Falling in Stroke Survivors During Obstacle Crossing Based on Kinematic Analysis
Source: Front Neurol. 2019 Jul 30;10:813. doi: 10.3389/fneur.2019.00813 (PMC6682676; doi:10.3389/fneur.2019.00813)
Supplement: Supplementary file 2 [file Data_Sheet_1.ZIP › Curve of Stroke and Control/stroke/AffectedR/S6 curve.xlsx]

## Sheet: Sheet1
24																											25
jizhimin:LHipAngles			jizhimin:LKneeAngles			jizhimin:LAnkleAngles			jizhimin:LAbsAnkleAngle			jizhimin:RHipAngles			jizhimin:RKneeAngles			jizhimin:RAnkleAngles				jizhimin:RPelvisAngles					jizhimin:LHipAngles			jizhimin:LKneeAngles			jizhimin:LAnkleAngles			jizhimin:LAbsAnkleAngle			jizhimin:RHipAngles			jizhimin:RKneeAngles			jizhimin:RAnkleAngles				jizhimin:RPelvisAngles
X	Y	Z	X	Y	Z	X	Y	Z	X	Y	Z	X	Y	Z	X	Y	Z	X	Y	Z		X	Y	Z			X	Y	Z	X	Y	Z	X	Y	Z	X	Y	Z	X	Y	Z	X	Y	Z	X	Y	Z		X
deg	deg	deg	deg	deg	deg	deg	deg	deg	deg	deg	deg	deg	deg	deg	deg	deg	deg	deg	deg	deg		deg	deg	deg			deg	deg	deg	deg	deg	deg	deg	deg	deg	deg	deg	deg	deg	deg	deg	deg	deg	deg	deg	deg	deg		deg
18.0184	-2.73351	39.2827	5.56276	6.6205	-32.275	1.18431	5.72051	-32.0992	1.00324	0	0	-7.21803	9.87513	33.9973	15.6724	7.28114	-9.34751	18.2295	5.79752	-42.082		-0.414459	5.53874	1.64928			24.6887	-3.49358	37.2484	8.77512	6.02181	-30.3849	-0.135127	4.05304	-24.516	-0.122944	0	0	-8.52561	12.3917	32.1445	15.9916	5.78011	-7.92134	16.2203	4.83081	-37.6009		3.52113
17.891	-2.73699	40.0945	5.99285	7.09632	-31.4983	0.547359	6.01033	-33.3044	0.457462	0	0	-6.94396	9.73022	34.242	16.9552	8.637	-9.63095	18.3104	5.76526	-41.9419		-0.423394	5.63414	1.63861			24.4979	-3.51657	38.6115	9.08762	6.52244	-29.5502	-1.34787	4.34934	-25.9438	-1.21201	0	0	-8.22632	12.272	32.6483	17.381	7.30541	-8.49013	15.8887	4.75691	-37.2335		3.51243
17.8191	-2.71921	40.6163	6.59069	7.63092	-30.2692	-0.0622634	6.32186	-34.5631	-0.051274	0	0	-6.43968	9.50215	34.5552	18.5403	10.344	-9.89101	18.0619	5.73147	-41.7945		-0.443288	5.71062	1.6354			24.4137	-3.46821	39.9159	9.68287	7.17963	-28.4095	-2.42108	4.70033	-27.5907	-2.14562	0	0	-7.69405	12.0279	33.2556	19.0267	9.21415	-9.04548	15.1869	4.67942	-36.8442		3.50398
17.791	-2.6596	40.859	7.34137	8.20673	-28.7414	-0.545541	6.63533	-35.7915	-0.442513	0	0	-5.69029	9.16896	34.918	20.4592	12.4216	-10.0422	17.4026	5.69711	-41.6438		-0.483847	5.75343	1.64399			24.4047	-3.33077	41.0365	10.5237	7.93076	-27.0381	-3.24248	5.08611	-29.3444	-2.82608	0	0	-6.9232	11.6496	33.912	20.9589	11.5063	-9.46934	14.0204	4.5994	-36.438		3.48166
17.771	-2.55271	40.9577	8.16751	8.81436	-27.1536	-0.853444	6.94139	-36.9546	-0.681988	0	0	-4.68889	8.71697	35.2983	22.7436	14.8615	-9.9732	16.2669	5.66161	-41.4874		-0.551868	5.75208	1.66527			24.4159	-3.106	41.9199	11.5295	8.7118	-25.5132	-3.77426	5.49147	-31.1231	-3.23036	0	0	-5.91299	11.144	34.5304	23.2319	14.1329	-9.59927	12.3248	4.51704	-36.0154		3.43465
17.7129	-2.40813	41.0919	8.95118	9.44998	-25.7526	-0.994233	7.23479	-38.0364	-0.783062	0	0	-3.43886	8.1462	35.6585	25.4252	17.6172	-9.55837	14.6192	5.62347	-41.3185		-0.648629	5.70289	1.6957			24.3952	-2.81184	42.5486	12.6099	9.46419	-23.8941	-4.0299	5.90054	-32.8518	-3.3846	0	0	-4.66586	10.5366	35.0216	25.9224	16.9964	-9.25173	10.1004	4.43405	-35.5849		3.36009
17.5849	-2.23862	41.3532	9.59766	10.1002	-24.7077	-1.0016	7.50245	-38.9957	-0.778423	0	0	-1.95536	7.47159	35.9648	28.5314	20.6003	-8.66634	12.4881	5.58282	-41.1376		-0.768516	5.60883	1.7273			24.3142	-2.47315	42.9063	13.6971	10.1402	-22.2382	-4.03383	6.29263	-34.4466	-3.32563	0	0	-3.1892	9.86585	35.3252	29.1125	19.9634	-8.25371	7.44467	4.35682	-35.18		3.26403
17.3841	-2.04995	41.6886	10.0835	10.7324	-24.0573	-0.904592	7.7242	-39.7707	-0.695267	0	0	-0.26463	6.72017	36.1882	32.082	23.6842	-7.17615	10.0031	5.54299	-40.9593		-0.900222	5.47713	1.74952			24.1688	-2.11608	42.9853	14.7485	10.7097	-20.6297	-3.80671	6.64401	-35.825	-3.08573	0	0	-1.49741	9.17405	35.4219	32.8666	22.8834	-6.47271	4.56713	4.29816	-34.8696		3.15896
17.1294	-1.8418	41.9691	10.4466	11.3063	-23.7291	-0.719444	7.88402	-40.3185	-0.548541	0	0	1.59928	5.92627	36.2982	36.0843	26.7144	-5.00793	7.40449	5.51033	-40.8123		-1.03021	5.31693	1.75283			23.9645	-1.7668	42.8217	15.7242	11.1674	-19.1955	-3.377	6.9318	-36.9186	-2.69931	0	0	0.388644	8.49882	35.3174	37.2184	25.6027	-3.84508	1.76726	4.2752	-34.7475		3.05923
16.8439	-1.61622	42.1057	10.7379	11.7969	-23.6113	-0.45473	7.98048	-40.6447	-0.345031	0	0	3.59905	5.12594	36.2585	40.5251	29.5261	-2.16047	5.00345	5.49265	-40.7325		-1.14688	5.13839	1.73212			23.7033	-1.45017	42.5081	16.5695	11.5331	-18.085	-2.79165	7.13929	-37.6878	-2.20886	0	0	2.44475	7.86907	35.0154	42.1626	27.9696	-0.411317	-0.629887	4.30368	-34.8989		2.97635
16.5416	-1.38328	42.1064	10.9828	12.2048	-23.612	-0.117178	8.02893	-40.8074	-0.0886936	0	0	5.699	4.35174	36.0299	45.3597	31.9662	1.26025	3.0942	5.49572	-40.7464		-1.24355	4.95295	1.68784			23.3793	-1.18563	42.162	17.2248	11.8386	-17.4105	-2.11141	7.26249	-38.1369	-1.66056	0	0	4.64668	7.30402	34.5032	47.6425	29.8431	3.65223	-2.35901	4.39098	-35.3596		2.9155
16.2262	-1.15819	42.0422	11.1821	12.5465	-23.674	0.285469	8.05272	-40.887	0.215815	0	0	7.86869	3.62827	35.576	50.5003	33.9143	5.03936	1.85423	5.51898	-40.8513		-1.31982	4.77328	1.62607			22.9841	-0.981811	41.873	17.6531	12.1073	-17.1852	-1.3972	7.31292	-38.3191	-1.09615	0	0	6.97142	6.81208	33.7587	53.536	31.1112	8.03874	-3.28011	4.53188	-36.0919		2.87461
15.8959	-0.954977	41.9811	11.3336	12.8384	-23.7597	0.741579	8.07115	-40.9485	0.560108	0	0	10.0849	2.96974	34.8722	55.8154	35.3002	8.88748	1.29811	5.5533	-41.0055		-1.38091	4.61262	1.55719			22.5136	-0.83422	41.6741	17.8579	12.3425	-17.3091	-0.695715	7.31452	-38.3249	-0.545788	0	0	9.39719	6.38979	32.7727	59.6542	31.7219	12.3626	-3.40034	4.70739	-36.9852		2.84695
15.5479	-0.782926	41.9551	11.4452	13.0881	-23.8388	1.23476	8.0938	-41.0239	0.931513	0	0	12.3314	2.37989	33.913	61.1448	36.1133	12.4962	1.30962	5.58186	-41.1333		-1.43555	4.48337	1.49305			21.9719	-0.728383	41.5539	17.8783	12.5319	-17.6186	-0.0319596	7.2959	-38.2577	-0.0250957	0	0	11.903	6.02266	31.5676	65.7686	31.7073	16.2399	-2.85471	4.88564	-37.8712		2.82469
15.179	-0.646556	41.9729	11.5278	13.2971	-23.8919	1.74723	8.1237	-41.1232	1.3161	0	0	14.5987	1.85249	32.7124	66.3306	36.3969	15.604	1.71926	5.58461	-41.1456		-1.49253	4.39448	1.44391			21.3695	-0.647363	41.4909	17.7645	12.662	-17.9671	0.584866	7.28012	-38.2007	0.459613	0	0	14.4682	5.68886	30.1999	71.6618	31.1826	19.3765	-1.8545	5.02757	-38.5616		2.80136
14.7852	-0.54654	42.0433	11.5818	13.4655	-23.9218	2.26159	8.16117	-41.2472	1.70023	0	0	16.8821	1.37236	31.3038	71.2444	36.235	18.0421	2.36729	5.54426	-40.965		-1.55761	4.349	1.41635			20.7196	-0.578657	41.479	17.5564	12.7286	-18.2764	1.15051	7.27854	-38.195	0.904177	0	0	17.0734	5.36366	28.7511	77.1727	30.3189	21.6283	-0.618635	5.09906	-38.9043		2.77343
14.3615	-0.480644	42.1793	11.5953	13.5929	-23.9564	2.75983	8.20349	-41.3867	2.07026	0	0	19.1791	0.918376	29.7447	75.7972	35.7421	19.7425	3.12795	5.45125	-40.5448		-1.63231	4.34399	1.41235			20.0356	-0.516894	41.5282	17.2777	12.7371	-18.533	1.66204	7.29256	-38.2457	1.30523	0	0	19.7017	5.02362	27.3168	82.2138	29.3078	22.9993	0.680897	5.08148	-38.8203		2.74096
13.9037	-0.44489	42.3886	11.5508	13.6768	-24.0369	3.22535	8.24487	-41.5225	2.41424	0	0	21.4853	0.468526	28.1213	79.9364	35.0569	20.7186	3.90774	5.30563	-39.8761		-1.71431	4.37275	1.42938			19.3302	-0.462378	41.6509	16.9426	12.6972	-18.7575	2.11887	7.31795	-38.3373	1.66184	0	0	22.3385	4.65038	25.9937	86.7606	28.3286	23.5943	1.93678	4.97351	-38.3002		2.70671
13.4095	-0.434434	42.662	11.4349	13.7111	-24.1966	3.64529	8.27814	-41.6312	2.72381	0	0	23.7928	0.00497354	26.5409	83.6406	34.3307	21.0468	4.6414	5.11567	-38.9835		-1.79855	4.42741	1.46092			18.6157	-0.418445	41.8483	16.5641	12.6177	-18.9769	2.52284	7.34764	-38.4441	1.97568	0	0	24.9703	4.23314	24.8644	90.83	27.5238	23.5701	3.09578	4.78737	-37.3853		2.67385
12.8799	-0.44323	42.9629	11.2484	13.6852	-24.4378	4.01213	8.29697	-41.6926	2.99487	0	0	26.0907	-0.483004	25.1151	86.9156	33.7073	20.8543	5.29374	4.89497	-37.917		-1.87896	4.50087	1.49766			17.9021	-0.389161	42.1056	16.1577	12.5035	-19.203	2.87875	7.37556	-38.5442	2.25118	0	0	27.5848	3.7683	23.9859	94.4593	26.9878	23.1099	4.14119	4.54527	-36.1608		2.64432
12.3198	-0.465451	43.2401	11.0058	13.5889	-24.7379	4.32284	8.29647	-41.691	3.22669	0	0	28.3662	-0.998816	23.9412	89.7868	33.3078	20.3094	5.85995	4.6607	-36.7496		-1.95036	4.58815	1.53199			17.1959	-0.377912	42.3938	15.741	12.3552	-19.4225	3.1943	7.39912	-38.6284	2.49492	0	0	30.1708	3.25735	23.3831	97.6941	26.7636	22.4127	5.08006	4.27642	-34.754		2.61795
11.7377	-0.498507	43.4574	10.7249	13.4213	-25.0719	4.57807	8.27374	-41.6169	3.42097	0	0	30.6054	-1.54094	23.0817	92.2917	33.2159	19.6059	6.35764	4.4322	-35.5752		-2.01006	4.68729	1.5638			16.499	-0.386791	42.678	15.3294	12.1711	-19.6115	3.47735	7.41758	-38.6943	2.71339	0	0	32.7199	2.70475	23.0444	100.582	26.8439	21.6781	5.93458	4.01254	-33.3244		2.59277
11.1442	-0.542971	43.598	10.4242	13.1907	-25.4188	4.78173	8.22756	-41.4657	3.58137	0	0	32.7941	-2.1063	22.5514	94.4725	33.4664	18.9395	6.81541	4.22852	-34.4981		-2.05854	4.79883	1.60115			15.8087	-0.416888	42.9291	14.9318	11.9501	-19.7563	3.73359	7.42973	-38.7376	2.91146	0	0	35.226	2.11688	22.9256	103.163	27.1803	21.0807	6.73433	3.78191	-32.0348		2.56516
10.5488	-0.599788	43.6492	10.1254	12.9084	-25.7533	4.94065	8.15784	-41.2362	3.71336	0	0	34.9189	-2.69228	22.3149	96.3684	34.0405	18.4765	7.26289	4.06485	-33.6117		-2.09951	4.92425	1.65563			15.118	-0.468125	43.1284	14.5487	11.6936	-19.8605	3.96676	7.43351	-38.7511	3.0926	0	0	37.6848	1.50124	22.9648	105.469	27.7011	20.7437	7.50913	3.60439	-31.0164		2.53084
9.95828	-0.669023	43.6012	9.84881	12.586	-26.0478	5.06407	8.06617	-40.9319	3.82371	0	0	36.9695	-3.2972	22.2976	98.0108	34.8736	18.3224	7.72299	3.9495	-32.9757		-2.13867	5.06442	1.73785			14.4168	-0.538148	43.265	14.1756	11.4032	-19.9391	4.17972	7.42667	-38.7267	3.25963	0	0	40.0919	0.865853	23.0958	107.516	28.3287	20.7256	8.28337	3.48945	-30.3451		2.48566
9.37566	-0.750322	43.46	9.60565	12.2362	-26.2859	5.16252	7.95656	-40.5641	3.91961	0	0	38.9399	-3.92053	22.4089	99.4206	35.8782	18.5143	8.20792	3.88375	-32.6089		-2.1815	5.21873	1.85507			13.6954	-0.622282	43.3329	13.8069	11.081	-20.0094	4.37525	7.40727	-38.6576	3.41531	0	0	42.4422	0.218542	23.2585	109.306	28.9932	21.0214	9.0704	3.4369	-30.035		2.42654
8.80154	-0.843561	43.2554	9.39446	11.8742	-26.4715	5.24609	7.83511	-40.1518	4.00745	0	0	40.828	-4.56235	22.564	100.608	36.9666	19.0351	8.71808	3.86397	-32.498		-2.23158	5.38501	2.0106			12.949	-0.715424	43.3366	13.4389	10.7321	-20.0861	4.55717	7.3749	-38.5418	3.56295	0	0	44.7314	-0.434534	23.4075	110.834	29.6463	21.5796	9.86839	3.43906	-30.0478		2.35272
8.23494	-0.948953	43.0364	9.2038	11.5164	-26.622	5.32429	7.7102	-39.7223	4.09277	0	0	42.6332	-5.22237	22.6987	101.576	38.0677	19.8325	9.24394	3.88382	-32.6093		-2.29022	5.55967	2.20379			12.1807	-0.814088	43.292	13.0703	10.3662	-20.1778	4.73099	7.33131	-38.3854	3.70677	0	0	46.9553	-1.09008	23.5158	112.09	30.2663	22.3251	10.6609	3.48367	-30.3111		2.26655
7.6745	-1.06688	42.8559	9.01887	11.1783	-26.7601	5.40534	7.59038	-39.3051	4.18007	0	0	44.3547	-5.89837	22.7728	102.317	39.1319	20.8338	9.76918	3.93556	-32.8982		-2.35677	5.73856	2.43039			11.3982	-0.916786	43.222	12.7013	9.99581	-20.2865	4.90333	7.2803	-38.2014	3.85144	0	0	49.1094	-1.74739	23.5724	113.065	30.8513	23.1776	11.4204	3.55648	-30.7377		2.17286
7.12045	-1.19655	42.7479	8.83084	10.87	-26.9026	5.495	7.48112	-38.9202	4.27264	0	0	45.9907	-6.58533	22.7652	102.821	40.1288	21.9549	10.2742	4.01093	-33.3155		-2.42916	5.91765	2.6836			10.61	-1.02271	43.1502	12.3324	9.63194	-20.4081	5.08097	7.22691	-38.0078	4.00144	0	0	51.1869	-2.40729	23.5774	113.752	31.4113	24.0644	12.1116	3.64336	-31.2419		2.07734
6.57526	-1.33573	42.7167	8.6403	10.5941	-27.0558	5.59576	7.3832	-38.5715	4.37222	0	0	47.5387	-7.27541	22.6701	103.075	41.0454	23.105	10.7397	4.10143	-33.8115		-2.50424	6.09389	2.9552			9.82344	-1.13089	43.0955	11.9644	9.2832	-20.5337	5.26993	7.17665	-37.8246	4.16046	0	0	53.1772	-3.07045	23.5403	114.147	31.9632	24.924	12.6978	3.73191	-31.7502		1.98502
6.04141	-1.48187	42.7471	8.45182	10.3477	-27.2152	5.70791	7.29573	-38.2571	4.47923	0	0	48.9958	-7.95878	22.4893	103.068	41.8791	24.1924	11.1491	4.19904	-34.3399		-2.57873	6.26533	3.23659			9.0436	-1.24003	43.0711	11.5983	8.95552	-20.6531	5.47448	7.13435	-37.6697	4.33084	0	0	55.0643	-3.73608	23.4806	114.247	32.531	25.7112	13.1504	3.81296	-32.2106		1.89967
5.51949	-1.63315	42.8214	8.26825	10.1264	-27.3677	5.83146	7.21922	-37.9798	4.5935	0	0	50.3589	-8.62474	22.2273	102.794	42.6322	25.1328	11.4895	4.29729	-34.865		-2.64985	6.43084	3.51958			8.27452	-1.34825	43.0822	11.2354	8.65204	-20.7611	5.69613	7.1022	-37.5515	4.51316	0	0	56.8287	-4.40105	23.4239	114.047	33.1418	26.3982	13.4537	3.88192	-32.5987		1.82393
5.00858	-1.78736	42.9223	8.09137	9.92487	-27.4936	5.96747	7.15589	-37.7486	4.7153	0	0	51.6248	-9.26339	21.8901	102.249	43.3086	25.8599	11.7526	4.39245	-35.3673		-2.7155	6.5889	3.79703			7.52026	-1.45253	43.1214	10.8805	8.37268	-20.8573	5.93415	7.07885	-37.4654	4.70693	0	0	58.4509	-5.05975	23.392	113.542	33.8164	26.9746	13.604	3.93986	-32.9221		1.75937
4.50737	-1.94086	43.0289	7.92512	9.73707	-27.5715	6.11758	7.10715	-37.5697	4.84543	0	0	52.7899	-9.86621	21.4857	101.439	43.9128	26.3307	11.9342	4.4838	-35.8435		-2.77454	6.73761	4.06333			6.78514	-1.54947	43.1711	10.5419	8.11525	-20.939	6.1873	7.0611	-37.3999	4.91176	0	0	59.9151	-5.70506	23.3919	112.724	34.5591	27.4405	13.6074	3.99318	-33.2176		1.70645
4.01426	-2.08962	43.121	7.77379	9.55635	-27.5979	6.28128	7.07023	-37.4336	4.984	0	0	53.8491	-10.4262	21.0227	100.372	44.4485	26.524	12.0325	4.57264	-36.3012		-2.82718	6.87558	4.31482			6.07306	-1.63636	43.2121	10.2287	7.8776	-20.9981	6.45511	7.04653	-37.3459	5.12772	0	0	61.2109	-6.32982	23.4119	111.585	35.354	27.7964	13.4772	4.05141	-33.5381		1.66481
3.52762	-2.2301	43.1827	7.64046	9.37672	-27.5953	6.45474	7.03708	-37.3109	5.12983	0	0	54.7961	-10.9377	20.5093	99.0583	44.9167	26.4364	12.0468	4.66099	-36.7511		-2.87509	7.00228	4.54992			5.38697	-1.71145	43.2297	9.94788	7.65839	-21.0269	6.73709	7.0337	-37.2984	5.35475	0	0	62.3338	-6.92794	23.4263	110.115	36.1671	28.0316	13.2264	4.12383	-33.9333		1.63363
3.04561	-2.35913	43.2019	7.52844	9.19377	-27.5882	6.63455	6.99981	-37.1725	5.28221	0	0	55.6236	-11.3968	19.9543	97.512	45.316	26.0806	11.975	4.75068	-37.2023		-2.92106	7.11775	4.76838			4.7281	-1.77381	43.2152	9.70263	7.45629	-21.0257	7.03122	7.02063	-37.2499	5.59171	0	0	63.2837	-7.49519	23.4006	108.309	36.9507	28.12	12.8607	4.21658	-34.4341		1.61183
2.56589	-2.4744	43.1693	7.44218	9.00512	-27.577	6.82173	6.95651	-37.0111	5.4426	0	0	56.3241	-11.8003	19.3684	95.7485	45.6443	25.4837	11.8111	4.8432	-37.6621		-2.96853	7.22251	4.97078			4.09558	-1.82321	43.1642	9.49206	7.26905	-21.0037	7.33355	7.00435	-37.1894	5.83636	0	0	64.064	-8.02982	23.2999	106.169	37.6508	28.0205	12.3746	4.33047	-35.0408		1.59819
2.08553	-2.57535	43.0805	7.3846	8.81062	-27.545	7.02024	6.91011	-36.8373	5.61352	0	0	56.8907	-12.1463	18.7663	93.7854	45.9023	24.6845	11.5423	4.93967	-38.1356		-3.02073	7.3174	5.15809			3.48584	-1.86018	43.0782	9.31149	7.09378	-20.9721	7.64004	6.98274	-37.109	6.08625	0	0	64.6783	-8.53247	23.0988	103.706	38.2191	27.6857	11.7527	4.46041	-35.7221		1.59104
1.60085	-2.66384	42.9433	7.35203	8.61301	-27.483	7.23305	6.86452	-36.6658	5.79635	0	0	57.3178	-12.4339	18.1663	91.641	46.095	23.7291	11.1487	5.0411	-38.6267		-3.08017	7.40332	5.33157			2.89256	-1.88598	42.9671	9.15266	6.92774	-20.9383	7.94815	6.9563	-37.0103	6.3394	0	0	65.1276	-9.00535	22.7894	100.945	38.6226	27.0783	10.9749	4.59706	-36.4261		1.58818
1.10732	-2.74442	42.784	7.33172	8.41813	-27.4006	7.46066	6.82349	-36.5107	5.99045	0	0	57.6017	-12.6641	17.5892	89.3346	46.2306	22.6723	10.6084	5.14915	-39.1425		-3.14816	7.48107	5.49285			2.30659	-1.90292	42.8482	9.00426	6.76867	-20.9077	8.2567	6.92745	-36.9024	6.59427	0	0	65.4085	-9.45133	22.3813	97.9224	38.8462	26.1904	10.0274	4.73023	-37.0999		1.58649
0.60051	-2.8226	42.6373	7.30691	8.23275	-27.3211	7.70115	6.78936	-36.3813	6.19351	0	0	57.7396	-12.8389	17.0562	86.8856	46.3189	21.5817	9.90422	5.26695	-39.6962		-3.22499	7.55132	5.64387			1.71703	-1.91463	42.7378	8.85413	6.6139	-20.887	8.56439	6.8977	-36.7907	6.84939	0	0	65.5117	-9.87274	21.8979	94.6802	38.8913	25.0537	8.91271	4.85209	-37.7061		1.58192
0.0770948	-2.90289	42.5298	7.26367	8.06184	-27.2679	7.95124	6.76258	-36.2794	6.40258	0	0	57.7288	-12.9612	16.5871	84.3108	46.3676	20.5293	9.02852	5.39792	-40.3014		-3.31034	7.61453	5.7866			1.11259	-1.92548	42.6442	8.69191	6.4594	-20.8854	8.86861	6.86592	-36.6711	7.10312	0	0	65.4239	-10.2706	21.3715	91.26	38.7732	23.7258	7.64958	4.95776	-38.2236		1.56995
-0.464583	-2.98811	42.4731	7.1943	7.90748	-27.2554	8.2072	6.74213	-36.2014	6.61483	0	0	57.5674	-13.0332	16.1969	81.6201	46.3815	19.5624	7.98293	5.54206	-40.9551		-3.4036	7.67117	5.9228			0.482836	-1.93975	42.5664	8.51038	6.30029	-20.9113	9.16593	6.82909	-36.5319	7.35386	0	0	65.1313	-10.6444	20.8346	87.698	38.5127	22.2658	6.26999	5.04404	-38.6408		1.54596
-1.02449	-3.0791	42.4667	7.09776	7.76896	-27.2904	8.46548	6.72583	-36.1391	6.82792	0	0	57.2545	-13.0566	15.8919	78.8137	46.359	18.6766	6.77657	5.69216	-41.6221		-3.50423	7.7218	6.05435			-0.180621	-1.96086	42.5017	8.30549	6.13264	-20.968	9.45411	6.78508	-36.365	7.60076	0	0	64.6236	-10.9935	20.3111	84.0258	38.1257	20.7204	4.81667	5.10879	-38.9507		1.50606
-1.60088	-3.175	42.4997	6.98077	7.64413	-27.3693	8.72525	6.71152	-36.0844	7.04181	0	0	56.7909	-13.0326	15.6687	75.8863	46.2902	17.8248	5.42929	5.83533	-42.2455		-3.61254	7.76727	6.18375			-0.883595	-1.99199	42.4515	8.0764	5.95515	-21.0498	9.7343	6.73472	-36.1731	7.84463	0	0	63.8947	-11.3169	19.8099	80.2724	37.616	19.1248	3.33995	5.15195	-39.1557		1.44679
-2.19059	-3.27351	42.5519	6.85739	7.5305	-27.4742	8.99004	6.69812	-36.033	7.25967	0	0	56.1787	-12.9612	15.5153	72.8366	46.1548	16.955	3.97747	5.95931	-42.7754		-3.7299	7.8085	6.31399			-1.62855	-2.03595	42.4192	7.8274	5.76948	-21.1418	10.0116	6.68144	-35.969	8.08841	0	0	62.9419	-11.613	19.3266	76.4657	36.9761	17.5101	1.89065	5.1768	-39.2732		1.36474
-2.78787	-3.37064	42.5959	6.74782	7.42615	-27.5747	9.26767	6.68586	-35.986	7.48767	0	0	55.4232	-12.8412	15.4145	69.6752	45.9254	16.0378	2.47457	6.05749	-43.1886		-3.85735	7.84612	6.44735			-2.41365	-2.09507	42.4073	7.5687	5.57986	-21.2283	10.2927	6.62873	-35.766	8.33613	0	0	61.7654	-11.8799	18.8507	72.6331	36.1941	15.9099	0.510822	5.19023	-39.3366		1.25634
-3.38432	-3.46118	42.6051	6.67437	7.33091	-27.6374	9.56808	6.67582	-35.9474	7.73341	0	0	54.535	-12.6704	15.3452	66.43	45.5689	15.0662	0.982703	6.12871	-43.4849		-3.99434	7.87997	6.58491			-3.23219	-2.17023	42.4174	7.31465	5.39236	-21.3046	10.5822	6.57736	-35.5672	8.59121	0	0	60.3692	-12.1165	18.3724	68.8025	35.2594	14.3616	-0.771612	5.20138	-39.3891		1.11878
-3.972	-3.54083	42.5689	6.65298	7.24756	-27.64	9.90045	6.67	-35.925	8.0034	0	0	53.5287	-12.4471	15.2832	63.144	45.0513	14.0461	-0.441084	6.17525	-43.6769		-4.1393	7.90894	6.7273			-4.07264	-2.2608	42.4543	7.08022	5.2144	-21.3815	10.8817	6.5257	-35.3662	8.85562	0	0	58.7638	-12.3236	17.8886	65.0022	34.17	12.9007	-1.94595	5.21923	-39.473		0.95155
-4.54751	-3.60851	42.4967	6.68605	7.18039	-27.5816	10.2694	6.67035	-35.9264	8.3004	0	0	52.4207	-12.1705	15.207	59.8684	44.3445	12.9911	-1.75612	6.20144	-43.7844		-4.29073	7.93133	6.87486			-4.91969	-2.36467	42.5272	6.87916	5.05387	-21.4751	11.1916	6.47243	-35.1579	9.13046	0	0	56.9664	-12.5036	17.41	61.2563	32.939	11.5497	-3.0226	5.25023	-39.6182		0.757389
-5.11167	-3.66598	42.4055	6.765	7.13226	-27.482	10.6723	6.67605	-35.9483	8.62239	0	0	51.2269	-11.8407	15.1037	56.6527	43.4336	11.9194	-2.94234	6.21303	-43.8319		-4.44731	7.9456	7.0278			-5.75652	-2.47862	42.6441	6.72344	4.91734	-21.5942	11.5137	6.41839	-34.9454	9.41667	0	0	55.0003	-12.6585	16.9615	57.5805	31.5942	10.3107	-4.03384	5.297	-39.8361		0.54233
-5.66572	-3.71546	42.3053	6.87842	7.10314	-27.3677	11.1001	6.68285	-35.9744	8.96351	0	0	49.9627	-11.4597	14.9755	53.5343	42.3215	10.846	-3.99794	6.2157	-43.8428		-4.60672	7.95044	7.18587			-6.56833	-2.59934	42.7984	6.62308	4.80757	-21.729	11.851	6.36603	-34.7385	9.71588	0	0	52.8939	-12.7858	16.573	53.9854	30.165	9.17009	-5.02848	5.35851	-40.1205		0.31501
-6.20881	-3.75768	42.194	7.01813	7.09089	-27.2571	11.5412	6.68528	-35.9837	9.31695	0	0	48.6431	-11.0313	14.8401	50.5348	41.027	9.77475	-4.93401	6.21316	-43.8324		-4.76524	7.94434	7.34843			-7.34421	-2.72326	42.9582	6.5861	4.7222	-21.8427	12.2094	6.31889	-34.5513	10.0311	0	0	50.6821	-12.8757	16.2731	50.4813	28.6751	8.10738	-6.06358	5.43062	-40.4509		0.0868569
-6.7383	-3.79157	42.061	7.1804	7.09188	-27.1544	11.9869	6.6789	-35.9592	9.67794	0	0	47.2826	-10.5614	14.7259	47.6605	39.5773	8.69804	-5.7676	6.20658	-43.8055		-4.91837	7.92558	7.51488			-8.07631	-2.84591	43.0779	6.61709	4.6555	-21.8818	12.5962	6.28144	-34.4019	10.366	0	0	48.4061	-12.9143	16.0906	47.083	27.146	7.10128	-7.19174	5.50724	-40.7984		-0.127772
-7.25145	-3.81554	41.8956	7.36334	7.10146	-27.0552	12.4331	6.66142	-35.892	10.0449	0	0	45.8945	-10.0566	14.664	44.9095	38.0009	7.60352	-6.51238	6.1953	-43.7592		-5.06146	7.89275	7.6849			-8.75725	-2.96209	43.1253	6.71428	4.60195	-21.8115	13.0143	6.25623	-34.3011	10.7212	0	0	46.1115	-12.892	16.0564	43.8088	25.6067	6.13308	-8.44269	5.58211	-41.1344		-0.312511
-7.74637	-3.82831	41.6971	7.56348	7.11519	-26.954	12.8801	6.63313	-35.783	10.4183	0	0	44.4913	-9.52472	14.6828	42.2777	36.3257	6.47953	-7.1706	6.17853	-43.6904		-5.18957	7.84476	7.85845			-9.37961	-3.06767	43.0964	6.86911	4.55771	-21.641	13.4575	6.24044	-34.2378	11.0926	0	0	43.8428	-12.8082	16.1939	40.6818	24.0947	5.18393	-9.80573	5.64956	-41.4342		-0.451916
-8.22276	-3.82995	41.485	7.77225	7.13072	-26.8515	13.3304	6.59746	-35.6451	10.7992	0	0	43.0858	-8.97386	14.8061	39.761	34.579	5.31462	-7.73291	6.15651	-43.5998		-5.29735	7.78093	8.03537			-9.93786	-3.16054	43.0071	7.06861	4.51985	-21.4122	13.9104	6.22718	-34.1846	11.4709	0	0	41.6384	-12.67	16.5111	37.7262	22.6527	4.22724	-11.2229	5.70442	-41.6759		-0.534017
-8.68199	-3.82209	41.2976	7.97483	7.14859	-26.761	13.7866	6.55971	-35.4986	11.187	0	0	41.6902	-8.41257	15.0525	37.3541	32.789	4.09417	-8.18625	6.13051	-43.4924		-5.37938	7.70121	8.21482			-10.4315	-3.24023	42.8843	7.29648	4.48602	-21.1745	14.353	6.20978	-34.1147	11.8434	0	0	39.527	-12.4879	17.0041	34.9614	21.3276	3.22456	-12.5997	5.74311	-41.8453		-0.55143
-9.1248	-3.80656	41.1691	8.15764	7.1696	-26.7002	14.2477	6.5236	-35.358	11.579	0	0	40.3156	-7.84967	15.4345	35.051	30.9841	2.80258	-8.52338	6.1025	-43.3762		-5.43091	7.60642	8.39555			-10.8662	-3.30784	42.7574	7.53359	4.45545	-20.9727	14.764	6.184	-34.0108	12.1952	0	0	37.5272	-12.2722	17.6595	32.3968	20.1644	2.13067	-13.8304	5.76475	-41.9397		-0.501467
-9.54927	-3.7834	41.1016	8.31727	7.19065	-26.6769	14.7087	6.48848	-35.2207	11.9715	0	0	38.9707	-7.29435	15.9554	32.8461	29.1925	1.43025	-8.74734	6.07505	-43.262		-5.4487	7.49821	8.57637			-11.2541	-3.36646	42.6508	7.76045	4.42951	-20.8421	15.1238	6.14755	-33.8635	12.5122	0	0	35.647	-12.0292	18.4505	30.0329	19.1957	0.906714	-14.825	5.77081	-41.966		-0.386279
-9.95346	-3.75282	41.0783	8.45517	7.20666	-26.6894	15.162	6.45195	-35.0775	12.3595	0	0	37.661	-6.7561	16.6077	30.735	27.4412	-0.0205832	-8.86997	6.05102	-43.1616		-5.43162	7.379	8.75661			-11.6095	-3.42152	42.5764	7.96104	4.4112	-20.8064	15.4163	6.09882	-33.6658	12.7823	0	0	33.8867	-11.7579	19.3306	27.8635	18.4287	-0.464326	-15.5214	5.76413	-41.937		-0.212023
-10.3391	-3.71794	41.0912	8.567	7.21486	-26.7366	15.6	6.41376	-34.9271	12.7373	0	0	36.3888	-6.24398	17.375	28.7133	25.7568	-1.5342	-8.90698	6.03349	-43.0881		-5.38041	7.2519	8.93595			-11.9449	-3.47982	42.5365	8.12566	4.40484	-20.8786	15.6287	6.03666	-33.4123	12.9957	0	0	32.2437	-11.4494	20.2299	25.8828	17.8381	-1.96656	-15.8785	5.74811	-41.8672		0.013505
-10.7097	-3.68273	41.1367	8.64671	7.21303	-26.8184	16.0155	6.37432	-34.7713	13.0988	0	0	35.1537	-5.76611	18.2379	26.774	24.1646	-3.08201	-8.87247	6.02614	-43.0573		-5.29674	7.12025	9.11416			-12.2649	-3.54815	42.532	8.25375	4.41732	-21.0583	15.7515	5.96201	-33.1058	13.1439	0	0	30.7202	-11.0903	21.0533	24.0964	17.3665	-3.54869	-15.8579	5.72527	-41.7673		0.282848
-11.0661	-3.64893	41.1959	8.69564	7.19633	-26.9284	16.4021	6.33198	-34.6033	13.4399	0	0	33.9537	-5.32885	19.1749	24.9083	22.6848	-4.62437	-8.77572	6.03261	-43.0845		-5.18225	6.98717	9.29097			-12.5651	-3.63259	42.573	8.35519	4.46062	-21.3308	15.7796	5.87954	-32.7646	13.219	0	0	29.3281	-10.6666	21.6814	22.5305	16.9323	-5.1252	-15.4151	5.69569	-41.6376		0.589608
-11.4068	-3.61661	41.2391	8.72139	7.15906	-27.0515	16.7555	6.28425	-34.4132	13.7587	0	0	32.7881	-4.93584	20.1614	23.1104	21.3293	-6.11649	-8.62118	6.05508	-43.1786		-5.0379	6.8553	9.46555			-12.8306	-3.73814	42.6793	8.44985	4.55282	-21.6724	15.7108	5.79647	-32.4183	13.2136	0	0	28.0917	-10.1675	21.986	21.2325	16.4455	-6.57664	-14.5205	5.65665	-41.4655		0.928996
-11.7291	-3.58607	41.2424	8.73048	7.09806	-27.1729	17.0737	6.22972	-34.1948	14.0547	0	0	31.659	-4.58736	21.1654	21.3826	20.0987	-7.51444	-8.40897	6.0929	-43.3363		-4.8638	6.72662	9.63668			-13.0387	-3.86819	42.8655	8.56528	4.71584	-22.0585	15.5415	5.71906	-32.0931	13.12	0	0	27.0463	-9.58691	21.8611	20.2596	15.8282	-7.75042	-13.2084	5.60508	-41.2368		1.29803
-12.0313	-3.55793	41.1945	8.72587	7.01289	-27.2854	17.3551	6.16774	-33.9452	14.327	0	0	30.5716	-4.28055	22.1444	19.7383	18.9838	-8.78063	-8.13599	6.14193	-43.5396		-4.66008	6.60204	9.80334			-13.1632	-4.02434	43.1282	8.7324	4.97273	-22.4641	15.2626	5.65041	-31.8027	12.9278	0	0	26.2315	-8.92721	21.2615	19.6587	15.0394	-8.46874	-11.6106	5.54471	-40.967		1.69464
-12.313	-3.53322	41.0974	8.70734	6.90533	-27.3876	17.5976	6.09892	-33.6662	14.5736	0	0	29.5348	-4.01006	23.0454	18.2017	17.9683	-9.88879	-7.79976	6.19438	-43.7555		-4.42733	6.4815	9.96558			-13.1793	-4.20743	43.4436	8.98148	5.34615	-22.8663	14.8566	5.5896	-31.5439	12.6218	0	0	25.6785	-8.20342	20.2316	19.447	14.0946	-8.56576	-9.92164	5.49176	-40.7284		2.11561
-12.5738	-3.51341	40.9632	8.67335	6.77951	-27.4782	17.8001	6.02542	-33.3663	14.7919	0	0	28.5599	-3.76901	23.8106	16.8041	17.0355	-10.8247	-7.40257	6.24007	-43.9423		-4.16649	6.36423	10.1245			-13.0652	-4.41924	43.7718	9.34007	5.85751	-23.2495	14.2939	5.5304	-31.2905	12.18	0	0	25.3978	-7.44203	18.9142	19.6008	13.0672	-7.96342	-8.31508	5.47075	-40.6333		2.55519
-12.8123	-3.50028	40.8086	8.62359	6.64173	-27.5572	17.9611	5.94955	-33.0544	14.9789	0	0	27.6605	-3.55011	24.3851	15.5792	16.1726	-11.58	-6.95217	6.26954	-44.0621		-3.87817	6.24896	10.2827			-12.8034	-4.66468	44.0594	9.83329	6.52498	-23.6084	13.5331	5.4604	-30.9891	11.5724	0	0	25.3674	-6.67241	17.5351	20.0523	12.0682	-6.74496	-6.89005	5.50152	-40.7725		3.00415
-13.0255	-3.49527	40.6495	8.5615	6.49949	-27.6261	18.0795	5.87259	-32.7358	15.1322	0	0	26.8484	-3.34653	24.7253	14.5563	15.3726	-12.1467	-6.46052	6.2771	-44.0928		-3.56356	6.13393	10.4438			-12.3842	-4.95254	44.2448	10.4853	7.35985	-23.9384	12.5258	5.36327	-30.5677	10.7625	0	0	25.5222	-5.91723	16.3606	20.6872	11.2163	-5.17006	-5.6719	5.58896	-41.165		3.44877
-13.2112	-3.49951	40.4999	8.49387	6.3604	-27.6828	18.1545	5.79601	-32.4164	15.2498	0	0	26.1307	-3.15186	24.8059	13.7537	14.632	-12.5153	-5.94446	6.26249	-44.0335		-3.22526	6.01756	10.611			-11.808	-5.2923	44.2685	11.3235	8.36205	-24.2257	11.2264	5.22288	-29.9519	9.71139	0	0	25.7541	-5.18969	15.6342	21.3481	10.6098	-3.60783	-4.64039	5.72148	-41.7507		3.8705
-13.3689	-3.5143	40.3698	8.42922	6.23107	-27.7174	18.186	5.72222	-32.1064	15.3296	0	0	25.5087	-2.96033	24.628	13.1717	13.9472	-12.6794	-5.42709	6.23102	-43.9054		-2.86704	5.89889	10.7857			-11.0831	-5.6878	44.0914	12.3827	9.51911	-24.4438	9.60624	5.02901	-29.0886	8.38522	0	0	25.9367	-4.49803	15.4981	21.867	10.3019	-2.40775	-3.76303	5.8754	-42.4178		4.2497
-13.4991	-3.54133	40.2643	8.37516	6.11617	-27.7207	18.1711	5.65295	-31.8134	15.3673	0	0	24.98	-2.76729	24.2203	12.7933	13.3128	-12.6407	-4.93757	6.19188	-43.7452		-2.49271	5.77797	10.9664			-10.2165	-6.1332	43.7188	13.7055	10.8123	-24.5447	7.66659	4.78596	-27.9851	6.76566	0	0	25.9696	-3.84936	15.9287	22.1258	10.2745	-1.7694	-3.01028	6.02273	-43.043		4.57236
-13.6019	-3.58295	40.1888	8.33604	6.01896	-27.6972	18.1014	5.5877	-31.5358	15.3559	0	0	24.542	-2.56978	23.633	12.5888	12.7211	-12.4141	-4.51158	6.15515	-43.5941		-2.10515	5.65599	11.1491			-9.20905	-6.61365	43.2102	15.3393	12.2276	-24.4392	5.45065	4.52035	-26.7523	4.86573	0	0	25.8089	-3.24799	16.7335	22.1	10.4318	-1.68589	-2.35527	6.13941	-43.5291		4.83415
-13.6771	-3.64207	40.1485	8.31363	5.94209	-27.6645	17.9636	5.52411	-31.2635	15.2855	0	0	24.1956	-2.36648	22.9272	12.5238	12.1636	-12.0265	-4.19076	6.1289	-43.4857		-1.70616	5.53556	11.3268			-8.05503	-7.10768	42.6615	17.3335	13.7635	-23.989	3.04895	4.27994	-25.6124	2.74911	0	0	25.4653	-2.69117	17.6254	21.8528	10.6331	-1.98735	-1.77472	6.21125	-43.8246		5.03895
-13.7231	-3.72204	40.1467	8.30925	5.88876	-27.6359	17.7438	5.46108	-30.9921	15.1445	0	0	23.948	-2.15665	22.1648	12.5686	11.6333	-11.5077	-4.01694	6.11858	-43.4429		-1.2963	5.4209	11.4892			-6.74801	-7.59024	42.1706	19.735	15.4297	-23.0382	0.597833	4.12148	-24.8488	0.542484	0	0	24.9808	-2.16817	18.3381	21.4897	10.749	-2.44518	-1.24887	6.23519	-43.9224		5.19499
-13.7381	-3.8271	40.1853	8.32312	5.86364	-27.6126	17.4302	5.4006	-30.7301	14.9207	0	0	23.8121	-1.93808	21.4006	12.7074	11.127	-10.8731	-4.01485	6.12864	-43.4846		-0.875024	5.31774	11.6227			-5.28944	-8.03689	41.8104	22.579	17.2376	-21.4717	-1.73267	4.09615	-24.7258	-1.57378	0	0	24.4051	-1.66427	18.7173	21.1078	10.7054	-2.8723	-0.759898	6.21713	-43.8486		5.31158
-13.7202	-3.96326	40.2605	8.35438	5.8725	-27.5883	17.0102	5.34522	-30.489	14.6013	0	0	23.803	-1.7048	20.68	12.9441	10.6474	-10.1113	-4.16366	6.16479	-43.6339		-0.441189	5.23295	11.7128			-3.69616	-8.42825	41.6193	25.8758	19.1896	-19.2635	-3.76976	4.23866	-25.4144	-3.4045	0	0	23.7816	-1.16603	18.7485	20.7659	10.4941	-3.17078	-0.294168	6.16881	-43.6504		5.3971
-13.6666	-4.13852	40.3532	8.40251	5.92031	-27.5595	16.4682	5.29348	-30.2625	14.1731	0	0	23.927	-1.44555	20.0413	13.2968	10.2043	-9.18701	-4.38471	6.23539	-43.9232		0.00574286	5.17361	11.7473			-2.00184	-8.75392	41.6084	29.6021	21.275	-16.4985	-5.3831	4.56011	-26.9386	-4.79754	0	0	23.1404	-0.665093	18.5289	20.48	10.1573	-3.3258	0.156675	6.10501	-43.3866		5.45763
-13.5755	-4.36149	40.4273	8.46885	6.00972	-27.531	15.7856	5.23769	-30.0172	13.6241	0	0	24.1706	-1.14547	19.5233	13.774	9.81147	-8.07933	-4.58225	6.34832	-44.3801		0.464537	5.1453	11.719			-0.250445	-9.01381	41.7708	33.702	23.4724	-13.361	-6.51807	5.04425	-29.157	-5.68923	0	0	22.4967	-0.159429	18.2128	20.235	9.76261	-3.37612	0.597928	6.04054	-43.1177		5.49672
-13.4466	-4.63904	40.4427	8.55716	6.14074	-27.5165	14.9437	5.16545	-29.6977	12.944	0	0	24.4936	-0.791468	19.1616	14.3476	9.47764	-6.8435	-4.70479	6.50165	-44.9891		0.931293	5.1499	11.6296			1.51374	-9.21628	42.0874	38.0992	25.7532	-10.0864	-7.19472	5.64946	-31.7986	-6.11035	0	0	21.8539	0.348453	17.9517	20.0041	9.37522	-3.38437	1.03145	5.98582	-42.8876		5.51582
-13.2808	-4.97373	40.3627	8.67745	6.31074	-27.5314	13.9264	5.06183	-29.2358	12.1234	0	0	24.8356	-0.378319	18.9711	14.9488	9.19658	-5.62542	-4.75349	6.67796	-45.6735		1.39913	5.18436	11.4912			3.25451	-9.37422	42.5328	42.7145	28.0848	-6.88956	-7.47516	6.31889	-34.5513	-6.15104	0	0	21.2095	0.854334	17.8487	19.765	9.03873	-3.41257	1.45567	5.94404	-42.7106		5.51558
-13.0783	-5.36227	40.1583	8.84874	6.51604	-27.5852	12.7235	4.91257	-28.5629	11.1536	0	0	25.1298	0.0882366	18.9271	15.4935	8.94541	-4.58662	-4.74816	6.85071	-46.328		1.85775	5.24074	11.326			4.94624	-9.50083	43.0849	47.4811	30.4356	-3.90213	-7.4253	6.99704	-37.1622	-5.91136	0	0	20.5599	1.35436	17.936	19.51	8.76638	-3.50065	1.86823	5.91149	-42.5721		5.49587
-12.8383	-5.79634	39.8202	9.09525	6.75614	-27.6754	11.3342	4.70962	-27.6336	10.0271	0	0	25.3172	0.591976	18.968	15.9134	8.69172	-3.81491	-4.70919	6.99698	-46.8699		2.2944	5.3077	11.1607			6.57454	-9.60583	43.7329	52.3553	32.7799	-1.15292	-7.09098	7.64594	-39.4992	-5.46596	0	0	19.9038	1.84586	18.1739	19.2479	8.54269	-3.6534	2.2676	5.88006	-42.4377		5.45636
-12.5571	-6.26479	39.3718	9.44085	7.03877	-27.7877	9.76852	4.4559	-26.4489	8.73758	0	0	25.3566	1.10953	19.0202	16.1697	8.4069	-3.31035	-4.65431	7.1044	-47.261		2.69648	5.37288	11.0209			8.13648	-9.69326	44.4795	57.3181	35.0998	1.40316	-6.48585	8.25277	-41.5483	-4.84942	0	0	19.243	2.32693	18.4748	18.9985	8.33434	-3.84328	2.65295	5.84112	-42.2704		5.3979
-12.2236	-6.75362	38.8641	9.91294	7.38149	-27.8967	8.04621	4.16516	-25.0603	7.28444	0	0	25.2284	1.61479	19.0297	16.248	8.07856	-3.03759	-4.58795	7.16912	-47.4938		3.05481	5.42501	10.9261			9.64043	-9.76163	45.3385	62.3702	37.385	3.84107	-5.58559	8.82677	-43.3713	-4.05723	0	0	18.5803	2.79465	18.759	18.7755	8.1108	-4.03648	3.02289	5.7902	-42.0503		5.32459
-11.8163	-7.24591	38.3543	10.5504	7.80978	-27.9622	6.19549	3.8587	-23.561	5.67722	0	0	24.9316	2.08462	18.9833	16.147	7.71465	-2.97478	-4.49905	7.19129	-47.5731		3.36508	5.45613	10.8862			11.1026	-9.80473	46.3236	67.5261	39.6219	6.23748	-4.33739	9.38737	-45.0493	-3.06289	0	0	17.9166	3.24402	18.9913	18.5767	7.8572	-4.2165	3.37418	5.72829	-41.7806		5.24342
-11.3078	-7.72441	37.8948	11.4025	8.35596	-27.9231	4.25272	3.56424	-22.0869	3.94011	0	0	24.4801	2.50413	18.9061	15.874	7.33848	-3.11983	-4.37669	7.17443	-47.5128		3.62686	5.46295	10.8997			12.5428	-9.81274	47.4301	72.8077	41.7731	8.6548	-2.69102	9.94707	-46.6293	-1.84761	0	0	17.2515	3.66892	19.1723	18.3885	7.5717	-4.3847	3.70255	5.65925	-41.477		5.16248
-10.6712	-8.17469	37.5291	12.5215	9.0597	-27.7009	2.26399	3.31468	-20.8125	2.11619	0	0	23.8992	2.86964	18.8398	15.4494	6.97788	-3.46497	-4.22032	7.12655	-47.3409		3.84262	5.44715	10.954			13.9794	-9.77359	48.6244	78.2259	43.7639	11.1214	-0.637369	10.4956	-48.0906	-0.425729	0	0	16.5845	4.06363	19.3108	18.1967	7.25712	-4.54731	4.00584	5.58665	-41.1547		5.08875
-9.88437	-8.58737	37.2955	13.9548	9.96954	-27.2158	0.289124	3.14607	-19.9389	0.271793	0	0	23.2247	3.18802	18.8163	14.9113	6.65426	-3.9726	-4.03255	7.05885	-47.0959		4.01716	5.41405	11.0289			15.4254	-9.67585	49.849	83.7522	45.491	13.6088	1.76222	10.9922	-49.3437	1.14802	0	0	15.9151	4.424	19.4128	17.9907	6.91735	-4.70892	4.2845	5.51287	-40.8238		5.02686
-8.93277	-8.95914	37.2316	15.7382	11.1431	-26.402	-1.59571	3.0952	-19.6733	-1.50254	0	0	22.4992	3.47309	18.8426	14.3129	6.37663	-4.57458	-3.81298	6.98262	-46.8172		4.15758	5.37048	11.1017			16.8861	-9.51136	51.0394	89.2949	46.8521	16.022	4.36642	11.3729	-50.2615	2.78979	0	0	15.2424	4.74751	19.4839	17.7617	6.55753	-4.87508	4.53952	5.43919	-40.4899		4.97912
-7.81227	-9.2927	37.3726	17.8905	12.6422	-25.2102	-3.3017	3.19726	-20.2052	-3.09832	0	0	21.7656	3.74156	18.9036	13.7122	6.14237	-5.1912	-3.56259	6.90667	-46.5366		4.27185	5.3231	11.1518			18.3592	-9.27647	52.1402	94.7004	47.7792	18.2211	6.97534	11.5718	-50.7271	4.40895	0	0	14.5641	5.0329	19.5334	17.5006	6.18411	-5.05414	4.77087	5.36618	-40.1558		4.94587
-6.53136	-9.59476	37.7387	20.4128	14.52	-23.613	-4.74077	3.48001	-21.6593	-4.40536	0	0	21.0586	4.00945	18.9794	13.1596	5.94329	-5.75199	-3.28594	6.83731	-46.2778		4.36671	5.2773	11.1628			19.8374	-8.97136	53.1131	99.7832	48.2573	20.0626	9.38109	11.5485	-50.673	5.92928	0	0	13.8772	5.27952	19.5732	17.1994	5.80383	-5.25471	4.97774	5.29389	-39.8216		4.92624
-5.11048	-9.87274	38.3247	23.291	16.8042	-21.6198	-5.84297	3.9553	-24.0375	-5.33472	0	0	20.3996	4.28873	19.0619	12.6883	5.77211	-6.20974	-2.98699	6.77933	-46.0595		4.44625	5.23647	11.1236			21.3112	-8.59909	53.9383	104.369	48.3233	21.4449	11.4208	11.303	-50.0956	7.29781	0	0	13.1788	5.48725	19.6145	16.8513	5.42268	-5.48275	5.15942	5.22227	-39.4873		4.91885
-3.5785	-10.132	39.1005	26.5022	19.4854	-19.286	-6.5644	4.61416	-27.1909	-5.83628	0	0	19.7958	4.58519	19.1592	12.3127	5.6253	-6.54787	-2.66779	6.73582	-45.8945		4.51176	5.20151	11.0289			22.7706	-8.16469	54.6114	108.329	48.0516	22.3375	13.007	10.8734	-49.0499	8.48272	0	0	12.4654	5.65627	19.6678	16.4513	5.04656	-5.74083	5.31647	5.15167	-39.1544		4.9218
-1.9672	-10.3748	40.0204	30.0236	22.5148	-16.7004	-6.88255	5.42783	-30.8482	-5.90512	0	0	19.2438	4.89868	19.2869	12.0304	5.50158	-6.77891	-2.33104	6.707	-45.7846		4.56298	5.1713	10.8791			24.2074	-7.6752	55.143	111.598	47.5384	22.7842	14.1318	10.3205	-47.6333	9.46985	0	0	11.7342	5.78734	19.7416	15.9968	4.68064	-6.0302	5.45054	5.08244	-38.8249		4.93282
-0.304806	-10.6005	41.0275	33.8448	25.8062	-13.9553	-6.78751	6.3516	-34.6813	-5.57733	0	0	18.7337	5.225	19.4527	11.8286	5.39833	-6.931	-1.98041	6.68999	-45.7196		4.59946	5.14381	10.6806			25.6193	-7.14032	55.5583	114.164	46.888	22.8786	14.8466	9.7062	-45.9606	10.2603	0	0	10.9841	5.88286	19.8396	15.488	4.32793	-6.35278	5.56324	5.01448	-38.4984		4.95029
1.38809	-10.8036	42.0567	37.9808	29.2404	-11.1125	-6.27902	7.33009	-38.381	-4.91832	0	0	18.2541	5.55771	19.6462	11.6917	5.30987	-7.0343	-1.61907	6.67903	-45.6776		4.62146	5.11676	10.4447			27.0098	-6.57235	55.8959	116.057	46.2018	22.7302	15.2301	9.07914	-44.1389	10.8667	0	0	10.2171	5.94723	19.9628	14.9277	3.98936	-6.71186	5.65568	4.94755	-38.1739		4.97402
3.09832	-10.9751	43.0437	42.4716	32.6781	-8.18977	-5.37232	8.30381	-41.7149	-4.00764	0	0	17.794	5.88932	19.8427	11.6035	5.22893	-7.11475	-1.24909	6.66695	-45.6313		4.62989	5.0879	10.1848			28.385	-5.98425	56.1983	117.322	45.5686	22.4325	15.3636	8.47078	-42.2536	11.3093	0	0	9.43791	5.98612	20.1091	14.3213	3.66433	-7.10982	5.72947	4.88148	-37.8507		5.00493
4.81809	-11.1031	43.9359	47.3669	35.9764	-5.17948	-4.10507	9.2152	-44.5444	-2.92448	0	0	17.3436	6.21228	20.0176	11.5487	5.14917	-7.19194	-0.87232	6.64784	-45.5578		4.62621	5.05501	9.91352			29.7478	-5.38743	56.4934	117.994	45.05	22.0431	15.3202	7.89949	-40.371	11.6127	0	0	8.65195	6.00548	20.271	13.6778	3.35042	-7.54207	5.78796	4.81621	-37.5286		5.04361
6.54346	-11.1756	44.6966	52.7049	39.0008	-2.07509	-2.53545	10.0137	-46.8114	-1.73496	0	0	16.894	6.51998	20.1569	11.5123	5.06623	-7.27772	-0.491343	6.61889	-45.4461		4.6123	5.01628	9.64139			31.0951	-4.79107	56.7813	118.093	44.6724	21.5788	15.1614	7.37574	-38.5448	11.8034	0	0	7.86366	6.01103	20.4391	13.0085	3.04452	-7.99483	5.83629	4.75245	-37.2112		5.08964
8.27249	-11.1824	45.3088	58.4853	41.6368	1.10851	-0.73058	10.6623	-48.5185	-0.483914	0	0	16.4378	6.80733	20.2596	11.4806	4.97801	-7.37806	-0.109813	6.58023	-45.2962		4.59036	4.97076	9.37677			32.4176	-4.20275	57.0396	117.623	44.4317	21.0341	14.9361	6.90689	-36.8252	11.9064	0	0	7.07521	6.00739	20.613	12.3227	2.7459	-8.45239	5.88009	4.69227	-36.909		5.14165
10.0019	-11.1182	45.7842	64.6417	43.8094	4.32463	1.24756	11.1434	-49.7126	0.806661	0	0	15.9696	7.07068	20.3346	11.442	4.88432	-7.4977	0.268404	6.5336	-45.1144		4.56266	4.91797	9.12634			33.7015	-3.62993	57.2429	116.586	44.3104	20.4046	14.6822	6.50015	-35.2664	11.9432	0	0	6.28653	5.99731	20.8076	11.6255	2.45748	-8.90418	5.92417	4.63909	-36.64		5.19817
11.7243	-10.9839	46.1628	71.036	45.4988	7.4967	3.34349	11.4582	-50.4624	2.1277	0	0	15.4852	7.30824	20.3957	11.3867	4.78511	-7.64175	0.639855	6.48115	-44.9084		4.53113	4.85761	8.89467			34.9291	-3.08098	57.377	114.988	44.29	19.7063	14.4315	6.16445	-33.9319	11.9338	0	0	5.49694	5.98185	21.0428	10.9199	2.18333	-9.3461	5.97176	4.59598	-36.4205		5.25813
13.4278	-10.7854	46.5021	77.4841	46.7405	10.5346	5.49304	11.6171	-50.8317	3.46621	0	0	14.9818	7.51956	20.458	11.3066	4.67948	-7.81386	1.00058	6.42518	-44.687		4.4971	4.78895	8.68417			36.0807	-2.56562	57.4429	112.85	44.3548	18.9753	14.213	5.91024	-32.8919	11.8979	0	0	4.70726	5.96171	21.3268	10.2107	1.92503	-9.77548	6.02481	4.56385	-36.2562		5.32068
15.0981	-10.5312	46.8634	83.7975	47.6115	13.3584	7.61286	11.6311	-50.8639	4.79644	0	0	14.4568	7.70476	20.5344	11.1953	4.56564	-8.01507	1.3454	6.36791	-44.4587		4.4616	4.71073	8.49552			37.1359	-2.09488	57.4562	110.193	44.4947	18.2319	14.043	5.74435	-32.1996	11.8488	0	0	3.92112	5.93827	21.6488	9.50744	1.68118	-10.1876	6.08518	4.54088	-36.1382		5.38522
16.7214	-10.2301	47.3004	89.8198	48.2099	15.9166	9.60826	11.5087	-50.5803	6.08408	0	0	13.909	7.86416	20.6347	11.0478	4.44128	-8.24419	1.6688	6.31127	-44.231		4.42602	4.62147	8.32803			38.0755	-1.68044	57.4443	107.026	44.7074	17.4197	13.9086	5.66154	-31.8499	11.7816	0	0	3.14436	5.91366	21.9845	8.82313	1.44922	-10.5765	6.15514	4.52351	-36.0488		5.45109
18.289	-9.88971	47.8442	95.4437	48.6254	18.1917	11.3922	11.2585	-49.9894	7.29591	0	0	13.3387	7.99833	20.7644	10.8604	4.30409	-8.49811	1.96653	6.25663	-44.0097		4.39256	4.51995	8.17984			38.882	-1.33399	57.4409	103.342	44.994	16.3889	13.7724	5.64363	-31.7739	11.6766	0	0	2.3833	5.89081	22.3089	8.17135	1.22758	-10.934	6.23821	4.50865	-35.9721		5.5175
19.8001	-9.514	48.4896	100.606	48.9128	20.1916	12.904	10.8959	-49.1056	8.40671	0	0	12.7478	8.10817	20.9232	10.631	4.152	-8.77372	2.23603	6.2042	-43.7957		4.36455	4.40575	8.04845			39.5408	-1.06689	57.4824	99.1189	45.3534	14.9543	13.6039	5.66956	-31.8839	11.5206	0	0	1.64387	5.873	22.6051	7.56381	1.01694	-11.2522	6.33943	4.49489	-35.9009		5.58395
21.2628	-9.1037	49.193	105.264	49.086	21.9298	14.1215	10.4475	-47.9658	9.40209	0	0	12.1401	8.19518	21.1038	10.359	3.98326	-9.0683	2.47642	6.15283	-43.5846		4.3457	4.27957	7.93121			40.0393	-0.891114	57.6123	94.3319	45.7845	12.9648	13.4019	5.72688	-32.126	11.3201	0	0	0.932266	5.86293	22.8668	7.01023	0.820894	-11.5261	6.46517	4.48211	-35.8348		5.65103
22.6896	-8.6586	49.8941	109.382	49.1432	23.4134	15.0623	9.94904	-46.6347	10.2788	0	0	11.5193	8.26177	21.2946	10.0454	3.79683	-9.37815	2.68866	6.10073	-43.3689		4.33897	4.14328	7.82509			40.3654	-0.819961	57.8873	88.9438	46.292	10.3209	13.1912	5.8148	-32.495	11.0972	0	0	0.255983	5.8616	23.095	6.51911	0.645819	-11.7558	6.62157	4.47046	-35.7743		5.7209
24.0922	-8.18101	50.545	112.932	49.0975	24.6504	15.7736	9.43801	-45.1961	11.0438	0	0	10.8883	8.31138	21.482	9.69311	3.59265	-9.69711	2.8757	6.04618	-43.1413		4.34557	3.99985	7.72681			40.5065	-0.867646	58.377	82.892	46.8787	6.93993	13.0016	5.93881	-33.0101	10.8747	0	0	-0.37754	5.86862	23.2988	6.09697	0.499737	-11.9464	6.81268	4.46041	-35.7221		5.79654
25.4776	-7.67727	51.1203	115.902	48.9837	25.6536	16.3126	8.94516	-43.7339	11.7096	0	0	10.2485	8.34878	21.653	9.30584	3.37128	-10.0185	3.04134	5.98773	-42.8956		4.36442	3.85324	7.63327			40.4498	-1.04725	59.1553	76.0794	47.5224	2.72348	12.8529	6.10433	-33.6882	10.6666	0	0	-0.963024	5.88319	23.4984	5.74698	0.390628	-12.105	7.03979	4.45394	-35.6885		5.88099
26.8479	-7.15668	51.6121	118.289	48.8486	26.4345	16.7283	8.48994	-42.3148	12.2889	0	0	9.59872	8.37921	21.8025	8.88581	3.13436	-10.3392	3.1886	5.92476	-42.6286		4.39281	3.70766	7.54126			40.1834	-1.36733	60.2767	68.3936	48.1328	-2.43366	12.7494	6.31355	-34.53	10.4751	0	0	-1.49831	5.90537	23.7175	5.47011	0.324156	-12.2355	7.3014	4.45434	-35.6905		5.9762
28.2005	-6.62966	52.0221	120.101	48.7411	27.0035	17.055	8.08169	-40.9836	12.7915	0	0	8.93566	8.40706	21.9393	8.43223	2.88518	-10.6626	3.31876	5.85794	-42.3428		4.42727	3.56663	7.44681			39.698	-1.82696	61.7421	59.7842	48.5059	-8.57306	12.6786	6.56279	-35.5106	10.2917	0	0	-1.98451	5.93626	23.9724	5.26753	0.302151	-12.3359	7.59438	4.4645	-35.7434		6.08169
29.5284	-6.10668	52.3574	121.35	48.7056	27.3718	17.315	7.72316	-39.7671	13.2246	0	0	8.25468	8.43519	22.0861	7.94194	2.62812	-10.9978	3.43145	5.78913	-42.0457		4.46451	3.43259	7.34476			38.9884	-2.41095	63.4691	50.4031	48.3183	-15.5398	12.6077	6.83901	-36.5695	10.0963	0	0	-2.42766	5.97832	24.2678	5.14028	0.321311	-12.4009	7.91592	4.48582	-35.854		6.19327
30.8202	-5.59777	52.6258	122.046	48.7767	27.5479	17.5206	7.4136	-38.6801	13.5924	0	0	7.55044	8.46507	22.2724	7.41167	2.36743	-11.3549	3.52594	5.72102	-41.7487		4.50107	3.30698	7.22875			38.0534	-3.08798	65.2887	40.7289	47.2099	-22.8618	12.4777	7.11765	-37.6083	9.85546	0	0	-2.84125	6.03451	24.6064	5.08466	0.373472	-12.4309	8.2647	4.51834	-36.0221		6.30308
32.0606	-5.11149	52.834	122.195	48.9777	27.5285	17.6732	7.15039	-37.7285	13.8932	0	0	6.81796	8.49654	22.5265	6.84035	2.10673	-11.7407	3.60241	5.65658	-41.4652		4.53337	3.19016	7.09265			36.8951	-3.81317	66.9721	31.5056	44.9386	-29.8032	12.2064	7.3645	-38.5046	9.52391	0	0	-3.24666	6.10606	24.9982	5.089	0.448885	-12.4385	8.6415	4.56138	-36.2435		6.40053
33.2327	-4.654	52.9892	121.792	49.3196	27.2976	17.7667	6.93033	-36.9131	14.1213	0	0	6.05419	8.52825	22.8684	6.23091	1.84905	-12.1573	3.66307	5.59857	-41.2078		4.55779	3.08178	6.93332			35.5201	-4.53228	68.2693	23.4553	41.4976	-35.6512	11.702	7.53818	-39.1217	9.0531	0	0	-3.67038	6.19061	25.4581	5.13537	0.540119	-12.447	9.04793	4.61333	-36.509		6.47335
34.3205	-4.22878	53.1026	120.832	49.8021	26.8375	17.7979	6.7513	-36.2364	14.273	0	0	5.25965	8.55866	23.3073	5.59104	1.59692	-12.6026	3.71231	5.5493	-40.9876		4.5713	2.98124	6.75215			33.9441	-5.18784	68.954	16.9821	37.113	-40.0107	10.8888	7.59551	-39.3231	8.40289	0	0	-4.13867	6.28275	25.9926	5.2056	0.643125	-12.4841	9.48377	4.67069	-36.8001		6.50887
35.3114	-3.83719	53.1891	119.312	50.4149	26.1395	17.7739	6.61368	-35.7079	14.3517	0	0	4.43957	8.58715	23.8427	4.9332	1.35256	-13.0702	3.75646	5.51075	-40.8142		4.57231	2.88853	6.55373			32.1962	-5.72811	68.8685	12.1003	32.1446	-42.8607	9.73717	7.50419	-39.0018	7.55249	0	0	-4.67248	6.37679	26.5891	5.28727	0.755942	-12.5709	9.94649	4.72822	-37.0898		6.49584
36.1964	-3.479	53.2637	117.224	51.1376	25.1966	17.7071	6.51932	-35.3413	14.3653	0	0	3.60488	8.61451	24.4566	4.27568	1.11775	-13.5435	3.80391	5.48376	-40.6923		4.56137	2.8044	6.34312			30.3225	-6.11639	67.9578	8.56052	26.9802	-44.4101	8.28702	7.25813	-38.1211	6.51076	0	0	-5.28427	6.46876	27.2205	5.37605	0.877274	-12.7119	10.4337	4.78111	-37.3542		6.42676
36.9685	-3.15244	53.3357	114.552	51.9382	23.9804	17.6043	6.4685	-35.1424	14.3186	0	0	2.77142	8.64297	25.1063	3.64277	0.893579	-13.9933	3.8643	5.46686	-40.6157		4.5408	2.72979	6.12424			28.3857	-6.33653	66.28	6.02267	21.9687	-44.9351	6.64546	6.88345	-36.7371	5.32132	0	0	-5.97675	6.55698	27.8612	5.47475	1.0073	-12.8956	10.9442	4.82776	-37.5858		6.29969
37.6229	-2.8545	53.4049	111.269	52.7696	22.4315	17.4646	6.45823	-35.1022	14.2134	0	0	1.9575	8.67589	25.7324	3.06152	0.68156	-14.3841	3.94725	5.4564	-40.5682		4.514	2.66535	5.89962			26.4624	-6.39268	63.9889	4.18256	17.393	-44.6851	4.95413	6.43057	-34.9934	4.05685	0	0	-6.74096	6.64072	28.4984	5.59374	1.15165	-13.1021	11.4786	4.8703	-37.7958		6.11874
38.1569	-2.58145	53.4632	107.345	53.5697	20.469	17.2872	6.48231	-35.1966	14.0539	0	0	1.18044	8.71663	26.2791	2.55582	0.485143	-14.6863	4.06117	5.44813	-40.5306		4.48499	2.61143	5.67074			24.6361	-6.30381	61.2918	2.83914	13.4593	-43.8524	3.34303	5.9579	-33.0888	2.8004	0	0	-7.55447	6.71934	29.1317	5.75245	1.32453	-13.3107	12.0369	4.913	-38.0053		5.8938
38.5702	-2.32966	53.4982	102.765	54.2634	18.0139	17.0773	6.53235	-35.3921	13.8508	0	0	0.454224	8.76749	26.7109	2.14162	0.309434	-14.8849	4.21236	5.43862	-40.4873		4.45849	2.56824	5.43842			22.9909	-6.09628	58.4065	1.90576	10.2916	-42.5814	1.89213	5.51629	-31.2299	1.61787	0	0	-8.38087	6.79215	29.7657	5.98	1.54841	-13.5045	12.6167	4.96017	-38.2354		5.64005
38.8638	-2.09687	53.4983	97.5416	54.7699	15.0188	16.8461	6.59954	-35.6531	13.62	0	0	-0.21271	8.82944	27.0186	1.82498	0.15963	-14.9841	4.40429	5.42574	-40.4286		4.43875	2.53612	5.20305			21.6027	-5.79737	55.5352	1.38306	7.93093	-40.9843	0.618704	5.14165	-29.592	0.538	0	0	-9.17223	6.85801	30.4034	6.31335	1.85195	-13.6725	13.2082	5.01422	-38.4972		5.37635
39.0378	-1.88308	53.4577	91.7353	55.0123	11.4904	16.6077	6.67625	-35.9491	13.3783	0	0	-0.81961	8.90153	27.2272	1.60058	0.0398866	-15.0091	4.63694	5.40964	-40.3551		4.42858	2.51534	4.96454			20.5303	-5.43086	52.8482	1.31344	6.34191	-39.1531	-0.507062	4.85318	-28.2926	-0.446487	0	0	-9.87441	6.91307	31.0455	6.79246	2.26901	-13.8132	13.7907	5.07492	-38.7889		5.12241
39.0909	-1.69019	53.3764	85.4524	54.9252	7.49182	16.3742	6.75636	-36.2557	13.1398	0	0	-1.375	8.97984	27.4076	1.4497	-0.0469313	-15.006	4.90661	5.39474	-40.2869		4.42915	2.50605	4.7221
39.0212	-1.52031	53.2583	78.8374	54.4587	3.12712	16.1519	6.83433	-36.5517	12.913	0	0	-1.89524	9.05703	27.6703	1.34117	-0.0992769	-15.0358	5.20622	5.38981	-40.2643		4.44099	2.50791	4.47451
38.8276	-1.37481	53.1073	72.054	53.5784	-1.4811	15.9383	6.90354	-36.8126	12.7	0	0	-2.39826	9.12521	28.1198	1.24126	-0.118225	-15.1537	5.52653	5.40339	-40.3265		4.46475	2.52044	4.22086
38.5094	-1.25346	52.9234	65.2659	52.2621	-6.21158	15.7191	6.9546	-37.004	12.4951	0	0	-2.89595	9.18024	28.7903	1.12756	-0.109582	-15.3822	5.85791	5.43747	-40.4821		4.501	2.54301	3.96126
38.0664	-1.15433	52.7016	58.6218	50.5001	-10.954	15.4703	6.97534	-37.0814	12.2864	0	0	-3.39198	9.22316	29.628	0.994787	-0.0831861	-15.7034	6.19168	5.48561	-40.7006		4.54932	2.5748	3.69685
37.4989	-1.07487	52.4333	52.2444	48.2987	-15.6086	15.1645	6.95319	-36.9987	12.0591	0	0	-3.88549	9.25868	30.5308	0.849292	-0.0498072	-16.0784	6.52028	5.53638	-40.9296		4.60777	2.61512	3.42897
36.8082	-1.01352	52.1087	46.2225	45.6822	-20.0837	14.7779	6.8782	-36.7173	11.7982	0	0	-4.376	9.29321	31.4016	0.699912	-0.0185288	-16.471	6.83701	5.57844	-41.118		4.67327	2.66434	3.15849
35.9965	-0.969795	51.7166	40.609	42.6917	-24.2906	14.2942	6.74621	-36.217	11.4899	0	0	-4.86664	9.33258	32.1799	0.551162	0.00427165	-16.859	7.13579	5.60441	-41.2338		4.74209	2.72389	2.88542
35.0675	-0.943339	51.2445	35.4245	39.3822	-28.1369	13.7049	6.56118	-35.5043	11.1204	0	0	-5.36372	9.38051	32.8437	0.402382	0.0151391	-17.2317	7.41174	5.61171	-41.2663		4.81049	2.79566	2.60874
34.0266	-0.932252	50.6773	30.668	35.8198	-31.5196	13.0092	6.33558	-34.6177	10.676	0	0	-5.87412	9.43852	33.3905	0.251897	0.0133101	-17.5803	7.662	5.60108	-41.219		4.87486	2.88103	2.32659
32.8837	-0.932322	49.9957	26.3295	32.0804	-34.3328	12.2108	6.08713	-33.6182	10.1446	0	0	-6.40247	9.50611	33.8229	0.101236	0.00117182	-17.8928	7.88652	5.57472	-41.1014		4.93198	2.98019	2.03631
31.6533	-0.937804	49.1789	22.392	28.251	-36.5041	11.3159	5.83217	-32.5675	9.51839	0	0	-6.94996	9.58098	34.1463	-0.0429177	-0.01498	-18.1564	8.08884	5.53528	-40.9246		4.97887	3.09181	1.73437
30.3543	-0.943193	48.2148	18.83	24.4298	-38.0287	10.3331	5.58148	-31.5092	8.79639	0	0	-7.51425	9.65992	34.3722	-0.168521	-0.025529	-18.3604	8.27653	5.48609	-40.7028		5.01284	3.21361	1.41665
29.0078	-0.944441	47.1135	15.6096	20.7227	-38.9734	9.28026	5.34208	-30.4752	7.98911	0	0	-8.0899	9.73926	34.5182	-0.258986	-0.0195007	-18.4958	8.46036	5.43127	-40.4538		5.03179	3.34234	1.07906
27.6351	-0.940583	45.9225	12.6918	17.237	-39.4584	8.18821	5.12186	-29.5039	7.12046	0	0	-8.6682	9.81512	34.6036	-0.294108	0.0136432	-18.5563	8.65251	5.37497	-40.1962		5.03473	3.47393	0.718516
26.2556	-0.934615	44.7321	10.0414	14.0706	-39.6275	7.09795	4.93261	-28.6537	6.22501	0	0	-9.23737	9.88412	34.6406	-0.251139	0.0827485	-18.5383	8.86406	5.31993	-39.9423		5.02185	3.60372	0.334257
24.8891	-0.932477	43.6601	7.64131	11.2997	-39.6157	6.05017	4.7888	-27.9981	5.33988	0	0	-9.78305	9.94439	34.6311	-0.107271	0.194483	-18.4401	9.1029	5.26719	-39.6973		4.99511	3.72751	-0.0708027
23.5592	-0.94023	42.8188	5.50236	8.96986	-39.5294	5.07093	4.70218	-27.5992	4.49265	0	0	-10.2907	9.99548	34.5767	0.155149	0.353259	-18.2627	9.37218	5.21782	-39.4663		4.95835	3.84251	-0.489175
22.2965	-0.961316	42.2835	3.66032	7.09689	-39.4376	4.16092	4.67668	-27.4813	3.69072	0	0	-10.7488	10.0375	34.4926	0.544191	0.561758	-18.0122	9.66971	5.17485	-39.264		4.91667	3.94768	-0.908919
21.1376	-0.994166	42.0767	2.16437	5.67491	-39.3615	3.29673	4.70862	-27.629	2.92046	0	0	-11.1492	10.0695	34.409	1.05838	0.822173	-17.7006	9.98729	5.14302	-39.1134		4.87547	4.04251	-1.31474
20.1205	-1.03087	42.1704	1.06192	4.6848	-39.2659	2.44521	4.7912	-28.0091	2.15867	0	0	-11.4864	10.089	34.3596	1.6906	1.13782	-17.3461	10.3107	5.12668	-39.0358		4.839	4.1257	-1.68925
19.2777	-1.05733	42.5011	0.382942	4.0979	-39.0719	1.58627	4.91911	-28.5925	1.39278	0	0	-11.7556	10.0904	34.3702	2.43228	1.5156	-16.9702	10.6219	5.12824	-39.0433		4.80925	4.19381	-2.01458
[truncated: 98 more columns]
