# Supplementary material for: Identify the Alteration of Balance Control and Risk of Falling in Stroke Survivors During Obstacle Crossing Based on Kinematic Analysis
Source: Front Neurol. 2019 Jul 30;10:813. doi: 10.3389/fneur.2019.00813 (PMC6682676; doi:10.3389/fneur.2019.00813)
Supplement: Supplementary file 2 [file Data_Sheet_1.ZIP › Curve of Stroke and Control/stroke/AffectedR/S7 curve.xlsx]

## Sheet: Sheet1
33																											42
xuhongwei:LHipAngles			xuhongwei:LKneeAngles			xuhongwei:LAnkleAngles			xuhongwei:LAbsAnkleAngle			xuhongwei:RHipAngles			xuhongwei:RKneeAngles			xuhongwei:RAnkleAngles				xuhongwei:RPelvisAngles					xuhongwei:LHipAngles			xuhongwei:LKneeAngles			xuhongwei:LAnkleAngles			xuhongwei:LAbsAnkleAngle			xuhongwei:RHipAngles			xuhongwei:RKneeAngles			xuhongwei:RAnkleAngles				xuhongwei:RPelvisAngles
X	Y	Z	X	Y	Z	X	Y	Z	X	Y	Z	X	Y	Z	X	Y	Z	X	Y	Z		X	Y	Z			X	Y	Z	X	Y	Z	X	Y	Z	X	Y	Z	X	Y	Z	X	Y	Z	X	Y	Z		X
deg	deg	deg	deg	deg	deg	deg	deg	deg	deg	deg	deg	deg	deg	deg	deg	deg	deg	deg	deg	deg		deg	deg	deg			deg	deg	deg	deg	deg	deg	deg	deg	deg	deg	deg	deg	deg	deg	deg	deg	deg	deg	deg	deg	deg		deg
41.8065	-11.7086	-33.8937	28.2494	0.631156	-23.5252	-10.1965	-2.73135	40.0974	-7.78262	0	0	10.8057	-3.98414	-2.1854	-1.98808	1.5579	-40.6848	-3.13672	-6.51282	35.7157		20.0674	-4.56003	-9.6231			43.198	-12.3026	-34.9456	27.9298	-1.56457	-21.3955	-11.1846	-2.90028	41.7423	-8.32171	0	0	13.1385	-4.165	-4.6172	-1.69665	1.84907	-42.5837	-5.89275	-6.10338	33.9513		20.671
41.5379	-11.3207	-32.9201	28.1171	0.708735	-24.1852	-10.2888	-2.67554	39.5357	-7.91763	0	0	10.4583	-4.05383	-1.94803	-1.99212	1.49719	-40.8079	-2.71423	-6.52567	35.7698		20.0721	-4.5565	-9.8188			42.6844	-12.0852	-34.6221	27.7367	-1.69547	-22.1476	-11.6501	-2.90107	41.7497	-8.66494	0	0	12.7301	-4.17489	-4.45469	-1.49605	1.78112	-42.6886	-5.37867	-6.19556	34.3553		20.5126
41.4145	-10.9362	-32.0426	28.2368	0.60977	-24.567	-9.93265	-2.60781	38.8417	-7.72102	0	0	10.1305	-4.16291	-1.71213	-1.99416	1.44743	-40.9603	-2.3072	-6.53421	35.8058		20.0952	-4.56312	-9.96219			42.2338	-11.852	-33.9003	27.714	-1.77042	-23.1599	-11.6883	-2.89371	41.6797	-8.70265	0	0	12.3269	-4.20778	-4.23945	-1.28415	1.70091	-42.84	-4.85757	-6.27861	34.7159		20.3575
41.433	-10.564	-31.2479	28.6112	0.385815	-24.5691	-9.2029	-2.5148	37.8659	-7.25338	0	0	9.83203	-4.32026	-1.46915	-1.9905	1.41164	-41.1396	-1.91948	-6.5413	35.8355		20.1386	-4.59336	-10.0751			41.8523	-11.5984	-32.7593	27.856	-1.74928	-24.1931	-11.3108	-2.85221	41.2825	-8.47546	0	0	11.9344	-4.27186	-3.97594	-1.06471	1.61216	-43.0354	-4.34144	-6.34966	35.0218		20.21
41.5607	-10.2024	-30.4375	29.1882	0.14093	-24.2145	-8.21555	-2.38875	36.5009	-6.596	0	0	9.57168	-4.53105	-1.20879	-1.97674	1.39023	-41.3446	-1.5545	-6.55007	35.8724		20.2026	-4.65909	-10.1814			41.5237	-11.3131	-31.1678	28.1353	-1.55971	-25.0052	-10.5475	-2.7481	40.2641	-8.02937	0	0	11.5559	-4.3749	-3.68091	-0.841748	1.52141	-43.2684	-3.84307	-6.40768	35.27		20.0731
41.7394	-9.84244	-29.4689	29.8685	0.00433771	-23.6376	-7.1029	-2.23133	34.7259	-5.83291	0	0	9.35362	-4.79384	-0.927799	-1.95027	1.38125	-41.5739	-1.21856	-6.56439	35.9324		20.2855	-4.76609	-10.3016			41.2147	-10.9833	-29.1257	28.4942	-1.13425	-25.4668	-9.48146	-2.57205	38.4695	-7.41021	0	0	11.1937	-4.52361	-3.38251	-0.617314	1.43652	-43.5278	-3.36935	-6.45416	35.4676		19.948
41.9004	-9.47492	-28.2315	30.535	0.0826416	-22.9999	-5.97827	-2.05176	32.6037	-5.03354	0	0	9.17206	-5.09803	-0.640504	-1.9136	1.38118	-41.8231	-0.922303	-6.58853	36.0335		20.3825	-4.90962	-10.4462			40.8895	-10.6022	-26.7183	28.8547	-0.457373	-25.5858	-8.25183	-2.34193	35.9812	-6.66945	0	0	10.8505	-4.72269	-3.11108	-0.38943	1.36463	-43.8003	-2.91661	-6.4931	35.6325		19.8353
41.9859	-9.09713	-26.725	31.0886	0.408359	-22.3994	-4.91309	-1.86235	30.2505	-4.24275	0	0	9.01228	-5.42469	-0.376148	-1.87422	1.38558	-42.0851	-0.679672	-6.62618	36.1906		20.4871	-5.07463	-10.6132			40.5255	-10.1746	-24.1444	29.147	0.407187	-25.4152	-6.99844	-2.08865	33.0482	-5.86182	0	0	10.5315	-4.97301	-2.8867	-0.151897	1.31042	-44.0759	-2.47389	-6.53019	35.7888		19.7363
41.9677	-8.71523	-25.0972	31.4734	0.912928	-21.8412	-3.93939	-1.67593	27.8186	-3.48351	0	0	8.86	-5.75252	-0.159903	-1.83983	1.39024	-42.3556	-0.5056	-6.67866	36.4085		20.5949	-5.24268	-10.7948			40.1232	-9.7159	-21.6941	29.3415	1.32534	-24.955	-5.81105	-1.83849	29.9456	-5.03311	0	0	10.2458	-5.27009	-2.71179	0.104677	1.27578	-44.3523	-2.03213	-6.57111	35.9606		19.6537
41.8529	-8.34196	-23.6133	31.6855	1.44382	-21.2766	-3.0651	-1.5056	25.4966	-2.76635	0	0	8.71153	-6.06466	0.0013603	-1.81182	1.39257	-42.6325	-0.41335	-6.74366	36.6767		20.7059	-5.39966	-10.9855			39.704	-9.24623	-19.6771	29.4567	2.13231	-24.16	-4.72835	-1.60854	26.9113	-4.21533	0	0	10.007	-5.6048	-2.57164	0.392054	1.26083	-44.6339	-1.5901	-6.61968	36.1635		19.5912
41.675	-7.99219	-22.5662	31.764	1.82099	-20.6596	-2.28681	-1.36396	23.4945	-2.09714	0	0	8.57594	-6.35084	0.116233	-1.78248	1.3921	-42.9118	-0.411857	-6.8157	36.9718		20.8247	-5.53813	-11.1847			39.3011	-8.78417	-18.3401	29.5382	2.6817	-23.0334	-3.76316	-1.41146	24.1731	-3.43276	0	0	9.83218	-5.96627	-2.43958	0.72384	1.2654	-44.9262	-1.15162	-6.67662	36.4001		19.5535
41.4768	-7.68019	-22.1736	31.7685	1.90236	-19.979	-1.5955	-1.26111	22.0011	-1.47929	0	0	8.46895	-6.60511	0.197256	-1.73655	1.38998	-43.1881	-0.502001	-6.88898	37.2695		20.9566	-5.65411	-11.3934			38.9495	-8.34433	-17.8094	29.6291	2.8809	-21.7023	-2.91943	-1.25964	21.9796	-2.70708	0	0	9.74039	-6.34471	-2.28356	1.11468	1.28994	-45.2327	-0.719352	-6.73986	36.6611		19.546
41.295	-7.41878	-22.5094	31.7535	1.62645	-19.2611	-0.978466	-1.20251	21.1359	-0.912637	0	0	8.40546	-6.823	0.252461	-1.65501	1.38809	-43.4583	-0.675961	-6.96073	37.5587		21.1045	-5.74328	-11.6102			38.678	-7.93831	-18.0796	29.7514	2.70347	-20.4031	-2.19547	-1.16475	20.5728	-2.05539	0	0	9.74877	-6.73191	-2.07625	1.57934	1.33626	-45.5522	-0.292069	-6.80563	36.9306		19.5731
41.1514	-7.2178	-23.4955	31.7483	1.02016	-18.5635	-0.421821	-1.18827	20.924	-0.394003	0	0	8.39669	-7.00244	0.284228	-1.51813	1.38924	-43.7248	-0.919927	-7.03373	37.8506		21.268	-5.8013	-11.8312			38.503	-7.57576	-19.0313	29.9034	2.18463	-19.391	-1.58258	-1.1339	20.1097	-1.48608	0	0	9.86773	-7.1196	-1.80815	2.13152	1.40779	-45.8762	0.132753	-6.8698	37.1918		19.6368
41.0495	-7.08169	-24.9334	31.7504	0.183651	-17.9589	0.0850906	-1.21274	21.2877	0.0792848	0	0	8.45135	-7.14609	0.294291	-1.30826	1.39716	-43.9954	-1.21752	-7.11611	38.1772		21.4447	-5.82678	-12.0552			38.4227	-7.26401	-20.459	30.0666	1.41063	-18.8337	-1.06482	-1.1651	20.578	-0.996867	0	0	10.0967	-7.49744	-1.49632	2.78218	1.50802	-46.1885	0.554917	-6.92961	37.4335		19.7348
40.9743	-7.00685	-26.5525	31.7345	-0.734268	-17.5017	0.546243	-1.26395	22.0428	0.506314	0	0	8.57627	-7.26147	0.286885	-1.01167	1.4159	-44.2792	-1.55211	-7.21829	38.5782		21.6312	-5.82274	-12.2854			38.4161	-7.00579	-22.1043	30.2171	0.505162	-18.747	-0.620642	-1.24448	21.7567	-0.57643	0	0	10.4248	-7.8543	-1.17883	3.5387	1.63845	-46.4675	0.970667	-6.98481	37.6552		19.8612
40.8968	-6.98035	-28.0616	31.6676	-1.56701	-17.2024	0.957009	-1.32428	22.9222	0.881432	0	0	8.77639	-7.35827	0.267483	-0.61834	1.44844	-44.5811	-1.90934	-7.34876	39.0837		21.8241	-5.79509	-12.5275			38.4484	-6.7972	-23.6985	30.333	-0.390511	-19.0132	-0.229599	-1.34815	23.2671	-0.210926	0	0	10.837	-8.1819	-0.897651	4.40571	1.79799	-46.6921	1.37346	-7.03698	37.8635		20.0075
40.7837	-6.98291	-29.2119	31.5223	-2.17054	-17.0324	1.30556	-1.3746	23.6471	1.19592	0	0	9.05511	-7.44497	0.239782	-0.119584	1.49585	-44.8969	-2.27579	-7.51155	39.7042		22.0205	-5.74999	-12.7856			38.4809	-6.62813	-25.0115	30.3967	-1.14607	-19.4669	0.118355	-1.44934	24.709	0.107518	0	0	11.32	-8.47646	-0.68542	5.38633	1.98252	-46.8467	1.75351	-7.08799	38.066		20.1656
40.6095	-6.99554	-29.861	31.2835	-2.46504	-16.9442	1.57947	-1.40036	24.0151	1.44272	0	0	9.41576	-7.52765	0.204597	0.495094	1.55723	-45.2118	-2.63196	-7.70586	40.4301		22.2185	-5.6927	-13.0613			38.4815	-6.48601	-25.8955	30.396	-1.67245	-19.9668	0.421052	-1.52646	25.786	0.379125	0	0	11.8632	-8.73679	-0.563256	6.48318	2.18362	-46.9224	2.09845	-7.13943	38.2691		20.3278
40.3653	-7.00596	-30.0075	30.95	-2.45596	-16.8853	1.77456	-1.39613	23.9548	1.62167	0	0	9.86279	-7.61079	0.16445	1.23842	1.63072	-45.506	-2.94889	-7.92691	41.237		22.4168	-5.62795	-13.3553			38.4314	-6.36008	-26.3095	30.3257	-1.94156	-20.4154	0.671483	-1.56781	26.3557	0.601683	0	0	12.4586	-8.96255	-0.540053	7.69892	2.38864	-46.9161	2.39761	-7.19199	38.4754		20.4882
40.0597	-7.01121	-29.7744	30.5316	-2.22086	-16.8134	1.89819	-1.36611	23.5254	1.74037	0	0	10.402	-7.69815	0.131429	2.12308	1.71516	-45.7631	-3.19386	-8.16596	42.0873		22.6153	-5.56052	-13.6689			38.3273	-6.24377	-26.3139	30.1883	-1.98595	-20.7578	0.865393	-1.57254	26.4204	0.775	0	0	13.101	-9.15449	-0.610023	9.03631	2.58344	-46.8295	2.6459	-7.24414	38.6789		20.6422
39.7122	-7.01583	-29.3501	30.0422	-1.86983	-16.7134	1.96342	-1.32108	22.8759	1.80894	0	0	11.0395	-7.79259	0.131664	3.15841	1.81141	-45.9771	-3.34225	-8.41044	42.9334		22.8146	-5.49508	-14.005			38.1768	-6.13599	-26.036	29.9921	-1.87892	-20.9846	1.00507	-1.54889	26.0957	0.902602	0	0	13.7885	-9.31371	-0.754881	10.4972	2.75553	-46.6669	2.84302	-7.29154	38.8629		20.787
39.3449	-7.02712	-28.9217	29.4952	-1.50571	-16.6056	1.98159	-1.27392	22.1889	1.83479	0	0	11.7807	-7.89604	0.198431	4.34962	1.92243	-46.151	-3.38697	-8.64597	43.7266		23.0152	-5.43636	-14.3682			37.9913	-6.04008	-25.6223	29.7498	-1.70484	-21.1226	1.1006	-1.50995	25.5572	0.992898	0	0	14.5206	-9.44153	-0.950384	12.081	2.89628	-46.4351	2.99039	-7.32865	39.0062		20.9203
38.9761	-7.05042	-28.6293	28.9018	-1.20087	-16.5338	1.95983	-1.23568	21.6269	1.82182	0	0	12.6286	-8.00974	0.352149	5.69944	2.05143	-46.2873	-3.33979	-8.86058	44.4312		23.2172	-5.38877	-14.762			37.7806	-5.96142	-25.1986	29.475	-1.53201	-21.2142	1.16694	-1.46853	24.9788	1.05778	0	0	15.3004	-9.5418	-1.16556	13.7836	3.00352	-46.1493	3.09049	-7.35159	39.0946		21.0416
38.6164	-7.08667	-28.5483	28.2716	-0.99167	-16.5419	1.90242	-1.21341	21.2976	1.77246	0	0	13.5805	-8.13332	0.579984	7.20851	2.1981	-46.3773	-3.22602	-9.0483	45.0335		23.4195	-5.35392	-15.1841			37.5526	-5.90462	-24.8486	29.178	-1.39627	-21.2987	1.21684	-1.43354	24.486	1.10739	0	0	16.1371	-9.62357	-1.35488	15.5956	3.08468	-45.8392	3.14959	-7.36049	39.1288		21.1526
38.267	-7.13389	-28.6872	27.6124	-0.880945	-16.6549	1.81192	-1.20942	21.2383	1.68882	0	0	14.6229	-8.2621	0.831838	8.87289	2.35503	-46.4004	-3.07839	-9.20997	45.542		23.6186	-5.32661	-15.6223			37.3129	-5.87172	-24.6074	28.8613	-1.29824	-21.4063	1.2545	-1.40915	24.1401	1.14478	0	0	17.046	-9.70023	-1.45798	17.5021	3.15782	-45.5454	3.18238	-7.36026	39.1279		21.2587
37.9198	-7.19051	-28.9987	26.9282	-0.843407	-16.8754	1.68827	-1.22174	21.4209	1.57161	0	0	15.7326	-8.38634	1.03815	10.6812	2.50725	-46.3337	-2.92835	-9.35073	45.9773		23.8095	-5.29401	-16.0567			37.0674	-5.86109	-24.4716	28.5189	-1.21379	-21.561	1.27437	-1.39576	23.9495	1.16463	0	0	18.0447	-9.7861	-1.40898	19.4816	3.24915	-45.3071	3.21369	-7.36023	39.1278		21.3678
37.5618	-7.25712	-29.4012	26.2181	-0.835207	-17.1928	1.52856	-1.24561	21.7733	1.41949	0	0	16.8833	-8.49477	1.14082	12.6146	2.63635	-46.1638	-2.79492	-9.47655	46.3604		23.9868	-5.2412	-16.4682			36.8232	-5.86701	-24.4226	28.1393	-1.11266	-21.7803	1.26435	-1.39169	23.8915	1.156	0	0	19.1493	-9.89338	-1.1472	21.5053	3.38871	-45.1498	3.27344	-7.37365	39.1793		21.4893
37.182	-7.33484	-29.8116	25.4803	-0.809274	-17.5901	1.32973	-1.27509	22.206	1.23109	0	0	18.0572	-8.58152	1.12426	14.6491	2.72837	-45.8943	-2.67649	-9.59217	46.7078		24.1476	-5.16114	-16.8481			36.5889	-5.88107	-24.4483	27.7116	-0.976289	-22.0697	1.21176	-1.39467	23.934	1.10755	0	0	20.3701	-10.0288	-0.633267	23.538	3.60272	-45.0776	3.39059	-7.41838	39.3504		21.631
36.7787	-7.42336	-30.1742	24.719	-0.732308	-18.0446	1.09426	-1.30463	22.637	1.00995	0	0	19.252	-8.64962	1.03046	16.7594	2.78239	-45.5488	-2.5537	-9.70145	47.0319		24.2924	-5.06055	-17.2039			36.369	-5.89547	-24.5529	27.2304	-0.807775	-22.4151	1.10959	-1.40292	24.0516	1.01325	0	0	21.7025	-10.1892	0.124351	25.5402	3.90149	-45.0637	3.5918	-7.51754	39.7268		21.7953
36.3585	-7.52099	-30.4679	23.9469	-0.592902	-18.5256	0.833928	-1.33006	23.0059	0.767597	0	0	20.4765	-8.70722	0.941691	18.9183	2.81316	-45.1624	-2.39786	-9.81053	47.3514		24.4245	-4.95553	-17.5546			36.1579	-5.90641	-24.7483	26.6975	-0.630548	-22.7814	0.960283	-1.4156	24.2318	0.875668	0	0	23.1161	-10.3589	1.0419	27.4718	4.26604	-45.0408	3.9027	-7.69731	40.3985		21.9759
35.9283	-7.62689	-30.6912	23.1824	-0.395919	-18.9986	0.567434	-1.34896	23.2787	0.52124	0	0	21.7374	-8.75963	0.937137	21.0943	2.84379	-44.7635	-2.17404	-9.93147	47.7011		24.5461	-4.85999	-17.9191			35.9344	-5.91623	-25.0365	26.1198	-0.478381	-23.1167	0.775294	-1.43258	24.4725	0.705638	0	0	24.55	-10.5113	1.94965	29.2982	4.64011	-44.8955	4.35022	-7.98069	41.4303		22.1578
35.4894	-7.7423	-30.8411	22.4416	-0.149688	-19.4383	0.31261	-1.36041	23.4435	0.286805	0	0	23.0284	-8.80547	1.05876	23.2508	2.89496	-44.3562	-1.84134	-10.0826	48.1313		24.657	-4.77831	-18.3051			35.6634	-5.93238	-25.3972	25.5059	-0.382443	-23.3646	0.571413	-1.45402	24.7749	0.518819	0	0	25.9203	-10.6165	2.61663	30.9965	4.93571	-44.4776	4.9667	-8.37954	42.8277		22.3206
35.0379	-7.86931	-30.9057	21.7332	0.141799	-19.8373	0.0803504	-1.3645	23.5022	0.0736849	0	0	24.3329	-8.83888	1.30752	25.3492	2.97878	-43.9158	-1.3578	-10.2829	48.6905		24.7554	-4.70625	-18.7089			35.3063	-5.96403	-25.7868	24.8619	-0.360539	-23.4831	0.365459	-1.47987	25.1377	0.330846	0	0	27.1442	-10.6521	2.81319	32.5574	5.05552	-43.6319	5.78897	-8.88826	44.5208		22.445
34.5696	-8.00857	-30.8726	21.059	0.475307	-20.2035	-0.12477	-1.36201	23.4664	-0.11445	0	0	25.6319	-8.8537	1.65632	27.3571	3.09736	-43.3913	-0.688892	-10.5436	49.3996		24.8393	-4.63576	-19.1197			34.8368	-6.02	-26.1501	24.1905	-0.410076	-23.462	0.169067	-1.50962	25.5526	0.15253	0	0	28.1694	-10.6085	2.39242	33.9817	4.92601	-42.2452	6.84324	-9.48003	46.371		22.5197
34.0836	-8.15797	-30.7431	20.4177	0.841176	-20.5521	-0.30112	-1.35464	23.3606	-0.276436	0	0	26.9111	-8.84619	2.06339	29.2553	3.2431	-42.7162	0.185971	-10.8604	50.2336		24.9075	-4.559	-19.5252			34.257	-6.10611	-26.4389	23.4942	-0.505504	-23.3275	-0.0139957	-1.54144	25.9931	-0.01258	0	0	29.0027	-10.49	1.37247	35.2751	4.53334	-40.2967	8.1192	-10.1044	48.1928		22.547
33.5834	-8.31314	-30.5381	19.8085	1.22201	-20.9014	-0.448623	-1.3453	23.226	-0.412264	0	0	28.1632	-8.81597	2.48456	31.0373	3.40161	-41.8222	1.26545	-11.2086	51.1171		24.9601	-4.47124	-19.9152			33.6075	-6.21924	-26.6326	22.7809	-0.603737	-23.1322	-0.18706	-1.57142	26.4051	-0.167545	0	0	29.7237	-10.3138	-0.0166078	36.4464	3.94593	-37.8872	9.54876	-10.6873	49.7815		22.5455
33.076	-8.47009	-30.2922	19.23	1.59835	-21.2774	-0.570945	-1.33797	23.1202	-0.525088	0	0	29.3866	-8.76373	2.88623	32.7054	3.55694	-40.6583	2.52017	-11.5443	51.937		24.9983	-4.37131	-20.2837			32.9543	-6.34411	-26.7458	22.0637	-0.659716	-22.9395	-0.357824	-1.59463	26.7222	-0.319607	0	0	30.4594	-10.1026	-1.39722	37.5111	3.2931	-35.2149	11.0092	-11.1421	50.951		22.544
32.5688	-8.62671	-30.0429	18.679	1.95379	-21.7134	-0.676822	-1.33709	23.1074	-0.622519	0	0	30.5832	-8.68888	3.25331	34.2649	3.69619	-39.2068	3.89223	-11.8121	52.5697		25.0245	-4.26041	-20.6298			32.356	-6.46003	-26.81	21.3546	-0.64415	-22.8044	-0.533954	-1.60792	26.9029	-0.476165	0	0	31.3197	-9.87311	-2.4272	38.4892	2.69703	-32.5074	12.364	-11.3994	51.5869		22.5677
32.0685	-8.78186	-29.8232	18.151	2.27591	-22.2391	-0.777289	-1.34642	23.2421	-0.714205	0	0	31.755	-8.58898	3.58547	35.7209	3.80969	-37.4933	5.30418	-11.9611	52.9136		25.0408	-4.14023	-20.9552			31.8371	-6.55288	-26.8486	20.6592	-0.55116	-22.7551	-0.717983	-1.61161	26.9529	-0.639992	0	0	32.3471	-9.62919	-2.96022	39.3961	2.21296	-29.9631	13.5229	-11.4408	51.6876		22.6267
31.5776	-8.93439	-29.6552	17.6426	2.55652	-22.8539	-0.880145	-1.3672	23.541	-0.80689	0	0	32.8999	-8.46047	3.88258	37.0755	3.88621	-35.5853	6.67676	-11.9611	52.9137		25.0484	-4.01029	-21.2602			31.39	-6.62015	-26.8711	19.9781	-0.393686	-22.7906	-0.906421	-1.60891	26.9163	-0.80822	0	0	33.5168	-9.36787	-3.05184	40.2353	1.82649	-27.7412	14.4749	-11.3087	51.3648		22.7167
31.0924	-9.08466	-29.5483	17.1541	2.7918	-23.5154	-0.986567	-1.39751	23.9744	-0.901446	0	0	34.007	-8.29897	4.12712	38.3267	3.90669	-33.5815	7.94832	-11.8133	52.5724		25.046	-3.86403	-21.5394			30.9923	-6.66741	-26.8852	19.3109	-0.19359	-22.8936	-1.09335	-1.60427	26.8532	-0.975438	0	0	34.7748	-9.08813	-2.85097	41.0006	1.49255	-25.9759	15.2728	-11.0834	50.8035		22.8262
30.6028	-9.23716	-29.4994	16.6889	2.98157	-24.1589	-1.09166	-1.43387	24.4907	-0.993436	0	0	35.0553	-8.09978	4.27264	39.4675	3.84009	-31.6	9.09001	-11.5509	51.9529		25.0294	-3.68631	-21.7796			30.6223	-6.70432	-26.9047	18.659	0.0276858	-23.0441	-1.27479	-1.60165	26.8177	-1.13766	0	0	36.0694	-8.79265	-2.49809	41.6815	1.17208	-24.7784	15.9936	-10.8499	50.2066		22.9436
30.0942	-9.40218	-29.495	16.2531	3.12856	-24.7265	-1.18665	-1.47338	25.0469	-1.07504	0	0	36.0152	-7.85875	4.24357	40.4862	3.64387	-29.7648	10.1106	-11.2309	51.1726		24.9926	-3.45379	-21.9595			30.265	-6.74224	-26.9455	18.0277	0.254989	-23.2235	-1.45003	-1.60334	26.8405	-1.29378	0	0	37.364	-8.48546	-2.08438	42.2675	0.84729	-24.2164	16.7062	-10.6736	49.7456		23.0604
29.5501	-9.59523	-29.5112	15.8538	3.23943	-25.1792	-1.26002	-1.51424	25.6167	-1.13615	0	0	36.8535	-7.57372	3.94524	41.3673	3.26927	-28.1894	11.0491	-10.9187	50.384		24.9289	-3.13855	-22.0529			29.9129	-6.79159	-27.0169	17.4262	0.481214	-23.4136	-1.61886	-1.60943	26.9233	-1.44336	0	0	38.6351	-8.171	-1.65393	42.7511	0.521422	-24.2883	17.4541	-10.5901	49.5238		23.1712
28.9552	-9.8345	-29.514	15.4965	3.32614	-25.4964	-1.29992	-1.55505	26.1804	-1.16654	0	0	37.5397	-7.24561	3.28128	42.0933	2.67077	-26.957	11.9568	-10.673	49.7438		24.8326	-2.71346	-22.0336			29.5645	-6.85947	-27.1148	16.8653	0.705893	-23.6002	-1.77784	-1.61874	27.0495	-1.58332	0	0	39.8682	-7.8552	-1.22194	43.1289	0.211518	-24.9109	18.2471	-10.6041	49.5611		23.2734
28.2978	-10.137	-29.4595	15.1823	3.40578	-25.6755	-1.29762	-1.59423	26.7166	-1.15907	0	0	38.0527	-6.87906	2.16961	42.6469	1.815	-26.1039	12.8795	-10.5374	49.3829		24.7003	-2.1576	-21.8791			29.221	-6.9484	-27.2239	16.3538	0.931857	-23.7797	-1.91964	-1.63016	27.204	-1.70723	0	0	41.0544	-7.5465	-0.794541	43.4038	-0.0624735	-25.9271	19.0612	-10.6966	49.8061		23.3661
27.574	-10.5154	-29.2981	14.9065	3.49775	-25.7348	-1.2508	-1.63028	27.2055	-1.1124	0	0	38.3844	-6.48221	0.552785	43.0126	0.686035	-25.6105	13.847	-10.5388	49.3867		24.5315	-1.4601	-21.5735			28.8848	-7.05612	-27.3257	15.8969	1.16185	-23.9587	-2.03542	-1.64344	27.383	-1.80727	0	0	42.1915	-7.25578	-0.382747	43.5882	-0.287868	-27.1338	19.8503	-10.8348	50.1675		23.4486
26.7882	-10.9763	-28.9829	14.6593	3.61958	-25.7132	-1.16445	-1.66254	27.6394	-1.03155	0	0	38.5399	-6.0657	-1.59895	43.1792	-0.713335	-25.3995	14.8752	-10.6875	49.7821		24.3281	-0.621107	-21.1077			28.5576	-7.17625	-27.4054	15.4958	1.39692	-24.1484	-2.11823	-1.65892	27.5909	-1.87725	0	0	43.2861	-6.9947	-0.0063296	43.7063	-0.464092	-28.3175	20.5641	-10.982	50.546		23.5198
25.9525	-11.5209	-28.4801	14.4292	3.78269	-25.6622	-1.04849	-1.69172	28.029	-0.925502	0	0	38.5349	-5.64141	-4.29022	43.1405	-2.36316	-25.3406	15.9723	-10.9776	50.5348		24.0938	0.349436	-20.4794			28.2397	-7.30029	-27.4537	15.1478	1.63704	-24.3604	-2.16571	-1.67699	27.8327	-1.91507	0	0	44.3515	-6.77243	0.310992	43.7901	-0.601086	-29.2895	21.1636	-11.1042	50.8559		23.5783
25.0853	-12.1456	-27.7757	14.207	3.99112	-25.6215	-0.912204	-1.71881	28.3881	-0.802502	0	0	38.3921	-5.22175	-7.50664	42.8948	-4.22967	-25.271	17.1419	-11.3906	51.5654		23.8332	1.43459	-19.6922			27.93	-7.42048	-27.4646	14.8463	1.88278	-24.6048	-2.18025	-1.69772	28.1088	-1.923	0	0	45.4031	-6.59254	0.547854	43.8709	-0.71549	-29.9142	21.6286	-11.1772	51.039		23.6227
24.207	-12.8439	-26.8755	13.9883	4.24322	-25.5975	-0.759821	-1.74359	28.7145	-0.666378	0	0	38.1381	-4.81911	-11.2198	42.443	-6.26872	-25.0247	18.3848	-11.9025	52.7791		23.5512	2.61316	-18.7537			27.6255	-7.53133	-27.4358	14.5809	2.13543	-24.8888	-2.16746	-1.72085	28.4151	-1.90623	0	0	46.4538	-6.45212	0.687731	43.9737	-0.827736	-30.1226	21.9601	-11.1909	51.0731		23.6522
23.3375	-13.6074	-25.8034	13.772	4.53431	-25.5688	-0.592132	-1.76485	28.9928	-0.517924	0	0	37.7996	-4.44537	-15.3883	41.786	-8.42784	-24.4613	19.7015	-12.4912	54.093		23.2522	3.86191	-17.6755			27.3223	-7.6284	-27.3689	14.339	2.39482	-25.2191	-2.13539	-1.74634	28.7505	-1.87205	0	0	47.5111	-6.34458	0.719596	44.1155	-0.95847	-29.9138	22.1783	-11.1504	50.9718		23.6662
22.4939	-14.4268	-24.5956	13.5571	4.85833	-25.5087	-0.410571	-1.78171	29.2126	-0.358352	0	0	37.4005	-4.11094	-19.9551	40.9253	-10.6473	-23.4856	21.0954	-13.1407	55.4492		22.9399	5.15731	-16.4719			27.0179	-7.70611	-27.2701	14.107	2.65634	-25.6093	-2.09482	-1.77535	29.1298	-1.82977	0	0	48.5768	-6.26375	0.640429	44.3048	-1.1238	-29.3448	22.3139	-11.0718	50.7741		23.6646
21.6908	-15.2919	-23.2943	13.3425	5.20824	-25.3985	-0.218197	-1.79428	29.3757	-0.190142	0	0	36.9605	-3.82387	-24.8477	39.865	-12.8623	-22.056	22.575	-13.8427	56.8135		22.6177	6.47689	-15.1594			26.7125	-7.75741	-27.1522	13.8746	2.90866	-26.0759	-2.05644	-1.80998	29.5789	-1.78834	0	0	49.6478	-6.20547	0.458625	44.5411	-1.33101	-28.5128	22.3962	-10.9754	50.5294		23.6479
20.9413	-16.1919	-21.9401	13.1277	5.576	-25.2303	-0.0178514	-1.80335	29.4933	-0.0155381	0	0	36.4948	-3.58913	-29.9798	38.6155	-15.0068	-20.1852	24.1519	-14.5959	58.1705		22.289	7.80011	-13.7551			26.4082	-7.77595	-27.0348	13.6405	3.13464	-26.6095	-2.02306	-1.85068	30.1015	-1.75014	0	0	50.7163	-6.16639	0.19316	44.8171	-1.57768	-27.5325	22.4465	-10.8785	50.2806		23.6169
20.257	-17.1155	-20.5666	12.9138	5.95307	-25.0048	0.189116	-1.81016	29.5812	0.164466	0	0	36.015	-3.40788	-35.2548	37.1958	-17.0183	-17.9354	25.8393	-15.4055	59.5175		21.9577	9.10892	-12.2762			26.1067	-7.75807	-26.9402	13.416	3.31605	-27.1501	-1.98437	-1.89369	30.648	-1.70709	0	0	51.7718	-6.14284	-0.130388	45.1225	-1.85323	-26.518	22.4787	-10.792	50.0562		23.5717
19.6475	-18.0511	-19.197	12.7034	6.33125	-24.7264	0.403543	-1.81586	29.6547	0.350687	0	0	35.5301	-3.27747	-40.5686	35.6344	-18.8395	-15.4085	27.6505	-16.2807	60.8568		21.628	10.3882	-10.7394			25.8088	-7.70338	-26.887	13.219	3.43976	-27.6097	-1.92374	-1.93234	31.1338	-1.64657	0	0	52.8038	-6.13077	-0.481336	45.4456	-2.14045	-25.5722	22.5008	-10.7224	49.8741		23.5122
19.1197	-18.9874	-17.8431	12.5011	6.70317	-24.3984	0.628277	-1.82115	29.7229	0.545615	0	0	35.047	-3.19256	-45.8171	33.9711	-20.4233	-12.7316	29.5957	-17.23	62.1867		21.304	11.6256	-9.16033			25.5151	-7.61489	-26.8841	13.062	3.50201	-27.9295	-1.83202	-1.9613	31.4945	-1.56208	0	0	53.805	-6.12509	-0.821681	45.774	-2.41593	-24.7818	22.5134	-10.674	49.7466		23.4385
18.6776	-19.9133	-16.5081	12.3093	7.0643	-24.0276	0.865266	-1.8264	29.7905	0.750912	0	0	34.5723	-3.14728	-50.9069	32.2554	-21.7386	-10.0388	31.68	-18.2561	63.4968		20.9892	12.8119	-7.55268			25.2262	-7.49941	-26.9263	12.9459	3.5092	-28.1104	-1.71318	-1.97912	31.7152	-1.45729	0	0	54.7723	-6.11794	-1.1079	46.0967	-2.65257	-24.2083	22.5109	-10.6476	49.6766		23.3515
18.3204	-20.8187	-15.1893	12.1242	7.41533	-23.63	1.11236	-1.8319	29.8611	0.964659	0	0	34.1124	-3.13688	-55.7648	30.5419	-22.7752	-7.45369	33.8994	-19.3512	64.7667		20.6859	13.9396	-5.92867			24.9412	-7.36677	-26.9921	12.8632	3.47655	-28.1961	-1.57886	-1.98675	31.8094	-1.34168	0	0	55.7055	-6.09846	-1.29916	46.4064	-2.8247	-23.881	22.4851	-10.6388	49.6534		23.2522
18.0419	-21.6944	-13.8821	11.9364	7.76159	-23.2286	1.3631	-1.83798	29.9391	1.18118	0	0	33.6735	-3.15846	-60.3412	28.8832	-23.5434	-5.07611	36.2341	-20.4948	65.9687		20.3944	15.0035	-4.29919			24.6577	-7.22705	-27.0451	12.8029	3.42515	-28.2436	-1.4414	-1.9851	31.789	-1.22514	0	0	56.6057	-6.05559	-1.36668	46.7002	-2.91317	-23.7957	22.4289	-10.6392	49.6545		23.1419
17.8326	-22.5334	-12.5829	11.7359	8.109	-22.8436	1.61019	-1.84489	30.0276	1.39403	0	0	33.2607	-3.21095	-64.6088	27.3227	-24.0695	-2.97536	38.6437	-21.6556	67.0751		20.114	15.9994	-2.67423			24.3719	-7.08812	-27.0409	12.753	3.37728	-28.3075	-1.30994	-1.9748	31.6618	-1.11494	0	0	57.475	-5.98104	-1.29976	46.9778	-2.90918	-23.9208	22.3375	-10.639	49.6538		23.0224
17.6817	-23.329	-11.2921	11.517	8.45953	-22.4894	1.84869	-1.85294	30.1304	1.59884	0	0	32.8776	-3.29517	-68.56	25.8914	-24.3882	-1.18767	41.0704	-22.7986	68.0664		19.8432	16.9245	-1.06317			24.0806	-6.95562	-26.9419	12.7025	3.3511	-28.4306	-1.18846	-1.95712	31.4427	-1.01393	0	0	58.3152	-5.86965	-1.10606	47.2396	-2.81571	-24.2065	22.2102	-10.63	49.6299		22.8957
17.5791	-24.0757	-10.0149	11.2785	8.81034	-22.175	2.0766	-1.86255	30.253	1.79369	0	0	32.5269	-3.41309	-72.2002	24.6077	-24.537	0.281761	43.4453	-23.8904	68.9332		19.5812	17.7774	0.524854			23.7803	-6.83518	-26.7334	12.6454	3.3566	-28.6299	-1.07433	-1.93389	31.1532	-0.919386	0	0	59.1257	-5.71694	-0.809651	47.4849	-2.64756	-24.594	22.0513	-10.6082	49.572		22.7631
17.5156	-24.7687	-8.76106	11.0237	9.15588	-21.9014	2.29433	-1.87383	30.3965	1.97883	0	0	32.21	-3.56657	-75.5419	23.4803	-24.5513	1.45371	45.6931	-24.9024	69.6743		19.3272	18.5572	2.08066			23.4663	-6.73408	-26.432	12.5819	3.39417	-28.8904	-0.959634	-1.9069	30.8146	-0.824152	0	0	59.902	-5.51713	-0.445727	47.7118	-2.42765	-25.0219	21.8708	-10.5734	49.4793		22.6241
17.4822	-25.4052	-7.543	10.7584	9.49053	-21.6602	2.50376	-1.88625	30.554	2.15594	0	0	31.9271	-3.75657	-78.6004	22.5098	-24.4625	2.36722	47.7419	-25.8122	70.2944		19.0811	19.2642	3.59544			23.1321	-6.66093	-26.0808	12.5149	3.45635	-29.1764	-0.83585	-1.87778	30.4466	-0.720581	0	0	60.6352	-5.26307	-0.0531936	47.9179	-2.18069	-25.4337	21.6819	-10.5268	49.3544		22.4769
17.471	-25.9837	-6.37324	10.491	9.80945	-21.4369	2.70765	-1.89882	30.7127	2.32764	0	0	31.6776	-3.98292	-81.3927	21.6907	-24.2974	3.06969	49.5409	-26.6105	70.8058		18.8427	19.8995	5.06134			22.7707	-6.62396	-25.7336	12.4463	3.53203	-29.4511	-0.698348	-1.8482	30.0698	-0.604357	0	0	61.3157	-4.94816	0.332215	48.1009	-1.92773	-25.7841	21.4977	-10.469	49.1987		22.3196
17.4752	-26.5041	-5.26393	10.2311	10.108	-21.2184	2.90921	-1.91079	30.8635	2.49696	0	0	31.4609	-4.24442	-83.937	21.0123	-24.0776	3.60914	51.0762	-27.3052	71.2277		18.6119	20.4649	6.47188			22.3761	-6.62923	-25.4406	12.3751	3.61056	-29.6873	-0.545926	-1.81995	29.7075	-0.474172	0	0	61.935	-4.56808	0.681631	48.2579	-1.68457	-26.0452	21.3278	-10.4012	49.0149		22.1509
17.4906	-26.9678	-4.22627	9.98765	10.382	-20.9999	3.11204	-1.92223	31.0072	2.66699	0	0	31.2766	-4.53861	-86.2524	20.4609	-23.8202	4.03056	52.3658	-27.915	71.5816		18.3892	20.9631	7.82187			21.9433	-6.67953	-25.2424	12.2986	3.68321	-29.8709	-0.37852	-1.79503	29.3855	-0.329818	0	0	62.4868	-4.12179	0.973571	48.3851	-1.46261	-26.2062	21.1797	-10.3266	48.8108		21.9707
17.5138	-27.3773	-3.26819	9.76619	10.6288	-20.787	3.31865	-1.93405	31.1552	2.83957	0	0	31.1245	-4.8621	-88.3568	20.0227	-23.5381	4.37538	53.4366	-28.4568	71.8837		18.1752	21.398	9.10733			21.47	-6.7745	-25.1682	12.2149	3.74294	-30.0013	-0.198529	-1.77542	29.1307	-0.173417	0	0	62.9673	-3.61189	1.19304	48.478	-1.26922	-26.2689	21.0591	-10.2484	48.5951		21.7791
17.5407	-27.7364	-2.39231	9.56709	10.8489	-20.5922	3.52971	-1.94748	31.3228	3.01475	0	0	31.005	-5.21072	-90.2661	19.6845	-23.2408	4.67901	54.3054	-28.9357	72.1418		17.9708	21.7738	10.3252			20.9575	-6.91173	-25.231	12.1244	3.78439	-30.089	-0.0122313	-1.76258	28.9632	-0.0107016	0	0	63.3738	-3.04478	1.32903	48.5325	-1.10802	-26.2423	20.9696	-10.1686	48.3731		21.5769
17.5663	-28.0503	-1.59622	9.38622	11.0455	-20.4293	3.74391	-1.96352	31.5221	3.19084	0	0	30.9178	-5.57981	-91.9929	19.4342	-22.9343	4.96661	54.9802	-29.3485	72.3576		17.7769	22.0951	11.4729			20.4105	-7.08747	-25.4252	12.0318	3.80397	-30.1468	0.174959	-1.75678	28.8874	0.153189	0	0	63.7055	-2.4304	1.37226	48.545	-0.98019	-26.1437	20.9109	-10.0902	48.1527		21.3655
17.5848	-28.3244	-0.874838	9.21789	11.2233	-20.3094	3.95932	-1.98282	31.7608	3.36568	0	0	30.8625	-5.96409	-93.546	19.2599	-22.6211	5.25076	55.4662	-29.6875	72.5304		17.5944	22.3661	12.5484			19.8352	-7.29664	-25.7297	11.9449	3.79931	-30.1804	0.363575	-1.75698	28.89	0.318328	0	0	63.9619	-1.78111	1.31422	48.5117	-0.886459	-25.998	20.88	-10.0192	47.9517		21.1462
17.5914	-28.564	-0.223109	9.05793	11.3869	-20.2341	4.17487	-2.00524	32.0367	3.53819	0	0	30.8375	-6.35789	-94.9314	19.15	-22.3011	5.53383	55.7604	-29.9397	72.6566		17.4237	22.5908	13.5505			19.2371	-7.53275	-26.1162	11.8716	3.76931	-30.1895	0.557978	-1.76113	28.9443	0.48828	0	0	64.1424	-1.10958	1.1491	48.4287	-0.827312	-25.8333	20.8713	-9.9635	47.7929		20.9196
17.5812	-28.772	0.362063	8.90547	11.5393	-20.1908	4.39065	-2.02949	32.3331	3.70885	0	0	30.8399	-6.75575	-96.1519	19.0931	-21.9716	5.81035	55.8512	-30.0871	72.7294		17.2646	22.7718	14.4788			18.6196	-7.78833	-26.5553	11.8152	3.71492	-30.1741	0.761103	-1.76678	29.0181	0.665555	0	0	64.2447	-0.427381	0.879415	48.2912	-0.799145	-25.6757	20.875	-9.92787	47.6908		20.685
17.5488	-28.9487	0.882178	8.76187	11.6815	-20.1562	4.60702	-2.05327	32.6219	3.87903	0	0	30.8647	-7.15323	-97.2085	19.0781	-21.6289	6.06736	55.7314	-30.1159	72.7435		17.1152	22.9097	15.3339			17.9834	-8.05619	-27.0187	11.7748	3.63991	-30.138	0.972862	-1.77157	29.0805	0.850212	0	0	64.2649	0.255879	0.521999	48.0941	-0.789473	-25.5474	20.8772	-9.91176	47.6444		20.4412
17.4869	-29.0913	1.33851	8.62818	11.8131	-20.1086	4.8233	-2.07414	32.8739	4.04952	0	0	30.905	-7.54786	-98.101	19.0945	-21.2682	6.28551	55.415	-30.0281	72.7003		16.9725	23.0028	16.1178			17.3279	-8.33038	-27.4809	11.7471	3.55055	-30.0859	1.19216	-1.77372	29.1086	1.04157	0	0	64.1987	0.932693	0.108377	47.8319	-0.777019	-25.4702	20.8624	-9.91166	47.6442		20.1873
17.3868	-29.1949	1.7333	8.50383	11.9326	-20.0373	5.03769	-2.09052	33.0707	4.21995	0	0	30.9528	-7.93939	-98.8291	19.1339	-20.8846	6.44559	54.9204	-29.836	72.605		16.8325	23.0473	16.833			16.6519	-8.60638	-27.9217	11.7286	3.45438	-30.0201	1.41898	-1.77231	29.0902	1.23995	0	0	64.0432	1.59765	-0.322322	47.4989	-0.737551	-25.4657	20.817	-9.9248	47.6819		19.9234
17.2414	-29.2541	2.06898	8.38776	12.0377	-19.945	5.2488	-2.10203	33.2084	4.38974	0	0	30.9997	-8.32875	-99.394	19.1908	-20.4734	6.53302	54.2621	-29.5576	72.4647		16.6912	23.0393	17.4821			15.9549	-8.88026	-28.3274	11.7153	3.35849	-29.9394	1.65342	-1.76696	29.0205	1.44578	0	0	63.7982	2.24724	-0.733138	47.0918	-0.65131	-25.5512	20.7294	-9.95014	47.7547		19.65
17.0458	-29.2643	2.3477	8.27946	12.1252	-19.8412	5.45662	-2.10904	33.2921	4.55902	0	0	31.0386	-8.71621	-99.7991	19.2603	-20.0303	6.53746	53.4614	-29.2221	72.2921		16.5461	22.9761	18.0671			15.2367	-9.14785	-28.6901	11.7021	3.26822	-29.8422	1.89336	-1.75754	28.8973	1.65754	0	0	63.467	2.87945	-1.09731	46.6115	-0.50834	-25.7298	20.5889	-9.98626	47.858		19.3685
16.7982	-29.2227	2.57115	8.17814	12.1923	-19.7378	5.66132	-2.11216	33.3293	4.72785	0	0	31.0645	-9.09974	-100.049	19.337	-19.5515	6.45146	52.5556	-28.8697	72.1067		16.3961	22.8571	18.5883			14.4968	-9.40439	-29.0073	11.6831	3.18691	-29.7262	2.13544	-1.74399	28.7197	1.87264	0	0	63.0558	3.49341	-1.40312	46.0645	-0.311134	-25.9874	20.3856	-10.0298	47.982		19.0791
16.4984	-29.1287	2.74145	8.08081	12.238	-19.6475	5.86106	-2.11197	33.327	4.89461	0	0	31.0749	-9.47543	-100.148	19.4142	-19.0346	6.27156	51.5854	-28.5404	71.9294		16.2414	22.6834	19.0451			13.734	-9.64495	-29.2819	11.6535	3.1158	-29.5884	2.37806	-1.72647	28.4892	2.08996	0	0	62.5717	4.08881	-1.65423	45.4612	-0.0736015	-26.2996	20.1124	-10.0778	48.1178		18.7812
16.1467	-28.9825	2.8612	7.9823	12.2626	-19.5853	6.05209	-2.10914	33.2933	5.05593	0	0	31.07	-9.83872	-100.103	19.485	-18.4803	5.99944	50.5795	-28.2635	71.7772		16.0826	22.4571	19.4366			12.9479	-9.86541	-29.5215	11.6104	3.05376	-29.4279	2.62097	-1.70558	28.213	2.30941	0	0	62.0228	4.6655	-1.86591	44.8132	0.183132	-26.6441	19.7693	-10.1309	48.2673		18.4738
15.7441	-28.7846	2.93222	7.8772	12.2667	-19.5679	6.23064	-2.10466	33.2398	5.20812	0	0	31.0518	-10.1853	-99.9174	19.5415	-17.8926	5.64148	49.5533	-28.0581	71.6625		15.9203	22.1806	19.7617			12.14	-10.0632	-29.7377	11.5528	2.99709	-29.2515	2.86283	-1.68279	27.9101	2.5296	0	0	61.4173	5.22311	-2.05808	44.1309	0.437013	-27.0034	19.3629	-10.1928	48.4405		18.1563
15.2932	-28.5361	2.95569	7.76139	12.2508	-19.6146	6.39485	-2.10003	33.1845	5.34859	0	0	31.0239	-10.5106	-99.6011	19.5745	-17.2769	5.21062	48.5014	-27.9284	71.5892		15.7558	21.8565	20.0198			11.3141	-10.2374	-29.9442	11.4805	2.94068	-29.0755	3.1005	-1.66049	27.612	2.74708	0	0	60.7629	5.761	-2.24783	43.4222	0.670799	-27.3607	18.9019	-10.2665	48.6451		17.8293
14.7979	-28.2385	2.93347	7.63255	12.2148	-19.7493	6.54527	-2.09753	33.1546	5.47611	0	0	30.9908	-10.8083	-99.1625	19.5732	-16.6392	4.72787	47.3891	-27.8561	71.5481		15.5906	21.488	20.2103			10.4762	-10.3885	-30.1548	11.3942	2.88011	-28.9239	3.33054	-1.64165	27.3589	2.95765	0	0	60.0658	6.27807	-2.44405	42.6919	0.875379	-27.6978	18.3963	-10.3511	48.8779		17.4949
14.2632	-27.8947	2.8704	7.49165	12.1565	-19.9928	6.68561	-2.09966	33.18	5.59174	0	0	30.9575	-11.0712	-98.6082	19.5272	-15.9848	4.21814	46.1616	-27.8056	71.5192		15.4272	21.0789	20.3328			9.63355	-10.5175	-30.3804	11.2953	2.81305	-28.8223	3.55084	-1.6293	27.1923	3.15798	0	0	59.3307	6.77216	-2.64527	41.9428	1.05075	-27.9965	17.8572	-10.4409	49.1226		17.1559
13.6943	-27.5083	2.77276	7.34736	12.0702	-20.3385	6.82445	-2.1072	33.2701	5.7018	0	0	30.9298	-11.2916	-97.9418	19.4285	-15.3196	3.70179	44.7694	-27.7426	71.483		15.2682	20.6339	20.3867			8.79498	-10.6262	-30.6299	11.1882	2.73879	-28.7846	3.7624	-1.62553	27.1414	3.3476	0	0	58.5618	7.23994	-2.84269	41.176	1.20363	-28.243	17.296	-10.5275	49.3564		16.8156
13.0963	-27.0826	2.64426	7.21731	11.9484	-20.7329	6.97363	-2.11732	33.3907	5.81817	0	0	30.9134	-11.4634	-97.1634	19.2723	-14.6501	3.18888	43.1859	-27.65	71.4296		15.1163	20.1574	20.3711			7.97146	-10.7172	-30.9143	11.084	2.65639	-28.7982	3.97067	-1.63079	27.2125	3.53059	0	0	57.7628	7.67717	-3.02549	40.3916	1.34344	-28.4345	16.7199	-10.6048	49.5629		16.4775
12.4741	-26.6205	2.4819	7.12236	11.7858	-21.0946	7.14289	-2.12461	33.4773	5.9532	0	0	30.913	-11.5829	-96.2716	19.0574	-13.9829	2.6792	41.4031	-27.531	71.3605		14.9735	19.6535	20.2847			7.1746	-10.7937	-31.2453	10.9983	2.56376	-28.8279	4.18444	-1.64397	27.39	3.71465	0	0	56.9379	8.07943	-3.1857	39.5881	1.47863	-28.5811	16.1267	-10.6712	49.7393		16.145
11.8321	-26.1236	2.27634	7.07747	11.5825	-21.3576	7.33499	-2.1244	33.4749	6.11321	0	0	30.9307	-11.6488	-95.2644	18.7849	-13.3233	2.16383	39.4179	-27.4046	71.2864		14.8406	19.1248	20.1263			6.41438	-10.8579	-31.6267	10.9457	2.45895	-28.835	4.41263	-1.66317	27.6478	3.90794	0	0	56.0908	8.44238	-3.31996	38.7639	1.61524	-28.701	15.5038	-10.7293	49.8921		15.8206
11.1736	-25.5922	2.0158	7.08622	11.3437	-21.499	7.54571	-2.11517	33.3651	6.29652	0	0	30.9649	-11.6612	-94.1384	18.4567	-12.6733	1.62776	37.2086	-27.2937	71.2209		14.7172	18.5724	19.895			5.69714	-10.9094	-32.0458	10.9346	2.34222	-28.7936	4.6611	-1.6861	27.9542	4.11626	0	0	55.2251	8.7617	-3.4291	37.9174	1.75672	-28.8144	14.8297	-10.7833	50.0334		15.5058
10.502	-25.0252	1.68955	7.14092	11.0778	-21.5389	7.76732	-2.09838	33.1648	6.49604	0	0	31.0115	-11.6202	-92.8876	18.0731	-12.0306	1.05357	34.7186	-27.2109	71.1716		14.6027	17.9965	19.5904			5.02518	-10.9457	-32.4764	10.9661	2.21573	-28.6943	4.93171	-1.71044	28.2774	4.34198	0	0	54.3432	9.03339	-3.51632	37.0473	1.90399	-28.9426	14.078	-10.8394	50.1794		15.2008
9.82092	-24.4211	1.29028	7.22731	10.7934	-21.522	7.99205	-2.07716	32.9102	6.70305	0	0	31.0641	-11.5238	-91.5041	17.6324	-11.3879	0.42386	31.8557	-27.1504	71.1355		14.4965	17.3977	19.2118			4.39741	-10.9625	-32.8894	11.037	2.08156	-28.5416	5.22303	-1.73434	28.5929	4.58458	0	0	53.4445	9.2544	-3.58461	36.1498	2.0567	-29.1061	13.2185	-10.9045	50.3476		14.9048
9.13548	-23.7788	0.814305	7.33291	10.4959	-21.4922	8.21567	-2.05447	32.6365	6.91155	0	0	31.115	-11.3685	-89.9782	17.1299	-10.7336	-0.279926	28.5167	-27.0922	71.1005		14.3989	16.7774	18.7581			3.81071	-10.9559	-33.2606	11.1429	1.94036	-28.3493	5.53206	-1.75664	28.8855	4.84204	0	0	52.5249	9.4229	-3.63482	35.217	2.21517	-29.321	12.2181	-10.9828	50.5482		14.6157
8.45139	-23.0973	0.261678	7.45266	10.1858	-21.4767	8.43968	-2.03229	32.3673	7.12101	0	0	31.155	-11.15	-88.2998	16.559	-10.0531	-1.0782	24.6181	-27.0048	71.0478		14.3101	16.1376	18.2289			3.26132	-10.9228	-33.5743	11.2788	1.7918	-28.1318	5.85474	-1.77632	29.1425	5.11148	0	0	51.5775	9.53841	-3.66538	34.2389	2.38141	-29.5965	11.0452	-11.0728	50.7767		14.3317
7.77391	-22.3752	-0.36572	7.58831	9.85814	-21.4854	8.67062	-2.01157	32.1143	7.33595	0	0	31.1738	-10.8656	-86.4591	15.9126	-9.3318	-1.98982	20.1246	-26.842	70.9487		14.2298	15.4799	17.6238			2.74577	-10.8614	-33.8257	11.439	1.63532	-27.8976	6.18479	-1.79222	29.349	5.38845	0	0	50.5952	9.60212	-3.67298	33.2063	2.55849	-29.9348	9.67493	-11.1669	51.0131		14.0512
7.10688	-21.6108	-1.06546	7.74312	9.50657	-21.5182	8.91633	-1.99256	31.8809	7.5627	0	0	31.1603	-10.5147	-84.4469	15.1871	-8.55939	-3.02653	15.0832	-26.5415	70.7627		14.157	14.8057	16.9427			2.26119	-10.7717	-34.0193	11.6167	1.47034	-27.645	6.51427	-1.80306	29.4895	5.66735	0	0	49.572	9.61743	-3.65179	32.1117	2.75018	-30.3346	8.09216	-11.2521	51.2252		13.7739
6.45226	-20.8035	-1.83526	7.91739	9.12653	-21.571	9.18216	-1.97489	31.6629	7.80613	0	0	31.1043	-10.0984	-82.254	14.3832	-7.73296	-4.19156	9.65651	-26.0432	70.4454		14.0904	14.1161	16.1849			1.80457	-10.6546	-34.163	11.8045	1.29671	-27.3666	6.83577	-1.80777	29.5504	5.94314	0	0	48.5034	9.58982	-3.59321	30.9486	2.96018	-30.7963	6.29435	-11.3142	51.3782		13.5007
5.81085	-19.9541	-2.67206	8.10704	8.71745	-21.641	9.46933	-1.95787	31.452	8.06799	0	0	30.9972	-9.61921	-79.8706	13.5045	-6.85796	-5.48594	4.11552	-25.3259	69.9681		14.0287	13.4134	15.3494			1.37212	-10.5114	-34.2637	11.9941	1.1152	-27.0585	7.14407	-1.80587	29.5258	6.21236	0	0	47.3862	9.5257	-3.48776	29.71	3.19034	-31.3295	4.29098	-11.3434	51.45		13.2329
5.18296	-19.0656	-3.57186	8.30463	8.28283	-21.7303	9.77479	-1.94096	31.2414	8.34634	0	0	30.833	-9.08106	-77.2875	12.5553	-5.94696	-6.91561	-1.23561	-24.4266	69.3329		13.971	12.7001	14.4348			0.959	-10.343	-34.3269	12.1756	0.927707	-26.7272	7.43693	-1.79775	29.4207	6.47342	0	0	46.2193	9.43167	-3.32735	28.3887	3.43907	-31.9527	2.10025	-11.3386	51.4382		12.9717
4.56865	-18.1431	-4.52939	8.50042	7.82981	-21.8471	10.091	-1.9239	31.0282	8.63518	0	0	30.6082	-8.48972	-74.4986	11.5411	-5.01782	-8.4932	-6.1509	-23.4214	68.5698		13.9164	11.9798	13.4405			0.559072	-10.1501	-34.3586	12.34	0.737266	-26.3849	7.71738	-1.7843	29.2463	6.72874	0	0	45.0028	9.31405	-3.10674	26.9805	3.70114	-32.6841	-0.249912	-11.3035	51.352		12.7182
3.96813	-17.1928	-5.53959	8.68475	7.36769	-22.004	10.4074	-1.90682	30.8135	8.92529	0	0	30.3209	-7.85281	-71.5015	10.47	-4.09188	-10.2339	-10.49	-22.3913	67.7236		13.8638	11.256	12.3667			0.165553	-9.93315	-34.3667	12.4816	0.547616	-26.0401	7.99662	-1.76659	29.0156	6.98757	0	0	43.7382	9.17884	-2.82446	25.4869	3.96856	-33.5322	-2.71581	-11.2426	51.2015		12.4729
3.38279	-16.2214	-6.59807	8.85128	6.90572	-22.2157	10.7129	-1.89013	30.603	9.20667	0	0	29.9715	-7.1798	-68.2994	9.35377	-3.19209	-12.1482	-14.218	-21.3978	66.8385		13.812	10.5323	11.2148			-0.227406	-9.69261	-34.3621	12.599	0.361658	-25.6956	8.29286	-1.74613	28.7478	7.26482	0	0	42.4282	9.03105	-2.48263	23.9168	4.23174	-34.4953	-5.23549	-11.1605	50.9971		12.2363
2.81627	-15.2368	-7.70128	9.00049	6.45123	-22.4922	11.0004	-1.87439	30.4035	9.47253	0	0	29.563	-6.4811	-64.9022	8.20976	-2.34137	-14.2334	-17.3779	-20.4741	65.9479		13.7605	9.8129	9.98715			-0.62287	-9.42923	-34.3561	12.6946	0.180282	-25.3547	8.62387	-1.72518	28.4722	7.57425	0	0	41.0775	8.87396	-2.08677	22.2854	4.48085	-35.5668	-7.73538	-11.0647	50.7562		12.0089
2.27394	-14.2481	-8.84524	9.1414	6.00871	-22.8265	11.2702	-1.85942	30.2131	9.72314	0	0	29.1011	-5.7665	-61.3255	7.0596	-1.5603	-16.4704	-20.054	-19.6281	65.0688		13.7093	9.10283	8.68719			-1.02126	-9.1435	-34.3594	12.7719	0.00252037	-25.0264	8.9978	-1.70643	28.2243	7.92065	0	0	39.6918	8.70881	-1.6452	20.6126	4.70708	-36.7405	-10.1449	-10.967	50.5077		11.791
1.76144	-13.2657	-10.0251	9.29074	5.57999	-23.1844	11.53	-1.84347	30.0094	9.96724	0	0	28.5935	-5.04408	-57.5884	5.92601	-0.863983	-18.8266	-22.3457	-18.8532	64.2046		13.6596	8.40773	7.31893			-1.42292	-8.83411	-34.3856	12.8347	-0.173918	-24.7209	9.41044	-1.69227	28.0364	8.29781	0	0	38.2773	8.53553	-1.16711	18.9206	4.90353	-38.0094	-12.4127	-10.8825	50.2907		11.5821
1.28334	-12.2997	-11.236	9.46742	5.16562	-23.5128	11.7911	-1.8235	29.7532	10.2187	0	0	28.0478	-4.32021	-53.711	4.82649	-0.258863	-21.2654	-24.3645	-18.1397	63.3544		13.6122	7.73288	5.88715			-1.83073	-8.4978	-34.4562	12.8875	-0.352021	-24.4379	9.85026	-1.68398	27.926	8.69374	0	0	36.8386	8.35421	-0.660373	17.2302	5.06607	-39.3617	-14.5172	-10.8265	50.1458		11.3803
0.842867	-11.3589	-12.472	9.68418	4.76703	-23.7671	12.0628	-1.79681	29.4086	10.4894	0	0	27.4707	-3.60033	-49.7142	3.76686	0.258629	-23.7544	-26.2377	-17.4814	62.5192		13.5681	7.08265	4.39772			-2.25001	-8.13113	-34.5977	12.936	-0.533824	-24.1606	10.3027	-1.68104	27.8868	9.09544	0	0	35.3781	8.16607	-0.129646	15.5546	5.19383	-40.7755	-16.4719	-10.8105	50.1043		11.1837
0.442049	-10.4505	-13.7227	9.94223	4.38768	-23.9338	12.3475	-1.76232	28.9598	10.7837	0	0	26.8688	-2.88951	-45.6203	2.73719	0.700183	-26.2681	-28.1018	-16.8732	61.7008		13.5281	6.4605	2.85813			-2.68629	-7.73527	-34.8288	12.9843	-0.717589	-23.8658	10.749	-1.68137	27.8911	9.48801	0	0	33.8979	7.97512	0.421479	13.8947	5.28818	-42.2204	-18.33	-10.8397	50.1801		10.9918
0.0822233	-9.58014	-14.9693	10.2311	4.03306	-24.0344	12.6387	-1.72068	28.4128	11.0956	0	0	26.2509	-2.19276	-41.4549	1.71229	1.08102	-28.7839	-30.079	-16.3043	60.8912		13.4939	5.86929	1.27797			-3.14185	-7.31962	-35.1473	13.0326	-0.896782	-23.5463	11.1672	-1.6827	27.9089	9.8545	0	0	32.4032	7.78912	0.987051	12.2361	5.35087	-43.6613	-20.191	-10.9107	50.3634		10.8081
-0.235154	-8.75179	-16.1859	10.5344	3.70829	-24.1128	12.9218	-1.67371	27.7889	11.4102	0	0	25.6304	-1.51572	-37.2498	0.658793	1.41444	-31.2727	-32.2417	-15.7502	60.0588		13.4683	5.31106	-0.331287			-3.6135	-6.9007	-35.5263	13.077	-1.06224	-23.2187	11.5422	-1.68384	27.924	10.1831	0	0	30.904	7.61849	1.55529	10.5516	5.38246	-45.0609	-22.1966	-11.0077	50.6116		10.6396
-0.507177	-7.96743	-17.3477	10.8378	3.41538	-24.2117	13.1789	-1.62357	27.1149	11.7086	0	0	25.0289	-0.865918	-33.047	-0.449258	1.70691	-33.6873	-34.57	-15.1714	59.1393		13.4555	4.7862	-1.95653			-4.09178	-6.49486	-35.9244	13.1139	-1.20688	-22.9079	11.876	-1.68462	27.9344	10.4755	0	0	29.4165	7.47163	2.10862	8.80891	5.38259	-46.3742	-24.502	-11.0963	50.8359		10.4948
-0.727485	-7.22684	-18.441	11.1347	3.15145	-24.361	13.3928	-1.57264	26.4218	11.9718	0	0	24.4795	-0.254211	-28.9037	-1.60465	1.95553	-35.9479	-36.9136	-14.5252	58.0476		13.4619	4.29245	-3.58335			-4.5611	-6.11126	-36.2961	13.1452	-1.32868	-22.6294	12.1827	-1.6848	27.9368	10.745	0	0	27.9643	7.35007	2.62212	6.98564	5.35121	-47.5374	-27.2103	-11.1204	50.8966		10.3818
-0.885552	-6.52816	-19.4615	11.4268	2.91126	-24.5762	13.5486	-1.52319	25.7408	12.1823	0	0	24.0315	0.305364	-24.8967	-2.7385	2.14995	-37.9318	-38.9915	-13.7913	56.7171		13.4955	3.82411	-5.19597			-4.9988	-5.75089	-36.5902	13.18	-1.42961	-22.3847	12.4715	-1.68283	27.9106	11.0015	0	0	26.5807	7.24635	3.05936	5.09119	5.29083	-48.4596	-30.2841	-11.0136	50.6267		10.3082
-0.967887	-5.8686	-20.405	11.722	2.69196	-24.8593	13.6316	-1.47668	25.0931	12.3237	0	0	23.751	0.798946	-21.118	-3.71135	2.2788	-39.4924	-40.4766	-12.994	55.1513		13.5661	3.37192	-6.77726			-5.37517	-5.41025	-36.7445	13.2332	-1.51237	-22.1705	12.7323	-1.67578	27.8166	11.2406	0	0	25.3127	7.14584	3.37001	3.18842	5.20864	-49.0266	-33.4782	-10.7308	49.8961		10.2827
-0.960811	-5.24514	-21.2592	12.0304	2.49701	-25.1976	13.6259	-1.433	24.4784	12.3807	0	0	23.7124	1.21856	-17.6536	-4.34428	2.33508	-40.5194	-41.1462	-12.1965	53.4458		13.6841	2.92358	-8.30892			-5.65693	-5.08383	-36.6913	13.3203	-1.5783	-21.9882	12.9369	-1.6605	27.6121	11.4422	0	0	24.22	7.03026	3.49546	1.40062	5.1163	-49.1293	-36.3796	-10.284	48.6936		10.315
-0.853156	-4.65522	-22.0067	12.3592	2.3365	-25.5717	13.5163	-1.39106	23.8826	12.3399	0	0	23.9778	1.56621	-14.5514	-4.4828	2.31591	-41.0056	-40.9767	-11.4699	51.758		13.8583	2.46523	-9.77219			-5.81352	-4.76394	-36.3741	13.4525	-1.6276	-21.8484	13.0496	-1.63538	27.2744	11.5774	0	0	23.3688	6.88087	3.38465	-0.110475	5.02451	-48.7185	-38.5885	-9.74724	47.1665		10.4142
-0.639004	-4.09737	-22.6353	12.7094	2.2243	-25.9681	13.2908	-1.35009	23.2951	12.1899	0	0	24.5722	1.85185	-11.7962	-4.05762	2.22194	-41.0615	-40.0964	-10.8626	50.2393		14.0935	1.98352	-11.1489			-5.82377	-4.44084	-35.7631	13.6331	-1.65942	-21.7707	13.0361	-1.60157	26.8165	11.6134	0	0	22.818	6.67974	3.01635	-1.19302	4.93439	-47.8633	-39.9147	-9.22104	45.5765		10.5872
-0.320633	-3.57202	-23.1451	13.0792	2.17403	-26.374	12.9427	-1.30991	22.7138	11.9235	0	0	25.4669	2.08604	-9.30854	-3.10755	2.06308	-40.8641	-38.6634	-10.3862	48.9739		14.3882	1.4679	-12.4224			-5.6806	-4.10391	-34.8665	13.8578	-1.6712	-21.7783	12.8682	-1.5629	26.2883	11.518	0	0	22.6022	6.40922	2.41852	-1.75601	4.83465	-46.754	-40.4171	-8.79016	44.2019		10.8372
0.0899248	-3.08197	-23.5478	13.4716	2.19549	-26.7621	12.4717	-1.27038	22.1371	11.5392	0	0	26.5851	2.27303	-6.97588	-1.75771	1.86644	-40.5835	-36.7989	-10.0211	47.9571		14.7333	0.912723	-13.5771			-5.39267	-3.74327	-33.7357	14.1168	-1.65853	-21.8878	12.5244	-1.52469	25.7615	11.2624	0	0	22.7176	6.05165	1.67361	-1.79658	4.71148	-45.6291	-40.2837	-8.50177	43.2435		11.1624
0.572521	-2.63279	-23.8622	13.8973	2.29268	-27.0905	11.8832	-1.23128	21.562	11.0408	0	0	27.8243	2.40946	-4.70813	-0.171044	1.67412	-40.3349	-34.607	-9.7335	47.1262		15.1134	0.318901	-14.5989			-4.98139	-3.35263	-32.4554	14.4005	-1.6163	-22.091	11.9902	-1.4913	25.2975	10.8257	0	0	23.1188	5.59159	0.900296	-1.39322	4.56336	-44.6715	-39.6932	-8.36291	42.7707		11.5553
1.1031	-2.23285	-24.1097	14.3696	2.46381	-27.3263	11.1843	-1.19317	20.997	10.4331	0	0	29.0855	2.48849	-2.48827	1.49936	1.52689	-40.1627	-32.2104	-9.49436	46.4142		15.5095	-0.305726	-15.4751			-4.47363	-2.9328	-31.1173	14.7061	-1.54042	-22.3433	11.2577	-1.46404	24.9158	10.1981	0	0	23.7308	5.02095	0.216031	-0.673931	4.40654	-43.9502	-38.7563	-8.34815	42.72		12.0046
1.65725	-1.89296	-24.3069	14.8978	2.70435	-27.4661	10.377	-1.15776	20.4681	9.71534	0	0	30.2909	2.50557	-0.387109	3.13903	1.44421	-40.0433	-29.7435	-9.28878	45.7866		15.9033	-0.947296	-16.1952			-3.89491	-2.49435	-29.794	15.0394	-1.42847	-22.5791	10.3284	-1.44134	24.5962	9.38233	0	0	24.4698	4.34503	-0.305456	0.224473	4.26654	-43.4243	-37.5302	-8.41252	42.9405		12.4966
2.21209	-1.62517	-24.4593	15.4845	3.01081	-27.534	9.45509	-1.12705	20.0065	8.87974	0	0	31.388	2.46217	1.46648	4.67704	1.41486	-39.9058	-27.3216	-9.11358	45.24		16.2791	-1.58795	-16.7519			-3.26653	-2.05652	-28.5319	15.4114	-1.27965	-22.7436	9.21618	-1.42117	24.3109	8.39274	0	0	25.2615	3.58475	-0.65952	1.18945	4.16369	-42.982	-36.0536	-8.50597	43.2577		13.0176
2.74786	-1.44121	-24.5593	16.1297	3.38194	-27.5629	8.40945	-1.10243	19.6344	7.91726	0	0	32.3433	2.36601	2.93773	6.07421	1.40343	-39.6677	-25.0284	-8.96997	44.7837		16.6256	-2.20842	-17.142			-2.60534	-1.64239	-27.3613	15.8358	-1.09514	-22.8089	7.95034	-1.40282	24.0501	7.25627	0	0	26.0511	2.77301	-0.905309	2.1467	4.10246	-42.4913	-34.3804	-8.58585	43.5261		13.5546
3.2496	-1.35151	-24.5907	16.8338	3.81739	-27.5852	7.23551	-1.08467	19.365	6.82416	0	0	33.1344	2.22919	3.93035	7.30604	1.36635	-39.2711	-22.9258	-8.85844	44.4242		16.935	-2.78997	-17.3676			-1.92481	-1.27323	-26.3062	16.3287	-0.878212	-22.7677	6.57381	-1.38677	23.8212	6.01163	0	0	26.8019	1.94695	-1.13559	3.054	4.0701	-41.8459	-32.6004	-8.62459	43.6555		14.0951
3.70892	-1.364	-24.5374	17.5993	4.31475	-27.6328	5.93562	-1.07477	19.2144	5.60388	0	0	33.744	2.06525	4.40779	8.3498	1.26805	-38.7051	-21.0716	-8.77826	44.1629		17.2031	-3.31632	-17.4365			-1.23613	-0.963647	-25.3855	16.9074	-0.633072	-22.6265	5.1333	-1.374	23.6385	4.70157	0	0	27.488	1.13965	-1.44073	3.88653	4.04333	-40.9915	-30.8336	-8.61171	43.6125		14.6255
4.12497	-1.48303	-24.3925	18.433	4.86717	-27.7342	4.51747	-1.07429	19.2071	4.26553	0	0	34.1593	1.88663	4.39391	9.18034	1.09069	-38.012	-19.5276	-8.73031	44.0055		17.4277	-3.77534	-17.3633			-0.548933	-0.720597	-24.6093	17.5851	-0.362654	-22.4118	3.66168	-1.36594	23.5229	3.35703	0	0	28.0878	0.375603	-1.88339	4.62639	3.99688	-39.928	-29.193	-8.55193	43.4124		15.1317
4.50434	-1.70841	-24.164	19.3471	5.46263	-27.9113	2.98863	-1.0853	19.3745	2.81924	0	0	34.3729	1.70319	3.96172	9.77371	0.836363	-37.2754	-18.3523	-8.71873	43.9674		17.608	-4.16043	-17.1686			0.129532	-0.546625	-23.9779	18.3678	-0.0674925	-22.1806	2.16218	-1.36525	23.513	1.98258	0	0	28.5796	-0.328307	-2.48709	5.25643	3.90983	-38.7039	-27.7554	-8.46118	43.106		15.6
4.86024	-2.0348	-23.8763	20.3609	6.08462	-28.1732	1.35041	-1.10974	19.745	1.271	0	0	34.3848	1.52113	3.21764	10.1149	0.524146	-36.5932	-17.5822	-8.74767	44.0626		17.7433	-4.47155	-16.878			0.796662	-0.445417	-23.4837	19.2581	0.252822	-22.0173	0.607174	-1.37655	23.6751	0.556071	0	0	28.9428	-0.95926	-3.23644	5.75339	3.76942	-37.4154	-26.5745	-8.36221	42.7683		16.0201
5.2109	-2.45164	-23.5683	21.5009	6.71324	-28.5142	-0.406331	-1.14885	20.3345	-0.381008	0	0	34.2028	1.34227	2.28586	10.2055	0.184627	-36.0436	-17.2155	-8.81442	44.2811		17.8324	-4.71541	-16.5198			1.45606	-0.425809	-23.1164	20.2644	0.597142	-22.0077	-1.04979	-1.40574	24.0917	-0.958341	0	0	29.1586	-1.50591	-4.0847	6.08358	3.57297	-36.2016	-25.7083	-8.28067	42.4872		16.3858
5.57708	-2.94373	-23.2895	22.7999	7.3259	-28.9126	-2.30141	-1.20283	21.1405	-2.14645	0	0	33.8426	1.1635	1.2941	10.0667	-0.146579	-35.6643	-17.2083	-8.9057	44.5771		17.8739	-4.90498	-16.1241			2.1166	-0.501922	-22.8654	21.406	0.961606	-22.2122	-2.86331	-1.45851	24.8381	-2.59826	0	0	29.212	-1.95846	-4.96507	6.20796	3.32779	-35.2183	-25.2148	-8.24025	42.3469		16.6947
5.97826	-3.49168	-23.0967	24.2945	7.89786	-29.3311	-4.36154	-1.27035	22.1367	-4.03948	0	0	33.325	0.976101	0.362816	9.7367	-0.435105	-35.452	-17.4846	-8.99994	44.8796		17.8649	-5.05888	-15.7221			2.78977	-0.690524	-22.721	22.7114	1.34019	-22.6539	-4.897	-1.53934	25.9641	-4.40171	0	0	29.0923	-2.30998	-5.80334	6.09503	3.0487	-34.595	-25.124	-8.25657	42.4036		16.9458
6.42962	-4.07429	-23.0479	26.0226	8.403	-29.7139	-6.61083	-1.34823	23.2682	-6.07103	0	0	32.673	0.766469	-0.40049	9.26185	-0.652274	-35.382	-17.9503	-9.07344	45.1132		17.8024	-5.1993	-15.3442			3.48716	-1.0078	-22.6728	24.2134	1.7262	-23.3117	-7.2276	-1.64981	27.4687	-6.40914	0	0	28.795	-2.55793	-6.52861	5.73193	2.75443	-34.3995	-25.4188	-8.33189	42.6641		17.1394
6.94329	-4.67462	-23.186	28.0196	8.81744	-29.987	-9.05515	-1.43064	24.445	-8.23751	0	0	31.9112	0.519389	-0.906845	8.68712	-0.77779	-35.428	-18.5049	-9.10516	45.2134		17.6863	-5.34689	-15.0145			4.21951	-1.46676	-22.7051	25.9458	2.11388	-24.1119	-9.9336	-1.78615	29.2703	-8.65483	0	0	28.3242	-2.7048	-7.07956	5.12961	2.46433	-34.6262	-26.0338	-8.45354	43.0801		17.2766
7.53317	-5.28842	-23.5145	30.3126	9.12808	-30.0711	-11.6673	-1.5089	25.5425	-10.5133	0	0	31.0687	0.224702	-1.09643	8.05106	-0.802627	-35.572	-19.0499	-9.08022	45.1346		17.5246	-5.51328	-14.7418			4.99634	-2.07505	-22.7924	27.9391	2.50016	-24.9378	-13.0584	-1.93727	31.1954	-11.1439	0	0	27.6938	-2.75788	-7.40749	4.32189	2.19564	-35.2048	-26.8596	-8.59624	43.5609		17.3603
8.2164	-5.92746	-23.9797	32.9093	9.34358	-29.9061	-14.3835	-1.57222	26.4161	-12.8544	0	0	30.1798	-0.117044	-0.952779	7.3852	-0.731386	-35.8021	-19.5005	-8.993	44.8574		17.3349	-5.69668	-14.5163			5.82589	-2.83276	-22.8978	30.2146	2.88673	-25.6512	-16.5508	-2.08395	32.9918	-13.8234	0	0	26.9278	-2.72844	-7.47914	3.36025	1.96142	-36.0215	-27.7493	-8.72771	43.997		17.3961
9.00688	-6.61263	-24.4799	35.7919	9.49894	-29.4677	-17.1121	-1.6097	26.927	-15.2091	0	0	29.2774	-0.494826	-0.511384	6.71446	-0.581356	-36.1021	-19.7977	-8.8488	44.3929		17.1384	-5.88455	-14.3134			6.71541	-3.73084	-22.9769	32.7812	3.28051	-26.1087	-20.1993	-2.20012	34.3646	-16.5601	0	0	26.0584	-2.63056	-7.28098	2.30772	1.76957	-36.9424	-28.537	-8.81615	44.2867		17.3918
9.90699	-7.36176	-24.8955	38.9216	9.64633	-28.759	-19.7413	-1.613	26.9718	-17.5197	0	0	28.3833	-0.89238	0.143912	6.0565	-0.37728	-36.4436	-19.9131	-8.66221	43.7805		16.9517	-6.06065	-14.1038			7.67117	-4.75066	-22.9834	35.6359	3.69187	-26.1724	-23.6159	-2.25872	35.0405	-19.147	0	0	25.1251	-2.4799	-6.82425	1.23279	1.62329	-37.8359	-29.0687	-8.83744	44.356		17.3575
10.9064	-8.18114	-25.1248	42.2529	9.83426	-27.7947	-22.144	-1.57926	26.5124	-19.7122	0	0	27.504	-1.29351	0.897585	5.41946	-0.144984	-36.7887	-19.8494	-8.45308	43.0786		16.7824	-6.21076	-13.8619			8.69839	-5.86494	-22.876	38.7639	4.13045	-25.729	-26.3295	-2.24124	34.84	-21.3479	0	0	24.1716	-2.29224	-6.14879	0.203993	1.52233	-38.5879	-29.2382	-8.77945	44.1668		17.3041
11.9889	-9.06354	-25.1087	45.7461	10.0842	-26.5993	-24.1937	-1.51283	25.5971	-21.691	0	0	26.6328	-1.68485	1.62764	4.80031	0.0933005	-37.1025	-19.6387	-8.24252	42.3547		16.6303	-6.32475	-13.5691			9.80108	-7.03979	-22.6269	42.1395	4.59896	-24.7172	-27.9695	-2.14436	33.7112	-22.963	0	0	23.2427	-2.08236	-5.32184	-0.71629	1.46492	-39.1111	-29.007	-8.64278	43.716		17.2426
13.1393	-9.98947	-24.8438	49.3709	10.3744	-25.2164	-25.791	-1.4244	24.3566	-23.3511	0	0	25.7565	-2.05789	2.23147	4.18708	0.322144	-37.3652	-19.3342	-8.04944	41.6757		16.4907	-6.39752	-13.2155			10.982	-8.23732	-22.2309	45.7273	5.0839	-23.1534	-28.4116	-1.97934	31.718	-23.8748	0	0	22.3791	-1.86364	-4.42773	-1.47808	1.44908	-39.3514	-28.4023	-8.43862	43.0294		17.1829
14.3481	-10.9303	-24.3828	53.1019	10.638	-23.7193	-26.8903	-1.3277	22.9717	-24.6086	0	0	24.8633	-2.41005	2.64196	3.56591	0.534562	-37.574	-18.9952	-7.88828	41.0974		16.3579	-6.42954	-12.8014			12.2428	-9.41885	-21.7141	49.4837	5.5456	-21.1486	-27.7906	-1.76738	29.0259	-24.0593	0	0	21.6122	-1.64825	-3.54854	-2.0499	1.47271	-39.2961	-27.4971	-8.18509	42.1543		17.1325
15.6096	-11.8545	-23.821	56.9081	10.7797	-22.2122	-27.517	-1.23543	21.6232	-25.4358	0	0	23.949	-2.74278	2.82993	2.93014	0.730992	-37.7363	-18.6712	-7.76788	40.6586		16.2262	-6.42637	-12.338			13.5838	-10.5477	-21.1338	53.3541	5.91626	-18.9151	-26.4005	-1.53514	25.9061	-23.5758	0	0	20.9595	-1.44778	-2.74727	-2.42222	1.53222	-38.979	-26.3883	-7.90434	41.1555		17.0963
16.919	-12.7348	-23.2763	60.7465	10.7	-20.8063	-27.7565	-1.156	20.4418	-25.8737	0	0	23.0209	-3.05746	2.7988	2.28718	0.915927	-37.86	-18.3917	-7.69134	40.3764		16.0916	-6.3971	-11.8471			15.0033	-11.5924	-20.568	57.2689	6.11083	-16.7497	-24.5696	-1.31077	22.7262	-22.5517	0	0	20.4249	-1.27328	-2.06116	-2.60749	1.62072	-38.4785	-25.1811	-7.62106	40.1152		17.0763
18.2705	-13.5543	-22.8702	64.5667	10.3145	-19.5807	-27.7166	-1.09224	19.48	-26.0067	0	0	22.0977	-3.35269	2.57875	1.66031	1.09426	-37.9506	-18.1642	-7.65696	40.2489		15.9514	-6.35277	-11.3583			16.4975	-12.5291	-20.1021	61.1456	6.04496	-14.9702	-22.5842	-1.11924	19.8887	-21.1699	0	0	20.0002	-1.13464	-1.50472	-2.63673	1.72758	-37.9071	-23.9785	-7.36167	39.1333		17.0729
19.6575	-14.3081	-22.7141	68.3186	9.56111	-18.5663	-27.4935	-1.04259	18.7229	-25.9265	0	0	21.2066	-3.6246	2.2211	1.08403	1.26894	-38.0147	-17.9761	-7.65958	40.2587		15.8045	-6.30469	-10.9047			18.0609	-13.3449	-19.8166	64.9019	5.65119	-13.8236	-20.6733	-0.97814	17.7301	-19.6498	0	0	19.6693	-1.03934	-1.07715	-2.55306	1.84031	-37.3903	-22.8711	-7.15177	38.3177		17.0853
21.0738	-15.0023	-22.8928	71.9549	8.40648	-17.7651	-27.1577	-1.00337	18.1201	-25.7093	0	0	20.3764	-3.86846	1.78758	0.595003	1.43996	-38.0592	-17.7978	-7.69096	40.375		15.652	-6.26216	-10.514			19.6863	-14.0383	-19.7787	68.4692	4.88779	-13.4243	-19.0061	-0.895798	16.4455	-18.2006	0	0	19.4106	-0.990979	-0.768488	-2.40385	1.94779	-37.0368	-21.9244	-7.01101	37.76		17.1112
22.5137	-15.6504	-23.4465	75.4306	6.85632	-17.1655	-26.7475	-0.970112	17.6056	-25.4028	0	0	19.6299	-4.07939	1.33495	0.223331	1.60436	-38.0852	-17.5889	-7.73983	40.5555		15.4967	-6.22998	-10.2017			21.364	-14.6187	-20.0308	71.801	3.74484	-13.7504	-17.6698	-0.871839	16.0684	-16.9581	0	0	19.1997	-0.987521	-0.566299	-2.23219	2.04231	-36.9076	-21.1694	-6.94815	37.5082		17.1468
23.9705	-16.2677	-24.3559	78.7043	4.96763	-16.747	-26.2653	-0.938135	17.1082	-25.0208	0	0	18.9791	-4.25308	0.904813	-0.0129183	1.75662	-38.084	-17.3086	-7.79331	40.7518		15.3431	-6.20841	-9.96866			23.0812	-15.1037	-20.5788	74.8718	2.25159	-14.68	-16.6569	-0.89877	16.4922	-15.9529	0	0	19.013	-1.02076	-0.460606	-2.06984	2.11975	-36.9994	-20.5996	-6.95865	37.5503		17.1874
25.4333	-16.8661	-25.536	81.7374	2.85551	-16.4911	-25.6873	-0.903873	16.5722	-24.5479	0	0	18.4244	-4.3856	0.522267	-0.110628	1.8889	-38.0434	-16.9296	-7.83996	40.922		15.1957	-6.19444	-9.804			24.8223	-15.5128	-21.3817	77.6717	0.483127	-16.0366	-15.8889	-0.964109	17.5125	-15.1344	0	0	18.8312	-1.0789	-0.444934	-1.93339	2.17885	-37.2509	-20.1761	-7.02609	37.8201		17.2285
26.8851	-17.451	-26.8441	84.4939	0.68474	-16.3984	-24.9834	-0.866858	15.9898	-23.9548	0	0	17.955	-4.47367	0.199964	-0.0829242	1.99199	-37.9575	-16.4483	-7.87249	41.0402		15.0583	-6.18333	-9.69107			26.5692	-15.8608	-22.349	80.1985	-1.4374	-17.6304	-15.2568	-1.05269	18.8775	-14.4178	0	0	18.6423	-1.15119	-0.512148	-1.82405	2.22002	-37.5679	-19.8387	-7.12662	38.2187		17.2672
28.306	-18.0191	-28.1075	86.94	-1.35704	-16.4873	-24.1312	-0.830364	15.4123	-23.2114	0	0	17.5546	-4.51746	-0.0522869	0.0425987	2.0591	-37.8325	-15.8857	-7.88802	41.0965		14.934	-6.17178	-9.6142			28.3016	-16.1539	-23.3513	82.4523	-3.34885	-19.2812	-14.6526	-1.14865	20.3315	-13.7212	0	0	18.4436	-1.23082	-0.646448	-1.73182	2.24416	-37.8543	-19.5204	-7.23448	38.6413		17.3029
29.6794	-18.5587	-29.1636	89.0476	-3.09822	-16.7708	-23.1182	-0.800042	14.93	-22.2949	0	0	17.2081	-4.52409	-0.218389	0.229659	2.09021	-37.6878	-15.2786	-7.88724	41.0937		14.8268	-6.16121	-9.56472			29.9983	-16.3915	-24.2415	84.4319	-5.07369	-20.8293	-13.9862	-1.23714	21.6484	-12.9818	0	0	18.2385	-1.31494	-0.819908	-1.64238	2.25236	-38.0372	-19.1622	-7.32703	39		17.3367
30.9956	-19.0545	-29.897	90.7965	-4.41922	-17.235	-21.9447	-0.781746	14.6379	-21.1974	0	0	16.9045	-4.50663	-0.283121	0.44051	2.09228	-37.5497	-14.6686	-7.87425	41.0466		14.741	-6.15695	-9.54056			31.639	-16.5693	-24.8832	86.1335	-6.44948	-22.1409	-13.1944	-1.30594	22.6561	-12.16	0	0	18.0331	-1.40344	-0.99892	-1.54444	2.24619	-38.0804	-18.7278	-7.38908	39.2384		17.3708
32.2526	-19.4945	-30.2566	92.1746	-5.27245	-17.8426	-20.6306	-0.780308	14.6149	-19.9342	0	0	16.6329	-4.4788	-0.251531	0.641313	2.07504	-37.4395	-14.0916	-7.85636	40.9817		14.6798	-6.16363	-9.54005			33.2063	-16.6847	-25.1791	87.5505	-7.36093	-23.1204	-12.2493	-1.34729	23.2547	-11.2406	0	0	17.8323	-1.49764	-1.15427	-1.43427	2.22836	-37.9866	-18.2096	-7.41528	39.3386		17.4073
33.4547	-19.8728	-30.2547	93.1777	-5.68146	-18.5474	-19.2181	-0.798966	14.9128	-18.5467	0	0	16.3796	-4.45127	-0.157474	0.804531	2.0473	-37.3646	-13.5744	-7.84279	40.9323		14.6437	-6.18216	-9.55697			34.691	-16.7391	-25.0951	88.6757	-7.76558	-23.7227	-11.165	-1.35904	23.4238	-10.2345	0	0	17.6386	-1.59935	-1.26688	-1.31618	2.20287	-37.7888	-17.624	-7.40951	39.3165		17.4489
34.6103	-20.1891	-29.9545	93.8106	-5.72347	-19.297	-17.7617	-0.838527	15.5418	-17.0919	0	0	16.129	-4.43149	-0.0525939	0.909963	2.01621	-37.32	-13.1326	-7.84223	40.9303		14.6308	-6.21025	-9.58129			36.0945	-16.7407	-24.6692	89.5057	-7.70333	-23.9567	-9.99338	-1.34452	23.2148	-9.17695	0	0	17.4517	-1.70934	-1.32948	-1.20078	2.17455	-37.5363	-17.0015	-7.38177	39.2104		17.4985
35.7308	-20.4458	-29.4509	94.0898	-5.5039	-20.0251	-16.3117	-0.896423	16.4553	-15.6261	0	0	15.8683	-4.42526	0.0145469	0.945691	1.9885	-37.293	-12.77	-7.85995	40.9947		14.6383	-6.2449	-9.60345			37.4276	-16.7032	-24.0002	90.0432	-7.28436	-23.8749	-8.8044	-1.31083	22.7272	-8.11597	0	0	17.268	-1.82601	-1.34887	-1.10212	2.14757	-37.2793	-16.3774	-7.34481	39.0685		17.5583
36.8284	-20.6453	-28.8498	94.0413	-5.1303	-20.6539	-14.9018	-0.966781	17.5539	-14.1929	0	0	15.5918	-4.43827	0.0182672	0.908756	1.97175	-37.271	-12.4781	-7.89562	41.124		14.6644	-6.28537	-9.61938			38.7065	-16.6418	-23.2172	90.2974	-6.65532	-23.5545	-7.66162	-1.26647	22.0798	-7.09672	0	0	17.0811	-1.94562	-1.34293	-1.03425	2.12464	-37.0577	-15.7838	-7.31088	38.9377		17.6292
37.9137	-20.79	-28.2472	93.6967	-4.69175	-21.11	-13.5469	-1.04175	18.71	-12.8185	0	0	15.3025	-4.47579	-0.0377074	0.804316	1.97358	-37.2469	-12.2403	-7.94367	41.2974		14.7091	-6.33391	-9.63194			39.9466	-16.5699	-22.4433	90.2805	-5.95765	-23.0786	-6.60587	-1.21936	21.3858	-6.14922	0	0	16.886	-2.06415	-1.33045	-1.00751	2.10741	-36.8971	-15.2442	-7.28893	38.8528		17.7114
38.9925	-20.8831	-27.7104	93.0873	-4.24649	-21.3416	-12.2467	-1.11333	19.7993	-11.5125	0	0	15.009	-4.53945	-0.132529	0.644037	1.99881	-37.2168	-12.0358	-7.99618	41.4858		14.7735	-6.39297	-9.64752			41.1584	-16.4968	-21.7671	90.0061	-5.29458	-22.5192	-5.6495	-1.17559	20.7349	-5.2825	0	0	16.6816	-2.17891	-1.32181	-1.02544	2.0973	-36.8088	-14.7694	-7.28304	38.83		17.8055
40.0632	-20.9299	-27.2687	92.2405	-3.81905	-21.3252	-10.9898	-1.17457	20.7197	-10.271	0	0	14.7208	-4.62443	-0.246551	0.444791	2.0472	-37.1746	-11.8425	-8.04574	41.6625		14.8581	-6.46183	-9.67124			42.3452	-16.4272	-21.2297	89.4867	-4.71758	-21.9283	-4.78239	-1.1388	20.1834	-4.4881	0	0	16.4704	-2.28849	-1.32022	-1.08394	2.09559	-36.788	-14.3564	-7.29271	38.8674		17.9116
41.1167	-20.9356	-26.9169	91.1779	-3.40535	-21.0641	-9.76258	-1.22002	21.3955	-9.08388	0	0	14.4451	-4.72052	-0.371372	0.227164	2.11356	-37.1106	-11.6376	-8.08735	41.8102		14.9619	-6.5361	-9.70417			43.5018	-16.362	-20.8298	88.7306	-4.23053	-21.342	-3.99003	-1.11036	19.7544	-3.75487	0	0	16.2562	-2.39128	-1.32744	-1.17272	2.10247	-36.8167	-13.9907	-7.31436	38.9511		18.0288
42.1387	-20.9032	-26.6291	89.9148	-2.98393	-20.5846	-8.56074	-1.24595	21.7783	-7.94563	0	0	14.1866	-4.81587	-0.509696	0.0121975	2.18935	-37.0154	-11.4022	-8.11934	41.9233		15.0821	-6.60985	-9.74313			44.6167	-16.3003	-20.5399	87.7393	-3.80578	-20.7961	-3.26851	-1.09046	19.4529	-3.08174	0	0	16.0424	-2.48459	-1.34625	-1.27756	2.11637	-36.8687	-13.653	-7.3431	39.0619		18.1548
43.1133	-20.8333	-26.3755	88.4607	-2.52921	-19.9356	-7.39664	-1.25114	21.8546	-6.8624	0	0	13.9486	-4.90093	-0.66626	-0.183324	2.26493	-36.8867	-11.1287	-8.14343	42.0081		15.2152	-6.67832	-9.7836			45.6747	-16.2401	-20.3247	86.5101	-3.40306	-20.3287	-2.6199	-1.07892	19.2776	-2.47291	0	0	15.8328	-2.56547	-1.37744	-1.38275	2.1342	-36.9206	-13.3242	-7.37445	39.1823		18.2861
44.0267	-20.7256	-26.136	86.8212	-2.02307	-19.1892	-6.29724	-1.23794	21.6602	-5.85097	0	0	13.735	-4.97073	-0.836044	-0.3498	2.33181	-36.7331	-10.8244	-8.16339	42.0782		15.3585	-6.73971	-9.82423			46.6587	-16.1789	-20.1523	85.0424	-2.98396	-19.9682	-2.0417	-1.07515	19.2201	-1.92786	0	0	15.6302	-2.63216	-1.41734	-1.47388	2.15211	-36.9589	-12.9891	-7.40533	39.3006		18.4186
44.8685	-20.5814	-25.9072	85.0004	-1.46308	-18.4317	-5.29377	-1.21225	21.2804	-4.93189	0	0	13.5502	-5.0252	-1.00271	-0.484382	2.38459	-36.5706	-10.5049	-8.1828	42.1463		15.5107	-6.79521	-9.86777			47.5522	-16.1138	-19.9996	83.3404	-2.52036	-19.7269	-1.52814	-1.07818	19.2663	-1.44254	0	0	15.4352	-2.68444	-1.45843	-1.54081	2.16606	-36.9796	-12.6374	-7.43388	39.4095		18.5477
45.6322	-20.4026	-25.7009	83.0037	-0.863683	-17.7491	-4.41435	-1.18219	20.8334	-4.12522	0	0	13.3968	-5.06753	-1.14702	-0.588827	2.42175	-36.4146	-10.1838	-8.20334	42.2181		15.6711	-6.84733	-9.91793			48.3416	-16.0415	-19.8525	81.413	-1.99733	-19.6066	-1.08073	-1.08735	19.4057	-1.01932	0	0	15.2453	-2.72308	-1.49287	-1.57956	2.172	-36.9858	-12.2638	-7.45921	39.5059		18.6695
46.3149	-20.1924	-25.5379	80.8373	-0.252026	-17.2175	-3.68316	-1.15674	20.4528	-3.45068	0	0	13.2729	-5.10172	-1.25567	-0.669109	2.44454	-36.2772	-9.87156	-8.22576	42.2964		15.8387	-6.89767	-9.97602			49.0178	-15.9581	-19.7049	79.2724	-1.41294	-19.6046	-0.711959	-1.10266	19.638	-0.670546	0	0	15.0568	-2.7494	-1.515	-1.59181	2.16636	-36.9846	-11.8675	-7.48151	39.5905		18.7819
46.9167	-19.9542	-25.4423	78.5088	0.336108	-16.8986	-3.12074	-1.14482	20.274	-2.92722	0	0	13.1723	-5.1301	-1.32668	-0.735969	2.45481	-36.1689	-9.58151	-8.25218	42.3883		16.0128	-6.94534	-10.0395			49.5774	-15.8599	-19.5626	76.9317	-0.778562	-19.7176	-0.440776	-1.1248	19.9725	-0.414265	0	0	14.8665	-2.76589	-1.52107	-1.58276	2.14736	-36.9844	-11.4518	-7.5016	39.6666		18.8851
47.4397	-19.6916	-25.4401	76.027	0.860861	-16.833	-2.74215	-1.15435	20.4169	-2.56977	0	0	13.0852	-5.15283	-1.37029	-0.802321	2.45403	-36.0975	-9.32811	-8.28648	42.5073		16.192	-6.98703	-10.103			50.0219	-15.7431	-19.445	74.4036	-0.118867	-19.9466	-0.287108	-1.15498	20.4264	-0.269055	0	0	14.6736	-2.77686	-1.50678	-1.5593	2.11621	-36.9919	-11.0208	-7.51967	39.7348		18.982
47.8861	-19.4074	-25.5601	73.4033	1.28314	-17.0304	-2.55462	-1.191	20.9647	-2.38541	0	0	13.0018	-5.17008	-1.40312	-0.878052	2.44474	-36.064	-9.11704	-8.33176	42.6636		16.3749	-7.0195	-10.1616			50.357	-15.6044	-19.3875	71.699	0.527644	-20.2992	-0.269558	-1.19504	21.0248	-0.251612	0	0	14.4786	-2.7876	-1.46594	-1.52955	2.07659	-37.0112	-10.5784	-7.53456	39.7909		19.0766
48.2579	-19.1034	-25.8327	70.6521	1.56972	-17.469	-2.55542	-1.2581	21.9569	-2.36996	0	0	12.9138	-5.18309	-1.44072	-0.966937	2.43138	-36.0597	-8.93835	-8.38765	42.8555		16.5598	-7.04121	-10.2125			50.5914	-15.4417	-19.4371	68.8289	1.11069	-20.7815	-0.402403	-1.24721	21.7968	-0.373634	0	0	14.2814	-2.80241	-1.39309	-1.50268	2.03299	-37.0444	-10.1284	-7.54462	39.8288		19.1729
48.5565	-18.7812	-26.2844	67.7918	1.69658	-18.1072	-2.73019	-1.35735	23.3994	-2.50551	0	0	12.8152	-5.1931	-1.49389	-1.06761	2.41893	-36.0698	-8.77142	-8.45025	43.0689		16.7449	-7.05194	-10.2556			50.7354	-15.2538	-19.6474	65.8086	1.57319	-21.3841	-0.690411	-1.31359	22.7673	-0.636615	0	0	14.0808	-2.82379	-1.28784	-1.4874	1.98929	-37.0906	-9.67467	-7.54915	39.8459		19.2743
48.7837	-18.4425	-26.9332	64.8442	1.65191	-18.8923	-3.05222	-1.48942	25.2712	-2.75988	0	0	12.7014	-5.19991	-1.56823	-1.17625	2.41041	-36.0789	-8.59566	-8.51461	43.2868		16.9283	-7.05164	-10.2921			50.8001	-15.04	-20.07	62.6618	1.85963	-22.0699	-1.12251	-1.39575	23.9495	-1.02585	0	0	13.8763	-2.85259	-1.15693	-1.48918	1.9483	-37.1464	-9.22077	-7.54885	39.8447		19.3831
48.942	-18.0884	-27.7842	61.8346	1.43936	-19.7588	-3.48401	-1.65324	27.5147	-3.08954	0	0	12.5707	-5.20246	-1.66326	-1.28835	2.40614	-36.0766	-8.39674	-8.57633	43.4943		17.1082	-7.04057	-10.3235			50.7966	-14.7994	-20.7448	59.4234	1.92667	-22.7656	-1.6687	-1.4939	25.3337	-1.50818	0	0	13.6687	-2.88828	-1.01301	-1.50792	1.91189	-37.2056	-8.76657	-7.54543	39.8319		19.5005
49.0357	-17.7192	-28.8293	58.7919	1.0792	-20.6252	-3.98245	-1.84459	30.0238	-3.44738	0	0	12.4245	-5.20042	-1.77025	-1.39906	2.40495	-36.0593	-8.16594	-8.63168	43.6791		17.2839	-7.02008	-10.3522			50.7347	-14.5308	-21.6928	56.1365	1.75267	-23.3681	-2.28902	-1.60635	26.8815	-2.04156	0	0	13.4602	-2.92932	-0.870474	-1.53891	1.88094	-37.2615	-8.30655	-7.54077	39.8144		19.6264
49.0712	-17.335	-30.0483	55.748	0.605912	-21.3989	-4.50517	-2.05528	32.6463	-3.79229	0	0	12.2674	-5.19537	-1.8727	-1.50284	2.40582	-36.0307	-7.89722	-8.67764	43.8317		17.4553	-6.9931	-10.3824			50.6209	-14.2331	-22.9122	52.8416	1.34404	-23.7796	-2.95408	-1.7302	28.5384	-2.59489	0	0	13.2516	-2.9738	-0.739623	-1.57596	1.85537	-37.3096	-7.83145	-7.53595	39.7962		19.7595
49.0568	-16.9366	-31.409	52.7382	0.0629737	-21.9891	-5.01526	-2.27293	35.2027	-4.09631	0	0	12.1044	-5.18957	-1.95355	-1.59469	2.40813	-35.9992	-7.58639	-8.71272	43.9476		17.6229	-6.9625	-10.4183			50.4589	-13.9061	-24.3775	49.5683	0.736371	-23.9425	-3.65788	-1.86249	30.2523	-3.15919	0	0	13.0412	-3.0197	-0.623793	-1.61462	1.83407	-37.3483	-7.33211	-7.53081	39.7768		19.8964
49.0012	-16.5246	-32.8651	49.7998	-0.502609	-22.3205	-5.48622	-2.48153	37.5104	-4.34944	0	0	11.9367	-5.18427	-2.00241	-1.67268	2.41107	-35.9745	-7.23185	-8.73704	44.0277		17.7863	-6.92927	-10.461			50.2502	-13.5511	-26.0397	46.3401	-0.0107607	-23.8405	-4.41131	-2.00006	31.9731	-3.74106	0	0	12.8228	-3.06423	-0.523291	-1.65284	1.81461	-37.3783	-6.8023	-7.52472	39.7538		20.0315
48.9132	-16.0984	-34.3574	46.9697	-1.04545	-22.3537	-5.91077	-2.66394	39.4178	-4.56301	0	0	11.7612	-5.17942	-2.01638	-1.73905	2.41332	-35.9635	-6.83521	-8.75133	44.0746		17.9442	-6.8925	-10.5079			49.9957	-13.1711	-27.8302	43.1855	-0.823427	-23.4814	-5.23212	-2.13829	33.6394	-4.35409	0	0	12.5879	-3.10496	-0.436949	-1.69001	1.79364	-37.4044	-6.24118	-7.51811	39.7289		20.1583
48.8012	-15.657	-35.8173	44.2803	-1.52785	-22.1071	-6.3065	-2.80725	40.8466	-4.7665	0	0	11.5722	-5.17381	-1.99923	-1.79732	2.41322	-35.9681	-6.39961	-8.75646	44.0915		18.0947	-6.85007	-10.5533			49.6976	-12.77	-29.6677	40.1431	-1.62591	-22.8988	-6.1422	-2.27166	35.1882	-5.0166	0	0	12.3292	-3.14225	-0.358959	-1.72483	1.76839	-37.4365	-5.65294	-7.51279	39.7089		20.2707
48.6721	-15.1983	-37.1701	41.7578	-1.92493	-21.6649	-6.70829	-2.9083	41.8183	-4.99435	0	0	11.3645	-5.16587	-1.96184	-1.8481	2.40981	-35.9835	-5.927	-8.75346	44.0816		18.2356	-6.79928	-10.59			49.3585	-12.3517	-31.4594	37.2589	-2.35133	-22.1605	-7.15989	-2.39548	36.575	-5.74461	0	0	12.0421	-3.17848	-0.283214	-1.75379	1.7374	-37.482	-5.04413	-7.51131	39.7032		20.3638
48.5312	-14.7198	-38.34	39.4219	-2.22586	-21.1569	-7.15106	-2.97438	42.4382	-5.27127	0	0	11.1349	-5.15466	-1.91927	-1.88735	2.40352	-35.9994	-5.4159	-8.74276	44.0465		18.3653	-6.73797	-10.6108			48.9782	-11.919	-33.0975	34.5837	-2.94511	-21.3565	-8.2797	-2.50551	37.7669	-6.53659	0	0	11.7226	-3.21532	-0.210283	-1.77128	1.70007	-37.54	-4.42088	-7.51621	39.7218		20.4334
48.381	-14.2178	-39.2569	37.2865	-2.43057	-20.7217	-7.65837	-3.01866	42.8468	-5.60717	0	0	10.8831	-5.14075	-1.88401	-1.90885	2.39564	-36.0033	-4.86184	-8.72324	43.9823		18.4827	-6.66581	-10.6108			48.5533	-11.4718	-34.4638	32.1659	-3.3665	-20.586	-9.45808	-2.59703	38.7299	-7.36509	0	0	11.369	-3.25481	-0.14164	-1.77173	1.6568	-37.6068	-3.78886	-7.52917	39.7706		20.4773
48.2211	-13.6885	-39.866	35.3576	-2.54565	-20.4741	-8.24276	-3.05437	43.1724	-6.00168	0	0	10.6105	-5.12666	-1.86012	-1.90868	2.38719	-35.9864	-4.26125	-8.69271	43.8815		18.5879	-6.58497	-10.5888			48.0797	-11.0065	-35.4468	30.0403	-3.59224	-19.9635	-10.6294	-2.6671	39.4499	-8.18869	0	0	10.9841	-3.30213	-0.0672499	-1.7516	1.60946	-37.6847	-3.15219	-7.5496	39.8476		20.496
48.0477	-13.1296	-40.1354	33.6347	-2.58068	-20.4843	-8.90821	-3.09078	43.5008	-6.4493	0	0	10.3185	-5.11644	-1.84334	-1.88918	2.37801	-35.9499	-3.61921	-8.65091	43.743		18.6814	-6.49945	-10.5473			47.5535	-10.5189	-35.9648	28.2177	-3.62047	-19.6181	-11.7418	-2.71784	39.9623	-8.9735	0	0	10.5729	-3.36423	0.0323853	-1.71092	1.56091	-37.7819	-2.51041	-7.57421	39.94		20.4924
47.8527	-12.5416	-40.0597	32.1127	-2.54588	-20.7678	-9.64733	-3.1313	43.8622	-6.93994	0	0	10.0071	-5.11455	-1.82819	-1.85936	2.36646	-35.9068	-2.95533	-8.60325	43.5843		18.7632	-6.41338	-10.4909			46.9728	-10.0081	-35.985	26.6859	-3.46946	-19.6596	-12.7731	-2.75522	40.3348	-9.70246	0	0	10.1387	-3.44568	0.171793	-1.65285	1.51331	-37.9054	-1.85786	-7.59856	40.0312		20.4694
47.6249	-11.9278	-39.6581	30.7846	-2.45058	-21.2896	-10.4368	-3.17373	44.236	-7.45747	0	0	9.67497	-5.1247	-1.81367	-1.83117	2.35005	-35.8774	-2.29939	-8.56041	43.4409		18.8325	-6.32986	-10.4252			46.3415	-9.47903	-35.5312	25.4223	-3.17377	-20.1348	-13.7184	-2.78434	40.6222	-10.3699	0	0	9.68104	-3.54581	0.34888	-1.5817	1.46687	-38.0541	-1.18723	-7.61907	40.1078		20.4288
47.3523	-11.2945	-38.971	29.6414	-2.30318	-21.979	-11.2368	-3.21225	44.5712	-7.97945	0	0	9.32107	-5.14958	-1.79942	-1.81284	2.32696	-35.8776	-1.67456	-8.53155	43.3439		18.8886	-6.25147	-10.3569			45.6753	-8.94288	-34.6802	24.4038	-2.78192	-21.0226	-14.5749	-2.80781	40.852	-10.9729	0	0	9.19896	-3.65904	0.546879	-1.50089	1.41953	-38.2197	-0.493118	-7.63369	40.1623		20.3728
47.0248	-10.6491	-38.0563	28.6705	-2.11201	-22.7508	-11.9952	-3.23997	44.8101	-8.47887	0	0	8.94605	-5.19152	-1.77878	-1.80529	2.29754	-35.9121	-1.08368	-8.51816	43.2988		18.932	-6.18159	-10.2944			45.0055	-8.41477	-33.5496	23.6142	-2.35589	-22.252	-15.3329	-2.82716	41.0403	-11.5044	0	0	8.69467	-3.77799	0.746868	-1.41136	1.36788	-38.3917	0.227004	-7.64084	40.189		20.3056
46.6371	-9.99878	-36.9834	27.8532	-1.88657	-23.5243	-12.6578	-3.25137	44.9077	-8.92819	0	0	8.55278	-5.25239	-1.74039	-1.80514	2.26367	-35.9783	-0.512731	-8.51598	43.2914		18.9644	-6.12422	-10.2467
[truncated: 146 more columns]
