# Supplementary material for: Identify the Alteration of Balance Control and Risk of Falling in Stroke Survivors During Obstacle Crossing Based on Kinematic Analysis
Source: Front Neurol. 2019 Jul 30;10:813. doi: 10.3389/fneur.2019.00813 (PMC6682676; doi:10.3389/fneur.2019.00813)
Supplement: Supplementary file 2 [file Data_Sheet_1.ZIP › Curve of Stroke and Control/stroke/AffectedR/S8 curve.xlsx]

## Sheet: Sheet1
52																											58
luhuantian:LHipAngles			luhuantian:LKneeAngles			luhuantian:LAnkleAngles			luhuantian:LAbsAnkleAngle			luhuantian:RHipAngles			luhuantian:RKneeAngles			luhuantian:RAnkleAngles				luhuantian:RPelvisAngles					luhuantian:LHipAngles			luhuantian:LKneeAngles			luhuantian:LAnkleAngles			luhuantian:LAbsAnkleAngle			luhuantian:RHipAngles			luhuantian:RKneeAngles			luhuantian:RAnkleAngles				luhuantian:RPelvisAngles
X	Y	Z	X	Y	Z	X	Y	Z	X	Y	Z	X	Y	Z	X	Y	Z	X	Y	Z		X	Y	Z			X	Y	Z	X	Y	Z	X	Y	Z	X	Y	Z	X	Y	Z	X	Y	Z	X	Y	Z		X
deg	deg	deg	deg	deg	deg	deg	deg	deg	deg	deg	deg	deg	deg	deg	deg	deg	deg	deg	deg	deg		deg	deg	deg			deg	deg	deg	deg	deg	deg	deg	deg	deg	deg	deg	deg	deg	deg	deg	deg	deg	deg	deg	deg	deg		deg
13.4121	-4.45589	-2.17648	9.27149	3.93644	-18.3146	-4.30502	0.292457	-0.896412	-4.3045	0	0	2.82387	0.240589	-32.3989	23.7537	-19.284	-5.06135	21.1215	-0.185706	31.0591		-1.59157	0.970305	-13.6603			15.5502	-2.57876	-5.02951	9.38862	0.591044	-14.6384	-5.68866	0.0551361	3.28228	-5.6793	0	0	6.11641	1.00056	-32.3936	23.6422	-18.6161	-6.14299	18.957	-0.192518	32.0701		0.531059
13.3001	-4.47778	-1.97779	9.88582	4.18511	-17.5607	-4.44427	0.326668	-1.49905	-4.44274	0	0	2.29231	0.142731	-32.4969	23.672	-19.3723	-4.95385	21.4059	-0.185807	31.0742		-1.65566	1.08792	-13.7362			15.3836	-2.70257	-4.73986	9.98306	0.927946	-14.3756	-5.69246	0.0886351	2.69353	-5.68615	0	0	5.49694	0.989437	-32.3681	23.535	-18.6228	-6.12208	19.327	-0.191824	31.9681		0.404856
13.2531	-4.48619	-1.66573	10.6721	4.48737	-16.6144	-4.47178	0.379249	-2.42459	-4.46777	0	0	1.75748	0.0378977	-32.6329	23.5931	-19.487	-4.86948	21.5685	-0.186075	31.1144		-1.73132	1.19279	-13.752			15.2584	-2.81721	-4.21434	10.6949	1.33336	-13.9952	-5.6207	0.138739	1.81191	-5.61788	0	0	4.8819	0.964791	-32.3631	23.4332	-18.6503	-6.11779	19.643	-0.191207	31.8773		0.26991
13.2798	-4.47821	-1.21466	11.6197	4.84108	-15.5564	-4.34821	0.443469	-3.55324	-4.33984	0	0	1.23882	-0.0761419	-32.8418	23.538	-19.6392	-4.79881	21.5881	-0.186605	31.1938		-1.81443	1.2853	-13.6951			15.1786	-2.91784	-3.44173	11.5183	1.81186	-13.5146	-5.4442	0.203585	0.669703	-5.44383	0	0	4.27789	0.92005	-32.386	23.3412	-18.6969	-6.12359	19.8892	-0.190728	31.8066		0.128344
13.3682	-4.45032	-0.63683	12.6779	5.23276	-14.496	-4.07293	0.509933	-4.7184	-4.0591	0	0	0.759718	-0.202506	-33.1567	23.5363	-19.8387	-4.72886	21.4493	-0.187482	31.3247		-1.8998	1.36875	-13.5591			15.1373	-3.00015	-2.44912	12.4245	2.36025	-12.9945	-5.15373	0.277514	-0.633121	-5.15342	0	0	3.69232	0.848898	-32.4507	23.265	-18.7623	-6.12661	20.0562	-0.190473	31.7689		-0.0169027
13.49	-4.40079	-0.00193978	13.7713	5.63353	-13.5188	-3.6741	0.570007	-5.76822	-3.65547	0	0	0.346099	-0.344654	-33.5967	23.6254	-20.0918	-4.64714	21.1392	-0.188754	31.5142		-1.98137	1.44911	-13.3478			15.1201	-3.06047	-1.30772	13.367	2.96144	-12.5114	-4.76263	0.352735	-1.95802	-4.75984	0	0	3.13414	0.74652	-32.5756	23.2126	-18.8469	-6.10945	20.1392	-0.190531	31.7774		-0.161672
13.611	-4.33177	0.563247	14.8262	5.99725	-12.6506	-3.19073	0.617637	-6.59785	-3.16958	0	0	0.0243336	-0.505055	-34.1559	23.8478	-20.4011	-4.54788	20.6423	-0.190417	31.7606		-2.05267	1.53421	-13.0759			15.1101	-3.0965	-0.126211	14.2952	3.58224	-12.109	-4.29806	0.422373	-3.18275	-4.29142	0	0	2.61463	0.610791	-32.781	23.1954	-18.953	-6.05379	20.136	-0.190984	31.8444		-0.300623
13.6979	-4.24877	0.910695	15.7873	6.26812	-11.8732	-2.66316	0.649033	-7.14321	-2.64248	0	0	-0.181591	-0.68487	-34.7984	24.2485	-20.7655	-4.43875	19.9355	-0.192404	32.0534		-2.10873	1.63187	-12.7667			15.0909	-3.10841	0.96492	15.1685	4.1762	-11.7726	-3.78961	0.482266	-4.23381	-3.77926	0	0	2.14786	0.443471	-33.0836	23.2284	-19.0869	-5.94472	20.0441	-0.191901	31.9795		-0.427925
13.721	-4.1578	0.929688	16.6147	6.39895	-11.1716	-2.13161	0.661858	-7.36561	-2.11402	0	0	-0.252783	-0.884641	-35.4595	24.8726	-21.1786	-4.34497	18.9851	-0.19458	32.3719		-2.14811	1.7477	-12.4464			15.049	-3.09863	1.83718	15.9626	4.69112	-11.4524	-3.26327	0.530286	-5.07447	-3.25047	0	0	1.75022	0.249959	-33.4901	23.3316	-19.2597	-5.77621	19.8585	-0.193336	32.1901		-0.538279
13.6548	-4.06192	0.597108	17.2733	6.37127	-10.5631	-1.63468	0.655651	-7.258	-1.62158	0	0	-0.175613	-1.10573	-36.0581	25.7623	-21.6289	-4.30367	17.7492	-0.196732	32.6847		-2.17281	1.88295	-12.1382			14.9726	-3.07053	2.39586	16.6639	5.0812	-11.1123	-2.74046	0.56494	-5.67981	-2.727	0	0	1.43811	0.0375199	-33.9901	23.5279	-19.4843	-5.55501	19.5662	-0.195308	32.4779		-0.628218
13.482	-3.95974	-0.0111738	17.7312	6.20421	-10.0859	-1.20358	0.633037	-6.8655	-1.19495	0	0	0.0607858	-1.35067	-36.5164	26.9533	-22.1002	-4.3485	16.1852	-0.19854	32.9457		-2.18569	2.03427	-11.8585			14.851	-3.02675	2.61219	17.2592	5.32104	-10.7581	-2.23867	0.585322	-6.03527	-2.22625	0	0	1.22539	-0.186936	-34.5518	23.8425	-19.7689	-5.30085	19.1395	-0.197768	32.8345		-0.696461
13.1967	-3.8472	-0.750987	17.9672	5.9469	-9.76609	-0.85595	0.600021	-6.29131	-0.850795	0	0	0.467245	-1.62187	-36.7791	28.4718	-22.5757	-4.494	14.264	-0.199562	33.0926		-2.18763	2.19565	-11.6155			14.6749	-2.9692	2.53829	17.7313	5.41515	-10.4283	-1.77135	0.592343	-6.1576	-1.76113	0	0	1.12337	-0.417587	-35.1269	24.3014	-20.1138	-5.04427	18.5347	-0.200596	33.2408		-0.743187
12.8059	-3.72083	-1.46584	17.9798	5.65828	-9.59648	-0.593929	0.564471	-5.67163	-0.591021	0	0	1.05408	-1.91954	-36.8254	30.3297	-23.0416	-4.73051	11.9924	-0.199299	33.0548		-2.17688	2.3612	-11.412			14.4392	-2.89983	2.28543	18.0639	5.39432	-10.1649	-1.34708	0.589209	-6.10299	-1.33944	0	0	1.14336	-0.649327	-35.6615	24.9327	-20.5138	-4.82146	17.6998	-0.203625	33.6718		-0.768797
12.3268	-3.58039	-2.04166	17.7899	5.38516	-9.54075	-0.40772	0.533436	-5.12955	-0.406087	0	0	1.8281	-2.24057	-36.6679	32.5207	-23.491	-5.03	9.4368	-0.197319	32.7696		-2.15022	2.52682	-11.2486			14.1456	-2.82128	1.9773	18.2511	5.30029	-9.98859	-0.96893	0.580521	-5.95157	-0.963707	0	0	1.2994	-0.877883	-36.1104	25.7666	-20.9636	-4.66741	16.584	-0.206674	34.1015		-0.773249
11.782	-3.42908	-2.43635	17.4361	5.15019	-9.55248	-0.280639	0.510991	-4.73692	-0.279681	0	0	2.78774	-2.5783	-36.3404	35.0183	-23.9219	-5.35556	6.72869	-0.193371	32.1952		-2.10553	2.69011	-11.1277			13.803	-2.7363	1.70046	18.3023	5.16681	-9.89353	-0.635436	0.570324	-5.77375	-0.632212	0	0	1.60765	-1.101	-36.4424	26.8347	-21.4592	-4.60817	15.1455	-0.209544	34.5019		-0.756594
11.1943	-3.27162	-2.6772	16.9669	4.95248	-9.59418	-0.19355	0.497476	-4.50029	-0.192953	0	0	3.92018	-2.9232	-35.884	37.7775	-24.3361	-5.66951	4.04096	-0.187424	31.3161		-2.04405	2.8492	-11.053			13.4251	-2.64681	1.4787	18.2411	5.00833	-9.85824	-0.34225	0.560514	-5.60256	-0.340615	0	0	2.0824	-1.31952	-36.6389	28.1655	-21.996	-4.65627	13.3552	-0.211966	34.8369		-0.720075
10.5844	-3.11209	-2.8319	16.4315	4.77807	-9.64336	-0.127872	0.4905	-4.3781	-0.127499	0	0	5.20293	-3.26389	-35.3425	40.7423	-24.7397	-5.93965	1.54512	-0.179647	30.1413		-1.97062	3.00192	-11.027			13.0247	-2.55346	1.28496	18.0957	4.82311	-9.86096	-0.0839394	0.550784	-5.43268	-0.0835623	0	0	2.7319	-1.53689	-36.6897	29.7811	-22.5655	-4.81164	11.2074	-0.213574	35.0577		-0.666791
9.97021	-2.95353	-2.97058	15.8736	4.61243	-9.68878	-0.0675914	0.48681	-4.31344	-0.0673999	0	0	6.60997	-3.58836	-34.7625	43.8555	-25.1449	-6.1481	-0.625862	-0.170375	28.7032		-1.89174	3.14618	-11.046			12.6077	-2.456	1.0744	17.8877	4.60492	-9.88823	0.144765	0.539868	-5.24197	0.14416	0	0	3.55618	-1.75702	-36.5889	31.6928	-23.1543	-5.06406	8.73466	-0.213895	35.1017		-0.601806
9.36863	-2.79936	-3.13695	15.328	4.44875	-9.72566	-0.000358596	0.483782	-4.26038	-0.000357605	0	0	8.11789	-3.88437	-34.1905	47.0684	-25.5683	-6.30231	-2.3925	-0.160074	27.0579		-1.81277	3.28102	-11.0983			12.1726	-2.35363	0.812653	17.6278	4.35275	-9.93537	0.348041	0.526783	-5.01321	0.34671	0	0	4.54742	-1.98185	-36.3359	33.8989	-23.7458	-5.3928	6.0228	-0.212393	34.8957		-0.531014
8.79613	-2.65485	-3.33841	14.819	4.2895	-9.75308	0.0813741	0.479993	-4.19396	0.0811562	0	0	9.70904	-4.13978	-33.6644	50.3466	-26.0224	-6.44101	-3.72663	-0.14927	25.2788		-1.73621	3.40755	-11.1643			11.7148	-2.24556	0.484611	17.3201	4.07301	-9.9991	0.529316	0.511369	-4.74355	0.527503	0	0	5.69171	-2.20943	-35.9376	36.3827	-24.3219	-5.76808	3.21008	-0.208582	34.3681		-0.459704
8.26705	-2.52625	-3.55662	14.3615	4.14196	-9.77153	0.179724	0.475031	-4.10698	0.179263	0	0	11.3709	-4.34463	-33.2015	53.6715	-26.5041	-6.62733	-4.64182	-0.138442	23.4417		-1.66194	3.52842	-11.2216			11.2343	-2.13239	0.0966499	16.9699	3.77905	-10.073	0.692115	0.494353	-4.44559	0.690033	0	0	6.97148	-2.43263	-35.4093	39.1135	-24.8642	-6.15832	0.462527	-0.202179	33.4666		-0.390881
7.79038	-2.41816	-3.76884	13.9624	4.01169	-9.77986	0.292354	0.469007	-4.00134	0.291641	0	0	13.0934	-4.49374	-32.7907	57.0353	-26.9859	-6.92999	-5.18483	-0.127938	21.6096		-1.58848	3.64641	-11.2527			10.7381	-2.01645	-0.3174	16.5873	3.49121	-10.1502	0.840759	0.477381	-4.14817	0.838556	0	0	8.36743	-2.64043	-34.7726	42.0518	-25.3542	-6.53916	-2.06448	-0.193206	32.171		-0.324982
7.36934	-2.33169	-3.96658	13.6228	3.89765	-9.77642	0.414737	0.461883	-3.87639	0.413788	0	0	14.8667	-4.58697	-32.3911	60.4349	-27.4138	-7.40198	-5.42822	-0.117952	19.8234		-1.51387	3.76341	-11.2497			10.2402	-1.90102	-0.701581	16.187	3.23316	-10.2282	0.980546	0.462632	-3.88953	0.978287	0	0	9.86046	-2.82173	-34.0534	45.1549	-25.7739	-6.89925	-4.25334	-0.181983	30.4971		-0.260415
7.00349	-2.26454	-4.16043	13.3412	3.79137	-9.76449	0.541903	0.452949	-3.71963	0.540761	0	0	16.6814	-4.62739	-31.9426	63.8648	-27.7154	-8.06509	-5.45658	-0.108538	18.1022		-1.43609	3.88049	-11.2147			9.75785	-1.78907	-1.00001	15.7875	3.02434	-10.3078	1.11792	0.452023	-3.70339	1.11559	0	0	11.4341	-2.96925	-33.2806	48.3818	-26.11	-7.24465	-6.03097	-0.16909	28.5006		-0.194494
6.6907	-2.21155	-4.37177	13.1149	3.68018	-9.75291	0.669852	0.441007	-3.51001	0.668596	0	0	18.529	-4.61998	-31.3826	67.3127	-27.815	-8.90297	-5.34521	-0.0996412	16.4437		-1.35355	3.99775	-11.1555			9.30863	-1.68369	-1.18327	15.4102	2.8732	-10.3883	1.26012	0.446336	-3.60357	1.25763	0	0	13.0768	-3.08014	-32.4865	51.697	-26.3589	-7.6007	-7.36206	-0.155281	26.2752		-0.124124
6.42512	-2.16469	-4.62031	12.9379	3.55192	-9.75352	0.795653	0.425013	-3.22912	0.79439	0	0	20.4018	-4.57231	-30.6589	70.7577	-27.6474	-9.86373	-5.1443	-0.0911186	14.8278		-1.26634	4.11353	-11.0826			8.90782	-1.58859	-1.25427	15.076	2.77712	-10.4647	1.41337	0.445083	-3.58158	1.41061	0	0	14.7818	-3.15433	-31.7032	55.0708	-26.5258	-8.00939	-8.2408	-0.141339	23.9384		-0.0468263
6.1936	-2.11396	-4.91276	12.7963	3.40004	-9.77681	0.916928	0.404876	-2.87526	0.915774	0	0	22.2915	-4.49451	-29.7359	74.1684	-27.167	-10.8713	-4.87933	-0.0827968	13.2265		-1.17674	4.22418	-11.0082			8.56604	-1.50707	-1.23283	14.8015	2.72751	-10.5316	1.58035	0.447045	-3.61602	1.57721	0	0	16.5447	-3.19329	-30.9524	58.479	-26.6145	-8.52131	-8.68921	-0.127946	21.611		0.0384785
5.9764	-2.05045	-5.24012	12.6679	3.22604	-9.83307	1.03079	0.381476	-2.46376	1.02984	0	0	24.1905	-4.39689	-28.5978	77.5036	-26.3545	-11.8421	-4.56153	-0.0745426	11.617		-1.08781	4.32535	-10.9461			8.28703	-1.44064	-1.14027	14.594	2.71402	-10.5889	1.75924	0.450838	-3.68259	1.75561	0	0	18.361	-3.19919	-30.2319	61.9003	-26.6138	-9.18292	-8.759	-0.115601	19.3969		0.130859
5.7525	-1.96923	-5.58116	12.5271	3.03855	-9.93377	1.13399	0.356173	-2.01853	1.13328	0	0	26.0923	-4.28789	-27.2543	80.7174	-25.2216	-12.702	-4.19999	-0.0663055	9.99217		-1.00147	4.41369	-10.9086			8.06612	-1.38806	-0.996792	14.4495	2.72587	-10.6437	1.94552	0.45518	-3.75877	1.94134	0	0	20.2247	-3.17416	-29.5085	65.3139	-26.4912	-10.021	-8.53034	-0.104598	17.3714		0.227647
5.5054	-1.87012	-5.90805	12.3516	2.84994	-10.0885	1.22391	0.330414	-1.56502	1.22345	0	0	27.9933	-4.17434	-25.746	83.7668	-23.8137	-13.3986	-3.80626	-0.0581189	8.36106		-0.917992	4.48804	-10.902			7.88939	-1.34518	-0.826876	14.3528	2.75196	-10.7051	2.13401	0.459041	-3.82653	2.12925	0	0	22.1275	-3.11917	-28.7233	68.6953	-26.1973	-11.027	-8.09604	-0.0950131	15.5694		0.325221
5.22511	-1.75654	-6.19179	12.1278	2.67314	-10.2966	1.30002	0.30579	-1.13132	1.29977	0	0	29.8928	-4.06277	-24.141	86.6208	-22.2043	-13.9088	-3.39389	-0.0500808	6.74611		-0.836908	4.54926	-10.9255			7.73527	-1.30554	-0.664964	14.2821	2.78083	-10.7786	2.31992	0.461597	-3.87136	2.31462	0	0	24.0581	-3.03384	-27.8107	72.0141	-25.6823	-12.1497	-7.53678	-0.0867046	13.9812		0.419845
4.90647	-1.6331	-6.40859	11.8497	2.51895	-10.5452	1.36453	0.284003	-0.747455	1.36441	0	0	31.7924	-3.95965	-22.5192	89.2637	-20.4812	-14.2389	-2.97612	-0.0423331	5.1792		-0.758395	4.59917	-10.974			7.57936	-1.26182	-0.557351	14.2156	2.80069	-10.8602	2.49961	0.462077	-3.87979	2.49388	0	0	26.003	-2.91694	-26.7199	75.2339	-24.9128	-13.3038	-6.90555	-0.0793558	12.5579		0.50824
4.54753	-1.50301	-6.548	11.5178	2.3933	-10.8148	1.42238	0.266313	-0.435731	1.42234	0	0	33.6947	-3.87099	-20.9526	91.6902	-18.7277	-14.4188	-2.56581	-0.0350404	3.69716		-0.683576	4.63891	-11.0415			7.40096	-1.20773	-0.556795	14.1378	2.79977	-10.9387	2.67126	0.459538	-3.83526	2.66527	0	0	27.948	-2.76767	-25.4304	78.3175	-23.8823	-14.3922	-6.23165	-0.0725842	11.2323		0.587701
4.15013	-1.36803	-6.61785	11.1382	2.29566	-11.0883	1.47996	0.252899	-0.19934	1.47995	0	0	35.6	-3.80083	-19.4946	93.8986	-17.0115	-14.4908	-2.17443	-0.0283596	2.33506		-0.61387	4.66907	-11.1229			7.18829	-1.13908	-0.70619	14.0418	2.7687	-11.0002	2.83528	0.453176	-3.72362	2.82929	0	0	29.8819	-2.58735	-23.9541	81.2333	-22.6109	-15.3306	-5.53564	-0.0660646	9.94441		0.656656
3.72211	-1.23076	-6.64414	10.7245	2.21924	-11.3545	1.54344	0.242616	-0.0181298	1.54344	0	0	37.5054	-3.74994	-18.1817	95.8851	-15.3811	-14.4973	-1.80943	-0.0224116	1.1201		-0.549745	4.69144	-11.2132			6.93969	-1.05452	-1.01577	13.9272	2.70472	-11.0357	2.99326	0.442933	-3.54383	2.98754	0	0	31.7983	-2.38054	-22.3304	83.9586	-21.1383	-16.0649	-4.83913	-0.0596054	8.65832		0.71527
3.27764	-1.09512	-6.6606	10.2963	2.15382	-11.607	1.61716	0.2336	0.140766	1.61716	0	0	39.405	-3.7171	-17.0339	97.6431	-13.8647	-14.4725	-1.4715	-0.0172796	0.0709553		-0.489927	4.7094	-11.3052			6.66075	-0.955524	-1.45255	13.7953	2.61405	-11.0449	3.14718	0.429896	-3.31489	3.14191	0	0	33.6954	-2.15513	-20.6175	86.4792	-19.5162	-16.5751	-4.165	-0.0531585	7.36587		0.765483
2.83457	-0.964131	-6.69828	9.876	2.08847	-11.8388	1.70323	0.224089	0.308384	1.7032	0	0	41.2907	-3.70228	-16.054	99.1637	-12.4689	-14.4377	-1.15436	-0.0130201	-0.799887		-0.43164	4.72628	-11.3902			6.36068	-0.845824	-1.95234	13.6472	2.50941	-11.037	3.2991	0.415813	-3.06748	3.29437	0	0	35.5748	-1.92196	-18.8843	88.7876	-17.8042	-16.8727	-3.53199	-0.0467878	6.08122		0.810562
2.40829	-0.838202	-6.77536	9.48178	2.0147	-12.0399	1.80086	0.213215	0.500006	1.8008	0	0	43.1528	-3.70781	-15.228	100.439	-11.1819	-14.4025	-0.847893	-0.00965981	-1.48665		-0.372051	4.7439	-11.4592			6.04869	-0.730213	-2.44743	13.4833	2.404	-11.0277	3.45049	0.40217	-2.82769	3.44628	0	0	37.4384	-1.69331	-17.201	90.8817	-16.0638	-16.9937	-2.94996	-0.0406349	4.83463		0.853809
2.0066	-0.716256	-6.89591	9.123	1.92812	-12.1958	1.90701	0.201247	0.710887	1.90686	0	0	44.9801	-3.73633	-14.5328	101.462	-9.98354	-14.3679	-0.543411	-0.00717664	-1.99389		-0.309837	4.76311	-11.5055			5.73117	-0.613168	-2.89238	13.3042	2.30599	-11.0328	3.60113	0.389568	-2.60609	3.5974	0	0	39.2864	-1.48033	-15.6263	92.763	-14.3516	-16.9908	-2.4195	-0.0348868	3.66588		0.897061
1.62804	-0.598395	-7.05535	8.7999	1.82861	-12.2921	2.01821	0.189234	0.922564	2.01795	0	0	46.7588	-3.78672	-13.9452	102.229	-8.85405	-14.3342	-0.237319	-0.00549835	-2.33654		-0.245855	4.78553	-11.5272			5.40935	-0.498332	-3.27805	13.1111	2.21603	-11.0613	3.74933	0.377552	-2.39473	3.74605	0	0	41.1145	-1.28982	-14.1994	94.4338	-12.7133	-16.9213	-1.9355	-0.0297303	2.61479		0.939205
1.26408	-0.487269	-7.25005	8.50727	1.71843	-12.3219	2.13262	0.178126	1.11826	2.13221	0	0	48.4731	-3.85164	-13.445	102.739	-7.7772	-14.3042	0.0690096	-0.00450871	-2.53852		-0.183338	4.81454	-11.5286			5.07927	-0.389216	-3.62988	12.9065	2.12865	-11.1126	3.8932	0.364869	-2.17158	3.8904	0	0	42.9134	-1.12209	-12.9412	95.8957	-11.1834	-16.8345	-1.49126	-0.0253076	1.71184		0.976296
0.903819	-0.387154	-7.48088	8.23913	1.59999	-12.2932	2.25045	0.168059	1.29558	2.24987	0	0	50.1054	-3.91907	-13.0136	102.992	-6.73797	-14.282	0.371244	-0.00405277	-2.63155		-0.126799	4.85462	-11.5185			4.73476	-0.290049	-3.99114	12.6933	2.03645	-11.1795	4.0311	0.349948	-1.90895	4.02886	0	0	44.6704	-0.971724	-11.8621	97.1492	-9.78841	-16.7641	-1.08023	-0.021705	0.975672		1.00384
0.538964	-0.300834	-7.7477	7.99076	1.47518	-12.2317	2.37214	0.158275	1.46791	2.37137	0	0	51.6395	-3.9778	-12.6318	102.989	-5.71986	-14.2708	0.663091	-0.00396281	-2.6499		-0.079771	4.90865	-11.5063			4.37174	-0.205726	-4.39729	12.4737	1.93501	-11.2532	4.16124	0.331659	-1.58695	4.15964	0	0	46.3736	-0.831063	-10.9652	98.1936	-8.54477	-16.7264	-0.69656	-0.0189573	0.413965		1.02003
0.164471	-0.228065	-8.03752	7.75618	1.3473	-12.1734	2.49642	0.147942	1.64988	2.49538	0	0	53.0635	-4.02197	-12.2828	102.732	-4.7075	-14.2769	0.936011	-0.00410585	-2.62072		-0.0433496	4.97624	-11.499			3.98953	-0.141003	-4.85283	12.2473	1.82672	-11.3275	4.28072	0.310107	-1.20735	4.27977	0	0	48.0123	-0.694129	-10.2456	99.0262	-7.45433	-16.7199	-0.335941	-0.0170369	0.021327		1.02682
-0.223601	-0.167238	-8.32253	7.52732	1.22283	-12.1485	2.62133	0.137117	1.84048	2.61998	0	0	54.37	-4.05043	-11.956	102.231	-3.69118	-14.3136	1.17919	-0.00442249	-2.55611		-0.0167814	5.05471	-11.5005			3.58967	-0.100125	-5.32411	12.0112	1.72143	-11.4012	4.38582	0.286886	-0.798264	4.38539	0	0	49.5774	-0.55855	-9.69007	99.6444	-6.5038	-16.7291	0.00469524	-0.0158327	-0.224887		1.02816
-0.627967	-0.117991	-8.57234	7.29755	1.11014	-12.1693	2.74746	0.126803	2.02204	2.74574	0	0	55.5536	-4.06366	-11.6477	101.493	-2.6676	-14.3993	1.37904	-0.00492554	-2.45345		0.00169382	5.14121	-11.5128			3.17428	-0.0858316	-5.75506	11.7626	1.63216	-11.4751	4.47373	0.264567	-0.404968	4.47362	0	0	51.0608	-0.425584	-9.27975	100.048	-5.67069	-16.7339	0.326717	-0.0151721	-0.359952		1.02714
-1.0477	-0.0809452	-8.76973	7.06617	1.01565	-12.2282	2.87993	0.118254	2.17249	2.87786	0	0	56.61	-4.06303	-11.3578	100.53	-1.6383	-14.5513	1.51824	-0.00568462	-2.29852		0.0145283	5.23312	-11.5366			2.74506	-0.0977655	-6.09231	11.5012	1.5691	-11.552	4.54427	0.245665	-0.0718557	4.54426	0	0	52.4542	-0.298503	-8.99028	100.24	-4.92849	-16.7207	0.628614	-0.0148758	-0.420519		1.02451
-1.47763	-0.0558661	-8.91709	6.83955	0.941634	-12.3039	3.02728	0.112294	2.27737	3.02488	0	0	57.5356	-4.05268	-11.0917	99.3518	-0.61293	-14.782	1.5763	-0.00680774	-2.06922		0.0240329	5.32725	-11.5703			2.30261	-0.132232	-6.3098	11.2291	1.53506	-11.6345	4.60097	0.23165	0.175137	4.60095	0	0	53.7487	-0.179461	-8.79288	100.224	-4.25166	-16.6894	0.904676	-0.0147989	-0.436253		1.01892
-1.91086	-0.0406204	-9.03047	6.62767	0.887125	-12.3703	3.19762	0.109099	2.33358	3.19496	0	0	58.3274	-4.0412	-10.8662	97.9704	0.384464	-15.0947	1.5321	-0.00841661	-1.74064		0.0312188	5.41924	-11.6089			1.84768	-0.183532	-6.42338	10.9514	1.52452	-11.7216	4.65136	0.222356	0.338908	4.65128	0	0	54.9359	-0.0667932	-8.65735	100.004	-3.61898	-16.6531	1.1459	-0.0148319	-0.429507		1.00843
-2.34082	-0.0319446	-9.12811	6.44085	0.850414	-12.4051	3.39573	0.108353	2.3467	3.39288	0	0	58.9835	-4.04047	-10.7083	96.4015	1.31671	-15.4783	1.36606	-0.0106039	-1.29375		0.0358373	5.50407	-11.6443			1.38336	-0.245241	-6.48846	10.6771	1.52584	-11.8073	4.70574	0.216017	0.45062	4.70559	0	0	56.0088	0.0445914	-8.55643	99.5868	-3.01571	-16.6348	1.3414	-0.0149016	-0.415246		0.991748
-2.76168	-0.0254192	-9.22425	6.28787	0.829951	-12.3956	3.62208	0.109432	2.32772	3.61909	0	0	59.5046	-4.06214	-10.644	94.6645	2.14425	-15.9046	1.06087	-0.0134003	-0.722173		0.0372136	5.57628	-11.6685			0.915914	-0.311559	-6.57624	10.4189	1.52668	-11.879	4.77443	0.210294	0.55147	4.77421	0	0	56.9637	0.160989	-8.47021	98.9802	-2.43458	-16.6618	1.47982	-0.0149806	-0.3991		0.968611
-3.16814	-0.0150212	-9.32783	6.17583	0.823854	-12.3408	3.87393	0.111501	2.29132	3.87083	0	0	59.8953	-4.11469	-10.6885	92.7829	2.83422	-16.3335	0.602026	-0.0167649	-0.0342946		0.0346416	5.63018	-11.6761			0.453418	-0.378997	-6.7423	10.1929	1.51992	-11.9206	4.86521	0.203559	0.670154	4.86488	0	0	57.7982	0.287608	-8.38821	98.1941	-1.87506	-16.7602	1.54879	-0.0151007	-0.374543		0.939365
-3.55655	0.00539922	-9.44016	6.10875	0.830064	-12.2514	4.14638	0.113635	2.25377	4.14317	0	0	60.1638	-4.20335	-10.8529	90.7853	3.35707	-16.7262	-0.0203821	-0.0206125	0.752354		0.0273482	5.66101	-11.6642			0.0043605	-0.44688	-7.00245	10.014	1.50659	-11.9194	4.98226	0.195658	0.809378	4.98177	0	0	58.5119	0.425635	-8.31275	97.2388	-1.34522	-16.9471	1.53368	-0.0153438	-0.324839		0.905058
-3.92576	0.0405658	-9.55413	6.08661	0.846765	-12.144	4.43361	0.115039	2.22907	4.43025	0	0	60.3214	-4.33193	-11.1532	88.7031	3.68048	-17.0572	-0.809546	-0.0248409	1.61649		0.0145068	5.66579	-11.6294			-0.421567	-0.515614	-7.33165	9.89402	1.49328	-11.8681	5.1273	0.187782	0.94814	5.1266	0	0	59.1081	0.569314	-8.25817	96.1266	-0.861667	-17.2255	1.41903	-0.0158266	-0.226139		0.868392
-4.27698	0.0943721	-9.6561	6.1053	0.872318	-12.0338	4.73024	0.115338	2.2238	4.72667	0	0	60.3806	-4.50431	-11.6071	86.5682	3.77396	-17.317	-1.75779	-0.0293206	2.53119		-0.00446535	5.64248	-11.5666			-0.811992	-0.584252	-7.68277	9.84153	1.48687	-11.7668	5.30041	0.181521	1.05844	5.2995	0	0	59.5955	0.706591	-8.24397	94.8718	-0.445846	-17.5806	1.19365	-0.0166828	-0.0510842		0.834397
-4.61336	0.17031	-9.73122	6.15768	0.904993	-11.9309	5.03242	0.114546	2.23775	5.02857	0	0	60.3531	-4.72327	-12.2248	84.4102	3.6194	-17.5073	-2.84134	-0.0338646	3.4577		-0.029952	5.58949	-11.4711			-1.15369	-0.649173	-8.00926	9.86133	1.49108	-11.6241	5.49985	0.177915	1.12197	5.49879	0	0	59.9863	0.824688	-8.28429	93.4898	-0.117348	-17.9825	0.855041	-0.0180532	0.22911		0.809408
-4.93995	0.269046	-9.76762	6.2351	0.94353	-11.8407	5.33844	0.11292	2.26636	5.33425	0	0	60.2456	-4.98738	-13.0028	82.2526	3.21828	-17.6388	-4.01877	-0.0382428	4.34869		-0.0624163	5.50751	-11.3401			-1.43749	-0.705308	-8.27782	9.95233	1.50664	-11.4617	5.72179	0.176892	1.14	5.72066	0	0	60.2928	0.916555	-8.3837	91.9961	0.109186	-18.3898	0.409068	-0.0200538	0.638122		0.798562
-5.26313	0.386484	-9.75967	6.32904	0.987437	-11.7669	5.64797	0.110604	2.30711	5.64337	0	0	60.0584	-5.29022	-13.9249	80.1092	2.59085	-17.735	-5.23689	-0.0422762	5.16767		-0.102619	5.40074	-11.1727			-1.66273	-0.748702	-8.4689	10.1066	1.53363	-11.3104	5.96113	0.177513	1.12905	5.95997	0	0	60.5231	0.982743	-8.54469	90.4049	0.219693	-18.7568	-0.132192	-0.0227377	1.18673		0.803502
-5.5885	0.514684	-9.70917	6.43284	1.03638	-11.7106	5.96094	0.107469	2.36226	5.95585	0	0	59.7866	-5.62283	-14.9679	77.9834	1.76883	-17.8352	-6.44138	-0.0459501	5.91182		-0.150925	5.27588	-10.9683			-1.83823	-0.778855	-8.57045	10.3108	1.57383	-11.2003	6.21261	0.178762	1.10705	6.21145	0	0	60.6797	1.02859	-8.77867	88.729	0.194733	-19.0418	-0.749744	-0.0260734	1.86825		0.822061
-5.91854	0.644128	-9.62826	6.5444	1.08894	-11.6667	6.27764	0.103141	2.4384	6.27193	0	0	59.4247	-5.97522	-16.1057	75.8704	0.787592	-17.9841	-7.58529	-0.0494529	6.61945		-0.206888	5.14019	-10.7265			-1.97953	-0.798815	-8.57273	10.5479	1.63136	-11.1503	6.47171	0.180192	1.08185	6.47055	0	0	60.7609	1.06048	-9.10623	86.9798	0.0121303	-19.2157	-1.4152	-0.0299471	2.65903		0.849793
-6.25195	0.765802	-9.53756	6.66674	1.14254	-11.6227	6.59908	0.0973406	2.54043	6.59256	0	0	58.9696	-6.33456	-17.309	73.7623	-0.316751	-18.2131	-8.63389	-0.053111	7.3563		-0.26899	5.00039	-10.4504			-2.10423	-0.812495	-8.47116	10.7999	1.71091	-11.1635	6.73515	0.18203	1.04948	6.73402	0	0	60.7624	1.0834	-9.54518	85.1668	-0.342041	-19.2645	-2.09082	-0.034169	3.5197		0.881898
-6.58417	0.873758	-9.45908	6.80581	1.19424	-11.5635	6.92682	0.0901405	2.66705	6.91928	0	0	58.4237	-6.6852	-18.5407	71.6508	-1.50488	-18.5228	-9.56958	-0.0572692	8.19093		-0.33444	4.86109	-10.1483			-2.22804	-0.821321	-8.27415	11.0509	1.81457	-11.2266	7.00138	0.184846	0.999858	7.0003	0	0	60.678	1.10006	-10.1001	83.296	-0.86614	-19.192	-2.73491	-0.0384992	4.40082		0.913844
-6.91068	0.966152	-9.40525	6.96554	1.24236	-11.4788	7.26151	0.0820437	2.80942	7.25274	0	0	57.7937	-7.01271	-19.7591	69.5285	-2.73663	-18.8779	-10.3965	-0.0621893	9.17392		-0.399709	4.72388	-9.83009			-2.36282	-0.823185	-8.0092	11.2909	1.93923	-11.3146	7.27018	0.188989	0.926867	7.26922	0	0	60.5007	1.11122	-10.7618	81.3694	-1.54464	-19.022	-3.30955	-0.0427209	5.25783		0.941233
-7.23113	1.04355	-9.37582	7.14423	1.2874	-11.3686	7.60152	0.073662	2.95676	7.59134	0	0	57.0874	-7.30594	-20.9267	67.3906	-3.97616	-19.2145	-11.1392	-0.0679905	10.326		-0.462338	4.58866	-9.50475			-2.51642	-0.813999	-7.71845	11.5162	2.07699	-11.4017	7.5413	0.194126	0.83637	7.54049	0	0	60.2231	1.11632	-11.5116	79.3853	-2.35334	-18.7981	-3.78785	-0.046729	6.06933		0.959955
-7.55021	1.10781	-9.36767	7.33569	1.33044	-11.2419	7.94339	0.0652039	3.1054	7.93165	0	0	56.3107	-7.55582	-22.0109	65.2361	-5.19262	-19.454	-11.8317	-0.0746115	11.6305		-0.522367	4.45483	-9.18015			-2.69273	-0.790516	-7.44994	11.7278	2.21751	-11.4696	7.81322	0.199085	0.74898	7.81255	0	0	59.8388	1.11408	-12.3267	77.3387	-3.26352	-18.575	-4.15714	-0.0505727	6.84527		0.966854
-7.87429	1.16242	-9.38737	7.53243	1.37014	-11.1135	8.2831	0.0559955	3.26718	8.26955	0	0	55.4678	-7.75443	-22.979	63.0688	-6.35552	-19.5229	-12.5034	-0.0818097	13.0351		-0.581537	4.32125	-8.86391			-2.88989	-0.752707	-7.2498	11.9316	2.35002	-11.5107	8.0835	0.201915	0.699129	8.0829	0	0	59.3442	1.10235	-13.1831	75.2237	-4.24345	-18.4036	-4.41998	-0.0544206	7.61952		0.961016
-8.20757	1.21205	-9.45253	7.72777	1.40154	-10.9969	8.61697	0.0446809	3.46589	8.60109	0	0	54.5629	-7.89658	-23.7979	60.8969	-7.43507	-19.3744	-13.1705	-0.0892282	14.466		-0.641098	4.18628	-8.56141			-3.09934	-0.70455	-7.14859	12.137	2.46596	-11.5271	8.34988	0.200534	0.723449	8.34921	0	0	58.7412	1.07754	-14.0584	73.035	-5.2607	-18.3191	-4.5934	-0.0584937	8.43604		0.944876
-8.5508	1.26025	-9.57996	7.9157	1.41793	-10.8988	8.94125	0.0300017	3.72357	8.92222	0	0	53.601	-7.98163	-24.4428	58.732	-8.40804	-19.007	-13.8355	-0.096514	15.8537		-0.700485	4.04881	-8.27244			-3.30938	-0.65218	-7.14322	12.3525	2.56279	-11.5283	8.61033	0.193909	0.840196	8.6094	0	0	58.037	1.03439	-14.9343	70.7708	-6.28558	-18.3351	-4.70612	-0.0630081	9.33701		0.923632
-8.90129	1.30713	-9.76905	8.0903	1.41434	-10.8199	9.25108	0.0115168	4.04783	9.2278	0	0	52.589	-8.01456	-24.9046	56.5887	-9.26338	-18.4678	-14.494	-0.103423	17.1523		-0.756856	3.90906	-7.98908			-3.5123	-0.600812	-7.19648	12.58	2.64515	-11.5219	8.86284	0.182881	1.03448	8.86138	0	0	57.2425	0.968129	-15.7944	68.4341	-7.29276	-18.4412	-4.79273	-0.0681243	10.3524		0.902409
-9.25405	1.34851	-9.99533	8.24629	1.38995	-10.7596	9.54033	-0.0102434	4.42922	9.51158	0	0	51.5346	-8.00486	-25.195	54.4826	-10.0045	-17.8392	-15.1417	-0.109873	18.3485		-0.80602	3.76878	-7.69677			-3.70948	-0.55153	-7.26762	12.8152	2.71944	-11.5015	9.10658	0.169573	1.26892	9.10432	0	0	56.3669	0.878258	-16.6204	66.0336	-8.26141	-18.6002	-4.88513	-0.0738864	11.4882		0.882742
-9.60445	1.37741	-10.2228	8.37959	1.34744	-10.7182	9.80292	-0.0343201	4.85074	9.76747	0	0	50.4446	-7.9635	-25.3441	52.4279	-10.6464	-17.2113	-15.7789	-0.115924	19.4557		-0.844335	3.63064	-7.37968			-3.9101	-0.499516	-7.35178	13.0523	2.78466	-11.4444	9.34369	0.155641	1.5143	9.3404	0	0	55.4168	0.770054	-17.3911	63.5841	-9.17662	-18.749	-5.00427	-0.0801882	12.72		0.86135
-9.95171	1.38739	-10.4236	8.48611	1.29043	-10.6968	10.0349	-0.060042	5.30049	9.99157	0	0	49.3237	-7.89984	-25.3926	50.436	-11.2089	-16.6543	-16.4091	-0.121717	20.5019		-0.870157	3.49692	-7.02761			-4.12676	-0.435414	-7.4846	13.285	2.82982	-11.3271	9.57793	0.141098	1.77039	9.57331	0	0	54.3984	0.652369	-18.0895	61.1062	-10.0332	-18.8093	-5.15578	-0.0868032	14.0002		0.832655
-10.2996	1.37549	-10.5866	8.55981	1.2219	-10.6982	10.2354	-0.0873185	5.7767	10.1829	0	0	48.1752	-7.81956	-25.3768	48.5162	-11.7067	-16.2037	-17.0341	-0.127393	21.5131		-0.883231	3.36822	-6.64044			-4.37246	-0.350326	-7.70649	13.5027	2.84208	-11.1431	9.81033	0.12497	2.05429	9.80397	0	0	53.3203	0.533987	-18.7128	58.623	-10.8372	-18.7081	-5.33142	-0.0934722	15.2766		0.792936
-10.6545	1.34298	-10.7113	8.59248	1.14474	-10.7276	10.4049	-0.116242	6.2808	10.3418	0	0	47.0033	-7.72387	-25.3188	46.6774	-12.1435	-15.8617	-17.6508	-0.133033	22.5044		-0.883137	3.24325	-6.22803			-4.65807	-0.240457	-8.02807	13.6885	2.81594	-10.9052	10.0368	0.106646	2.37674	10.0281	0	0	52.1936	0.421277	-19.2702	56.1536	-11.5994	-18.3992	-5.51471	-0.0999893	16.5091		0.742643
-11.0217	1.29411	-10.8001	8.5763	1.06265	-10.7898	10.5434	-0.146629	6.80934	10.4681	0	0	45.814	-7.61084	-25.2273	44.9284	-12.5149	-15.6079	-18.2517	-0.138649	23.4774		-0.868371	3.11953	-5.80651			-4.98968	-0.108118	-8.42658	13.825	2.75492	-10.6315	10.2501	0.0865997	2.72932	10.2383	0	0	51.0278	0.317391	-19.7731	53.7096	-12.3245	-17.8805	-5.68848	-0.106256	17.6795		0.685176
-11.4043	1.2332	-10.8554	8.50623	0.980337	-10.8902	10.6488	-0.178125	7.35595	10.5601	0	0	44.6134	-7.47813	-25.1122	43.2751	-12.8175	-15.4102	-18.8274	-0.144215	24.4277		-0.836807	2.99479	-5.39206			-5.36568	0.0400089	-8.866	13.9037	2.66637	-10.3374	10.4439	0.065805	3.09484	10.4285	0	0	49.8283	0.222664	-20.2253	51.2947	-13.0064	-17.1984	-5.84153	-0.112284	18.7914		0.624646
-11.8026	1.16311	-10.8803	8.38133	0.902063	-11.0354	10.7183	-0.210691	7.91969	10.6149	0	0	43.4039	-7.32611	-24.9975	41.7145	-13.0552	-15.2335	-19.3685	-0.149725	25.3548		-0.786534	2.86713	-4.9957			-5.77829	0.19507	-9.31004	13.9258	2.55828	-10.0382	10.6143	0.0450579	3.45927	10.5947	0	0	48.5956	0.136268	-20.6219	48.9085	-13.6298	-16.4354	-5.97089	-0.118145	19.8585		0.564278
-12.2141	1.08568	-10.8838	8.20561	0.829735	-11.2327	10.751	-0.244907	8.51036	10.6313	0	0	42.1847	-7.15824	-24.9247	40.2336	-13.2419	-15.0476	-19.8669	-0.155247	26.2696		-0.716202	2.73452	-4.62273			-6.21875	0.348402	-9.72169	13.896	2.43992	-9.75494	10.7585	0.0248781	3.81347	10.7344	0	0	47.3272	0.0579053	-20.9526	46.5525	-14.1769	-15.6843	-6.07864	-0.123862	20.8857		0.506115
-12.6349	1.00242	-10.8831	7.98854	0.762219	-11.4827	10.749	-0.281711	9.14366	10.6108	0	0	40.9529	-6.9788	-24.9497	38.8088	-13.4008	-14.8321	-20.3163	-0.160952	27.2		-0.62589	2.59473	-4.27499			-6.68157	0.493724	-10.0622	13.8158	2.32184	-9.51435	10.8742	0.00563236	4.151	10.8454	0	0	46.0209	-0.0121832	-21.2063	44.2356	-14.6327	-15.0228	-6.16655	-0.129332	21.8555		0.451621
-13.0613	0.913195	-10.9041	7.74475	0.696603	-11.7714	10.717	-0.321827	9.83138	10.5578	0	0	39.7041	-6.79043	-25.1435	37.4088	-13.5662	-14.5749	-20.7121	-0.167125	28.1895		-0.51787	2.44668	-3.95209			-7.16376	0.628606	-10.3015	13.6848	2.21217	-9.34003	10.9604	-0.0125496	4.46961	10.9266	0	0	44.6779	-0.0747132	-21.3738	41.9774	-14.9859	-14.4978	-6.23332	-0.134313	22.7274		0.40279
-13.4896	0.815795	-10.9748	7.49196	0.62973	-12.0729	10.6615	-0.365541	10.5775	10.4783	0	0	38.4344	-6.59395	-25.5892	35.9974	-13.7805	-14.2612	-21.046	-0.174097	29.2853		-0.396189	2.2908	-3.65106			-7.66099	0.754815	-10.436	13.5057	2.11123	-9.24174	11.0188	-0.030144	4.77767	10.98	0	0	43.3058	-0.132943	-21.4493	39.8086	-15.2305	-14.123	-6.27574	-0.138498	23.4515		0.362588
-13.9149	0.706882	-11.121	7.24865	0.558524	-12.3614	10.5891	-0.41314	11.3859	10.3784	0	0	37.1437	-6.38957	-26.3686	34.5402	-14.0837	-13.8642	-21.2958	-0.182132	30.5197		-0.264991	2.12827	-3.36694			-8.16583	0.87749	-10.4957	13.2875	2.01016	-9.21317	11.0546	-0.0485025	5.0988	11.0103	0	0	41.9183	-0.192827	-21.436	37.7659	-15.368	-13.8846	-6.29169	-0.141644	23.9906		0.334442
-14.3295	0.5839	-11.3617	7.03256	0.480066	-12.6227	10.5056	-0.465326	12.2669	10.2631	0	0	35.8407	-6.17808	-27.5397	33.014	-14.5011	-13.3476	-21.4161	-0.19134	31.8968		-0.127341	1.95986	-3.09525			-8.67016	1.00326	-10.53	13.0429	1.89615	-9.23927	11.0738	-0.0695248	5.46613	11.0228	0	0	40.5335	-0.261205	-21.3515	35.8846	-15.4104	-13.7522	-6.28236	-0.143705	24.3413		0.321273
-14.7223	0.446038	-11.7088	6.86187	0.392216	-12.8526	10.4139	-0.52295	13.2328	10.1344	0	0	34.5475	-5.96073	-29.1098	31.4184	-15.0326	-12.6794	-21.3379	-0.201602	33.3844		0.0149463	1.78554	-2.83559			-9.16828	1.13762	-10.5815	12.7828	1.76031	-9.29937	11.0796	-0.0944452	5.901	11.0202	0	0	39.1712	-0.343277	-21.2305	34.1901	-15.3802	-13.6905	-6.25317	-0.14489	24.5421		0.325235
-15.0785	0.294822	-12.1688	6.75882	0.294202	-13.0456	10.3125	-0.586214	14.2845	9.99032	0	0	33.3015	-5.73837	-31.012	29.7868	-15.6497	-11.8475	-20.9817	-0.212441	34.9022		0.161282	1.60436	-2.59475			-9.65835	1.28353	-10.6697	12.5146	1.60183	-9.36718	11.0726	-0.122876	6.39627	11.0029	0	0	37.8497	-0.441257	-21.124	32.6904	-15.3078	-13.666	-6.21479	-0.145629	24.6669		0.347583
-15.3784	0.133689	-12.7448	6.75287	0.187031	-13.1878	10.1937	-0.654142	15.4029	9.82387	0	0	32.1562	-5.5106	-33.0962	28.1953	-16.3054	-10.8705	-20.2886	-0.222902	36.3157		0.312585	1.41481	-2.38774			-10.1413	1.44143	-10.7949	12.2422	1.42546	-9.42046	11.0514	-0.153458	6.92797	10.9697	0	0	36.5847	-0.554504	-21.0967	31.3738	-15.2287	-13.6475	-6.18438	-0.146474	24.8095		0.388478
-15.5953	-0.0351728	-13.4321	6.88152	0.0746988	-13.2623	10.043	-0.724628	16.5508	9.62289	0	0	31.1789	-5.27474	-35.1446	26.7614	-16.955	-9.80337	-19.2587	-0.231636	37.458		0.472337	1.21625	-2.23533			-10.6188	1.61011	-10.9516	11.9664	1.23698	-9.45751	11.0137	-0.185423	7.4824	10.9187	0	0	35.3903	-0.681109	-21.2261	30.2118	-15.1818	-13.6029	-6.18731	-0.148011	25.0679		0.447016
-15.6955	-0.215458	-14.2116	7.18883	-0.0335288	-13.2575	9.84019	-0.794504	17.6754	9.37136	0	0	30.4406	-5.02425	-36.9048	25.6255	-17.5721	-8.73775	-17.9648	-0.237271	38.177		0.647404	1.01079	-2.15897			-11.0903	1.78657	-11.1366	11.6872	1.04096	-9.49737	10.9562	-0.219108	8.06516	10.8465	0	0	34.283	-0.819499	-21.5957	29.1671	-15.2066	-13.4976	-6.25859	-0.150783	25.5311		0.522156
-15.6414	-0.419784	-15.0466	7.72275	-0.121705	-13.1665	9.56226	-0.85947	18.7085	9.05265	0	0	29.9944	-4.74823	-38.1315	24.912	-18.1421	-7.7933	-16.5179	-0.238885	38.3803		0.847122	0.803586	-2.17495			-11.5516	1.96631	-11.3492	11.4078	0.84116	-9.5644	10.8739	-0.255241	8.68841	10.7476	0	0	33.2872	-0.96942	-22.2776	28.2074	-15.3364	-13.2985	-6.44149	-0.15522	26.2653		0.613912
-15.3984	-0.669701	-15.8914	8.53137	-0.168667	-12.9811	9.1898	-0.914442	19.5729	8.65457	0	0	29.8465	-4.43543	-38.6407	24.6832	-18.636	-7.09499	-15.0188	-0.236353	38.0607		1.0799	0.601172	-2.28908			-11.9934	2.14398	-11.5918	11.1382	0.641346	-9.67171	10.7595	-0.294134	9.35693	10.6146	0	0	32.4376	-1.13125	-23.306	27.3197	-15.5912	-12.9797	-6.77947	-0.161532	27.2938		0.723792
-14.9457	-0.992798	-16.7025	9.65598	-0.152473	-12.6889	8.71198	-0.954666	20.1996	8.17236	0	0	29.9396	-4.08364	-38.3774	24.9061	-18.9962	-6.73237	-13.5493	-0.230481	37.3089		1.34863	0.409477	-2.49292			-12.4002	2.31374	-11.8722	10.8976	0.445538	-9.81715	10.6046	-0.335585	10.0666	10.4395	0	0	31.7784	-1.30313	-24.6503	26.5243	-15.9731	-12.5219	-7.29607	-0.169535	28.571		0.85437
-14.2839	-1.41638	-17.4439	11.1229	-0.056527	-12.2772	8.12715	-0.976755	20.5417	7.60724	0	0	30.1657	-3.70916	-37.4721	25.4495	-19.1623	-6.70851	-12.1875	-0.222829	36.3061		1.64706	0.232417	-2.76359			-12.7501	2.46693	-12.2078	10.7153	0.258636	-9.98688	10.4022	-0.379271	10.8112	10.2156	0	0	31.3548	-1.47597	-26.2001	25.8816	-16.4681	-11.906	-7.96069	-0.178425	29.9541		1.00836
-13.4354	-1.95864	-18.0855	12.94	0.124084	-11.7326	7.44128	-0.978616	20.5704	6.9644	0	0	30.4063	-3.34714	-36.238	26.1198	-19.1259	-6.91387	-11.0043	-0.215241	35.2855		1.95951	0.0713705	-3.06793			-13.0168	2.5879	-12.6261	10.6303	0.0888635	-10.1579	10.1491	-0.425004	11.5867	9.9402	0	0	31.195	-1.62937	-27.7699	25.4797	-17.0479	-11.1146	-8.66027	-0.18666	31.2019		1.18693
-12.4357	-2.62087	-18.5993	15.1001	0.379005	-11.0387	6.66957	-0.958441	20.2582	6.2553	0	0	30.5723	-3.04018	-35.087	26.724	-18.9626	-7.16123	-10.042	-0.209342	34.4739		2.26451	-0.0748957	-3.36932			-13.176	2.65179	-13.1552	10.6885	-0.0495111	-10.2998	9.84729	-0.472542	12.3882	9.61581	0	0	31.2861	-1.73418	-29.1346	25.3969	-17.6672	-10.1599	-9.22384	-0.192343	32.0444		1.38746
-11.3214	-3.38532	-18.9558	17.5881	0.684731	-10.1803	5.84239	-0.913994	19.5659	5.50396	0	0	30.6195	-2.82211	-34.3894	27.1272	-18.7994	-7.26839	-9.30129	-0.206194	34.0341		2.54052	-0.209743	-3.63438			-13.2111	2.62713	-13.8102	10.9372	-0.137292	-10.3812	9.502	-0.521362	13.2063	9.24847	0	0	31.5642	-1.76367	-30.1002	25.6554	-18.2619	-9.12379	-9.51137	-0.194224	32.32		1.60279
-10.1228	-4.21919	-19.1198	20.3841	1.01436	-9.15262	5.00914	-0.842759	18.4439	4.75123	0	0	30.5379	-2.70732	-34.3485	27.2745	-18.7439	-7.1306	-8.74861	-0.206156	34.0288		2.77093	-0.337605	-3.83789			-13.1148	2.48334	-14.5759	11.4201	-0.155395	-10.3785	9.11626	-0.57016	14.0185	8.84254	0	0	31.9291	-1.70843	-30.5795	26.1969	-18.7604	-8.15488	-9.49262	-0.192546	32.0743		1.82267
-8.86098	-5.08118	-19.0493	23.4619	1.3505	-7.97066	4.23415	-0.74312	16.8497	4.05206	0	0	30.3361	-2.68837	-34.9489	27.1791	-18.8313	-6.74484	-8.33237	-0.208885	34.4103		2.94782	-0.462922	-3.96678			-12.8855	2.1992	-15.4008	12.1748	-0.0910114	-10.2786	8.68535	-0.616319	14.7816	8.3958	0	0	32.2771	-1.58508	-30.6301	26.8998	-19.1107	-7.39486	-9.23889	-0.188813	31.5229		2.0361
-7.55012	-5.92787	-18.7006	26.7841	1.69528	-6.67403	3.5826	-0.616015	14.7766	3.46396	0	0	30.0334	-2.73958	-35.9935	26.8979	-19.0242	-6.19047	-7.99816	-0.213482	35.0452		3.0735	-0.589455	-4.02202			-12.5248	1.76825	-16.2058	13.2315	0.0597451	-10.0785	8.19571	-0.655801	15.4301	7.89838	0	0	32.5298	-1.43188	-30.4314	27.6231	-19.3078	-6.89712	-8.8545	-0.184781	30.9201		2.23196
-6.199	-6.72004	-18.0391	30.3024	2.07268	-5.32124	3.10229	-0.465936	12.2771	3.03127	0	0	29.6588	-2.8241	-37.1968	26.5086	-19.2496	-5.58975	-7.69757	-0.218769	35.7633		3.15947	-0.719733	-4.01732			-12.0373	1.19923	-16.9068	14.6113	0.293359	-9.77761	7.62971	-0.683402	15.881	7.33687	0	0	32.6444	-1.29318	-30.2111	28.2494	-19.3955	-6.61536	-8.423	-0.181706	30.4551		2.39871
-4.81421	-7.42808	-17.0479	33.9608	2.52284	-3.97391	2.81105	-0.300257	9.46194	2.77277	0	0	29.2474	-2.90402	-38.2918	26.088	-19.4423	-5.06404	-7.39423	-0.22366	36.4162		3.22213	-0.854667	-3.97423			-11.4317	0.51278	-17.4377	16.3251	0.602165	-9.36439	6.97486	-0.692868	16.0352	6.70221	0	0	32.6085	-1.20224	-30.1569	28.7086	-19.4391	-6.45714	-7.99078	-0.180173	30.2216		2.52583
-3.40384	-8.03339	-15.7365	37.7036	3.08899	-2.67541	2.6984	-0.127343	6.47401	2.68118	0	0	28.8316	-2.95078	-39.104	25.6923	-19.5685	-4.69754	-7.06773	-0.227454	36.9153		3.27666	-0.994758	-3.91665			-10.7169	-0.263391	-17.7602	18.3748	0.97631	-8.80983	6.23449	-0.677245	15.7806	5.99863	0	0	32.4295	-1.17168	-30.3538	28.9815	-19.4893	-6.33889	-7.57106	-0.180177	30.2223		2.60753
-1.98069	-8.52617	-14.1433	41.4812	3.80345	-1.43832	2.73815	0.0453907	3.45343	2.73317	0	0	28.4317	-2.95066	-39.5702	25.3487	-19.6261	-4.5178	-6.71364	-0.229896	37.2332		3.33209	-1.14196	-3.8667			-9.89779	-1.09814	-17.866	20.7561	1.40193	-8.07849	5.43695	-0.630446	15.0141	5.25081	0	0	32.1284	-1.19478	-30.7739	29.0916	-19.5607	-6.20631	-7.1541	-0.181215	30.3804		2.64561
-0.562088	-8.90375	-12.3249	45.2517	4.68188	-0.24882	2.90177	0.212714	0.508827	2.90165	0	0	28.0539	-2.90245	-39.7149	25.0583	-19.6331	-4.49837	-6.33863	-0.231019	37.3784		3.39045	-1.29922	-3.84158			-8.97329	-1.95939	-17.7706	23.4598	1.85988	-7.14895	4.63648	-0.549362	13.673	4.50481	0	0	31.7362	-1.25293	-31.313	29.0903	-19.6384	-6.03624	-6.72168	-0.182501	30.5757		2.64925
0.833172	-9.17085	-10.3364	48.9779	5.72901	0.913263	3.16481	0.371705	-2.29188	3.16227	0	0	27.6939	-2.81135	-39.6104	24.8067	-19.6152	-4.58017	-5.95433	-0.230978	37.3731		3.44921	-1.46779	-3.85087			-7.94162	-2.81622	-17.4991	26.4665	2.32977	-6.02854	3.90198	-0.435186	11.7587	3.81998	0	0	31.2895	-1.32408	-31.8443	29.0368	-19.6956	-5.83937	-6.26202	-0.183331	30.7014		2.63163
2.18911	-9.33893	-8.21724	52.6234	6.94761	2.05625	3.50747	0.521211	-4.91575	3.49455	0	0	27.3448	-2.68511	-39.3439	24.5747	-19.5971	-4.69933	-5.57274	-0.229995	37.246		3.50471	-1.64585	-3.89571			-6.8079	-3.64084	-17.0697	29.7403	2.79887	-4.75903	3.29769	-0.293582	9.34747	3.25385	0	0	30.8227	-1.38922	-32.2624	28.9793	-19.7094	-5.65935	-5.77826	-0.183403	30.7122		2.60562
3.49601	-9.42321	-5.99558	56.1511	8.33806	3.17095	3.91203	0.661031	-7.35129	3.87982	0	0	27.0014	-2.53365	-38.994	24.3464	-19.596	-4.80912	-5.20424	-0.228362	37.0338		3.55464	-1.82982	-3.97131			-5.58849	-4.40968	-16.4806	33.2258	3.27184	-3.40565	2.86568	-0.133186	6.57565	2.84681	0	0	30.3596	-1.43606	-32.5035	28.9434	-19.6657	-5.55594	-5.28646	-0.182857	30.6297		2.58072
4.75242	-9.43949	-3.70337	59.5251	9.88811	4.23552	4.3587	0.791211	-9.59528	4.29761	0	0	26.6616	-2.36927	-38.6195	24.1109	-19.6182	-4.88809	-4.85695	-0.226431	36.7814		3.599	-2.01611	-4.07054			-4.30966	-5.10445	-15.7105	36.8533	3.77453	-2.03597	2.61809	0.0366775	3.6064	2.6129	0	0	29.9103	-1.45948	-32.549	28.9303	-19.5588	-5.57676	-4.80709	-0.182078	30.5116		2.56182
5.96468	-9.40295	-1.38755	62.7132	11.5626	5.22281	4.82276	0.911502	-11.6428	4.72331	0	0	26.3243	-2.20603	-38.2618	23.8603	-19.6577	-4.93357	-4.53679	-0.224557	36.5348		3.63966	-2.20152	-4.18577			-3.00181	-5.71312	-14.7324	40.5493	4.34773	-0.702682	2.54126	0.207724	0.59676	2.54112	0	0	29.4736	-1.45979	-32.4207	28.9245	-19.3933	-5.73399	-4.35632	-0.181443	30.4151		2.54979
7.144	-9.32817	0.891923	65.6872	13.3036	6.10622	5.2758	1.02117	-13.4838	5.12998	0	0	25.9863	-2.05852	-37.9566	23.5862	-19.7023	-4.94936	-4.24782	-0.223075	36.3387		3.67914	-2.38282	-4.30844			-1.69412	-6.23062	-13.5249	44.2449	5.03712	0.559767	2.6068	0.373373	-2.32121	2.60466	0	0	29.0443	-1.44037	-32.1734	28.9047	-19.1866	-5.99949	-3.94203	-0.181191	30.3767		2.54301
8.30259	-9.22895	3.07121	68.4227	15.0392	6.86601	5.69266	1.1192	-15.1058	5.49534	0	0	25.6425	-1.94007	-37.7403	23.2789	-19.7384	-4.93824	-3.99197	-0.222287	36.2341		3.71964	-2.55658	-4.42972			-0.410651	-6.65808	-12.0783	47.8797	5.88413	1.73386	2.78245	0.528936	-5.05087	2.77164	0	0	28.619	-1.40589	-31.8819	28.8531	-18.9684	-6.31779	-3.56486	-0.181425	30.4124		2.53915
9.45041	-9.11679	5.09121	70.8968	16.6972	7.49297	6.06293	1.20465	-16.4998	5.81238	0	0	25.2882	-1.86058	-37.6415	22.9312	-19.754	-4.90291	-3.76865	-0.222426	36.2525		3.76262	-2.72004	-4.54338			0.832045	-7.00104	-10.3951	51.405	6.92032	2.81934	3.03821	0.671888	-7.5394	3.01192	0	0	28.1989	-1.36126	-31.6223	28.7592	-18.7722	-6.62702	-3.22206	-0.182157	30.5236		2.5372
10.5938	-9.00016	6.90292	73.0878	18.2149	7.98783	6.39924	1.27691	-17.663	6.09639	0	0	24.9198	-1.82416	-37.6691	22.541	-19.7381	-4.84886	-3.57463	-0.223595	36.4077		3.80874	-2.8715	-4.64784			2.02606	-7.26767	-8.48894	54.7842	8.16364	3.83074	3.3473	0.801894	-9.77822	3.29862	0	0	27.7891	-1.31103	-31.4551	28.619	-18.6258	-6.87758	-2.91098	-0.183362	30.7061		2.53831
11.7356	-8.88462	8.47232	74.9754	19.5462	8.35786	6.73197	1.33585	-18.6011	6.37881	0	0	24.5359	-1.82767	-37.8076	22.1122	-19.6816	-4.78405	-3.40483	-0.225732	36.6897		3.85809	-3.01029	-4.74553			3.17144	-7.46756	-6.38855	57.9921	9.61335	4.78693	3.68397	0.92013	-11.7886	3.60616	0	0	27.3944	-1.25874	-31.415	28.432	-18.5437	-7.04171	-2.6304	-0.185012	30.9548		2.54501
12.8751	-8.77371	9.78482	76.5415	20.6673	8.61558	7.0911	1.3821	-19.3299	6.68948	0	0	24.1369	-1.86065	-38.0214	21.6527	-19.5801	-4.71741	-3.25455	-0.228629	37.0686		3.91028	-3.13628	-4.84138			4.27448	-7.61038	-4.14109	61.0128	11.2447	5.69919	4.02181	1.0282	-13.6009	3.90885	0	0	27.0176	-1.20647	-31.5104	28.1986	-18.5267	-7.11293	-2.37986	-0.187076	31.2642		2.55986
14.008	-8.66962	10.8493	77.7712	21.5804	8.77788	7.49153	1.417	-19.8755	7.04296	0	0	23.7255	-1.90777	-38.2666	21.1731	-19.436	-4.65772	-3.12176	-0.232008	37.5059		3.96442	-3.24958	-4.94098			5.34549	-7.70495	-1.80903	63.8362	13.0106	6.56516	4.33751	1.1273	-15.2388	4.18472	0	0	26.6586	-1.15502	-31.7295	27.92	-18.5653	-7.09924	-2.15866	-0.189512	31.6266		2.58471
15.1261	-8.57317	11.6989	78.6535	22.3126	8.86633	7.9316	1.44245	-20.2711	7.43747	0	0	23.3063	-1.95345	-38.5058	20.685	-19.2603	-4.61161	-3.00668	-0.235614	37.967		4.01877	-3.35048	-5.0481			6.39551	-7.75893	0.540915	66.4546	14.8518	7.37098	4.62103	1.21788	-16.7139	4.4254	0	0	26.3161	-1.10471	-32.0512	27.599	-18.6459	-7.01554	-1.96457	-0.19227	32.0336		2.62046
16.2184	-8.48336	12.3842	79.1824	22.9077	8.9058	8.39921	1.4606	-20.5521	7.86113	0	0	22.8847	-1.98583	-38.7172	20.1996	-19.0698	-4.58157	-2.90817	-0.239241	38.4251		4.07085	-3.43976	-5.16254			7.43374	-7.77893	2.84639	68.8602	16.7066	8.09824	4.88483	1.29971	-18.0271	4.64449	0	0	25.9888	-1.05611	-32.4544	27.2399	-18.7563	-6.87836	-1.79278	-0.195313	32.4786		2.66695
17.2745	-8.39634	12.9587	79.3591	23.4096	8.91995	8.87607	1.47342	-20.7498	8.29613	0	0	22.4661	-1.99887	-38.8939	19.7264	-18.8827	-4.56658	-2.82113	-0.242733	38.8605		4.11799	-3.51903	-5.27988			8.46655	-7.76966	5.04923	71.045	18.5127	8.73108	5.15995	1.37219	-19.1742	4.87298	0	0	25.6738	-1.01024	-32.921	26.8465	-18.886	-6.70223	-1.63618	-0.198605	32.955		2.72265
18.2869	-8.30513	13.4624	79.192	23.8466	8.92368	9.33678	1.48238	-20.8877	8.71822	0	0	22.0549	-1.99205	-39.0367	19.2738	-18.7134	-4.56491	-2.73667	-0.245963	39.2588		4.15821	-3.59067	-5.39277			9.49797	-7.7333	7.09733	73.0012	20.2091	9.26031	5.4786	1.4348	-20.1525	5.14226	0	0	25.3651	-0.968357	-33.4326	26.4208	-19.0246	-6.49831	-1.48681	-0.202072	33.4513		2.78478
19.2519	-8.20006	13.9153	78.6946	24.2251	8.91614	9.74672	1.48841	-20.9805	9.09485	0	0	21.6542	-1.96895	-39.1476	18.8489	-18.5699	-4.57664	-2.64396	-0.248835	39.609		4.1906	-3.65729	-5.49288			10.5311	-7.67015	8.95321	74.7203	21.747	9.68422	5.85697	1.48749	-20.9662	5.46797	0	0	25.0558	-0.931253	-33.9673	25.9645	-19.1605	-6.27694	-1.33737	-0.2056	33.9507		2.85063
20.1674	-8.07042	14.3231	77.8827	24.5376	8.88033	10.068	1.49206	-21.0364	9.39067	0	0	21.2655	-1.93548	-39.2259	18.4587	-18.4536	-4.60383	-2.53146	-0.251259	39.9019		4.21522	-3.72134	-5.57294			11.5688	-7.5793	10.5994	76.192	23.0967	10.0062	6.29106	1.53056	-21.6251	5.84666	0	0	24.741	-0.899483	-34.5005	25.4813	-19.2823	-6.0507	-1.1817	-0.209071	34.4361		2.9185
21.03	-7.90776	14.6859	76.7716	24.773	8.78936	10.2742	1.49367	-21.0612	9.58117	0	0	20.8892	-1.89736	-39.2706	18.1092	-18.3617	-4.6471	-2.38765	-0.253148	40.1285		4.23285	-3.78368	-5.62845			12.611	-7.45855	12.0351	77.4031	24.2476	10.2331	6.76305	1.5647	-22.1429	6.26218	0	0	24.4183	-0.87419	-35.0068	24.9784	-19.3804	-5.83466	-1.01574	-0.212403	34.897		2.98705
21.8326	-7.70893	15.0048	75.3743	24.9243	8.61432	10.3614	1.49344	-21.0577	9.66256	0	0	20.5243	-1.85818	-39.2838	17.8055	-18.2896	-4.70263	-2.20221	-0.254431	40.2814		4.24451	-3.84268	-5.65864			13.6536	-7.30497	13.2683	78.3401	25.2018	10.3763	7.24957	1.59093	-22.5384	6.69323	0	0	24.0865	-0.85713	-35.4637	24.4648	-19.4484	-5.64272	-0.839991	-0.215565	35.3295		3.05446
22.5652	-7.47672	15.2834	73.7022	24.9897	8.3303	10.3441	1.49146	-21.0273	9.64845	0	0	20.1697	-1.81898	-39.2735	17.5502	-18.2332	-4.76272	-1.96809	-0.255093	40.3601		4.25135	-3.89465	-5.6664			14.6894	-7.117	14.3138	78.9918	25.9709	10.4543	7.72862	1.61091	-22.838	7.11947	0	0	23.745	-0.849241	-35.8558	23.9499	-19.4842	-5.48394	-0.660804	-0.218545	35.733		3.11873
23.2168	-7.21808	15.5276	71.7655	24.9721	7.91734	10.244	1.48767	-20.969	9.55895	0	0	19.8257	-1.77915	-39.2488	17.3436	-18.1899	-4.81971	-1.68299	-0.255196	40.3723		4.25487	-3.93559	-5.65767			15.7112	-6.89596	15.1957	79.3512	26.5756	10.4879	8.18331	1.62659	-23.0721	7.52479	0	0	23.3947	-0.849707	-36.1784	23.442	-19.49	-5.36086	-0.48748	-0.221319	36.1051		3.17881
23.7792	-6.94206	15.7434	69.5748	24.8752	7.35658	10.0796	1.4817	-20.8773	9.41156	0	0	19.4949	-1.73703	-39.2173	17.1836	-18.1583	-4.86859	-1.34978	-0.254861	40.3326		4.2575	-3.96212	-5.63947			16.7123	-6.64515	15.9451	79.4154	27.0425	10.4913	8.60197	1.63967	-23.2669	7.89774	0	0	23.0379	-0.856624	-36.4372	22.9478	-19.4711	-5.26955	-0.326519	-0.223838	36.4398		3.23478
24.247	-6.65935	15.9325	67.1416	24.6978	6.627	9.86233	1.47265	-20.7379	9.21759	0	0	19.1809	-1.68939	-39.1836	17.0665	-18.1375	-4.90675	-0.975208	-0.254224	40.2568		4.26216	-3.97083	-5.61875			17.6857	-6.36791	16.5924	79.1844	27.3978	10.4667	8.97752	1.6513	-23.4396	8.23132	0	0	22.6778	-0.868347	-36.643	22.4727	-19.4347	-5.20206	-0.17821	-0.226042	36.7303		3.28706
24.6152	-6.38086	16.0853	64.4806	24.4275	5.71133	9.59721	1.45918	-20.5301	8.98246	0	0	18.8852	-1.63249	-39.1488	16.9881	-18.1259	-4.93306	-0.566837	-0.253395	40.158		4.27056	-3.95841	-5.60241			18.6221	-6.06681	17.1593	78.6598	27.6616	10.4028	9.30592	1.66205	-23.5989	8.52161	0	0	22.3168	-0.88369	-36.806	22.0208	-19.3876	-5.14971	-0.0375492	-0.227883	36.9714		3.33551
24.8769	-6.11518	16.1764	61.6118	24.0382	4.60629	9.28403	1.43996	-20.2325	8.70658	0	0	18.6059	-1.56468	-39.1094	16.9463	-18.1204	-4.94783	-0.130181	-0.252443	40.0442		4.28162	-3.92319	-5.59782			19.5098	-5.74411	17.6588	77.8427	27.8475	10.2757	9.5838	1.67208	-23.7471	8.76566	0	0	21.9561	-0.901798	-36.9314	21.5954	-19.3352	-5.10613	0.10264	-0.229338	37.1608		3.37927
25.0235	-5.86696	16.1673	58.5628	23.4953	3.32826	8.91859	1.41385	-19.8265	8.386	0	0	18.338	-1.48753	-39.0585	16.941	-18.1165	-4.95297	0.331747	-0.251404	39.9193		4.29196	-3.86614	-5.61216			20.3363	-5.40291	18.1033	76.734	27.9694	10.0519	9.80389	1.68123	-23.882	8.95726	0	0	21.5964	-0.921912	-37.0203	21.1987	-19.2803	-5.06828	0.248798	-0.230402	37.2987		3.41752
25.0502	-5.6385	16.0139	55.3695	22.7638	1.9116	8.49386	1.37994	-19.296	8.01347	0	0	18.0758	-1.4033	-38.9882	16.9716	-18.1098	-4.95164	0.816373	-0.250294	39.7857		4.298	-3.78925	-5.65118			21.0909	-5.04807	18.5137	75.3345	28.0458	9.69647	9.95186	1.6892	-23.9993	9.08389	0	0	21.2379	-0.943126	-37.0734	20.8313	-19.2237	-5.0356	0.404885	-0.231091	37.3878		3.45044
24.9584	-5.43122	15.6731	52.0767	21.8155	0.405675	8.00373	1.33742	-18.6259	7.58199	0	0	17.8143	-1.31243	-38.8936	17.035	-18.0969	-4.94832	1.32003	-0.249142	39.6463		4.29744	-3.69361	-5.7176			21.7647	-4.68671	18.9146	73.6478	28.095	9.18221	10.008	1.69595	-24.0985	9.1279	0	0	20.8809	-0.964038	-37.0958	20.4917	-19.165	-5.00749	0.572676	-0.231455	37.4347		3.47929
24.7557	-5.245	15.1059	48.7351	20.6326	-1.12538	7.44812	1.28571	-17.8037	7.08955	0	0	17.5479	-1.21387	-38.7736	17.1255	-18.0752	-4.9486	1.8387	-0.247989	39.5062		4.28887	-3.57926	-5.81056			22.3511	-4.32742	19.323	71.6813	28.1239	8.49365	9.95613	1.70167	-24.1824	9.0747	0	0	20.5273	-0.983126	-37.0994	20.1791	-19.1056	-4.98156	0.754138	-0.231586	37.4516		3.50608
24.4532	-5.07678	14.2803	45.3952	19.2123	-2.60747	6.83549	1.22455	-16.8216	6.54169	0	0	17.2707	-1.10691	-38.6287	17.236	-18.0429	-4.95761	2.36913	-0.246869	39.3697		4.27096	-3.44674	-5.92695			22.8457	-3.97873	19.74	69.4483	28.1224	7.62209	9.79461	1.70617	-24.2484	8.92306	0	0	20.1816	-0.999351	-37.1012	19.8948	-19.0494	-4.95417	0.953086	-0.231611	37.4547		3.53281
24.0631	-4.92042	13.1749	42.0985	17.5714	-3.97205	6.18024	1.15382	-15.6729	5.94962	0	0	16.9771	-0.992615	-38.4608	17.3591	-18	-4.97694	2.90913	-0.245798	39.2385		4.24233	-3.2985	-6.06324			23.2465	-3.64799	20.1524	66.967	28.0658	6.56196	9.53749	1.70851	-24.2826	8.68684	0	0	19.8489	-1.01163	-37.1153	19.642	-19.0009	-4.92303	1.1741	-0.231647	37.4594		3.56113
23.5979	-4.76797	11.7849	38.8703	15.7483	-5.17827	5.49563	1.07302	-14.3447	5.32379	0	0	16.6631	-0.874395	-38.274	17.4876	-17.9482	-5.00371	3.45703	-0.244774	39.1127		4.20202	-3.13917	-6.21619			23.5521	-3.34076	20.5368	64.2618	27.9204	5.31805	9.20716	1.70725	-24.2642	8.38766	0	0	19.5324	-1.01835	-37.1474	19.4235	-18.9626	-4.88801	1.42077	-0.231766	37.4748		3.59167
23.0701	-4.61156	10.1269	35.7193	13.8022	-6.22404	4.78822	0.981378	-12.8189	4.66861	0	0	16.3261	-0.7568	-38.0711	17.6152	-17.8896	-5.03391	4.01169	-0.243773	38.9893		4.14949	-2.9745	-6.38254			23.7614	-3.06075	20.8637	61.3644	27.6485	3.91657	8.82526	1.70117	-24.175	8.04589	0	0	19.2317	-1.01749	-37.1954	19.2406	-18.9343	-4.84957	1.69586	-0.231981	37.5025		3.62362
22.4918	-4.44534	8.24416	32.6439	11.8081	-7.13662	4.05898	0.878675	-11.0868	3.9831	0	0	15.9637	-0.643695	-37.8522	17.7375	-17.8258	-5.06601	4.57266	-0.242746	38.8622		4.08409	-2.80935	-6.55775			23.8738	-2.80986	21.0994	58.314	27.2115	2.40978	8.40734	1.68961	-24.0054	7.67557	0	0	18.944	-1.00729	-37.2528	19.0945	-18.9147	-4.80781	2.00268	-0.23226	37.5383		3.65521
21.8736	-4.26611	6.2105	29.6423	9.85073	-7.95159	3.31017	0.766399	-9.16966	3.26782	0	0	15.5732	-0.537671	-37.6178	17.8518	-17.7576	-5.10122	5.14017	-0.241649	38.7259		4.00487	-2.64643	-6.73513			23.8909	-2.58837	21.2081	55.1572	26.5748	0.869517	7.96095	1.67235	-23.7511	7.28286	0	0	18.666	-0.986399	-37.3086	18.986	-18.9009	-4.76358	2.3452	-0.232526	37.5725		3.68487
21.2245	-4.07264	4.12559	26.7213	8.01197	-8.6983	2.55103	0.648151	-7.12791	2.5313	0	0	15.1527	-0.440225	-37.3725	17.9561	-17.6861	-5.14157	5.71442	-0.240472	38.5792		3.91089	-2.48637	-6.90679			23.8184	-2.39519	21.1512	51.9459	25.7096	-0.628232	7.48586	1.64889	-23.404	6.86688	0	0	18.3948	-0.952947	-37.346	18.9166	-18.8884	-4.71923	2.72633	-0.232646	37.5879		3.71233
20.552	-3.86509	2.10364	23.9008	6.35843	-9.39738	1.79796	0.529233	-5.05606	1.79096	0	0	14.7017	-0.351223	-37.1215	18.0497	-17.6132	-5.18896	6.2948	-0.239222	38.4226		3.80188	-2.32836	-7.06594			23.6664	-2.22781	20.8878	48.7338	24.5951	-2.02228	6.976	1.61775	-22.9402	6.42186	0	0	18.1284	-0.904374	-37.3457	18.8874	-18.8721	-4.67737	3.14529	-0.232449	37.5626		3.7384
19.8628	-3.64414	0.257742	21.2134	4.93125	-10.0629	1.07062	0.415756	-3.06648	1.06909	0	0	14.221	-0.26882	-36.8661	18.1326	-17.5401	-5.24573	6.87983	-0.237883	38.2542		3.67826	-2.17106	-7.20811			23.4476	-2.08199	20.3787	45.5693	23.2231	-3.27829	6.42362	1.57634	-22.3187	5.9406	0	0	17.8655	-0.838666	-37.294	18.8983	-18.8491	-4.63841	3.59659	-0.231785	37.4772		3.76413
19.1645	-3.41038	-1.31897	18.7025	3.74158	-10.7018	0.388088	0.313522	-1.26751	0.387993	0	0	13.7119	-0.190753	-36.6041	18.2052	-17.468	-5.31375	7.46815	-0.23642	38.0692		3.54096	-2.01357	-7.33069			23.175	-1.95142	19.5948	42.4885	21.6028	-4.38716	5.82484	1.5219	-21.4931	5.41853	0	0	17.6052	-0.756036	-37.1883	18.9466	-18.819	-4.6008	4.07167	-0.230593	37.3234		3.79032
18.4663	-3.16459	-2.56993	16.4177	2.77425	-11.312	-0.231756	0.226888	0.259048	-0.231754	0	0	13.1749	-0.116084	-36.3346	18.2678	-17.3978	-5.39286	8.05872	-0.234797	37.8631		3.39057	-1.85602	-7.43226			22.8615	-1.82813	18.522	39.5121	19.7623	-5.35558	5.1838	1.45261	-20.4285	4.85698	0	0	17.346	-0.659313	-37.0341	19.0264	-18.7819	-4.56498	4.56141	-0.228924	37.107		3.81754
17.7794	-2.90883	-3.4806	14.4082	1.9984	-11.8825	-0.770946	0.158009	1.47261	-0.770691	0	0	12.6095	-0.0454776	-36.0589	18.3201	-17.3293	-5.4797	8.65017	-0.232987	37.6317		3.22716	-1.69937	-7.5121			22.5187	-1.70336	17.164	36.6451	17.7458	-6.19896	4.51388	1.36822	-19.1118	4.2646	0	0	17.0861	-0.553276	-36.8389	19.1298	-18.7365	-4.53651	5.05781	-0.226912	36.8444		3.84656
17.1161	-2.64734	-4.07148	12.716	1.37943	-12.3974	-1.21252	0.10667	2.37632	-1.21148	0	0	12.0153	0.0198698	-35.7803	18.3618	-17.2625	-5.56866	9.24026	-0.230966	37.3716		3.05093	-1.5446	-7.57033			22.1569	-1.56909	15.5466	33.8791	15.6119	-6.93939	3.83592	1.27013	-17.5545	3.65703	0	0	16.8229	-0.443921	-36.6114	19.2474	-18.6805	-4.52412	5.55462	-0.224731	36.5578		3.87828
16.4864	-2.38673	-4.38321	11.3663	0.887797	-12.8428	-1.54542	0.0707573	3.00781	-1.54329	0	0	11.3926	0.0796032	-35.5035	18.3928	-17.1971	-5.65312	9.82684	-0.228727	37.0814		2.86255	-1.39171	-7.60823			21.7827	-1.42019	13.7209	31.1949	13.4311	-7.60339	3.17594	1.16115	-15.7924	3.05594	0	0	16.5542	-0.337454	-36.3641	19.3698	-18.6122	-4.53505	6.04762	-0.222578	36.2727		3.9133
15.8935	-2.13514	-4.46073	10.3617	0.502861	-13.2118	-1.76965	0.0471781	3.42204	-1.76649	0	0	10.7424	0.13472	-35.2351	18.4127	-17.1339	-5.72725	10.4091	-0.226302	36.7645		2.66279	-1.23925	-7.62829			21.3988	-1.25617	11.762	28.5702	11.2812	-8.21802	2.56178	1.04518	-13.8832	2.48689	0	0	16.2777	-0.238403	-36.1154	19.4868	-18.5326	-4.57218	6.53451	-0.220654	36.0161		3.95166
15.3312	-1.90099	-4.34174	9.67916	0.212365	-13.5071	-1.89807	0.032857	3.67346	-1.89417	0	0	10.0647	0.187422	-34.9841	18.4208	-17.0745	-5.78705	10.9886	-0.223763	36.4298		2.45158	-1.0843	-7.63341			21.004	-1.08127	9.75962	25.9876	9.23647	-8.8058	2.0184	0.926713	-11.8997	1.97501	0	0	15.9909	-0.148301	-35.8862	19.5886	-18.4448	-4.6328	7.01492	-0.219126	35.8113		3.99268
14.7843	-1.6921	-4.05386	9.27337	0.00886337	-13.7354	-1.95363	0.0254986	3.80258	-1.94933	0	0	9.35812	0.240876	-34.7619	18.4171	-17.0213	-5.82969	11.5685	-0.221198	36.0889		2.22739	-0.922443	-7.62563			20.5959	-0.903019	7.80347	23.4429	7.35813	-9.38199	1.56166	0.810134	-9.91917	1.53831	0	0	15.6905	-0.0658836	-35.6955	19.6672	-18.3529	-4.70819	7.49078	-0.218076	35.6698		4.03496
14.2334	-1.51472	-3.62234	9.08539	-0.114866	-13.8982	-1.96363	0.0239422	3.82989	-1.95925	0	0	8.62143	0.298461	-34.58	18.4033	-16.9778	-5.85216	12.1532	-0.218681	35.7515		1.98769	-0.748798	-7.60596			20.1721	-0.729715	5.96979	20.9494	5.68696	-9.95307	1.1935	0.699254	-8.01283	1.18185	0	0	15.3722	0.0114667	-35.5552	19.719	-18.2604	-4.78417	7.96602	-0.217462	35.5869		4.07576
13.6615	-1.37229	-3.08162	9.05375	-0.168832	-13.984	-1.9539	0.0281985	3.75521	-1.9497	0	0	7.85545	0.361905	-34.4463	18.3848	-16.9488	-5.85205	12.7462	-0.216253	35.423		1.72968	-0.560439	-7.57544			19.7308	-0.568121	4.3089	18.5377	4.24089	-10.5167	0.901281	0.596967	-6.23814	0.895944	0	0	15.0304	0.0862283	-35.4655	19.7445	-18.1701	-4.84548	8.4454	-0.217144	35.544		4.11021
13.0608	-1.26506	-2.47931	9.12634	-0.166047	-13.9667	-1.94428	0.0393579	3.55935	-1.94053	0	0	7.06556	0.429881	-34.3637	18.3711	-16.9409	-5.83035	13.3502	-0.213935	35.1072		1.45138	-0.358268	-7.53524			19.2721	-0.422156	2.84196	16.252	3.01865	-11.063	0.661797	0.505255	-4.63651	0.659631	0	0	14.659	0.159742	-35.4134	19.748	-18.0843	-4.88327	8.93314	-0.216956	35.5184		4.13173
12.4367	-1.19061	-1.86953	9.27133	-0.120387	-13.8085	-1.94528	0.0594889	3.20581	-1.94223	0	0	6.2612	0.498125	-34.3323	18.3748	-16.9619	-5.79197	13.9645	-0.211746	34.8065		1.15178	-0.146905	-7.48494			18.8005	-0.293343	1.57263	14.1453	2.00784	-11.577	0.449177	0.425592	-3.23929	0.448459	0	0	14.2545	0.232388	-35.3773	19.7358	-18.0049	-4.89953	9.43226	-0.216761	35.4921		4.13401
11.8077	-1.1444	-1.29905	9.48446	-0.0433314	-13.4675	-1.95554	0.0913273	2.64618	-1.95346	0	0	5.45477	0.560245	-34.3516	18.4107	-17.0202	-5.74398	14.5834	-0.209689	34.522		0.831127	0.0663307	-7.42141			18.3262	-0.18234	0.505934	12.2734	1.19202	-12.0454	0.243405	0.35928	-2.07322	0.243245	0	0	13.8168	0.305005	-35.3351	19.7145	-17.9335	-4.90466	9.94397	-0.216462	35.4515		4.1135
11.2022	-1.11957	-0.791789	9.78757	0.0589	-12.9162	-1.96082	0.137112	1.84055	-1.95981	0	0	4.66135	0.608628	-34.4221	18.4949	-17.1238	-5.69309	15.1935	-0.20775	34.252		0.491218	0.272548	-7.33944			17.864	-0.0901788	-0.344014	10.6887	0.552774	-12.4637	0.0355112	0.307123	-1.15479	0.035504	0	0	13.3481	0.380022	-35.2714	19.6891	-17.8708	-4.90949	10.4674	-0.215968	35.3844		4.07015
																											17.4286	-0.018354	-0.963823	9.432	0.0695419	-12.8389	-0.172196	0.268739	-0.478493	-0.17219	0	0	12.8499	0.460827	-35.1807	19.6608	-17.8171	-4.91898	10.9996	-0.215186	35.278		4.00584
																											17.0286	0.0320317	-1.35533	8.52439	-0.279253	-13.1829	-0.369202	0.242348	-0.0134102	-0.369202	0	0	12.3217	0.550004	-35.0638	19.6286	-17.7716	-4.93126	11.5368	-0.214038	35.1212		3.9226
																											16.6628	0.0608517	-1.5409	7.96077	-0.513645	-13.5029	-0.541669	0.225272	0.287532	-0.541662	0	0	11.7612	0.648055	-34.9228	19.5901	-17.7323	-4.94207	12.0754	-0.212487	34.9085		3.82157
																											16.3199	0.0688769	-1.55699	7.70762	-0.650273	-13.7967	-0.678103	0.214708	0.473687	-0.67808	0	0	11.1661	0.753157	-34.7601	19.5437	-17.6959	-4.9493	12.6136	-0.210559	34.6426		3.70307
																											15.9807	0.0569974	-1.44567	7.7062	-0.702546	-14.0533	-0.774026	0.208312	0.5864	-0.773986	0	0	10.5352	0.861938	-34.5805	19.4895	-17.6597	-4.95424	13.1515	-0.208353	34.3362		3.56702
																											15.6237	0.0260042	-1.25378	7.88217	-0.682992	-14.2558	-0.834498	0.204235	0.658249	-0.834443	0	0	9.8692	0.970437	-34.3939	19.4287	-17.623	-4.95971	13.6906	-0.206008	34.008		3.4132
																											15.2324	-0.0229748	-1.03795	8.15969	-0.606205	-14.3865	-0.874657	0.200818	0.718445	-0.874589	0	0	9.17053	1.07484	-34.2117	19.3635	-17.5878	-4.9702	14.2304	-0.203676	33.6791		3.24144
																											14.8013	-0.0877464	-0.864349	8.47633	-0.489607	-14.4284	-0.917179	0.196669	0.791555	-0.917091	0	0	8.44415	1.17169	-34.0401	19.2973	-17.5581	-4.99309	14.7666	-0.20148	33.367		3.05163
																											14.3382	-0.164324	-0.795794	8.79558	-0.350208	-14.3606	-0.984194	0.191565	0.88149	-0.984078	0	0	7.69741	1.25778	-33.8753	19.2354	-17.539	-5.03623	15.2892	-0.199456	33.0774		2.84403
																											13.8635	-0.246764	-0.870486	9.11439	-0.199547	-14.1515	-1.08484	0.187504	0.953041	-1.08469	0	0	6.93996	1.32994	-33.7063	19.1853	-17.5351	-5.10351	15.7807	-0.197532	32.8003		2.62005
																											13.4054	-0.327042	-1.08295	9.46138	-0.0412568	-13.7686	-1.20645	0.188372	0.937749	-1.20629	0	0	6.18293	1.38447	-33.5225	19.1564	-17.5497	-5.19438	16.218	-0.195577	32.5171		2.38253
																											12.9914	-0.395199	-1.37474	9.88122	0.127115	-13.2089	-1.31795	0.197827	0.771149	-1.31783	0	0	5.43834	1.41667	-33.3222	19.1596	-17.5841	-5.30706	16.5767	-0.193506	32.2149		2.13558
																											12.6393	-0.440266	-1.64193	10.4083	0.310529	-12.528	-1.38445	0.217	0.433297	-1.38441	0	0	4.72014	1.42114	-33.1155	19.2092	-17.6383	-5.4408	16.8366	-0.191332	31.8957		1.88447
																											12.3501	-0.452372	-1.76697	11.0446	0.513245	-11.8304	-1.3821	0.243967	-0.0419405	-1.3821	0	0	4.0453	1.39292	-32.9221	19.3238	-17.7129	-5.59366	16.9855	-0.189161	31.5746		1.63536
[truncated: 170 more columns]
