# Supplementary material for: Identify the Alteration of Balance Control and Risk of Falling in Stroke Survivors During Obstacle Crossing Based on Kinematic Analysis
Source: Front Neurol. 2019 Jul 30;10:813. doi: 10.3389/fneur.2019.00813 (PMC6682676; doi:10.3389/fneur.2019.00813)
Supplement: Supplementary file 2 [file Data_Sheet_1.ZIP › Curve of Stroke and Control/stroke/AffectedR/S9 curve.xlsx]

## Sheet: Sheet1
22																											26
pengqinghua:LHipAngles			pengqinghua:LKneeAngles			pengqinghua:LAnkleAngles			pengqinghua:LAbsAnkleAngle			pengqinghua:RHipAngles			pengqinghua:RKneeAngles			pengqinghua:RAnkleAngles				pengqinghua:RPelvisAngles					pengqinghua:LHipAngles			pengqinghua:LKneeAngles			pengqinghua:LAnkleAngles			pengqinghua:LAbsAnkleAngle			pengqinghua:RHipAngles			pengqinghua:RKneeAngles			pengqinghua:RAnkleAngles				pengqinghua:RPelvisAngles
X	Y	Z	X	Y	Z	X	Y	Z	X	Y	Z	X	Y	Z	X	Y	Z	X	Y	Z		X	Y	Z			X	Y	Z	X	Y	Z	X	Y	Z	X	Y	Z	X	Y	Z	X	Y	Z	X	Y	Z		X
deg	deg	deg	deg	deg	deg	deg	deg	deg	deg	deg	deg	deg	deg	deg	deg	deg	deg	deg	deg	deg		deg	deg	deg			deg	deg	deg	deg	deg	deg	deg	deg	deg	deg	deg	deg	deg	deg	deg	deg	deg	deg	deg	deg	deg		deg
34.8479	4.72938	-1.6032	11.572	-9.40711	-21.4604	-11.8657	-4.28022	25.4074	-10.7038	0	0	-10.8889	3.7441	-5.56089	-1.61858	0.0162214	-8.87276	11.8907	2.17582	-16.8345		9.79273	-0.264311	0.1567			35.7838	2.04554	-4.10239	11.2994	-8.77682	-21.5349	-10.2383	-3.63953	21.7187	-9.50451	0	0	-13.5234	1.06815	-6.1234	0.840611	-0.391098	-8.93028	11.9863	1.5615	-12.9696		9.17484
35.2539	4.76375	-2.82279	12.1064	-9.7316	-20.6579	-13.447	-4.35423	25.8198	-12.0831	0	0	-11.0609	3.68135	-5.57473	-1.73873	-0.00654442	-9.0837	11.9225	2.14601	-16.6503		10.1299	-0.186886	-0.0392886			35.9266	1.82456	-4.18394	11.8275	-8.68935	-21.4509	-11.6355	-3.57251	21.3209	-10.8291	0	0	-13.6739	0.9613	-5.97237	0.935097	-0.415716	-9.12524	11.7178	1.52292	-12.7223		9.49743
35.6889	4.80202	-3.58565	12.7723	-9.95961	-19.9586	-14.901	-4.3495	25.7935	-13.3872	0	0	-11.1924	3.59793	-5.60176	-1.8111	-0.0198263	-9.29238	11.9017	2.12142	-16.4982		10.4771	-0.119497	-0.224723			36.1729	1.60853	-4.22236	12.4697	-8.57152	-21.2247	-13.0688	-3.48564	20.8019	-12.2033	0	0	-13.771	0.844264	-5.81333	1.10189	-0.428425	-9.32963	11.3653	1.4811	-12.4537		9.83946
36.1069	4.85374	-3.58547	13.5667	-10.011	-19.505	-15.9568	-4.24846	25.2295	-14.3998	0	0	-11.2758	3.49513	-5.66608	-1.82069	-0.0172086	-9.49851	11.8174	2.09963	-16.3631		10.8317	-0.0593397	-0.389353			36.5021	1.4152	-4.01528	13.2594	-8.385	-20.9154	-14.3064	-3.36684	20.0865	-13.4194	0	0	-13.8043	0.715628	-5.6894	1.36357	-0.421322	-9.54307	10.9197	1.43264	-12.1419		10.1957
36.4595	4.92009	-2.59409	14.4631	-9.80176	-19.4183	-16.4407	-4.04899	24.1004	-14.9723	0	0	-11.3037	3.37795	-5.79078	-1.75449	0.00546846	-9.70112	11.6563	2.07708	-16.223		11.1922	0.000114642	-0.527454			36.8675	1.26137	-3.32765	14.1887	-8.07274	-20.6448	-15.1598	-3.20683	19.1122	-14.3058	0	0	-13.7651	0.574108	-5.63758	1.74045	-0.387701	-9.75729	10.3719	1.37539	-11.7725		10.5609
36.7107	4.98841	-0.534565	15.4037	-9.26249	-19.753	-16.3301	-3.76203	22.4401	-15.0629	0	0	-11.2692	3.25404	-5.98987	-1.60408	0.0486385	-9.8963	11.4022	2.0504	-16.0571		11.5597	0.0676489	-0.638365			37.2159	1.15596	-1.99872	15.2062	-7.5764	-20.5323	-15.5297	-3.00229	17.8498	-14.7647	0	0	-13.6453	0.419605	-5.68028	2.24842	-0.32405	-9.95741	9.71165	1.30891	-11.3422		10.9318
36.8481	5.03515	2.44775	16.3059	-8.37623	-20.4524	-15.7338	-3.41059	20.3507	-14.7287	0	0	-11.1687	3.12892	-6.263	-1.36669	0.109869	-10.0786	11.0368	2.01692	-15.8485		11.9351	0.150712	-0.727171			37.5122	1.09586	-0.0567626	16.2379	-6.87356	-20.6142	-15.4165	-2.76025	16.3322	-14.7799	0	0	-13.4366	0.252233	-5.82044	2.89798	-0.229609	-10.1267	8.92583	1.23431	-10.8579		11.3079
36.8905	5.03828	5.9533	17.0896	-7.22082	-21.3417	-14.8268	-3.03116	18.0291	-14.0834	0	0	-11.0022	3.00203	-6.59552	-1.04364	0.185851	-10.2477	10.5406	1.97418	-15.5816		12.3176	0.252542	-0.804897			37.7552	1.06952	2.22744	17.2221	-6.01756	-20.8108	-14.9034	-2.50265	14.6905	-14.4055	0	0	-13.1298	0.0698684	-6.0477	3.69634	-0.104898	-10.2481	7.99976	1.15319	-10.3294		11.6903
36.8829	4.99327	9.38219	17.7167	-5.98164	-22.175	-13.7792	-2.67169	15.7708	-13.2509	0	0	-10.7723	2.86654	-6.96409	-0.63579	0.274278	-10.4079	9.89653	1.91987	-15.2414		12.7039	0.37172	-0.88722			37.9722	1.06707	4.39148	18.1346	-5.14875	-20.9646	-14.1167	-2.26583	13.1588	-13.7386	0	0	-12.7159	-0.133637	-6.34784	4.64926	0.0494008	-10.3031	6.92058	1.06696	-9.76559		12.0795
36.877	4.9194	12.0837	18.2142	-4.90879	-22.7089	-12.7135	-2.38197	13.9125	-12.3346	0	0	-10.4823	2.71356	-7.34848	-0.13946	0.374255	-10.5612	9.09463	1.85226	-14.8163		13.0883	0.504565	-0.990532			38.1998	1.08741	5.91788	18.9887	-4.46157	-20.918	-13.185	-2.09219	12.0233	-12.8908	0	0	-12.1881	-0.368563	-6.70607	5.76046	0.232856	-10.2694	5.68165	0.977734	-9.18022		12.4734
36.9118	4.84786	13.5309	18.6529	-4.23819	-22.7732	-11.7031	-2.20284	12.7481	-11.4107	0	0	-10.1352	2.53601	-7.73892	0.454805	0.485992	-10.6957	8.13461	1.77127	-14.3049		13.4637	0.64771	-1.12846			38.4621	1.13349	6.39212	19.8086	-4.14139	-20.5765	-12.2162	-2.01799	11.535	-11.9658	0	0	-11.5452	-0.646654	-7.1041	7.02936	0.444985	-10.1213	4.28724	0.8897	-8.60074		12.8663
37.0048	4.80013	13.4456	19.0907	-4.12013	-22.3206	-10.7928	-2.16005	12.4683	-10.5354	0	0	-9.73144	2.32908	-8.1319	1.16093	0.610536	-10.7891	7.0245	1.67891	-13.7189		13.8239	0.798885	-1.31094			38.7583	1.20014	5.63023	20.5898	-4.29732	-19.9411	-11.2919	-2.06294	11.831	-11.049	0	0	-10.7917	-0.97728	-7.51736	8.4493	0.684706	-9.83389	2.7579	0.80962	-8.07204		13.251
37.1515	4.77306	11.8545	19.5226	-4.57919	-21.4412	-10.0169	-2.26112	13.1282	-9.75248	0	0	-9.26608	2.08907	-8.51812	1.99565	0.749643	-10.818	5.77989	1.57936	-13.0838		14.1655	0.956415	-1.54477			39.0569	1.26632	3.74786	21.274	-4.91295	-19.1125	-10.4722	-2.22408	12.8867	-10.2056	0	0	-9.93616	-1.36312	-7.91222	10.0049	0.950576	-9.39468	1.13473	0.745863	-7.6501		13.6211
37.3233	4.74079	9.09212	19.8731	-5.50358	-20.3361	-9.40553	-2.49188	14.6213	-9.0983	0	0	-8.72788	1.81363	-8.87892	2.97735	0.906185	-10.763	4.42722	1.47883	-12.4392		14.4898	1.11922	-1.83271			39.3002	1.30198	1.13803	21.7667	-5.83901	-18.2547	-9.79638	-2.47373	14.5045	-9.48122	0	0	-8.99123	-1.79756	-8.24565	11.6686	1.24244	-8.81325	-0.517985	0.707543	-7.3961		13.9732
37.4654	4.67266	5.73548	20.0389	-6.67028	-19.2507	-8.97946	-2.81399	16.6713	-8.59909	0	0	-8.10267	1.50301	-9.19433	4.1241	1.08445	-10.6088	3.00872	1.38443	-11.8308		14.8011	1.28739	-2.17209			39.4199	1.28469	-1.64877	21.989	-6.84196	-17.5309	-9.278	-2.76354	16.353	-8.89955	0	0	-7.97419	-2.26379	-8.47072	13.3995	1.56289	-8.12092	-2.11314	0.704331	-7.37479		14.3072
37.5089	4.55539	2.45146	19.9521	-7.81503	-18.3987	-8.73757	-3.16937	18.8824	-8.26397	0	0	-7.37933	1.1597	-9.45208	5.44954	1.28972	-10.3439	1.58387	1.30281	-11.3027		15.1043	1.46157	-2.55479			39.3609	1.21083	-4.06893	21.9187	-7.68796	-17.0531	-8.90203	-3.03482	18.0518	-8.46055	0	0	-6.90758	-2.7365	-8.54501	15.1425	1.91764	-7.36364	-3.5529	0.74638	-7.65353		14.6257
37.3964	4.40015	-0.193785	19.6139	-8.72171	-17.9089	-8.64795	-3.49311	20.8467	-8.0779	0	0	-6.55547	0.787952	-9.64654	6.95749	1.52742	-9.96349	0.224918	1.23987	-10.894		15.402	1.64227	-2.96873			39.0983	1.09187	-5.72058	21.5904	-8.21553	-16.867	-8.63176	-3.23305	19.2726	-8.14464	0	0	-5.81781	-3.18593	-8.44101	16.8316	2.31333	-6.59463	-4.75117	0.842391	-8.28858		14.9334
37.1035	4.23067	-1.86376	19.0816	-9.27832	-17.8119	-8.65311	-3.73026	22.2537	-8.00419	0	0	-5.6395	0.3936	-9.7714	8.63763	1.80273	-9.47058	-0.994984	1.20227	-10.6493		15.6949	1.82944	-3.39968			38.6416	0.943035	-6.41479	21.0658	-8.3674	-16.9608	-8.4252	-3.32298	19.8206	-7.92277	0	0	-4.73332	-3.58472	-8.15871	18.394	2.75255	-5.8706	-5.6585	0.995383	-9.29617		15.2354
36.6439	4.06653	-2.47351	18.4313	-9.47614	-18.0567	-8.68862	-3.84868	22.9459	-7.99642	0	0	-4.6483	-0.0164701	-9.81666	10.4624	2.12067	-8.87786	-2.01661	1.19795	-10.6212		15.9831	2.02191	-3.83277			38.0259	0.775765	-6.1794	20.4039	-8.18111	-17.2804	-8.25107	-3.29797	19.6686	-7.7666	0	0	-3.68214	-3.91449	-7.73847	19.7592	3.22692	-5.2431	-6.27263	1.19858	-10.6253		15.5351
36.0597	3.91486	-2.13866	17.7303	-9.37433	-18.5398	-8.7028	-3.84369	22.9168	-8.01119	0	0	-3.60318	-0.435395	-9.77457	12.3866	2.48509	-8.20898	-2.80384	1.23362	-10.8534		16.2681	2.21693	-4.25391			37.3011	0.597615	-5.21367	19.6513	-7.75705	-17.7451	-8.09491	-3.17884	18.9406	-7.65391	0	0	-2.68885	-4.16956	-7.25741	20.8693	3.71413	-4.7476	-6.63116	1.43437	-12.153		15.8339
35.4064	3.77151	-1.10344	17.0254	-9.06203	-19.1397	-8.66766	-3.73534	22.2835	-8.01591	0	0	-2.52702	-0.857507	-9.64419	14.3496	2.89721	-7.50022	-3.34676	1.31077	-11.3542		16.5526	2.41034	-4.65205			36.5227	0.415214	-3.81629	18.8446	-7.22135	-18.2719	-7.95662	-3.00465	17.8644	-7.57069	0	0	-1.76949	-4.35647	-6.8074	21.6917	4.18177	-4.39227	-6.79408	1.67741	-13.7093		16.131
34.7384	3.62726	0.328363	16.3435	-8.63248	-19.752	-8.57899	-3.56051	21.2494	-7.99177	0	0	-1.44357	-1.27927	-9.42674	16.2775	3.3562	-6.79858	-3.66211	1.42418	-12.0874		16.839	2.59718	-5.02224			35.7431	0.234954	-2.31558	18.0175	-6.69544	-18.7968	-7.84342	-2.82104	16.7157	-7.51003	0	0	-0.926138	-4.49062	-6.45965	22.2285	4.59926	-4.15515	-6.82867	1.90069	-15.121		16.4253
34.1001	3.47385	1.84896	15.6961	-8.16998	-20.3121	-8.45009	-3.36317	20.0642	-7.93383	0	0	-0.376055	-1.69942	-9.11876	18.0899	3.86122	-6.15369	-3.7896	1.56384	-12.9845		17.1284	2.77241	-5.36725			35.0045	0.0619407	-1.01001	17.2027	-6.275	-19.284	-7.7624	-2.66978	15.7586	-7.46895	0	0	-0.144844	-4.59168	-6.24249	22.5215	4.94936	-3.98285	-6.79686	2.08285	-16.2589		16.7143
33.5224	3.3066	3.18177	15.0871	-7.74528	-20.7944	-8.3018	-3.18559	18.982	-7.84742	0	0	0.656475	-2.11774	-8.7182	19.7143	4.40965	-5.59882	-3.7801	1.71831	-13.9692		17.4202	2.93215	-5.6967			34.3333	-0.101608	-0.122585	16.4284	-6.01866	-19.7165	-7.71573	-2.58066	15.1904	-7.44459	0	0	0.602657	-4.67896	-6.14354	22.6515	5.23224	-3.79958	-6.74479	2.21248	-17.0606		16.9936
33.0224	3.12371	4.10543	14.5191	-7.41251	-21.1925	-8.15285	-3.06148	18.217	-7.74166	0	0	1.64362	-2.53282	-8.24202	21.1036	4.99008	-5.13399	-3.68122	1.87693	-14.9716		17.711	3.07532	-6.02334			33.7379	-0.256954	0.221945	15.7132	-5.94742	-20.0797	-7.69865	-2.56745	15.1059	-7.4311	0	0	1.35457	-4.76896	-6.12847	22.7296	5.46103	-3.52462	-6.69488	2.2884	-17.527		17.2576
32.6046	2.92446	4.47365	13.9951	-7.20577	-21.5004	-8.01437	-3.01165	17.908	-7.62372	0	0	2.5876	-2.94133	-7.73608	22.2508	5.57711	-4.72425	-3.52834	2.03049	-15.9332		17.9957	3.20428	-6.35934			33.2122	-0.409104	-0.00849412	15.0644	-6.05255	-20.3488	-7.70008	-2.62847	15.4956	-7.41858	0	0	2.15453	-4.8746	-6.15621	22.8829	5.65537	-3.10047	-6.64631	2.31678	-17.7007		17.4999
32.2629	2.70783	4.22748	13.5189	-7.13704	-21.6998	-7.88769	-3.04186	18.0954	-7.49527	0	0	3.50351	-3.33883	-7.26179	23.1888	6.13677	-4.31422	-3.34321	2.17191	-16.8105		18.2686	3.32403	-6.71435			32.7418	-0.566078	-0.776214	14.4797	-6.30579	-20.4917	-7.70579	-2.75076	16.2722	-7.39534	0	0	3.04628	-5.0053	-6.18057	23.2329	5.83778	-2.51962	-6.58385	2.30756	-17.6443		17.7156
31.9848	2.47177	3.38693	13.0931	-7.19905	-21.755	-7.76485	-3.14362	18.7241	-7.35157	0	0	4.41656	-3.72146	-6.87354	23.9801	6.6379	-3.85064	-3.13725	2.29622	-17.5748		18.5247	3.44042	-7.09599			32.3095	-0.737248	-1.99728	13.9492	-6.66722	-20.48	-7.70187	-2.91487	17.3045	-7.35129	0	0	4.06532	-5.16606	-6.1454	23.8723	6.03389	-1.82731	-6.4895	2.27309	-17.4331		17.9026
31.7544	2.21283	2.02974	12.7178	-7.37163	-21.6263	-7.63365	-3.29904	19.6751	-7.18555	0	0	5.35768	-4.0861	-6.60549	24.7016	7.05937	-3.30022	-2.91461	2.39958	-18.2056		18.7612	3.55942	-7.51102			31.8982	-0.931095	-3.55841	13.4579	-7.09059	-20.3014	-7.6775	-3.09903	18.4492	-7.28072	0	0	5.23079	-5.35667	-5.98621	24.8462	6.27342	-1.09783	-6.35162	2.22848	-17.1591		18.0628
31.5544	1.92623	0.270586	12.3877	-7.62769	-21.2966	-7.48508	-3.4873	20.8119	-6.99416	0	0	6.35764	-4.42946	-6.46866	25.4306	7.39209	-2.65656	-2.6753	2.47856	-18.6844		18.9769	3.68705	-7.96535			31.4921	-1.15343	-5.32533	12.988	-7.52708	-19.9726	-7.62812	-3.28284	19.5765	-7.18478	0	0	6.54153	-5.57147	-5.64147	26.1478	6.5896	-0.398502	-6.16729	2.19187	-16.9336		18.2009
31.365	1.60678	-1.75132	12.0898	-7.93579	-20.7892	-7.31769	-3.68924	22.0123	-6.78165	0	0	7.44163	-4.74725	-6.45058	26.2328	7.63882	-1.93928	-2.41913	2.52999	-18.9947		19.1716	3.82896	-8.46304			31.0758	-1.40618	-7.1482	12.5214	-7.92882	-19.5433	-7.55646	-3.44958	20.5855	-7.07142	0	0	7.97852	-5.80061	-5.06688	27.7268	7.01588	0.236304	-5.93972	2.18264	-16.8766		18.3238
31.1641	1.24963	-3.88137	11.8048	-8.26036	-20.1676	-7.13804	-3.88876	23.1785	-6.55924	0	0	8.62471	-5.0337	-6.51463	27.1529	7.81447	-1.1827	-2.14798	2.55279	-19.1319		19.3463	3.98996	-9.00535			30.6354	-1.68711	-8.87059	12.0417	-8.25309	-19.089	-7.47151	-3.58715	21.4079	-6.95337	0	0	9.51362	-6.03233	-4.24829	29.5076	7.57866	0.811331	-5.67475	2.21735	-17.0906		18.4393
30.9293	0.851261	-5.96419	11.511	-8.56349	-19.517	-6.95782	-4.07243	24.2341	-6.34203	0	0	9.911	-5.2821	-6.60428	28.2123	7.94502	-0.424911	-1.86656	2.54932	-19.1111		19.503	4.17337	-9.59102			30.1601	-1.98987	-10.3446	11.5365	-8.46733	-18.6939	-7.38635	-3.68736	22.0013	-6.84576	0	0	11.1204	-6.25609	-3.21075	31.4111	8.28765	1.35902	-5.37871	2.3049	-17.628		18.5556
30.6412	0.410097	-7.86235	11.1904	-8.80975	-18.9215	-6.7898	-4.22906	25.1206	-6.14499	0	0	11.296	-5.48532	-6.65572	29.4133	8.06287	0.305901	-1.57922	2.52598	-18.9706		19.6446	4.38069	-10.2171			29.6449	-2.30537	-11.4524	10.9987	-8.55444	-18.4312	-7.31442	-3.74517	22.3412	-6.7627	0	0	12.7826	-6.46496	-2.02203	33.374	9.12742	1.92538	-5.05765	2.44391	-18.4746		18.6802
30.2873	-0.0733486	-9.47275	10.8335	-8.97167	-18.4468	-6.64258	-4.35024	25.7976	-5.97801	0	0	12.7701	-5.63656	-6.61543	30.747	8.1992	0.997991	-1.28835	2.49169	-18.7637		19.7747	4.61162	-10.879			29.0918	-2.62322	-12.1245	10.4271	-8.5157	-18.3491	-7.26614	-3.759	22.4223	-6.71417	0	0	14.4966	-6.6567	-0.78639	35.3604	10.0544	2.55718	-4.71755	2.62315	-19.5539		18.8185
29.8633	-0.596305	-10.7345	10.4391	-9.03284	-18.1324	-6.51642	-4.43081	26.2435	-5.84225	0	0	14.3211	-5.7306	-6.45288	32.199	8.37725	1.65649	-0.994047	2.45599	-18.5478		19.8971	4.86393	-11.5706			28.5088	-2.93358	-12.3537	9.82541	-8.37064	-18.4633	-7.2464	-3.73201	22.264	-6.70359	0	0	16.2677	-6.83347	0.373654	37.3622	11.0026	3.29044	-4.36354	2.82417	-20.7471		18.9725
29.3719	-1.15336	-11.6217	10.0116	-8.98749	-17.9933	-6.40457	-4.46881	26.4526	-5.73165	0	0	15.9344	-5.76481	-6.1587	33.7494	8.61274	2.29527	-0.695726	2.42784	-18.3772		20.0148	5.13383	-12.2828			27.9054	-3.22788	-12.1974	9.2005	-8.15279	-18.7558	-7.25382	-3.67243	21.9132	-6.72722	0	0	18.1043	-7.00154	1.34307	39.3918	11.8972	4.1439	-3.99818	3.02531	-21.9223		19.139
28.8201	-1.73696	-12.1351	9.55727	-8.84025	-18.028	-6.29981	-4.46602	26.4373	-5.63873	0	0	17.5939	-5.73959	-5.73507	35.3727	8.91862	2.92747	-0.393408	2.41525	-18.3008		20.1302	5.41711	-13.0044			27.288	-3.49843	-11.7694	8.5598	-7.90248	-19.1805	-7.28285	-3.59268	21.4408	-6.7764	0	0	20.0128	-7.17078	2.03882	41.4715	12.6708	5.11698	-3.62046	3.20629	-22.9632		19.3087
28.2183	-2.33857	-12.305	9.08172	-8.60621	-18.2245	-6.20031	-4.42903	26.2337	-5.55954	0	0	19.2836	-5.65885	-5.19283	37.042	9.30562	3.56213	-0.0872684	2.4244	-18.3563		20.2448	5.70989	-13.7236			26.6596	-3.73834	-11.2138	7.91034	-7.65805	-19.6776	-7.32733	-3.50716	20.9308	-6.84142	0	0	21.9965	-7.35218	2.42729	43.6211	13.2788	6.19223	-3.22792	3.35277	-23.7939		19.4695
27.5779	-2.94956	-12.2024	8.58879	-8.30987	-18.5571	-6.1091	-4.36912	25.9025	-5.49338	0	0	20.9909	-5.53081	-4.55757	38.7377	9.77583	4.20563	0.223696	2.45775	-18.5585		20.3576	6.00871	-14.4305			26.0228	-3.9427	-10.6706	7.25906	-7.44823	-20.1885	-7.3827	-3.42927	20.4633	-6.91447	0	0	24.0561	-7.55337	2.53144	45.8474	13.7105	7.33709	-2.82085	3.45933	-24.3916		19.6101
26.9086	-3.56034	-11.9395	8.0805	-7.98183	-18.9848	-6.03035	-4.30101	25.5235	-5.43996	0	0	22.7077	-5.36865	-3.87291	40.4523	10.3166	4.86281	0.54132	2.5127	-18.8905		20.464	6.30983	-15.1196			25.3825	-4.11009	-10.2486	6.61361	-7.28878	-20.667	-7.4463	-3.36936	20.1017	-6.99036	0	0	26.1882	-7.77521	2.4224	48.1375	13.9923	8.50772	-2.4046	3.52901	-24.7794		19.7235
26.216	-4.16029	-11.6474	7.55805	-7.653	-19.4579	-5.96618	-4.23989	25.1814	-5.39742	0	0	24.4291	-5.18783	-3.19729	42.19	10.8997	5.53709	0.866631	2.58215	-19.3083		20.5557	6.61009	-15.7882			24.7467	-4.24321	-10.0189	5.98299	-7.18375	-21.0781	-7.51559	-3.33421	19.8887	-7.06497	0	0	28.3811	-8.01155	2.19971	50.4587	14.1827	9.65511	-1.9876	3.57003	-25.0065		19.8073
25.5019	-4.74031	-11.4404	7.02387	-7.34807	-19.9276	-5.91581	-4.19806	24.9462	-5.36219	0	0	26.1508	-5.00129	-2.59733	43.9589	11.4855	6.22911	1.19806	2.65685	-19.7552		20.6234	6.90991	-16.4323			24.1242	-4.34893	-10.0221	5.37725	-7.12884	-21.3919	-7.58628	-3.32719	19.8462	-7.1333	0	0	30.6114	-8.25147	1.96511	52.7641	14.3585	10.7309	-1.5781	3.59156	-25.1254		19.8615
24.7672	-5.29585	-11.3919	6.48448	-7.08188	-20.3488	-5.87372	-4.18228	24.8572	-5.32791	0	0	27.8661	-4.81641	-2.1422	45.7651	12.0293	6.93859	1.53279	2.72787	-20.1778		20.6592	7.21541	-17.0432			23.5222	-4.43742	-10.2775	4.80646	-7.11467	-21.5788	-7.6508	-3.3485	19.9754	-7.18802	0	0	32.8449	-8.48251	1.80351	55.0007	14.6005	11.695	-1.18138	3.60133	-25.1793		19.8872
24.0139	-5.82688	-11.5387	5.9518	-6.86106	-20.6796	-5.82944	-4.19449	24.926	-5.28482	0	0	29.565	-4.63703	-1.89199	47.6089	12.4899	7.66398	1.86915	2.78846	-20.5365		20.6568	7.53653	-17.6084			22.9453	-4.52072	-10.7877	4.27913	-7.12945	-21.6137	-7.69965	-3.39561	20.2603	-7.22064	0	0	35.0437	-8.69385	1.77444	57.1191	14.9808	12.5215	-0.799012	3.60514	-25.2003		19.886
23.2459	-6.3351	-11.9016	5.44196	-6.68808	-20.8831	-5.76886	-4.23466	25.1521	-5.22027	0	0	31.2344	-4.46717	-1.87742	49.4814	12.8424	8.39933	2.20721	2.83513	-20.8117		20.6108	7.8819	-18.1177			22.3934	-4.611	-11.5335	3.80029	-7.16008	-21.4868	-7.72515	-3.46387	20.6714	-7.22507	0	0	37.1735	-8.87785	1.91162	59.0813	15.5547	13.2024	-0.428691	3.60741	-25.2128		19.8595
22.4655	-6.82187	-12.4943	4.97067	-6.56275	-20.9362	-5.67909	-4.30236	25.5311	-5.12298	0	0	32.8589	-4.31215	-2.08521	51.3618	13.0897	9.13165	2.54699	2.8678	-21.0037		20.5157	8.25538	-18.5685			21.8611	-4.71856	-12.4701	3.36987	-7.19333	-21.216	-7.72573	-3.54837	21.177	-7.20113	0	0	39.2092	-9.03085	2.22657	60.8642	16.3561	13.7462	-0.0659067	3.61154	-25.2356		19.8085
21.6724	-7.2885	-13.313	4.54803	-6.48089	-20.8395	-5.55512	-4.3961	26.0518	-4.98919	0	0	34.4214	-4.17647	-2.45978	53.217	13.2652	9.84089	2.88627	2.88918	-21.1291		20.3668	8.65682	-18.9649			21.3385	-4.8502	-13.5299	2.98294	-7.21734	-20.8471	-7.70608	-3.64508	21.7515	-7.15442	0	0	41.1364	-9.15293	2.71201	62.4585	17.3961	14.1735	0.294477	3.61987	-25.2814		19.7334
20.8642	-7.7363	-14.3213	4.17586	-6.43359	-20.6234	-5.40372	-4.51239	26.6914	-4.82645	0	0	35.9045	-4.06261	-2.9201	55.0065	13.4267	10.5042	3.22086	2.90361	-21.2136		20.1627	9.08383	-19.313			20.8147	-5.00749	-14.6372	2.63288	-7.224	-20.4378	-7.67321	-3.75093	22.375	-7.09241	0	0	42.9498	-9.24841	3.34449	63.8649	18.6643	14.5095	0.656529	3.6333	-25.3552		19.6342
20.0388	-8.16547	-15.4525	3.84931	-6.40941	-20.3411	-5.23962	-4.64642	27.4197	-4.6496	0	0	37.2946	-3.97195	-3.38338	56.6903	13.6402	11.1022	3.5465	2.91561	-21.2838		19.9053	9.53228	-19.6176			20.2815	-5.18645	-15.7222	2.31412	-7.2105	-20.0398	-7.63261	-3.86285	23.0282	-7.02119	0	0	44.6508	-9.32534	4.09004	65.0899	20.1338	14.7789	1.02204	3.65151	-25.4552		19.5105
19.1965	-8.57418	-16.6268	3.56101	-6.39738	-20.0518	-5.07703	-4.79354	28.208	-4.47276	0	0	38.5843	-3.90629	-3.7868	58.2366	13.9602	11.6225	3.86039	2.92859	-21.3596		19.5996	9.99618	-19.8804			19.7329	-5.37839	-16.7275	2.022	-7.17937	-19.6936	-7.58785	-3.97753	23.6909	-6.9451	0	0	46.2454	-9.39314	4.91301	66.1418	21.7688	15.0016	1.38939	3.67315	-25.5738		19.3619
18.3397	-8.95913	-17.7675	3.30411	-6.38865	-19.8061	-4.92368	-4.94932	29.0301	-4.30384	0	0	39.7732	-3.86836	-4.09873	59.6244	14.4175	12.0604	4.16142	2.94418	-21.4506		19.2524	10.4684	-20.1005			19.1654	-5.57235	-17.6156	1.75193	-7.13704	-19.4265	-7.54095	-4.0921	24.3461	-6.86695	0	0	47.7427	-9.45876	5.78312	67.0285	23.5296	15.1894	1.75397	3.69594	-25.6984		19.1874
17.4742	-9.31673	-18.8113	3.07396	-6.37697	-19.6388	-4.78067	-5.1092	29.8602	-4.14481	0	0	40.868	-3.86109	-4.3145	60.8425	15.0195	12.4187	4.45012	2.96285	-21.5594		18.8722	10.9413	-20.2765			18.5768	-5.75743	-18.3737	1.49987	-7.09132	-19.2494	-7.49172	-4.20426	24.9811	-6.78738	0	0	49.1544	-9.52414	6.67604	67.7572	25.3733	15.3447	2.10961	3.7168	-25.8123		18.986
16.6096	-9.64364	-19.7128	2.86875	-6.35897	-19.5665	-4.64396	-5.26801	30.6711	-3.99317	0	0	41.881	-3.8868	-4.4467	61.8863	15.7555	12.7062	4.72774	2.98443	-21.685		18.4693	11.4075	-20.4069			17.967	-5.92495	-19.0118	1.26375	-7.04895	-19.1535	-7.43668	-4.31192	25.5844	-6.70399	0	0	50.4924	-9.58595	7.56859	68.3333	27.2527	15.4628	2.44956	3.73266	-25.8987		18.7574
15.758	-9.93645	-20.4495	2.69029	-6.33449	-19.5845	-4.50445	-5.41994	31.4342	-3.8423	0	0	42.8282	-3.9468	-4.51861	62.7566	16.6015	12.933	4.99469	3.00812	-21.8226		18.0545	11.859	-20.4913			17.338	-6.06969	-19.5563	1.04387	-7.0145	-19.1148	-7.36979	-4.41331	26.147	-6.61205	0	0	51.7663	-9.63711	8.43445	68.759	29.1173	15.5367	2.76735	3.74135	-25.946		18.5023
14.9306	-10.1912	-21.0228	2.54329	-6.30602	-19.6667	-4.34969	-5.5586	32.1198	-3.68292	0	0	43.7247	-4.04104	-4.55923	63.4574	17.5222	13.1073	5.24953	3.03234	-21.963		17.6365	12.2887	-20.5301			16.6941	-6.19021	-20.0443	0.842576	-6.99046	-19.1007	-7.28351	-4.50774	26.666	-6.50527	0	0	52.9799	-9.66912	9.24296	69.0318	30.9156	15.5597	3.0578	3.7422	-25.9506		18.2227
14.1336	-10.4038	-21.452	2.43327	-6.27753	-19.7719	-4.1679	-5.67738	32.6989	-3.50647	0	0	44.5795	-4.16702	-4.59518	63.9921	18.4802	13.2337	5.48804	3.0551	-22.0948		17.2196	12.6905	-20.5251			16.04	-6.28751	-20.5107	0.662232	-6.97785	-19.0785	-7.17062	-4.59503	27.1416	-6.37752	0	0	54.1301	-9.67437	9.96185	69.1435	32.5996	15.5287	3.31799	3.73637	-25.9189		17.9208
13.3668	-10.5713	-21.7615	2.36316	-6.25303	-19.8595	-3.9524	-5.77033	33.1468	-3.30845	0	0	45.3923	-4.31917	-4.64364	64.3596	19.4444	13.3152	5.70366	3.07503	-22.2098		16.8039	13.0616	-20.4783			15.379	-6.36334	-20.9714	0.503872	-6.97673	-19.0239	-7.02455	-4.67361	27.5663	-6.22374	0	0	55.2085	-9.64766	10.5619	69.0825	34.1288	15.4441	3.5462	3.72668	-25.8661		17.5991
12.6234	-10.6921	-21.9693	2.3308	-6.23623	-19.9051	-3.704	-5.83406	33.4513	-3.0898	0	0	46.1532	-4.4889	-4.70969	64.5533	20.3955	13.355	5.88871	3.09186	-22.3069		16.386	13.4024	-20.3921			14.7126	-6.41861	-21.4072	0.366961	-6.98691	-18.9295	-6.84063	-4.73899	27.9171	-6.0414	0	0	56.206	-9.5869	11.0234	68.8379	35.4744	15.3098	3.7408	3.71693	-25.813		17.2597
11.8942	-10.7655	-22.0853	2.32951	-6.23143	-19.9078	-3.42841	-5.86946	33.6195	-2.85443	0	0	46.8469	-4.66591	-4.78745	64.5643	21.3257	13.3569	6.03592	3.1065	-22.3912		15.9601	13.7154	-20.2695			14.0412	-6.45312	-21.7634	0.250825	-7.00855	-18.8075	-6.61731	-4.78412	28.1579	-5.83125	0	0	57.1155	-9.49303	11.3388	68.4048	36.6207	15.1297	3.90071	3.71107	-25.781		16.904
11.17	-10.7914	-22.1168	2.35188	-6.24467	-19.8829	-3.12988	-5.88158	33.6769	-2.60421	0	0	47.456	-4.83974	-4.86443	64.3846	22.2353	13.3244	6.13949	3.12058	-22.4722		15.5191	14.0043	-20.1143			13.3654	-6.46663	-21.9658	0.156253	-7.04215	-18.6855	-6.35716	-4.80185	28.2522	-5.59727	0	0	57.9323	-9.36976	11.5123	67.7868	37.5629	14.9056	4.02662	3.71242	-25.7884		16.5323
10.4437	-10.7703	-22.0741	2.3937	-6.28289	-19.85	-2.80742	-5.87778	33.6589	-2.33648	0	0	47.9636	-5.00087	-4.93111	64.0109	23.1228	13.2598	6.1959	3.13573	-22.5593		15.0549	14.2737	-19.9294			12.6849	-6.45979	-21.9484	0.0854961	-7.08838	-18.5974	-6.06637	-4.78813	28.1792	-5.34512	0	0	58.6525	-9.22226	11.5564	66.9957	38.3045	14.6355	4.12123	3.72318	-25.847		16.1433
9.70983	-10.705	-21.9697	2.45532	-6.35096	-19.8216	-2.45593	-5.86461	33.5965	-2.04549	0	0	48.3556	-5.14078	-4.99026	63.4467	23.9745	13.1632	6.20491	3.15292	-22.6579		14.56	14.5282	-19.716			11.9973	-6.43355	-21.6809	0.0414006	-7.14748	-18.5693	-5.75179	-4.74388	27.9432	-5.07933	0	0	59.2731	-9.05536	11.4913	66.0508	38.854	14.3135	4.18792	3.74411	-25.961		15.7337
8.96423	-10.5998	-21.8113	2.53944	-6.44886	-19.8022	-2.07028	-5.84518	33.5042	-1.72618	0	0	48.6265	-5.25155	-5.05742	62.7051	24.7613	13.0335	6.16983	3.17216	-22.7681		14.0297	14.7712	-19.474			11.2975	-6.38734	-21.1833	0.0250187	-7.21827	-18.6095	-5.41931	-4.67474	27.5723	-4.80228	0	0	59.7929	-8.87145	11.3449	64.9769	39.2221	13.9315	4.23009	3.77461	-26.1266		15.2983
8.20533	-10.4604	-21.5978	2.64827	-6.57107	-19.7926	-1.64762	-5.81854	33.3773	-1.37581	0	0	48.7828	-5.32545	-5.15208	61.8089	25.446	12.8684	6.09752	3.19256	-22.8848		13.4649	15.0037	-19.2046			10.5774	-6.31822	-20.5256	0.0339152	-7.29702	-18.705	-5.07299	-4.58974	27.1129	-4.51429	0	0	60.2147	-8.66951	11.1501	63.805	39.4205	13.4846	4.25202	3.81336	-26.3364		14.8318
7.43547	-10.2932	-21.3204	2.78198	-6.70782	-19.7969	-1.18826	-5.78154	33.2005	-0.994269	0	0	48.8423	-5.35452	-5.28686	60.7873	25.9956	12.6681	5.99761	3.21308	-23.0019		12.8731	15.2241	-18.9119			9.8292	-6.22167	-19.8111	0.0619505	-7.37811	-18.8271	-4.71516	-4.49984	26.6228	-4.21428	0	0	60.5455	-8.44579	10.9424	62.5701	39.4625	12.9758	4.25898	3.85887	-26.5818		14.3305
6.66069	-10.1065	-20.9671	2.93846	-6.84711	-19.8271	-0.696258	-5.732	32.9627	-0.584174	0	0	48.8284	-5.33111	-5.46217	59.6707	26.3883	12.434	5.87993	3.23296	-23.1153		12.2661	15.43	-18.6018			9.04932	-6.0933	-19.1485	0.1015	-7.45594	-18.9412	-4.34521	-4.41576	26.1605	-3.89938	0	0	60.7949	-8.19569	10.7535	61.3066	39.3633	12.4156	4.25606	3.90961	-26.8541		13.7949
5.88965	-9.90863	-20.5288	3.11401	-6.97687	-19.9015	-0.180532	-5.67081	32.667	-0.151975	0	0	48.7643	-5.24928	-5.66691	58.4863	26.6155	12.1678	5.7514	3.25188	-23.2229		11.6576	15.6192	-18.2792			8.24142	-5.93133	-18.6247	0.146974	-7.52655	-19.0154	-3.95939	-4.34601	25.7741	-3.56495	0	0	60.9727	-7.9159	10.6076	60.0422	39.1415	11.8205	4.24687	3.96416	-27.1454		13.2306
5.1317	-9.70747	-20.0068	3.30554	-7.08693	-20.0319	0.347251	-5.60111	32.3279	0.293427	0	0	48.6688	-5.10593	-5.88036	57.257	26.6796	11.8716	5.61546	3.27006	-23.3262		11.0591	15.7893	-17.9469			7.41734	-5.73848	-18.286	0.197107	-7.5881	-19.0315	-3.55308	-4.29608	25.496	-3.20668	0	0	61.0853	-7.60666	10.5193	58.7926	38.8183	11.2084	4.23329	4.02114	-27.448		12.6475
4.39456	-9.50857	-19.424	3.51274	-7.17083	-20.2108	0.877729	-5.52713	31.9651	0.744632	0	0	48.5541	-4.90041	-6.07478	56.0022	26.5916	11.5507	5.47452	3.28845	-23.4305		10.4776	15.9372	-17.6081			6.59435	-5.52223	-18.1346	0.25513	-7.64069	-18.9888	-3.12331	-4.26826	25.3405	-2.82253	0	0	61.1341	-7.2731	10.4917	57.5611	38.4156	10.5956	4.21487	4.07917	-27.7545		12.0578
3.68241	-9.31499	-18.8317	3.73861	-7.22748	-20.4095	1.4085	-5.45455	31.6063	1.19954	0	0	48.4252	-4.63346	-6.22184	54.7408	26.3648	11.2167	5.33119	3.30828	-23.5428		9.91426	16.0597	-17.2676			5.78929	-5.29256	-18.1346	0.327335	-7.68663	-18.8984	-2.66838	-4.26074	25.2984	-2.41231	0	0	61.114	-6.92548	10.5142	56.344	37.9511	9.99448	4.18795	4.13638	-28.055		11.4721
2.99509	-9.12698	-18.2975	3.98807	-7.26174	-20.5907	1.94408	-5.39074	31.2885	1.66125	0	0	48.2807	-4.30728	-6.30178	53.4933	26.0091	10.8848	5.18728	3.33006	-23.6659		9.36479	16.1542	-16.9313			5.01383	-5.05828	-18.2266	0.422214	-7.73062	-18.7709	-2.18462	-4.2668	25.3323	-1.97446	0	0	61.0152	-6.57863	10.5645	55.1368	37.436	9.41455	4.14656	4.19053	-28.3378		10.8973
2.33017	-8.94248	-17.8823	4.26804	-7.2835	-20.7186	2.49375	-5.34232	31.0459	2.13635	0	0	48.1142	-3.92731	-6.30983	52.281	25.5303	10.5661	5.04258	3.35242	-23.792		8.82124	16.2202	-16.6024			4.27285	-4.82495	-18.3386	0.549859	-7.77915	-18.609	-1.66479	-4.27551	25.381	-1.50406	0	0	60.8256	-6.24981	10.6119	53.9388	36.8735	8.86532	4.08621	4.23952	-28.5923		10.3348
1.68598	-8.7585	-17.6154	4.58769	-7.30517	-20.7667	3.0678	-5.31169	30.8917	2.63227	0	0	47.9157	-3.50354	-6.25475	51.1214	24.9346	10.2614	4.89519	3.37218	-23.9032		8.27467	16.2596	-16.2771			3.56588	-4.59529	-18.3928	0.720233	-7.83885	-18.4142	-1.10237	-4.27452	25.3755	-0.996	0	0	60.5355	-5.95424	10.6246	52.7536	36.2608	8.35487	4.00712	4.28185	-28.8113		9.78281
1.06337	-8.57301	-17.4825	4.95748	-7.3384	-20.724	3.67346	-5.29577	30.8114	3.15441	0	0	47.6731	-3.04978	-6.15331	50.024	24.2342	9.96259	4.7435	3.38569	-23.9792		7.71769	16.2776	-15.9439			2.88806	-4.37048	-18.3111	0.939384	-7.91445	-18.1987	-0.498185	-4.25304	25.2552	-0.450566	0	0	60.1411	-5.69961	10.5782	51.5865	35.5933	7.88342	3.91353	4.31614	-28.988		9.23787
0.46496	-8.38538	-17.4301	5.38626	-7.39126	-20.598	4.3112	-5.28688	30.7666	3.70352	0	0	47.3751	-2.58176	-6.02247	48.9902	23.4492	9.66108	4.58818	3.39053	-24.0064		7.14566	16.2813	-15.5864			2.23044	-4.15037	-18.0294	1.20642	-8.00732	-17.989	0.13674	-4.20426	24.9811	0.123948	0	0	59.6456	-5.4822	10.4645	50.4429	34.8698	7.4415	3.81038	4.341	-29.1157		8.69615
-0.105999	-8.19565	-17.3828	5.87916	-7.46739	-20.4112	4.97375	-5.27517	30.7073	4.27496	0	0	47.0129	-2.11516	-5.87491	48.0163	22.6062	9.35394	4.43331	3.38642	-23.9833		6.55673	16.2778	-15.1865			1.58104	-3.93364	-17.5166	1.51311	-8.11505	-17.8135	0.783939	-4.12665	24.5424	0.71311	0	0	59.0584	-5.28778	10.2946	49.3263	34.0959	7.01568	3.70002	4.35554	-29.1903		8.1538
-0.646767	-8.00324	-17.2596	6.43713	-7.56638	-20.1934	5.64747	-5.25004	30.58	4.85997	0	0	46.5816	-1.66424	-5.72003	47.098	21.7334	9.04594	4.28483	3.37497	-23.9189		5.95108	16.2728	-14.727			0.927032	-3.7189	-16.7833	1.84562	-8.23188	-17.6904	1.42304	-4.02362	23.9553	1.30044	0	0	58.3921	-5.09635	10.0924	48.2384	33.2825	6.59428	3.58237	4.35999	-29.213		7.60779
-1.15619	-7.80767	-16.9896	7.05713	-7.68382	-19.9722	6.31528	-5.20164	30.3338	5.44788	0	0	46.0815	-1.23925	-5.56853	46.2322	20.8531	8.74499	4.14747	3.3585	-23.8263		5.3306	16.2701	-14.1951			0.257484	-3.50566	-15.8747	2.18676	-8.35021	-17.6243	2.03639	-3.90252	23.2582	1.87084	0	0	57.6617	-4.88927	9.88334	47.1813	32.4411	6.17189	3.4592	4.35582	-29.1917		7.05677
-1.63657	-7.60946	-16.5307	7.73056	-7.81138	-19.7679	6.96045	-5.12341	29.9333	6.02827	0	0	45.5183	-0.842976	-5.43012	45.4153	19.98	8.45569	4.02227	3.33908	-23.7168		4.69905	16.2711	-13.5865			-0.434259	-3.29412	-14.8502	2.5182	-8.46249	-17.6124	2.61092	-3.77266	22.5023	2.41201	0	0	56.8832	-4.65526	9.68399	46.1606	31.5802	5.75221	3.33816	4.34541	-29.1383		6.50208
-2.09467	-7.41096	-15.8908	8.44185	-7.93916	-19.5885	7.57266	-5.01546	29.3751	6.59437	0	0	44.9028	-0.468304	-5.30476	44.6399	19.1248	8.17391	3.90619	3.31795	-23.5974		4.06274	16.2757	-12.9117			-1.14881	-3.08452	-13.7682	2.82339	-8.56304	-17.651	3.13763	-3.64367	21.7432	2.9142	0	0	56.0728	-4.39237	9.50141	45.1838	30.706	5.34657	3.231	4.33145	-29.0667		5.94798
-2.54146	-7.21556	-15.1262	9.16776	-8.05927	-19.4325	8.15036	-4.88522	28.6934	7.14391	0	0	44.2488	-0.100493	-5.17708	43.8951	18.3004	7.88948	3.79465	3.29606	-23.4736		3.43036	16.2822	-12.1947			-1.87961	-2.87771	-12.6869	3.09211	-8.64919	-17.7352	3.61381	-3.52477	21.0361	3.37268	0	0	55.2449	-4.10421	9.33864	44.2547	29.8248	4.9684	3.14739	4.31645	-28.9896		5.40094
-2.98992	-7.02611	-14.3094	9.88001	-8.16662	-19.3012	8.69854	-4.74448	27.9464	7.67764	0	0	43.5711	0.27581	-5.02045	43.1696	17.5241	7.59211	3.68461	3.27481	-23.3531		2.81167	16.2881	-11.465			-2.61245	-2.67643	-11.6795	3.3248	-8.72171	-17.8486	4.04985	-3.42463	20.4353	3.7946	0	0	54.41	-3.79325	9.2026	43.3677	28.9457	4.62701	3.09022	4.30285	-28.9196		4.86867
-3.45172	-6.84374	-13.4963	10.5507	-8.25729	-19.204	9.22461	-4.60472	27.1941	8.19749	0	0	42.883	0.66925	-4.80649	42.4532	16.8154	7.27366	3.57649	3.25596	-23.2461		2.21548	16.2903	-10.7478			-3.32771	-2.48482	-10.8332	3.53322	-8.78411	-17.9558	4.47201	-3.34943	19.981	4.20232	0	0	53.5753	-3.4578	9.10673	42.5084	28.08	4.32386	3.05526	4.29274	-28.8675		4.35913
-3.93457	-6.66804	-12.7172	11.1575	-8.32762	-19.1522	9.73608	-4.47461	26.4844	8.70592	0	0	42.1946	1.07888	-4.51428	41.7365	16.1917	6.92699	3.47376	3.24074	-23.1595		1.64817	16.2839	-10.0585			-4.00406	-2.3061	-10.223	3.73681	-8.84166	-18.0116	4.91433	-3.30094	19.6866	4.62644	0	0	52.7444	-3.09609	9.06707	41.6568	27.2395	4.0514	3.03306	4.28727	-28.8393		3.87978
-4.44118	-6.49825	-11.9862	11.6873	-8.37526	-19.1505	10.2396	-4.35997	25.8517	9.2055	0	0	41.5112	1.49573	-4.13725	41.0092	15.6627	6.54493	3.3801	3.22899	-23.0926		1.1132	16.2638	-9.40288			-4.6231	-2.14019	-9.87416	3.9563	-8.90046	-17.9839	5.40514	-3.276	19.5348	5.09317	0	0	51.9182	-2.7137	9.09474	40.7919	26.4336	3.79268	3.01089	4.28577	-28.8315		3.43652
-4.96856	-6.33399	-11.3111	12.1373	-8.40081	-19.1912	10.7416	-4.26407	25.317	9.69937	0	0	40.8332	1.90618	-3.68521	40.26	15.2276	6.12212	3.297	3.21936	-23.0377		0.611478	16.2246	-8.77829			-5.17411	-1.98266	-9.74835	4.20692	-8.96626	-17.8693	5.95773	-3.2677	19.4842	5.61542	0	0	51.0943	-2.32688	9.1921	39.8952	25.6695	3.52599	2.97531	4.2862	-28.8338		3.03257
-5.50858	-6.17487	-10.6979	12.5156	-8.40825	-19.2548	11.2471	-4.18757	24.887	10.1909	0	0	40.1566	2.2946	-3.18225	39.4773	14.8751	5.65776	3.22301	3.20986	-22.9836		0.141744	16.1612	-8.17579			-5.65774	-1.82606	-9.75616	4.49388	-9.04281	-17.6905	6.56901	-3.26642	19.4764	6.1916	0	0	50.2673	-1.95945	9.34767	38.9561	24.9484	3.23468	2.91533	4.28586	-28.832		2.6677
-6.04917	-6.01997	-10.1517	12.8379	-8.40445	-19.3125	11.7604	-4.12871	24.5541	10.6837	0	0	39.4744	2.64548	-2.66039	38.6489	14.5878	5.15816	3.15412	3.19891	-22.9211		-0.298276	16.0692	-7.58278			-6.08658	-1.66218	-9.78289	4.81143	-9.13105	-17.4841	7.22307	-3.26139	19.4458	6.80903	0	0	49.4293	-1.63735	9.53018	37.9755	24.2611	2.91542	2.82503	4.28159	-28.81		2.33823
-6.57794	-5.86805	-9.66905	13.121	-8.3955	-19.3378	12.2812	-4.08406	24.3004	11.1784	0	0	38.7777	2.94563	-2.15513	37.7622	14.3449	4.63914	3.084	3.18615	-22.8481		-0.710573	15.9456	-6.98537			-6.48139	-1.48594	-9.7234	5.14635	-9.23035	-17.286	7.8978	-3.24408	19.3401	7.44952	0	0	48.57	-1.38343	9.68305	36.9678	23.5837	2.57952	2.70431	4.26921	-28.746		2.03709
-7.08535	-5.71815	-9.23333	13.3774	-8.3836	-19.3176	12.8038	-4.04977	24.1048	11.6708	0	0	38.059	3.18595	-1.704	36.8075	14.1233	4.12362	3.00467	3.17214	-22.768		-1.09585	15.7893	-6.37067			-6.86602	-1.29958	-9.5145	5.48188	-9.34082	-17.1189	8.5723	-3.21243	19.1465	8.09483	0	0	47.6755	-1.21418	9.72423	35.9582	22.8781	2.25054	2.55902	4.24324	-28.6116		1.75409
-7.56626	-5.56947	-8.81628	13.6123	-8.36627	-19.258	13.3172	-4.02263	23.9496	12.1522	0	0	37.3153	3.3615	-1.34449	35.7829	13.9	3.63056	2.90743	3.15669	-22.6795		-1.4534	15.601	-5.72855			-7.2644	-1.11595	-9.14897	5.80155	-9.46459	-16.9814	9.23399	-3.17153	18.8957	8.73237	0	0	46.7273	-1.13673	9.55057	34.9782	22.0964	1.96152	2.40062	4.19743	-28.3737		1.47608
-8.01935	-5.42063	-8.3923	13.8256	-8.33973	-19.1798	13.8111	-4.00118	23.8267	12.6137	0	0	36.5495	3.47095	-1.10849	34.6956	13.657	3.16544	2.78402	3.13792	-22.5718		-1.78237	15.3823	-5.05336			-7.70133	-0.961088	-8.66205	6.0908	-9.60287	-16.8494	9.88004	-3.12983	18.6391	9.35704	0	0	45.7028	-1.14404	9.04688	34.0598	21.1857	1.74989	2.24459	4.12547	-27.9978		1.18689
-8.44693	-5.26968	-7.95035	14.0159	-8.30222	-19.1067	14.2806	-3.98532	23.7356	13.0503	0	0	35.7661	3.51705	-1.01626	33.5598	13.3843	2.72301	2.62876	3.11345	-22.4312		-2.08394	15.1361	-4.34432			-8.20301	-0.875294	-8.10643	6.33741	-9.75072	-16.6908	10.5143	-3.09509	18.4249	9.96968	0	0	44.5766	-1.21016	8.0985	33.2287	20.0947	1.64841	2.10762	4.02133	-27.449		0.867716
-8.85468	-5.11511	-7.49763	14.1831	-8.25527	-19.0514	14.7271	-3.97462	23.6741	13.4633	0	0	34.9669	3.50782	-1.07188	32.3917	13.0802	2.29932	2.44086	3.08256	-22.2533		-2.36243	14.8667	-3.6052			-8.79419	-0.910651	-7.53835	6.53147	-9.89522	-16.4836	11.1437	-3.07398	18.2944	10.5738	0	0	43.3256	-1.29084	6.60393	32.499	18.7802	1.67552	2.00418	3.87911	-26.6906		0.49804
-9.25087	-4.95612	-7.05514	14.33	-8.20313	-19.0086	15.1545	-3.96709	23.6308	13.8572	0	0	34.1502	3.45589	-1.26295	31.2077	12.7478	1.89664	2.22451	3.04645	-22.0447		-2.62461	14.5793	-2.84353			-9.49258	-1.12325	-7.01712	6.66717	-10.0193	-16.2199	11.7771	-3.07291	18.2878	11.1744	0	0	41.933	-1.33156	4.48424	31.8705	17.2154	1.83247	1.94372	3.69321	-25.6835		0.057473
-9.64401	-4.79161	-6.64726	14.4599	-8.15123	-18.965	15.5643	-3.96055	23.5932	14.2345	0	0	33.3139	3.37604	-1.56167	30.0207	12.3941	1.5174	1.98741	3.00761	-21.8197		-2.87662	14.2787	-2.07025			-10.3043	-1.56317	-6.60485	6.7455	-10.1071	-15.8973	12.426	-3.09762	18.4405	11.7786	0	0	40.3918	-1.27943	1.68929	31.3266	15.3941	2.11108	1.92965	3.45964	-24.3934		-0.47187
-10.0404	-4.62022	-6.28993	14.5738	-8.10394	-18.9129	15.9516	-3.95393	23.555	14.5915	0	0	32.4593	3.28304	-1.92955	28.8393	12.0277	1.15868	1.73969	2.96888	-21.5945		-3.12046	13.9682	-1.29848			-11.2229	-2.26701	-6.35692	6.77468	-10.1472	-15.5136	13.1027	-3.15195	18.7753	12.394	0	0	38.7047	-1.09278	-1.79957	30.8352	13.3328	2.50554	1.95965	3.17749	-22.7986		-1.10304
-10.4409	-4.44243	-5.98401	14.6714	-8.06279	-18.8528	16.3071	-3.94697	23.5149	14.9199	0	0	31.5939	3.1907	-2.3257	27.6682	11.6552	0.814652	1.49226	2.93259	-21.383		-3.35184	13.6508	-0.540526			-12.2333	-3.25502	-6.30792	6.76795	-10.1323	-15.0686	13.817	-3.23669	19.2949	13.0268	0	0	36.8827	-0.745984	-5.97012	30.3528	11.071	3.01684	2.02688	2.84897	-20.8931		-1.84369
-10.839	-4.26215	-5.72166	14.7551	-8.0274	-18.787	16.6251	-3.93961	23.4725	15.2145	0	0	30.729	3.11112	-2.71588	26.5106	11.2775	0.480785	1.25354	2.89961	-21.1901		-3.56167	13.3306	0.195459			-13.3179	-4.53151	-6.46062	6.73983	-10.0577	-14.5654	14.5736	-3.34829	19.9741	13.6793	0	0	34.941	-0.229258	-10.7783	29.8295	8.66994	3.65091	2.12159	2.47855	-18.6844		-2.69716
-11.2242	-4.0852	-5.49394	14.8297	-7.99722	-18.717	16.9069	-3.93256	23.4318	15.4761	0	0	29.8764	3.0537	-3.07544	25.3689	10.8896	0.15375	1.02709	2.8688	-21.0096		-3.73991	13.0117	0.905964			-14.4629	-6.08718	-6.78183	6.70209	-9.91939	-14.0151	15.3684	-3.47893	20.7617	14.3482	0	0	32.8942	0.455741	-16.1453	29.2152	6.21065	4.41309	2.23186	2.07214	-16.1924		-3.66398
-11.5873	-3.91594	-5.29208	14.9005	-7.972	-18.645	17.1572	-3.92721	23.4009	15.7078	0	0	29.044	3.02384	-3.38602	24.2446	10.4835	-0.168842	0.811837	2.83774	-20.827		-3.8791	12.6962	1.59044			-15.6615	-7.90194	-7.20917	6.66073	-9.71414	-13.438	16.1873	-3.61775	21.5897	15.0238	0	0	30.7524	1.30282	-21.9529	28.4649	3.78911	5.30209	2.34518	1.63672	-13.4501		-4.74298
-11.9246	-3.75512	-5.10372	14.9704	-7.95121	-18.5728	17.3791	-3.92424	23.3837	15.9119	0	0	28.2337	3.0215	-3.63361	23.1396	10.0525	-0.48634	0.603475	2.8039	-20.6276		-3.97641	12.383	2.25045			-16.913	-9.94811	-7.6711	6.61534	-9.44006	-12.8609	17.0078	-3.75354	22.3903	15.691	0	0	28.5206	2.30785	-28.0441	27.5464	1.50974	6.30494	2.4521	1.1801	-10.5049		-5.93153
-12.2372	-3.60013	-4.91552	15.0416	-7.93477	-18.4975	17.5734	-3.92289	23.376	16.0899	0	0	27.4428	3.04149	-3.80913	22.0581	9.59225	-0.79222	0.397002	2.76577	-20.4024		-4.03353	12.0684	2.88921			-18.2182	-12.1935	-8.11483	6.56143	-9.09885	-12.3114	17.8061	-3.87851	23.1191	16.3341	0	0	26.2022	3.47208	-34.2337	26.4484	-0.524901	7.39446	2.54818	0.710567	-7.41615		-7.22541
-12.5278	-3.44762	-4.72109	15.1173	-7.92436	-18.4112	17.7407	-3.92266	23.3747	16.2424	0	0	26.6649	3.07626	-3.91076	21.0076	9.10061	-1.07505	0.189436	2.72271	-20.1472		-4.05498	11.7475	3.51093			-19.5768	-14.6042	-8.52178	6.49269	-8.69629	-11.8166	18.5647	-3.99101	23.7683	16.9401	0	0	23.8052	4.80132	-40.3273	25.1872	-2.22905	8.52862	2.63014	0.236282	-4.25112		-8.6186
-12.7991	-3.2965	-4.52238	15.2012	-7.92254	-18.305	17.8803	-3.92452	23.3854	16.3682	0	0	25.8929	3.11919	-3.94422	19.9973	8.57742	-1.32685	-0.0192245	2.67366	-19.8555		-4.04604	11.4169	4.11987			-20.987	-17.1477	-8.90555	6.40284	-8.24016	-11.3997	19.2754	-4.09516	24.3636	17.5004	0	0	21.347	6.30204	-46.1465	23.8052	-3.54951	9.65424	2.69293	-0.235169	-1.07874		-10.1034
-13.0543	-3.14855	-4.32408	15.2954	-7.93047	-18.1749	17.9901	-3.93066	23.4208	16.4636	0	0	25.119	3.16515	-3.92128	19.0349	8.0256	-1.55345	-0.227341	2.61565	-19.509		-4.01176	11.075	4.72038			-22.4468	-19.7945	-9.30347	6.28833	-7.73776	-11.0721	19.9394	-4.19811	24.9464	18.0116	0	0	18.8533	7.97702	-51.5471	22.3572	-4.47297	10.7131	2.73366	-0.697322	2.03772		-11.6712
-13.2973	-3.0071	-4.12742	15.3981	-7.94604	-18.0286	18.0658	-3.94421	23.499	16.5224	0	0	24.3352	3.20922	-3.85611	18.1246	7.45276	-1.7777	-0.43301	2.54377	-19.0777		-3.95695	10.7213	5.31707			-23.9552	-22.5189	-9.76758	6.15041	-7.19466	-10.8295	20.5655	-4.30747	25.5596	18.4756	0	0	16.3527	9.82301	-56.4261	20.8936	-5.02054	11.6483	2.75435	-1.14571	5.04992		-13.3132
-13.5326	-2.87631	-3.93139	15.5038	-7.9645	-17.885	18.1019	-3.96915	23.6427	16.5366	0	0	23.533	3.24666	-3.76387	17.2655	6.8702	-2.0325	-0.635147	2.4526	-18.5273		-3.886	10.3561	5.91451			-25.5144	-25.2968	-10.3543	5.99463	-6.61548	-10.6608	21.1661	-4.43066	26.2427	18.8963	0	0	13.8701	11.8297	-60.7168	19.4495	-5.23376	12.4104	2.75464	-1.57832	7.92976		-15.022
-13.7644	-2.76065	-3.73681	15.6062	-7.98038	-17.764	18.0917	-4.00922	23.8728	16.4974	0	0	22.7028	3.2739	-3.65969	16.4502	6.29028	-2.34972	-0.834955	2.33815	-17.8313		-3.80235	9.98025	6.51656			-27.1329	-28.1042	-11.112	5.82742	-6.0048	-10.5606	21.7503	-4.57456	27.0305	19.2738	0	0	11.4218	13.9797	-64.3824	18.0431	-5.16186	12.9618	2.7218	-1.99515	10.6667		-16.7926
-13.9964	-2.66415	-3.54451	15.6997	-7.98823	-17.6773	18.0265	-4.06638	24.1996	16.3953	0	0	21.8346	3.28983	-3.55553	15.6646	5.72358	-2.74871	-1.03774	2.19985	-16.9828		-3.70799	9.59488	7.12557			-28.8272	-30.915	-12.0715	5.65391	-5.36783	-10.532	22.3182	-4.74413	27.9446	19.6012	0	0	9.01509	16.2487	-67.4116	16.6808	-4.85489	13.2824	2.62628	-2.39665	13.2569		-18.6226
-14.2327	-2.58938	-3.35362	15.7787	-7.98295	-17.629	17.8962	-4.14086	24.623	16.2215	0	0	20.9191	3.29599	-3.45661	14.8884	5.17625	-3.22831	-1.25458	2.04169	-16.0029		-3.60329	9.20087	7.74187			-30.622	-33.7017	-13.2414	5.47689	-4.71026	-10.5795	22.8575	-4.94004	28.9814	19.8646	0	0	6.64969	18.6066	-69.8182	15.3636	-4.36163	13.3736	2.42271	-2.78187	15.6908		-20.5114
-14.4775	-2.53683	-3.16035	15.8345	-7.9599	-17.6222	17.6922	-4.23302	25.1429	15.9685	0	0	19.9498	3.29503	-3.36273	14.0993	4.64917	-3.76422	-1.50274	1.87173	-14.9389		-3.48655	8.79825	8.36398			-32.5475	-36.4365	-14.6096	5.29687	-4.03849	-10.7037	23.3437	-5.15766	30.1091	20.0464	0	0	4.32319	21.018	-71.6398	14.0952	-3.72971	13.2573	2.05359	-3.14705	17.9453		-22.4583
-14.7326	-2.5044	-2.95845	15.8557	-7.91586	-17.6631	17.4112	-4.34483	25.7676	15.633	0	0	18.9294	3.28796	-3.27548	13.2811	4.13914	-4.31306	-1.8038	1.70007	-13.8534		-3.35292	8.38594	8.98917			-34.6319	-39.0937	-16.1543	5.11383	-3.36114	-10.9029	23.7465	-5.39013	31.2855	20.1291	0	0	2.03863	23.4442	-72.9361	12.889	-3.00657	12.9713	1.45624	-3.48518	19.9823		-24.4589
-14.9935	-2.48741	-2.73976	15.8328	-7.85088	-17.7587	17.0585	-4.47982	26.513	15.2183	0	0	17.8759	3.27205	-3.20655	12.4299	3.64145	-4.82242	-2.18063	1.53635	-12.8085		-3.19325	7.96236	9.61388			-36.8902	-41.6535	-17.8596	4.93109	-2.69105	-11.1758	24.0414	-5.63385	32.4875	20.0989	0	0	-0.186634	25.8446	-73.7875	11.7726	-2.24074	12.5678	0.574001	-3.78579	21.7498		-26.5015
-15.2468	-2.47972	-2.49386	15.7635	-7.76897	-17.9156	16.6426	-4.64182	27.3949	14.7311	0	0	16.8272	3.24097	-3.18096	11.5606	3.1527	-5.2392	-2.65349	1.38873	-11.8586		-2.99354	7.5271	10.2333			-39.3132	-44.1038	-19.7195	4.75922	-2.04536	-11.5199	24.214	-5.8913	33.7229	19.9458	0	0	-2.31294	28.1789	-74.2961	10.7912	-1.48386	12.1214	-0.62042	-4.03475	23.1811		-28.5633
-15.4699	-2.47744	-2.21059	15.6543	-7.67656	-18.1401	16.1647	-4.83374	28.4214	14.1727	0	0	15.8433	3.18794	-3.23405	10.7107	2.67334	-5.51076	-3.23324	1.26446	-11.0538		-2.73563	7.08382	10.8404			-41.8657	-46.4408	-21.7251	4.61591	-1.4424	-11.9289	24.2538	-6.16816	35.0123	19.6601	0	0	-4.27534	30.4094	-74.5858	10.0107	-0.794102	11.7362	-2.08146	-4.21556	24.2016		-30.6098
-15.6333	-2.48324	-1.88086	15.519	-7.57789	-18.4388	15.6069	-5.0564	29.5876	13.5299	0	0	15.002	3.10951	-3.40513	9.94233	2.20859	-5.58657	-3.90976	1.17009	-10.4396		-2.39938	6.6428	11.4253			-44.4929	-48.668	-23.8532	4.52293	-0.898039	-12.3936	24.1457	-6.46977	36.3714	19.2306	0	0	-5.99101	32.5061	-74.7907	9.51155	-0.23829	11.534	-3.64722	-4.3151	24.7565		-32.5988
-15.7053	-2.50876	-1.4972	15.3774	-7.47058	-18.8154	14.9301	-5.3085	30.8757	12.7753	0	0	14.3885	3.00783	-3.73384	9.34055	1.76688	-5.42951	-4.6366	1.10919	-10.0419		-1.96755	6.22107	11.9766			-47.1362	-50.795	-26.0692	4.50175	-0.42285	-12.9056	23.8699	-6.80055	37.8084	18.6453	0	0	-7.38126	34.4563	-75.0187	9.36344	0.115546	11.6105	-5.05456	-4.33148	24.8474		-34.4909
-15.6607	-2.57474	-1.05597	15.2534	-7.34342	-19.2669	14.0837	-5.58718	32.2598	11.875	0	0	14.0742	2.89264	-4.25264	9.00165	1.35662	-5.03086	-5.32213	1.07967	-9.84882		-1.4336	5.84016	12.4829			-49.753	-52.835	-28.3465	4.56994	-0.0210691	-13.4584	23.404	-7.16491	39.328	17.8939	0	0	-8.40362	36.2746	-75.2977	9.57995	0.224531	11.978	-6.0444	-4.27585	24.5383		-36.2617
-15.4907	-2.70823	-0.566051	15.1742	-7.17897	-19.7788	13.0159	-5.88875	33.7108	10.7982	0	0	14.0852	2.7832	-4.96463	9.00041	0.981712	-4.42304	-5.84849	1.07381	-9.81049		-0.810355	5.5217	12.9345			-52.3307	-54.7991	-30.6842	4.74035	0.307136	-14.0402	22.7196	-7.56636	40.9279	16.966	0	0	-9.07872	38.0038	-75.5442	10.0851	0.108776	12.5413	-6.48991	-4.16507	23.9183		-37.9092
-15.2083	-2.93632	-0.053966	15.1677	-6.95908	-20.3307	11.6811	-6.21003	35.2038	9.52249	0	0	14.3742	2.70819	-5.81091	9.33782	0.640495	-3.68165	-6.12314	1.08323	-9.87214		-0.133117	5.2819	13.3238			-54.8834	-56.6918	-33.1116	5.02657	0.560282	-14.6193	21.7796	-8.00497	42.59	15.8526	0	0	-9.49467	39.7005	-75.5865	10.7275	-0.132607	13.1449	-6.44006	-4.01094	23.0455		-39.4521
-14.8429	-3.27813	0.444685	15.2595	-6.67017	-20.9127	10.0382	-6.55053	36.7274	8.03073	0	0	14.8183	2.70047	-6.66024	9.90751	0.333694	-2.90345	-6.12614	1.10644	-10.024		0.548423	5.12708	13.6458			-57.4314	-58.5091	-35.6775	5.45256	0.730485	-15.1326	20.5472	-8.47513	44.2766	14.5541	0	0	-9.78341	41.413	-75.2331	11.3385	-0.355504	13.6569	-6.05817	-3.81596	21.9249		-40.9225
-14.4244	-3.73888	0.902508	15.4752	-6.30549	-21.5317	8.04432	-6.91155	38.2783	6.30688	0	0	15.2557	2.78766	-7.34935	10.5231	0.074117	-2.16139	-5.91181	1.15216	-10.3226		1.1867	5.05263	13.9007			-59.9784	-60.2435	-38.4272	6.06014	0.80098	-15.4906	19.0077	-8.96401	45.9314	13.0927	0	0	-10.0838	43.1635	-74.3449	11.7888	-0.434603	14.0107	-5.52665	-3.57917	20.5394		-42.3559
-13.9662	-4.30864	1.30111	15.8477	-5.86721	-22.1835	5.65783	-7.28859	39.8291	4.34207	0	0	15.5421	2.98268	-7.76019	10.9958	-0.119244	-1.47597	-5.57064	1.23267	-10.8472		1.74974	5.04496	14.0959			-62.4995	-61.8901	-41.3768	6.90734	0.746217	-15.6029	17.1846	-9.45064	47.4841	11.5174	0	0	-10.5135	44.9414	-72.8796	12.0124	-0.30808	14.1833	-4.98548	-3.30671	18.9134		-43.7854
-13.4574	-4.96486	1.61835	16.4274	-5.36934	-22.8148	2.86416	-7.66119	41.2948	2.15152	0	0	15.5941	3.27894	-7.88352	11.2055	-0.242171	-0.832561	-5.18838	1.35142	-11.6175		2.22418	5.08464	14.248			-64.9461	-63.4504	-44.4871	8.05477	0.534801	-15.4126	15.1439	-9.90548	48.8551	9.89772	0	0	-11.1572	46.7099	-70.9012	12.0012	0.0186038	14.1605	-4.51726	-3.01738	17.151		-45.2375
-12.8653	-5.67569	1.82172	17.2834	-4.84026	-23.3238	-0.290688	-7.99142	42.54	-0.21418	0	0	15.3996	3.65155	-7.82791	11.1264	-0.318233	-0.221272	-4.82301	1.49514	-12.544		2.61064	5.14915	14.3827			-67.2613	-64.9317	-47.651	9.54541	0.137283	-14.9263	12.9914	-10.2932	49.9663	8.3143	0	0	-12.0626	48.4204	-68.5587	11.7873	0.494186	13.9323	-4.15751	-2.73848	15.4194		-46.728
-12.146	-6.4032	1.89094	18.494	-4.31805	-23.6037	-3.68894	-8.23154	43.4148	-2.67876	0	0	15.0036	4.06336	-7.77237	10.8114	-0.389572	0.342287	-4.49847	1.63712	-13.4527		2.91865	5.21535	14.5313			-69.3987	-66.3443	-50.7082	11.3896	-0.461265	-14.2202	10.8645	-10.5796	50.7544	6.84855	0	0	-13.2369	50.03	-66.0323	11.4234	1.04922	13.5088	-3.90803	-2.49449	13.8801		-48.2594
-11.2554	-7.10669	1.85315	20.129	-3.83859	-23.5871	-7.15938	-8.33421	43.7811	-5.16253	0	0	14.4828	4.4732	-7.89062	10.3569	-0.494878	0.821048	-4.21123	1.7479	-14.1569		3.16382	5.26205	14.7267			-71.3352	-67.6981	-53.4902	13.5646	-1.24913	-13.4131	8.91086	-10.7416	51.1886	5.57125	0	0	-14.6512	51.5165	-63.458	10.9628	1.62187	12.9273	-3.74789	-2.29615	12.6133		-49.8195
-10.1609	-7.74867	1.8024	22.2298	-3.41914	-23.2654	-10.5095	-8.26161	43.5225	-7.60005	0	0	13.9176	4.84578	-8.28094	9.86205	-0.651932	1.17092	-3.94523	1.80718	-14.532		3.36574	5.27461	14.9966			-73.0772	-68.9996	-55.8776	16.0282	-2.18485	-12.6181	7.25124	-10.7762	51.2802	4.52835	0	0	-16.2571	52.8815	-60.8679	10.4421	2.17694	12.2331	-3.64687	-2.13753	11.5909		-51.3861
-8.85048	-8.30227	1.88342	24.7969	-3.04401	-22.6787	-13.557	-7.99569	42.5557	-9.9433	0	0	13.369	5.16164	-8.92566	9.3929	-0.852873	1.35627	-3.68624	1.81171	-14.5606		3.5455	5.25019	15.3554			-74.6583	-70.2512	-57.8429	18.7354	-3.20825	-11.8996	5.9438	-10.7004	51.0789	3.73013	0	0	-18.0103	54.1447	-58.1774	9.87002	2.71281	11.4453	-3.58212	-2.00215	10.7123		-52.9342
-7.33506	-8.75511	2.24401	27.7908	-2.66157	-21.8899	-16.1603	-7.54796	40.8563	-12.1524	0	0	12.8638	5.42154	-9.69071	8.96377	-1.06925	1.35862	-3.42982	1.77623	-14.3364		3.72279	5.19883	15.7988			-76.1334	-71.4543	-59.4583	21.6487	-4.26095	-11.2595	4.96858	-10.5419	50.6521	3.14785	0	0	-19.8883	55.3343	-55.2147	9.22469	3.25464	10.5401	-3.54912	-1.87112	9.85693		-54.4432
-5.64245	-9.10662	2.98831	31.1469	-2.19593	-20.9584	-18.2417	-6.96084	38.485	-14.1835	0	0	12.3935	5.6414	-10.3656	8.53901	-1.26135	1.17024	-3.184	1.72662	-14.022		3.91369	5.13791	16.3054			-77.5686	-72.6119	-60.8689	24.7421	-5.30669	-10.6519	4.23955	-10.3251	50.0554	2.72053	0	0	-21.8956	56.477	-51.7739	8.46177	3.83584	9.46813	-3.5585	-1.72766	8.91524		-55.9017
-3.80683	-9.36146	4.14944	34.7936	-1.57112	-19.9235	-19.7951	-6.29612	35.5947	-15.9847	0	0	11.9277	5.84084	-10.7301	8.05508	-1.38916	0.783763	-2.96685	1.68954	-13.7865		4.1292	5.08393	16.8448			-79.0287	-73.7295	-62.248	27.9993	-6.3419	-10.0137	3.63254	-10.064	49.3157	2.36711	0	0	-24.0565	57.5897	-47.6786	7.53252	4.47463	8.18635	-3.62419	-1.55937	7.80432		-57.3076
-1.86205	-9.52483	5.68822	38.6649	-0.735871	-18.8016	-20.8662	-5.61681	32.4045	-17.501	0	0	11.4315	6.03321	-10.6257	7.45288	-1.42481	0.194835	-2.79776	1.68387	-13.7504		4.37336	5.04711	17.386			-80.5681	-74.8144	-63.757	31.4089	-7.39315	-9.29683	3.01811	-9.76518	48.4402	2.0017	0	0	-26.3987	58.6728	-42.8419	6.4078	5.15713	6.68249	-3.75357	-1.36017	6.48172		-58.6659
0.160249	-9.60125	7.51036	42.7057	0.320162	-17.5954	-21.5187	-4.97296	29.1537	-18.6833	0	0	10.8804	6.22188	-10.0069	6.70402	-1.363	-0.578435	-2.68585	1.71681	-13.9597		4.64158	5.03068	17.9036			-82.2265	-75.8727	-65.5152	34.9579	-8.50282	-8.4891	2.28557	-9.4361	47.439	1.54568	0	0	-28.9355	59.7104	-37.3041	5.09791	5.83636	4.9877	-3.9425	-1.13162	4.95563		-59.985
2.23057	-9.59391	9.49544	46.8744	1.5652	-16.3059	-21.8044	-4.39503	26.046	-19.4945	0	0	10.2665	6.40198	-8.95617	5.8191	-1.2224	-1.47605	-2.62443	1.7847	-14.3899		4.92115	5.03233	18.3815			-84.0302	-76.9074	-67.5876	38.6265	-9.71026	-7.61624	1.35676	-9.08849	46.3373	0.936674	0	0	-31.6519	60.6761	-31.2413	3.66293	6.44826	3.1807	-4.17159	-0.882925	3.28692		-61.2731
4.32181	-9.5031	11.526	51.1411	2.93791	-14.9423	-21.7614	-3.89481	23.2135	-19.9213	0	0	9.59688	6.56504	-7.66088	4.84097	-1.03601	-2.39428	-2.59403	1.87622	-14.9672		5.19487	5.04607	18.8126			-85.9991	-77.9165	-69.9913	42.3869	-11.0358	-6.72605	0.194287	-8.73426	45.1659	0.136983	0	0	-34.5005	61.5429	-24.9409	2.20781	6.93887	1.37952	-4.40723	-0.629151	1.57833		-62.5365
6.40986	-9.3264	13.5058	55.4825	4.36561	-13.5297	-21.4342	-3.47153	20.7174	-19.9868	0	0	8.89141	6.7044	-6.365	3.83242	-0.837148	-3.2079	-2.56952	1.97543	-15.5894		5.44626	5.06411	19.1949			-88.1575	-78.8922	-72.7135	46.208	-12.4704	-5.8669	-1.19123	-8.37924	43.9404	-0.857734	0	0	-37.4098	62.2924	-18.7414	0.857767	7.28841	-0.287045	-4.61154	-0.387942	-0.0483334		-63.7782
8.47371	-9.061	15.3708	59.8735	5.78424	-12.1099	-20.8863	-3.1188	18.5712	-19.7521	0	0	8.17883	6.81829	-5.31124	2.86362	-0.649025	-3.80464	-2.52595	2.06453	-16.145		5.66442	5.07846	19.5276			-90.5418	-79.8219	-75.7279	50.0615	-13.9729	-5.07158	-2.7384	-8.02084	42.6485	-2.01381	0	0	-40.304	62.9198	-12.9447	-0.280986	7.51645	-1.72002	-4.757	-0.175193	-1.48309		-64.999
10.4951	-8.70614	17.0996	64.2797	7.16013	-10.7327	-20.1912	-2.8283	16.7614	-19.2985	0	0	7.49024	6.90882	-4.68363	1.99685	-0.481106	-4.11874	-2.44426	2.12709	-16.5332		5.84656	5.08181	19.8102			-93.1903	-80.6915	-79.0054	53.9275	-15.4817	-4.35251	-4.34513	-7.65262	41.2617	-3.26489	0	0	-43.1265	63.4317	-7.73747	-1.15354	7.66512	-2.87552	-4.83517	-0.000639142	-2.65895		-66.1968
12.4589	-8.26512	18.7186	68.6566	8.50594	-9.44158	-19.4172	-2.5915	15.2597	-18.7066	0	0	6.85069	6.9791	-4.56401	1.27061	-0.331793	-4.15065	-2.31699	2.15175	-16.6859		5.99737	5.06852	20.0427			-96.1162	-81.4907	-82.5135	57.7953	-16.9398	-3.70874	-5.88914	-7.27169	39.7611	-4.52382	0	0	-45.8493	63.8389	-3.16314	-1.76297	7.77642	-3.75923	-4.85456	0.134999	-3.57114		-67.3666
14.3535	-7.7465	20.2881	72.9547	9.87557	-8.26649	-18.6205	-2.40177	14.0405	-18.0447	0	0	6.27275	7.03095	-4.91598	0.691021	-0.194111	-3.96603	-2.15102	2.13491	-16.5817		6.126	5.03535	20.2248			-99.2757	-82.2173	-86.1951	61.6591	-18.3116	-3.13904	-7.25348	-6.88243	38.1556	-5.69783	0	0	-48.4669	64.1491	0.848392	-2.15294	7.87982	-4.4028	-4.83062	0.239785	-4.27462		-68.4989
16.173	-7.16293	21.8654	77.1311	11.3291	-7.22207	-17.8432	-2.2566	13.0987	-17.364	0	0	5.755	7.06446	-5.60297	0.235447	-0.0607492	-3.67451	-1.96449	2.08084	-16.2464		6.24251	4.98111	20.3536			-102.556	-82.8769	-89.944	65.513	-19.5778	-2.65154	-8.35434	-6.49445	36.4805	-6.70892	0	0	-50.9815	64.3649	4.42704	-2.38359	7.99105	-4.84625	-4.77675	0.327305	-4.8612		-69.5808
17.9198	-6.5275	23.4666	81.158	12.8886	-6.31016	-17.1115	-2.15768	12.4528	-16.697	0	0	5.28522	7.07873	-6.43146	-0.134732	0.0728686	-3.39651	-1.77928	1.99993	-15.7425		6.35505	4.9053	20.423			-105.794	-83.4808	-93.6049	69.3475	-20.7208	-2.26007	-9.1644	-6.11781	34.7808	-7.51658	0	0	-53.3938	64.4858	7.7185	-2.5144	8.11494	-5.13448	-4.70113	0.411996	-5.42783		-70.5981
19.6034	-5.85058	25.0592	85.0223	14.5232	-5.52608	-16.4361	-2.10845	12.13	-16.0591	0	0	4.84639	7.07331	-7.19991	-0.459199	0.206364	-3.23045	-1.61272	1.90638	-15.1568		6.4689	4.80712	20.4257			-108.805	-84.0414	-96.9921	73.1472	-21.7177	-1.97281	-9.71649	-5.75986	33.0966	-8.12827	0	0	-55.702	64.5104	10.8565	-2.59581	8.24844	-5.32087	-4.60822	0.504964	-6.0486		-71.5388
21.2358	-5.142	26.5881	88.7136	16.1715	-4.86581	-15.8142	-2.11116	12.1478	-15.4511	0	0	4.42223	7.05114	-7.74161	-0.76682	0.333025	-3.22789	-1.47176	1.81584	-14.5867		6.58556	4.68668	20.3561			-111.384	-84.5691	-99.8938	76.8882	-22.5413	-1.7843	-10.086	-5.42472	31.458	-8.59135	0	0	-57.903	64.4376	13.9455	-2.6658	8.38334	-5.46684	-4.50112	0.611727	-6.7597		-72.3947
22.8249	-4.41407	28.0043	92.214	17.7712	-4.3269	-15.2309	-2.165	12.5006	-14.8614	0	0	3.99983	7.01948	-7.95642	-1.0694	0.44154	-3.38504	-1.35097	1.74245	-14.1224		6.70197	4.54649	20.2147			-113.293	-85.0703	-102.055	80.538	-23.164	-1.67639	-10.3636	-5.11473	29.8886	-8.97295	0	0	-59.9937	64.2665	17.0515	-2.7484	8.50835	-5.63536	-4.38321	0.731922	-7.55773		-73.1618
24.3731	-3.68097	29.2759	95.4953	19.2722	-3.90088	-14.6617	-2.26439	13.1495	-14.269	0	0	3.5701	6.98707	-7.824	-1.36223	0.521126	-3.65336	-1.23508	1.69568	-13.8255		6.81113	4.39119	20.0086			-114.234	-85.5453	-103.16	84.0545	-23.5612	-1.62643	-10.6357	-4.83291	28.417	-9.34188	0	0	-61.9713	63.9965	20.2029	-2.85368	8.61082	-5.87957	-4.25858	0.860702	-8.40945		-73.8394
25.8791	-2.95501	30.3818	98.5218	20.6356	-3.56622	-14.0778	-2.39774	14.0145	-13.6505	0	0	3.12695	6.96018	-7.39116	-1.63122	0.566559	-3.96554	-1.10548	1.67858	-13.7168		6.90448	4.2257	19.7495			-113.839	-85.9867	-102.823	87.3888	-23.7186	-1.61588	-10.971	-4.5841	27.0823	-9.75554	0	0	-63.836	63.6272	23.4014	-2.98095	8.67889	-6.23033	-4.13168	0.991567	-9.27111		-74.4299
27.3411	-2.24434	31.3089	101.254	21.8344	-3.28997	-13.4507	-2.54782	14.9803	-12.9855	0	0	2.6664	6.94153	-6.74383	-1.8633	0.57925	-4.25978	-0.947826	1.6886	-13.7805		6.97487	4.05414	19.4513			-111.668	-86.3769	-100.597	90.4886	-23.6361	-1.63262	-11.4113	-4.37375	25.9281	-10.2495	0	0	-65.5933	63.1572	26.637	-3.12592	8.70432	-6.68863	-4.00723	1.1198	-10.1113		-74.9376
28.759	-1.55351	32.0534	103.651	22.8566	-3.04088	-12.7574	-2.69481	15.9176	-12.2605	0	0	2.18597	6.93214	-5.98177	-2.05353	0.56472	-4.49063	-0.756454	1.71963	-13.9777		7.01842	3.88006	19.1282			-107.268	-86.688	-96.0316	93.3053	-23.3295	-1.66505	-11.9662	-4.20541	24.9875	-10.8319	0	0	-67.253	62.5829	29.8983	-3.28889	8.68406	-7.22888	-3.89072	1.24464	-10.925		-75.3664
30.1348	-0.885101	32.6234	105.675	23.7072	-2.80448	-11.9881	-2.82058	16.7127	-11.4747	0	0	1.68479	6.93261	-5.20387	-2.20599	0.529693	-4.63224	-0.534459	1.76343	-14.2553		7.03501	3.70666	18.7941			-100.358	-86.8826	-88.8632	95.8008	-22.8317	-1.69529	-12.6191	-4.07861	24.2694	-11.4879	0	0	-68.823	61.8973	33.1703	-3.47844	8.61898	-7.81344	-3.78943	1.36861	-11.7287		-75.7167
31.4714	-0.241004	33.0335	107.29	24.4014	-2.59006	-11.1558	-2.91194	17.2862	-10.6459	0	0	1.16457	6.94335	-4.49936	-2.33005	0.480728	-4.68177	-0.291129	1.80984	-14.5488		7.0278	3.53693	18.4612			-91.1948	-86.917	-79.3804	97.9516	-22.1908	-1.69845	-13.3407	-3.98847	23.7537	-12.1923	0	0	-70.303	61.0924	36.429	-3.7083	8.51121	-8.41151	-3.71261	1.49453	-12.5401		-75.9833
32.7739	0.377508	33.2931	108.469	24.9502	-2.42594	-10.2948	-2.96127	17.5943	-9.80837	0	0	0.63021	6.96494	-3.94194	-2.43584	0.423985	-4.65721	-0.0383188	1.84765	-14.7873		7.00208	3.37403	18.1392			-80.8721	-86.7501	-68.723	99.7477	-21.4628	-1.64824	-14.1006	-3.92672	23.3981	-12.9201	0	0	-71.682	60.1616	39.6373	-3.98957	8.36275	-9.00903	-3.66947	1.62287	-13.3618		-76.1564
34.0486	0.969785	33.3981	109.192	25.35	-2.34731	-9.44385	-2.96533	17.6197	-8.99704	0	0	0.0890558	6.99863	-3.58347	-2.53157	0.364931	-4.5862	0.212944	1.8669	-14.9085		6.96409	3.22154	17.8344			-70.9475	-86.3597	-58.5032	101.189	-20.7038	-1.52596	-14.8691	-3.88416	23.1518	-13.6474	0	0	-72.9402	59.1027	42.7456	-4.32342	8.17566	-9.60083	-3.66568	1.75167	-14.1808		-76.2231
35.3013	1.53482	33.3345	109.448	25.5855	-2.38201	-8.62621	-2.92391	17.3611	-8.23044	0	0	-0.449547	7.04588	-3.44502	-2.62145	0.308236	-4.49334	0.455064	1.8618	-14.8765		6.92048	3.08309	17.548			-62.5411	-85.75	-49.8999	102.282	-19.9646	-1.32895	-15.6136	-3.85302	22.971	-14.3477	0	0	-74.0528	57.9187	45.6957	-4.69707	7.95251	-10.1756	-3.70072	1.87803	-14.9785		-76.1675
36.5362	2.07046	33.0869	109.245	25.6402	-2.54199	-7.8491	-2.83923	16.8301	-7.51091	0	0	-0.974139	7.10637	-3.50914	-2.70439	0.257933	-4.39522	0.68492	1.83256	-14.6922		6.87862	2.961	17.2748			-55.9399	-84.942	-43.2574	103.036	-19.2877	-1.0718	-16.2941	-3.82777	22.8241	-14.9869	0	0	-74.9927	56.6181	48.4254	-5.08356	7.69691	-10.7111	-3.76705	1.99898	-15.7366		-75.9713
37.7549	2.57273	32.6493	108.598	25.5064	-2.82273	-7.11766	-2.71616	16.0531	-6.83876	0	0	-1.47175	7.17711	-3.72135	-2.77482	0.216704	-4.30186	0.903586	1.78488	-14.391		6.84676	2.85554	17.0036			-50.8921	-83.96	-38.3729	103.465	-18.7023	-0.778591	-16.8589	-3.80409	22.6861	-15.5202	0	0	-75.7319	55.2145	50.8757	-5.44637	7.41421	-11.1862	-3.85153	2.11095	-16.4332		-75.6118
38.953	3.03448	32.0347	107.536	25.1957	-3.20837	-6.44436	-2.56236	15.0734	-6.22174	0	0	-1.93147	7.25345	-4.00142	-2.8265	0.184269	-4.21948	1.11453	1.72796	-14.0305		6.83277	2.76504	16.7181			-46.989	-82.8247	-34.8726	103.59	-18.2209	-0.471454	-17.2445	-3.77749	22.5306	-15.8919	0	0	-76.2449	53.7246	53.0057	-5.75019	7.11126	-11.5946	-3.93895	2.2099	-17.0447		-75.062
40.1157	3.444	31.2845	106.086	24.7494	-3.68088	-5.84467	-2.38811	13.9523	-5.67166	0	0	-2.34842	7.33012	-4.26061	-2.85622	0.157269	-4.15303	1.32186	1.67158	-13.6723		6.84217	2.68622	16.3982			-43.8552	-81.552	-32.3984	103.435	-17.8382	-0.162946	-17.3837	-3.74247	22.3254	-16.0439	0	0	-76.5116	52.1645	54.8076	-5.97299	6.79408	-11.9475	-4.01628	2.29345	-17.5579		-74.29
41.2166	3.78658	30.4656	104.269	24.236	-4.22905	-5.32904	-2.20505	12.7625	-5.19702	0	0	-2.72541	7.40107	-4.42076	-2.86504	0.131441	-4.10731	1.52971	1.62367	-13.3669		6.87698	2.61432	16.0234			-41.1968	-80.1524	-30.6576	103.026	-17.5332	0.143831	-17.2306	-3.69262	22.0323	-15.9374	0	0	-76.5188	50.5469	56.3111	-6.11144	6.46543	-12.2644	-4.07532	2.36296	-17.9826		-73.26
42.2244	4.04948	29.647	102.096	23.7236	-4.85423	-4.90041	-2.02398	11.5744	-4.80052	0	0	-3.07114	7.46032	-4.43218	-2.85768	0.104138	-4.08594	1.74181	1.58882	-13.1443		6.93589	2.54442	15.5779			-38.7981	-78.6309	-29.4216	102.389	-17.2726	0.450635	-16.7891	-3.62184	21.6139	-15.5774	0	0	-76.258	48.8801	57.5692	-6.17677	6.12483	-12.5633	-4.11249	2.42335	-18.35		-71.9327
43.1132	4.22812	28.8676	99.5738	23.2409	-5.57062	-4.55605	-1.8531	10.4438	-4.48041	0	0	-3.39711	7.50354	-4.28573	-2.84119	0.0754664	-4.08928	1.96035	1.56766	-13.009		7.01498	2.47309	15.0566			-36.5047	-76.9869	-28.5128	101.546	-17.0136	0.760572	-16.119	-3.52597	21.0433	-15.0177	0	0	-75.7209	47.1685	58.6387	-6.18622	5.77098	-12.8568	-4.12667	2.48115	-18.7001		-70.2672
43.867	4.32869	28.1241	96.7119	22.762	-6.39805	-4.28913	-1.69787	9.4094	-4.23132	0	0	-3.71429	7.52829	-4.01169	-2.82342	0.0480955	-4.11372	2.18497	1.55724	-12.9423		7.10931	2.39886	14.4662			-34.2041	-75.2144	-27.7894	100.517	-16.7074	1.073	-15.3136	-3.40442	20.3135	-14.3401	0	0	-74.8972	45.4144	59.5659	-6.15594	5.40461	-13.1537	-4.11667	2.54234	-19.0691		-68.223
44.4793	4.36559	27.388	93.5281	22.2272	-7.35058	-4.08942	-1.56231	8.50089	-4.04441	0	0	-4.0303	7.53302	-3.66313	-2.81168	0.0253022	-4.15292	2.41315	1.55271	-12.9132		7.21516	2.32118	13.8223			-31.8121	-73.3023	-27.1379	99.3118	-16.3058	1.37492	-14.4714	-3.26145	19.4461	-13.6294	0	0	-73.7734	43.6191	60.3808	-6.09778	5.03008	-13.4614	-4.07993	2.61114	-19.482		-65.764
44.9502	4.3549	26.6381	90.0481	21.5824	-8.42843	-3.94517	-1.45017	7.74606	-3.90912	0	0	-4.34689	7.51687	-3.28985	-2.81168	0.00826099	-4.20092	2.64129	1.54992	-12.8954		7.33216	2.2394	13.1427			-29.2628	-71.2353	-26.4729	97.9418	-15.7705	1.63407	-13.6764	-3.10605	18.4925	-12.9576	0	0	-72.3331	41.7826	61.094	-6.01906	4.65529	-13.7853	-4.01326	2.68937	-19.949		-62.8643
45.2832	4.30952	25.8767	86.3002	20.8025	-9.62028	-3.84605	-1.3651	7.17162	-3.81592	0	0	-4.65915	7.47997	-2.92178	-2.82592	-0.0052992	-4.25711	2.86581	1.54662	-12.8742		7.46336	2.15241	12.4437			-26.5032	-68.9962	-25.7404	96.4151	-15.083	1.80322	-12.9867	-2.94963	17.5217	-12.3743	0	0	-70.5586	39.9041	61.6984	-5.92457	4.29037	-14.1269	-3.9149	2.77647	-20.4657		-59.5148
45.4812	4.23833	25.1205	82.3087	19.8829	-10.9128	-3.78427	-1.31013	6.79958	-3.75761	0	0	-4.958	7.42424	-2.57534	-2.85239	-0.019567	-4.32621	3.08422	1.54137	-12.8406		7.61267	2.05952	11.7378			-23.4906	-66.5702	-24.9169	94.7412	-14.2471	1.83358	-12.4299	-2.80266	16.5999	-11.9041	0	0	-68.4332	37.9833	62.1764	-5.8189	3.94585	-14.4823	-3.78584	2.87005	-21.0169		-55.7311
45.5429	4.14873	24.3782	78.0922	18.8141	-12.2962	-3.7541	-1.28708	6.64343	-3.72886	0	0	-5.23574	7.35366	-2.27117	-2.88512	-0.0374379	-4.40992	3.29601	1.53242	-12.7833		7.7813	1.96166	11.0364			-20.1953	-63.9484	-24.0016	92.9284	-13.281	1.68747	-12.0089	-2.67246	15.7757	-11.5502	0	0	-65.9436	36.0211	62.5066	-5.70708	3.63133	-14.8442	-3.6291	2.96654	-21.5809		-51.5587
45.4615	4.04842	23.634	73.6673	17.5646	-13.7585	-3.75113	-1.29635	6.70624	-3.72543	0	0	-5.491	7.27309	-2.03739	-2.91668	-0.0582795	-4.49946	3.50306	1.51825	-12.6924		7.96589	1.86151	10.3485			-16.6055	-61.128	-23.0005	90.9797	-12.2007	1.34176	-11.7124	-2.56282	15.0763	-11.3039	0	0	-63.0825	34.0204	62.6689	-5.59385	3.35485	-15.2036	-3.44788	3.06212	-22.1353		-47.074
45.2272	3.94452	22.8455	69.0558	16.0849	-15.2731	-3.77205	-1.33677	6.97997	-3.74405	0	0	-5.72973	7.18713	-1.89393	-2.94162	-0.0790744	-4.58044	3.70811	1.4986	-12.5662		8.15926	1.76293	9.67891			-12.7309	-58.1122	-21.9096	88.8885	-11.0037	0.782619	-11.5261	-2.47473	14.511	-11.1536	0	0	-59.8512	31.986	62.6478	-5.48351	3.12228	-15.5495	-3.24504	3.15366	-22.6621		-42.3782
44.8355	3.84184	21.9541	64.2905	14.3236	-16.7879	-3.81516	-1.40618	7.44918	-3.78292	0	0	-5.96135	7.10201	-1.83858	-2.95945	-0.0982361	-4.64443	3.91281	1.47462	-12.4121		8.35357	1.67141	9.02953			-8.60434	-54.9094	-20.7067	86.6376	-9.66392	0.00095805	-11.4383	-2.40713	14.0752	-11.0905	0	0	-56.2637	29.9235	62.4357	-5.38087	2.93582	-15.8694	-3.02412	3.23926	-23.1511		-37.5857
44.2946	3.74335	20.9002	59.4162	12.248	-18.2292	-3.88147	-1.50314	8.103	-3.84266	0	0	-6.19419	7.02853	-1.8528	-2.97486	-0.117767	-4.6924	4.1179	1.44822	-12.2422		8.54354	1.59475	8.40513			-4.28016	-51.5352	-19.3586	84.2009	-8.14637	-1.00526	-11.444	-2.35699	13.7508	-11.1118	0	0	-52.3511	27.8391	62.0341	-5.29199	2.79298	-16.1499	-2.79046	3.31798	-23.5976		-32.8115
43.6259	3.6521	19.6177	54.4854	9.8463	-19.5153	-3.97376	-1.6296	8.95247	-3.92527	0	0	-6.43463	6.98049	-1.91693	-2.99454	-0.141328	-4.72604	4.32542	1.42188	-12.0725		8.72678	1.54171	7.81518			0.16885	-48.016	-17.843	81.5475	-6.43578	-2.22473	-11.5469	-2.3194	13.5071	-11.2233	0	0	-48.1663	25.7394	61.4495	-5.22323	2.68747	-16.3805	-2.5501	3.38896	-23.9976		-28.1598
42.8608	3.57074	18.012	49.5535	7.12174	-20.5636	-4.09086	-1.79257	10.0412	-4.02809	0	0	-6.68925	6.96891	-2.01796	-3.02366	-0.171365	-4.74037	4.53868	1.39822	-11.9199		8.9016	1.51893	7.2671			4.65545	-44.3902	-16.1729	78.6466	-4.56483	-3.62756	-11.7594	-2.28829	13.305	-11.4394	0	0	-43.7859	23.633	60.6891	-5.17853	2.61185	-16.5561	-2.3066	3.45074	-24.3437		-23.7168
42.0352	3.49733	15.9565	44.6698	4.10458	-21.2878	-4.22188	-2.00348	11.4393	-4.13786	0	0	-6.96552	6.99883	-2.14823	-3.06424	-0.208803	-4.72724	4.7594	1.37878	-11.7944		9.06539	1.52963	6.75949			9.08541	-40.7082	-14.4074	75.4747	-2.62601	-5.16344	-12.096	-2.25765	13.1056	-11.7763	0	0	-39.3079	21.5319	59.7568	-5.15709	2.55852	-16.6759	-2.05887	3.50109	-24.6244		-19.5465
41.1859	3.42175	13.3335	39.8633	0.888362	-21.6053	-4.34817	-2.27513	13.2194	-4.23273	0	0	-7.26892	7.06935	-2.2997	-3.11515	-0.253851	-4.68558	4.98607	1.36317	-11.6935		9.21588	1.57371	6.28258			13.3677	-37.0258	-12.6443	72.0246	-0.761997	-6.76316	-12.5646	-2.22303	12.8799	-12.2435	0	0	-34.8452	19.4532	58.6529	-5.15288	2.5182	-16.7414	-1.80184	3.53727	-24.8252		-15.6901
40.3453	3.3257	10.0993	35.1371	-2.34402	-21.47	-4.45244	-2.61747	15.4255	-4.29175	0	0	-7.59905	7.17325	-2.45461	-3.17263	-0.305483	-4.62807	5.21525	1.34969	-11.6063		9.35405	1.64759	5.82191			17.4229	-33.3969	-11.0045	68.3129	0.857146	-8.34483	-13.1638	-2.18334	12.6206	-12.8402	0	0	-30.5152	17.4195	57.3752	-5.15644	2.47772	-16.7547	-1.53017	3.55629	-24.9306		-12.1698
39.5309	3.1869	6.34383	30.4861	-5.33464	-20.9132	-4.52835	-3.03227	18.0359	-4.30541	0	0	-7.94851	7.297	-2.58284	-3.22972	-0.36057	-4.577	5.44445	1.33679	-11.5228		9.48499	1.74452	5.36138			21.1893	-29.8665	-9.62718	64.3845	2.05234	-9.82182	-13.8845	-2.14278	12.3551	-13.5567	0	0	-26.4303	15.4568	55.9195	-5.15827	2.41941	-16.7154	-1.24292	3.55542	-24.9257		-8.99252
38.7358	2.98696	2.31781	25.9352	-7.81001	-20.0677	-4.58813	-3.5066	20.9275	-4.28488	0	0	-8.30519	7.42448	-2.65251	-3.27629	-0.414936	-4.55396	5.67262	1.32364	-11.4376		9.61597	1.85672	4.8869			24.6283	-26.4676	-8.67045	60.3125	2.65288	-11.11	-14.7149	-2.11235	12.1556	-14.3778	0	0	-22.6864	13.5919	54.2804	-5.15215	2.32318	-16.6196	-0.94513	3.53269	-24.7998		-6.15479
37.9262	2.72196	-1.5909	21.5639	-9.56711	-19.1593	-4.67083	-4.00841	23.8681	-4.2706	0	0	-8.65614	7.54252	-2.64499	-3.30046	-0.46546	-4.57092	5.89897	1.30979	-11.3479		9.75373	1.9782	4.39114			27.7235	-23.2204	-8.28596	56.1839	2.5397	-12.14	-15.6448	-2.10883	12.1325	-15.2868	0	0	-19.3537	11.8485	52.4552	-5.13737	2.171	-16.4622	-0.645015	3.48734	-24.5478		-3.64406
37.0552	2.40914	-4.94718	17.4911	-10.5482	-18.458	-4.84994	-4.48973	26.5674	-4.33679	0	0	-8.98986	7.64381	-2.56037	-3.29126	-0.511149	-4.62973	6.12236	1.29473	-11.2503		9.90337	2.10596	3.87639			30.4719	-20.1359	-8.56542	52.069	1.70208	-12.8773	-16.6726	-2.15055	12.406	-16.2723	0	0	-16.4705	10.2452	50.4456	-5.11841	1.95198	-16.2426	-0.349714	3.41967	-24.1699		-1.44034
36.0882	2.08137	-7.39834	13.8257	-10.8572	-18.1883	-5.23334	-4.89881	28.7649	-4.58607	0	0	-9.29708	7.72678	-2.41174	-3.2397	-0.552755	-4.72643	6.34228	1.27791	-11.1411		10.0684	2.23971	3.35346			32.8757	-17.219	-9.50215	47.9947	0.256956	-13.3362	-17.8109	-2.25228	13.0706	-17.3346	0	0	-14.0437	8.79481	48.2548	-5.10154	1.66569	-15.9659	-0.0627155	3.33002	-23.6656		0.481922
35.0246	1.7723	-8.78207	10.6304	-10.7064	-18.4425	-5.94874	-5.19588	30.3045	-5.13353	0	0	-9.56986	7.7934	-2.21463	-3.13882	-0.592259	-4.85701	6.55814	1.25902	-11.0185		10.2518	2.38029	2.83782			34.9384	-14.4723	-10.9961	43.9454	-1.5854	-13.5735	-19.0835	-2.42167	14.1691	-18.4816	0	0	-12.0543	7.50522	45.8844	-5.09115	1.32178	-15.6423	0.216347	3.21813	-23.0308		2.15137
33.9074	1.50431	-9.16244	7.92522	-10.3315	-19.1464	-7.11424	-5.36455	31.1574	-6.0838	0	0	-9.80077	7.84625	-1.97661	-2.98509	-0.632972	-5.02025	6.76473	1.23872	-10.8865		10.4574	2.52739	2.3458			36.6654	-11.8978	-12.8847	39.8888	-3.57622	-13.6683	-20.5101	-2.65703	15.6776	-19.7148	0	0	-10.4658	6.38025	43.3349	-5.08873	0.936235	-15.2827	0.490434	3.08342	-22.2583		3.59734
32.816	1.28714	-8.78837	5.71424	-9.92203	-20.0885	-8.79985	-5.41166	31.3929	-7.50362	0	0	-9.98361	7.88555	-1.69458	-2.78078	-0.678861	-5.21469	6.94737	1.21925	-10.7599		10.6895	2.67774	1.89258			38.0639	-9.49737	-14.9706	35.8057	-5.47324	-13.7072	-22.093	-2.94659	17.5027	-21.0203	0	0	-9.23263	5.41998	40.611	-5.09441	0.527065	-14.8935	0.763778	2.92608	-21.345		4.84801
31.8445	1.12372	-7.99746	4.00294	-9.58765	-20.989	-10.9822	-5.35516	31.1104	-9.38718	0	0	-10.1153	7.90712	-1.36154	-2.53332	-0.732111	-5.43425	7.08262	1.20406	-10.661		10.9516	2.8245	1.49115			39.144	-7.27104	-17.0429	31.7127	-7.0747	-13.7779	-23.8194	-3.26957	19.4956	-22.3771	0	0	-8.30606	4.62063	37.7245	-5.10833	0.111338	-14.4735	1.04169	2.74785	-20.2963		5.92959
																											39.92	-5.21656	-18.8959	27.6683	-8.24463	-13.9637	-25.6629	-3.59841	21.4749	-23.7666	0	0	-7.63741	3.97462	34.6977	-5.13081	-0.295805	-14.0165	1.33056	2.55186	-19.1264		6.86591
																											40.4117	-3.32896	-20.348	23.7626	-8.9268	-14.3314	-27.561	-3.90172	23.2535	-25.1574	0	0	-7.17964	3.47058	31.5633	-5.16153	-0.68059	-13.5169	1.63608	2.34177	-17.8534		7.67847
																											40.6458	-1.60161	-21.2587	20.0963	-9.14341	-14.9185	-29.3879	-4.14931	24.6709	-26.4827	0	0	-6.88797	3.09449	28.3631	-5.19831	-1.02998	-12.977	1.9599	2.12077	-16.4941		8.3867
																											40.6567	-0.0281553	-21.5409	16.7599	-8.97809	-15.7268	-30.975	-4.31886	25.6231	-27.6488	0	0	-6.7207	2.83083	25.1473	-5.23664	-1.33207	-12.4091	2.29765	1.89151	-15.0633		9.00849
																											40.4853	1.39646	-21.1689	13.8204	-8.54925	-16.7238	-32.1821	-4.40124	26.0803	-28.5797	0	0	-6.64101	2.66327	21.9747	-5.27022	-1.578	-11.8322	2.64029	1.65698	-13.5793		9.55998
																											40.1768	2.67622	-20.1852	11.3184	-7.98228	-17.8486	-32.9694	-4.40189	26.0838	-29.2595	0	0	-6.61936	2.57497	18.912	-5.29241	-1.76381	-11.2658	2.97673	1.42159	-12.0707		10.0547
																											39.7784	3.815	-18.7069	9.27053	-7.38759	-19.0164	-33.416	-4.33912	25.7358	-29.7414	0	0	-6.63502	2.5488	16.0303	-5.29804	-1.89114	-10.7246	3.29564	1.19152	-10.5793		10.5026
																											39.3355	4.81739	-16.924	7.67462	-6.84703	-20.1245	-33.6759	-4.24064	25.1856	-30.1179	0	0	-6.6763	2.56741	13.402	-5.28494	-1.96603	-10.2192	3.5864	0.974125	-9.15651		10.9101
																											38.8862	5.68969	-15.075	6.5113	-6.41017	-21.0658	-33.9082	-4.13789	24.6062	-30.4778	0	0	-6.73864	2.61344	11.0929	-5.25366	-1.99626	-9.76097	3.84027	0.776146	-7.85062		11.2801
																											38.4555	6.44056	-13.4009	5.74281	-6.09922	-21.7485	-34.2217	-4.05896	24.1573	-30.8736	0	0	-6.82133	2.67082	9.15096	-5.20599	-1.98884	-9.3675	4.05122	0.601476	-6.69151		11.6131
																											38.0511	7.08022	-12.0964	5.30955	-5.91818	-22.1169	-34.6494	-4.0229	23.9512	-31.3051	0	0	-6.9248	2.72688	7.59875	-5.14457	-1.94921	-9.06272	4.21562	0.450323	-5.68392		11.9099
																											37.6647	7.61865	-11.2805	5.12831	-5.86098	-22.1672	-35.1547	-4.03815	24.0384	-31.7255	0	0	-7.04992	2.77416	6.43026	-5.07419	-1.8827	-8.86932	4.3309	0.32003	-4.81248		12.1728
																											37.2772	8.0644	-10.9973	5.09699	-5.91585	-21.9514	-35.6596	-4.10454	24.4169	-32.0615	0	0	-7.19754	2.81096	5.60771	-5.00203	-1.79593	-8.7977	4.39533	0.206155	-4.04898		12.4064
																											36.8664	8.4245	-11.2321	5.10695	-6.06536	-21.5647	-36.0718	-4.21615	25.048	-32.2371	0	0	-7.36661	2.84036	5.05895	-4.93451	-1.69655	-8.83843	4.40986	0.102993	-3.35604		12.6174
																											36.4139	8.70526	-11.9185	5.05897	-6.28368	-21.1179	-36.2986	-4.36169	25.8612	-32.1886	0	0	-7.55223	2.86855	4.6858	-4.87349	-1.59235	-8.96394	4.37935	0.00410652	-2.69089		12.815
																											35.9075	8.91332	-12.9336	4.87806	-6.53464	-20.7102	-36.2536	-4.52357	26.7526	-31.8745	0	0	-7.74567	2.90292	4.38789	-4.81456	-1.49062	-9.13711	4.3113	-0.0960621	-2.01636		13.0087
																											35.3423	9.05603	-14.0977	4.52503	-6.77477	-20.4135	-35.8708	-4.67854	27.5928	-31.2862	0	0	-7.93596	2.95023	4.09107	-4.74749	-1.39779	-9.32264	4.21348	-0.200315	-1.31373		13.2076
																											34.7232	9.14137	-15.1985	4.00532	-6.96375	-20.2666	-35.1244	-4.80216	28.2539	-30.4512	0	0	-8.11135	3.01479	3.76499	-4.65768	-1.319	-9.49494	4.09275	-0.307686	-0.589676		13.4175
[truncated: 170 more columns]
